# Supplementary material for: Toward the Treatment of Glioblastoma Tumors Using Photoactivated Chemotherapy: In Vitro Evaluation of Efficacy and Safety
Source: ACS Pharmacol Transl Sci. 2025 Jan 30;8(2):484–98. doi: 10.1021/acsptsci.4c00600 (PMC11833736; doi:10.1021/acsptsci.4c00600)
Supplement: Supplementary file 2 — pt4c00600_si_002.zip [file pt4c00600_si_002.zip]

Archive with 176 entries (166 files):
- docked_poses_of_figures/
- docked_poses_of_figures/Figure_6_aqua_5YBG/
- docked_poses_of_figures/.DS_Store
- __MACOSX/docked_poses_of_figures/._.DS_Store
- docked_poses_of_figures/Figure_S5_hmte_7WC4/
- docked_poses_of_figures/Figure_5_aqua_7EOR/
- docked_poses_of_figures/Figure_S6_donezipil_5YBG/
- docked_poses_of_figures/FIgure_S5_aqua_7WC4/
- docked_poses_of_figures/Figure_S6_donezipil_4LZ5/
- docked_poses_of_figures/Figure_6_aqua_4LZ5/
- docked_poses_of_figures/Figure_5_hmte_7EOR/
- docked_poses_of_figures/Figure_S6_donezipil_7EOR/
- docked_poses_of_figures/Figure_6_aqua_5YBG/ru_water_5.pdbqt
- __MACOSX/docked_poses_of_figures/Figure_6_aqua_5YBG/._ru_water_5.pdbqt
- docked_poses_of_figures/Figure_6_aqua_5YBG/ru_water_7.pdbqt
- __MACOSX/docked_poses_of_figures/Figure_6_aqua_5YBG/._ru_water_7.pdbqt
- docked_poses_of_figures/Figure_6_aqua_5YBG/ru_water_3.pdbqt
- __MACOSX/docked_poses_of_figures/Figure_6_aqua_5YBG/._ru_water_3.pdbqt
- docked_poses_of_figures/Figure_6_aqua_5YBG/ru_water_1.pdbqt
- __MACOSX/docked_poses_of_figures/Figure_6_aqua_5YBG/._ru_water_1.pdbqt
- docked_poses_of_figures/Figure_6_aqua_5YBG/ru_water_6.pdbqt
- __MACOSX/docked_poses_of_figures/Figure_6_aqua_5YBG/._ru_water_6.pdbqt
- docked_poses_of_figures/Figure_6_aqua_5YBG/ru_water_10.pdbqt
- __MACOSX/docked_poses_of_figures/Figure_6_aqua_5YBG/._ru_water_10.pdbqt
- docked_poses_of_figures/Figure_6_aqua_5YBG/ru_water_4.pdbqt
- __MACOSX/docked_poses_of_figures/Figure_6_aqua_5YBG/._ru_water_4.pdbqt
- docked_poses_of_figures/Figure_6_aqua_5YBG/ru_water_2.pdbqt
- __MACOSX/docked_poses_of_figures/Figure_6_aqua_5YBG/._ru_water_2.pdbqt
- docked_poses_of_figures/Figure_6_aqua_5YBG/ru_water_8.pdbqt
- __MACOSX/docked_poses_of_figures/Figure_6_aqua_5YBG/._ru_water_8.pdbqt
- docked_poses_of_figures/Figure_6_aqua_5YBG/clean_5ybg.pdb
- __MACOSX/docked_poses_of_figures/Figure_6_aqua_5YBG/._clean_5ybg.pdb
- docked_poses_of_figures/Figure_6_aqua_5YBG/ru_water_9.pdbqt
- __MACOSX/docked_poses_of_figures/Figure_6_aqua_5YBG/._ru_water_9.pdbqt
- docked_poses_of_figures/Figure_S5_hmte_7WC4/ru_hmte_3.pdbqt
- __MACOSX/docked_poses_of_figures/Figure_S5_hmte_7WC4/._ru_hmte_3.pdbqt
- docked_poses_of_figures/Figure_S5_hmte_7WC4/ru_hmte_1.pdbqt
- __MACOSX/docked_poses_of_figures/Figure_S5_hmte_7WC4/._ru_hmte_1.pdbqt
- docked_poses_of_figures/Figure_S5_hmte_7WC4/ru_hmte_5.pdbqt
- __MACOSX/docked_poses_of_figures/Figure_S5_hmte_7WC4/._ru_hmte_5.pdbqt
- docked_poses_of_figures/Figure_S5_hmte_7WC4/clean_7wc4.pdb
- __MACOSX/docked_poses_of_figures/Figure_S5_hmte_7WC4/._clean_7wc4.pdb
- docked_poses_of_figures/Figure_S5_hmte_7WC4/ru_hmte_7.pdbqt
- __MACOSX/docked_poses_of_figures/Figure_S5_hmte_7WC4/._ru_hmte_7.pdbqt
- docked_poses_of_figures/Figure_S5_hmte_7WC4/ru_hmte_2.pdbqt
- __MACOSX/docked_poses_of_figures/Figure_S5_hmte_7WC4/._ru_hmte_2.pdbqt
- docked_poses_of_figures/Figure_S5_hmte_7WC4/ru_hmte_6.pdbqt
- __MACOSX/docked_poses_of_figures/Figure_S5_hmte_7WC4/._ru_hmte_6.pdbqt
- docked_poses_of_figures/Figure_S5_hmte_7WC4/ru_hmte_4.pdbqt
- __MACOSX/docked_poses_of_figures/Figure_S5_hmte_7WC4/._ru_hmte_4.pdbqt
- docked_poses_of_figures/Figure_S5_hmte_7WC4/ru_hmte_8.pdbqt
- __MACOSX/docked_poses_of_figures/Figure_S5_hmte_7WC4/._ru_hmte_8.pdbqt
- docked_poses_of_figures/Figure_S5_hmte_7WC4/ru_hmte_9.pdbqt
- __MACOSX/docked_poses_of_figures/Figure_S5_hmte_7WC4/._ru_hmte_9.pdbqt
- docked_poses_of_figures/Figure_S5_hmte_7WC4/ru_hmte_10.pdbqt
- __MACOSX/docked_poses_of_figures/Figure_S5_hmte_7WC4/._ru_hmte_10.pdbqt
- docked_poses_of_figures/Figure_5_aqua_7EOR/ru_water_5.pdbqt
- __MACOSX/docked_poses_of_figures/Figure_5_aqua_7EOR/._ru_water_5.pdbqt
- docked_poses_of_figures/Figure_5_aqua_7EOR/ru_water_7.pdbqt
- __MACOSX/docked_poses_of_figures/Figure_5_aqua_7EOR/._ru_water_7.pdbqt
- docked_poses_of_figures/Figure_5_aqua_7EOR/ru_water_3.pdbqt
- __MACOSX/docked_poses_of_figures/Figure_5_aqua_7EOR/._ru_water_3.pdbqt
- docked_poses_of_figures/Figure_5_aqua_7EOR/ru_water_1.pdbqt
- __MACOSX/docked_poses_of_figures/Figure_5_aqua_7EOR/._ru_water_1.pdbqt
- docked_poses_of_figures/Figure_5_aqua_7EOR/ru_water_6.pdbqt
- __MACOSX/docked_poses_of_figures/Figure_5_aqua_7EOR/._ru_water_6.pdbqt
- docked_poses_of_figures/Figure_5_aqua_7EOR/ru_water_10.pdbqt
- __MACOSX/docked_poses_of_figures/Figure_5_aqua_7EOR/._ru_water_10.pdbqt
- docked_poses_of_figures/Figure_5_aqua_7EOR/ru_water_4.pdbqt
- __MACOSX/docked_poses_of_figures/Figure_5_aqua_7EOR/._ru_water_4.pdbqt
- docked_poses_of_figures/Figure_5_aqua_7EOR/ru_water_2.pdbqt
- __MACOSX/docked_poses_of_figures/Figure_5_aqua_7EOR/._ru_water_2.pdbqt
- docked_poses_of_figures/Figure_5_aqua_7EOR/clean_7eor.pdb
- __MACOSX/docked_poses_of_figures/Figure_5_aqua_7EOR/._clean_7eor.pdb
- docked_poses_of_figures/Figure_5_aqua_7EOR/ru_water_8.pdbqt
- __MACOSX/docked_poses_of_figures/Figure_5_aqua_7EOR/._ru_water_8.pdbqt
- docked_poses_of_figures/Figure_5_aqua_7EOR/ru_water_9.pdbqt
- __MACOSX/docked_poses_of_figures/Figure_5_aqua_7EOR/._ru_water_9.pdbqt
- docked_poses_of_figures/Figure_S6_donezipil_5YBG/donepezil_8.pdbqt
- docked_poses_of_figures/Figure_S6_donezipil_5YBG/donepezil_10.pdbqt
- docked_poses_of_figures/Figure_S6_donezipil_5YBG/donepezil_9.pdbqt
- docked_poses_of_figures/Figure_S6_donezipil_5YBG/donepezil_1.pdbqt
- docked_poses_of_figures/Figure_S6_donezipil_5YBG/donepezil_3.pdbqt
- docked_poses_of_figures/Figure_S6_donezipil_5YBG/donepezil_7.pdbqt
- docked_poses_of_figures/Figure_S6_donezipil_5YBG/donepezil_5.pdbqt
- docked_poses_of_figures/Figure_S6_donezipil_5YBG/donepezil_2.pdbqt
- docked_poses_of_figures/Figure_S6_donezipil_5YBG/donepezil_4.pdbqt
- docked_poses_of_figures/Figure_S6_donezipil_5YBG/donepezil_6.pdbqt
- docked_poses_of_figures/FIgure_S5_aqua_7WC4/ru_water_5.pdbqt
- __MACOSX/docked_poses_of_figures/FIgure_S5_aqua_7WC4/._ru_water_5.pdbqt
- docked_poses_of_figures/FIgure_S5_aqua_7WC4/ru_water_7.pdbqt
- __MACOSX/docked_poses_of_figures/FIgure_S5_aqua_7WC4/._ru_water_7.pdbqt
- docked_poses_of_figures/FIgure_S5_aqua_7WC4/clean_7wc4.pdb
- __MACOSX/docked_poses_of_figures/FIgure_S5_aqua_7WC4/._clean_7wc4.pdb
- docked_poses_of_figures/FIgure_S5_aqua_7WC4/ru_water_3.pdbqt
- __MACOSX/docked_poses_of_figures/FIgure_S5_aqua_7WC4/._ru_water_3.pdbqt
- docked_poses_of_figures/FIgure_S5_aqua_7WC4/ru_water_1.pdbqt
- __MACOSX/docked_poses_of_figures/FIgure_S5_aqua_7WC4/._ru_water_1.pdbqt
- docked_poses_of_figures/FIgure_S5_aqua_7WC4/ru_water_6.pdbqt
- __MACOSX/docked_poses_of_figures/FIgure_S5_aqua_7WC4/._ru_water_6.pdbqt
- docked_poses_of_figures/FIgure_S5_aqua_7WC4/ru_water_10.pdbqt
- __MACOSX/docked_poses_of_figures/FIgure_S5_aqua_7WC4/._ru_water_10.pdbqt
- docked_poses_of_figures/FIgure_S5_aqua_7WC4/ru_water_4.pdbqt
- __MACOSX/docked_poses_of_figures/FIgure_S5_aqua_7WC4/._ru_water_4.pdbqt
- docked_poses_of_figures/FIgure_S5_aqua_7WC4/ru_water_2.pdbqt
- __MACOSX/docked_poses_of_figures/FIgure_S5_aqua_7WC4/._ru_water_2.pdbqt
- docked_poses_of_figures/FIgure_S5_aqua_7WC4/ru_water_8.pdbqt
- __MACOSX/docked_poses_of_figures/FIgure_S5_aqua_7WC4/._ru_water_8.pdbqt
- docked_poses_of_figures/FIgure_S5_aqua_7WC4/ru_water_9.pdbqt
- __MACOSX/docked_poses_of_figures/FIgure_S5_aqua_7WC4/._ru_water_9.pdbqt
- docked_poses_of_figures/Figure_S6_donezipil_4LZ5/donepezil_8.pdbqt
- docked_poses_of_figures/Figure_S6_donezipil_4LZ5/donepezil_10.pdbqt
- docked_poses_of_figures/Figure_S6_donezipil_4LZ5/donepezil_9.pdbqt
- docked_poses_of_figures/Figure_S6_donezipil_4LZ5/donepezil_1.pdbqt
- docked_poses_of_figures/Figure_S6_donezipil_4LZ5/donepezil_3.pdbqt
- docked_poses_of_figures/Figure_S6_donezipil_4LZ5/donepezil_7.pdbqt
- docked_poses_of_figures/Figure_S6_donezipil_4LZ5/donepezil_5.pdbqt
- docked_poses_of_figures/Figure_S6_donezipil_4LZ5/donepezil_2.pdbqt
- docked_poses_of_figures/Figure_S6_donezipil_4LZ5/donepezil_4.pdbqt
- docked_poses_of_figures/Figure_S6_donezipil_4LZ5/donepezil_6.pdbqt
- docked_poses_of_figures/Figure_6_aqua_4LZ5/ru_water_5.pdbqt
- __MACOSX/docked_poses_of_figures/Figure_6_aqua_4LZ5/._ru_water_5.pdbqt
- docked_poses_of_figures/Figure_6_aqua_4LZ5/ru_water_7.pdbqt
- __MACOSX/docked_poses_of_figures/Figure_6_aqua_4LZ5/._ru_water_7.pdbqt
- docked_poses_of_figures/Figure_6_aqua_4LZ5/ru_water_3.pdbqt
- __MACOSX/docked_poses_of_figures/Figure_6_aqua_4LZ5/._ru_water_3.pdbqt
- docked_poses_of_figures/Figure_6_aqua_4LZ5/ru_water_1.pdbqt
- __MACOSX/docked_poses_of_figures/Figure_6_aqua_4LZ5/._ru_water_1.pdbqt
- docked_poses_of_figures/Figure_6_aqua_4LZ5/ru_water_6.pdbqt
- __MACOSX/docked_poses_of_figures/Figure_6_aqua_4LZ5/._ru_water_6.pdbqt
- docked_poses_of_figures/Figure_6_aqua_4LZ5/ru_water_10.pdbqt
- __MACOSX/docked_poses_of_figures/Figure_6_aqua_4LZ5/._ru_water_10.pdbqt
- docked_poses_of_figures/Figure_6_aqua_4LZ5/ru_water_4.pdbqt
- __MACOSX/docked_poses_of_figures/Figure_6_aqua_4LZ5/._ru_water_4.pdbqt
- docked_poses_of_figures/Figure_6_aqua_4LZ5/ru_water_2.pdbqt
- __MACOSX/docked_poses_of_figures/Figure_6_aqua_4LZ5/._ru_water_2.pdbqt
- docked_poses_of_figures/Figure_6_aqua_4LZ5/clean_4lz5.pdb
- __MACOSX/docked_poses_of_figures/Figure_6_aqua_4LZ5/._clean_4lz5.pdb
- docked_poses_of_figures/Figure_6_aqua_4LZ5/ru_water_8.pdbqt
- __MACOSX/docked_poses_of_figures/Figure_6_aqua_4LZ5/._ru_water_8.pdbqt
- docked_poses_of_figures/Figure_6_aqua_4LZ5/ru_water_9.pdbqt
- __MACOSX/docked_poses_of_figures/Figure_6_aqua_4LZ5/._ru_water_9.pdbqt
- docked_poses_of_figures/Figure_5_hmte_7EOR/ru_hmte_3.pdbqt
- __MACOSX/docked_poses_of_figures/Figure_5_hmte_7EOR/._ru_hmte_3.pdbqt
- docked_poses_of_figures/Figure_5_hmte_7EOR/ru_hmte_1.pdbqt
- __MACOSX/docked_poses_of_figures/Figure_5_hmte_7EOR/._ru_hmte_1.pdbqt
- docked_poses_of_figures/Figure_5_hmte_7EOR/ru_hmte_5.pdbqt
- __MACOSX/docked_poses_of_figures/Figure_5_hmte_7EOR/._ru_hmte_5.pdbqt
- docked_poses_of_figures/Figure_5_hmte_7EOR/.DS_Store
- __MACOSX/docked_poses_of_figures/Figure_5_hmte_7EOR/._.DS_Store
- docked_poses_of_figures/Figure_5_hmte_7EOR/ru_hmte_7.pdbqt
- __MACOSX/docked_poses_of_figures/Figure_5_hmte_7EOR/._ru_hmte_7.pdbqt
- docked_poses_of_figures/Figure_5_hmte_7EOR/ru_hmte_2.pdbqt
- __MACOSX/docked_poses_of_figures/Figure_5_hmte_7EOR/._ru_hmte_2.pdbqt
- docked_poses_of_figures/Figure_5_hmte_7EOR/ru_hmte_6.pdbqt
- __MACOSX/docked_poses_of_figures/Figure_5_hmte_7EOR/._ru_hmte_6.pdbqt
- docked_poses_of_figures/Figure_5_hmte_7EOR/ru_hmte_4.pdbqt
- __MACOSX/docked_poses_of_figures/Figure_5_hmte_7EOR/._ru_hmte_4.pdbqt
- docked_poses_of_figures/Figure_5_hmte_7EOR/clean_7eor.pdb
- __MACOSX/docked_poses_of_figures/Figure_5_hmte_7EOR/._clean_7eor.pdb
- docked_poses_of_figures/Figure_5_hmte_7EOR/ru_hmte_8.pdbqt
- __MACOSX/docked_poses_of_figures/Figure_5_hmte_7EOR/._ru_hmte_8.pdbqt
- docked_poses_of_figures/Figure_5_hmte_7EOR/ru_hmte_9.pdbqt
- __MACOSX/docked_poses_of_figures/Figure_5_hmte_7EOR/._ru_hmte_9.pdbqt
- docked_poses_of_figures/Figure_5_hmte_7EOR/ru_hmte_10.pdbqt
- __MACOSX/docked_poses_of_figures/Figure_5_hmte_7EOR/._ru_hmte_10.pdbqt
- docked_poses_of_figures/Figure_S6_donezipil_7EOR/donepezil_8.pdbqt
- docked_poses_of_figures/Figure_S6_donezipil_7EOR/donepezil_10.pdbqt
- docked_poses_of_figures/Figure_S6_donezipil_7EOR/donepezil_9.pdbqt
- docked_poses_of_figures/Figure_S6_donezipil_7EOR/donepezil_1.pdbqt
- docked_poses_of_figures/Figure_S6_donezipil_7EOR/donepezil_3.pdbqt
- docked_poses_of_figures/Figure_S6_donezipil_7EOR/donepezil_7.pdbqt
- docked_poses_of_figures/Figure_S6_donezipil_7EOR/donepezil_5.pdbqt
- docked_poses_of_figures/Figure_S6_donezipil_7EOR/donepezil_2.pdbqt
- docked_poses_of_figures/Figure_S6_donezipil_7EOR/donepezil_4.pdbqt
- docked_poses_of_figures/Figure_S6_donezipil_7EOR/donepezil_6.pdbqt
