# Supplementary material for: Toward the Treatment of Glioblastoma Tumors Using Photoactivated Chemotherapy: In Vitro Evaluation of Efficacy and Safety
Source: ACS Pharmacol Transl Sci. 2025 Jan 30;8(2):484–98. doi: 10.1021/acsptsci.4c00600 (PMC11833736; doi:10.1021/acsptsci.4c00600)
Supplement: Supplementary file 2 — pt4c00600_si_002.zip [file pt4c00600_si_002.zip › docked_poses_of_figures/Figure_6_aqua_5YBG/ru_water_5.pdbqt]

ROOT
ATOM      1  C   LIG A   1      36.481  43.511  26.626  0.00  0.00    +0.079 C 
ATOM      2  C   LIG A   1      35.267  43.491  27.351  0.00  0.00    +0.063 C 
ATOM      3  C   LIG A   1      36.521  43.171  25.302  0.00  0.00    +0.044 C 
ATOM      4  C   LIG A   1      34.102  43.130  26.735  0.00  0.00    +0.044 C 
ATOM      5  C   LIG A   1      35.332  42.790  24.637  0.00  0.00    +0.012 C 
ATOM      6  C   LIG A   1      34.115  42.772  25.366  0.00  0.00    -0.008 C 
ATOM      7  C   LIG A   1      35.273  42.451  23.278  0.00  0.00    +0.041 C 
ATOM      8  C   LIG A   1      32.956  42.371  24.691  0.00  0.00    +0.189 C 
ATOM      9  C   LIG A   1      34.080  42.077  22.709  0.00  0.00    +0.217 C 
ATOM     10 N1   LIG A   1      32.919  41.995  23.422  0.00  0.00    -0.407 N 
ATOM     11 N2   LIG A   1      34.053  41.707  21.365  0.00  0.00    -0.454 N 
ATOM     12 RU   LIG A   1      31.167  41.167  22.520  0.00  0.00    +1.033 Ru
ATOM     13  H   LIG A   1      31.083  40.903  23.216  0.00  0.00     0.000 DD
ATOM     14  H   LIG A   1      34.984  41.690  20.977  0.00  0.00    +0.348 HD
ATOM     15  C   LIG A   1      33.134  42.179  20.431  0.00  0.00    +0.222 C 
ATOM     16 N3   LIG A   1      29.790  42.715  22.830  0.00  0.00    -0.385 N 
ATOM     17 N4   LIG A   1      31.919  39.328  21.798  0.00  0.00    -0.379 N 
ATOM     18 N5   LIG A   1      29.564  40.424  21.630  0.00  0.00    -0.411 N 
ATOM     19 N6   LIG A   1      31.807  42.099  20.732  0.00  0.00    -0.390 N 
ATOM     20  C   LIG A   1      33.585  42.660  19.225  0.00  0.00    +0.046 C 
ATOM     21  C   LIG A   1      29.984  43.896  23.424  0.00  0.00    +0.198 C 
ATOM     22  C   LIG A   1      28.547  42.423  22.356  0.00  0.00    +0.122 C 
ATOM     23  C   LIG A   1      33.127  38.785  21.969  0.00  0.00    +0.193 C 
ATOM     24  C   LIG A   1      31.002  38.644  21.059  0.00  0.00    +0.125 C 
ATOM     25  C   LIG A   1      28.420  41.132  21.659  0.00  0.00    +0.127 C 
ATOM     26  C   LIG A   1      29.667  39.257  20.972  0.00  0.00    +0.134 C 
ATOM     27  C   LIG A   1      30.941  42.553  19.841  0.00  0.00    +0.187 C 
ATOM     28  C   LIG A   1      32.674  43.106  18.256  0.00  0.00    +0.013 A 
ATOM     29  C   LIG A   1      28.970  44.820  23.605  0.00  0.00    +0.084 C 
ATOM     30  C   LIG A   1      27.490  43.306  22.506  0.00  0.00    +0.072 C 
ATOM     31  C   LIG A   1      33.494  37.574  21.407  0.00  0.00    +0.081 C 
ATOM     32  C   LIG A   1      31.311  37.431  20.462  0.00  0.00    +0.071 C 
ATOM     33  C   LIG A   1      27.287  40.645  21.027  0.00  0.00    +0.075 C 
ATOM     34  C   LIG A   1      28.561  38.731  20.318  0.00  0.00    +0.079 C 
ATOM     35  C   LIG A   1      31.296  43.067  18.587  0.00  0.00    -0.007 A 
ATOM     36  C   LIG A   1      33.059  43.616  16.993  0.00  0.00    +0.047 A 
ATOM     37  C   LIG A   1      27.700  44.516  23.146  0.00  0.00    +0.106 C 
ATOM     38  C   LIG A   1      32.574  36.891  20.631  0.00  0.00    +0.107 C 
ATOM     39  C   LIG A   1      27.367  39.432  20.357  0.00  0.00    +0.101 C 
ATOM     40  C   LIG A   1      30.328  43.525  17.663  0.00  0.00    +0.040 A 
ATOM     41  C   LIG A   1      32.103  44.055  16.118  0.00  0.00    +0.080 A 
ATOM     42  C   LIG A   1      30.729  44.010  16.449  0.00  0.00    +0.062 A 
ENDROOT
TORSDOF 0
