# Supplementary material for: Toward the Treatment of Glioblastoma Tumors Using Photoactivated Chemotherapy: In Vitro Evaluation of Efficacy and Safety
Source: ACS Pharmacol Transl Sci. 2025 Jan 30;8(2):484–98. doi: 10.1021/acsptsci.4c00600 (PMC11833736; doi:10.1021/acsptsci.4c00600)
Supplement: Supplementary file 2 — pt4c00600_si_002.zip [file pt4c00600_si_002.zip › docked_poses_of_figures/Figure_6_aqua_5YBG/ru_water_7.pdbqt]

ROOT
ATOM      1  C   LIG A   1      22.442  36.787  16.234  0.00  0.00    +0.079 C 
ATOM      2  C   LIG A   1      23.156  35.698  16.787  0.00  0.00    +0.063 C 
ATOM      3  C   LIG A   1      22.405  38.002  16.862  0.00  0.00    +0.044 C 
ATOM      4  C   LIG A   1      23.827  35.842  17.969  0.00  0.00    +0.044 C 
ATOM      5  C   LIG A   1      23.088  38.180  18.088  0.00  0.00    +0.012 C 
ATOM      6  C   LIG A   1      23.803  37.087  18.640  0.00  0.00    -0.008 C 
ATOM      7  C   LIG A   1      23.126  39.394  18.789  0.00  0.00    +0.041 C 
ATOM      8  C   LIG A   1      24.453  37.283  19.865  0.00  0.00    +0.189 C 
ATOM      9  C   LIG A   1      23.801  39.484  19.982  0.00  0.00    +0.217 C 
ATOM     10 N1   LIG A   1      24.435  38.417  20.549  0.00  0.00    -0.407 N 
ATOM     11 N2   LIG A   1      23.793  40.690  20.680  0.00  0.00    -0.454 N 
ATOM     12 RU   LIG A   1      25.244  38.579  22.522  0.00  0.00    +1.033 Ru
ATOM     13  H   LIG A   1      25.001  37.870  22.547  0.00  0.00     0.000 DD
ATOM     14  H   LIG A   1      23.194  41.365  20.227  0.00  0.00    +0.348 HD
ATOM     15  C   LIG A   1      24.923  41.306  21.212  0.00  0.00    +0.222 C 
ATOM     16 N3   LIG A   1      27.228  37.995  22.188  0.00  0.00    -0.385 N 
ATOM     17 N4   LIG A   1      23.566  39.305  23.584  0.00  0.00    -0.379 N 
ATOM     18 N5   LIG A   1      26.004  38.789  24.335  0.00  0.00    -0.411 N 
ATOM     19 N6   LIG A   1      25.746  40.569  22.010  0.00  0.00    -0.390 N 
ATOM     20  C   LIG A   1      25.147  42.639  20.960  0.00  0.00    +0.046 C 
ATOM     21  C   LIG A   1      27.808  37.636  21.040  0.00  0.00    +0.198 C 
ATOM     22  C   LIG A   1      27.977  37.988  23.325  0.00  0.00    +0.122 C 
ATOM     23  C   LIG A   1      22.314  39.492  23.158  0.00  0.00    +0.193 C 
ATOM     24  C   LIG A   1      23.861  39.612  24.877  0.00  0.00    +0.125 C 
ATOM     25  C   LIG A   1      27.291  38.455  24.542  0.00  0.00    +0.127 C 
ATOM     26  C   LIG A   1      25.235  39.311  25.307  0.00  0.00    +0.134 C 
ATOM     27  C   LIG A   1      26.820  41.161  22.508  0.00  0.00    +0.187 C 
ATOM     28  C   LIG A   1      26.259  43.287  21.515  0.00  0.00    +0.013 A 
ATOM     29  C   LIG A   1      29.128  37.226  20.964  0.00  0.00    +0.084 C 
ATOM     30  C   LIG A   1      29.304  37.589  23.315  0.00  0.00    +0.072 C 
ATOM     31  C   LIG A   1      21.315  40.008  23.964  0.00  0.00    +0.081 C 
ATOM     32  C   LIG A   1      22.907  40.141  25.733  0.00  0.00    +0.071 C 
ATOM     33  C   LIG A   1      27.855  38.611  25.798  0.00  0.00    +0.075 C 
ATOM     34  C   LIG A   1      25.758  39.493  26.581  0.00  0.00    +0.079 C 
ATOM     35  C   LIG A   1      27.141  42.509  22.307  0.00  0.00    -0.007 A 
ATOM     36  C   LIG A   1      26.558  44.654  21.302  0.00  0.00    +0.047 A 
ATOM     37  C   LIG A   1      29.886  37.195  22.121  0.00  0.00    +0.106 C 
ATOM     38  C   LIG A   1      21.618  40.349  25.271  0.00  0.00    +0.107 C 
ATOM     39  C   LIG A   1      27.074  39.131  26.820  0.00  0.00    +0.101 C 
ATOM     40  C   LIG A   1      28.295  43.098  22.877  0.00  0.00    +0.040 A 
ATOM     41  C   LIG A   1      27.682  45.198  21.862  0.00  0.00    +0.080 A 
ATOM     42  C   LIG A   1      28.556  44.421  22.655  0.00  0.00    +0.062 A 
ENDROOT
TORSDOF 0
