# Supplementary material for: Toward the Treatment of Glioblastoma Tumors Using Photoactivated Chemotherapy: In Vitro Evaluation of Efficacy and Safety
Source: ACS Pharmacol Transl Sci. 2025 Jan 30;8(2):484–98. doi: 10.1021/acsptsci.4c00600 (PMC11833736; doi:10.1021/acsptsci.4c00600)
Supplement: Supplementary file 2 — pt4c00600_si_002.zip [file pt4c00600_si_002.zip › docked_poses_of_figures/Figure_6_aqua_5YBG/ru_water_3.pdbqt]

ROOT
ATOM      1  C   LIG A   1      34.991  46.299  16.478  0.00  0.00    +0.079 C 
ATOM      2  C   LIG A   1      34.157  47.236  17.131  0.00  0.00    +0.063 C 
ATOM      3  C   LIG A   1      35.153  45.033  16.968  0.00  0.00    +0.044 C 
ATOM      4  C   LIG A   1      33.493  46.889  18.274  0.00  0.00    +0.044 C 
ATOM      5  C   LIG A   1      34.480  44.645  18.151  0.00  0.00    +0.012 C 
ATOM      6  C   LIG A   1      33.644  45.587  18.804  0.00  0.00    -0.008 C 
ATOM      7  C   LIG A   1      34.566  43.363  18.711  0.00  0.00    +0.041 C 
ATOM      8  C   LIG A   1      33.006  45.185  19.983  0.00  0.00    +0.189 C 
ATOM      9  C   LIG A   1      33.892  43.068  19.872  0.00  0.00    +0.217 C 
ATOM     10 N1   LIG A   1      33.139  43.990  20.538  0.00  0.00    -0.407 N 
ATOM     11 N2   LIG A   1      34.024  41.799  20.432  0.00  0.00    -0.454 N 
ATOM     12 RU   LIG A   1      32.331  43.522  22.462  0.00  0.00    +1.033 Ru
ATOM     13  H   LIG A   1      32.496  44.245  22.571  0.00  0.00     0.000 DD
ATOM     14  H   LIG A   1      34.697  41.246  19.921  0.00  0.00    +0.348 HD
ATOM     15  C   LIG A   1      32.962  41.009  20.866  0.00  0.00    +0.222 C 
ATOM     16 N3   LIG A   1      30.300  43.924  22.149  0.00  0.00    -0.385 N 
ATOM     17 N4   LIG A   1      34.067  42.865  23.476  0.00  0.00    -0.379 N 
ATOM     18 N5   LIG A   1      31.579  43.029  24.223  0.00  0.00    -0.411 N 
ATOM     19 N6   LIG A   1      32.055  41.560  21.722  0.00  0.00    -0.390 N 
ATOM     20  C   LIG A   1      32.887  39.697  20.463  0.00  0.00    +0.046 C 
ATOM     21  C   LIG A   1      29.696  44.346  21.035  0.00  0.00    +0.198 C 
ATOM     22  C   LIG A   1      29.541  43.723  23.262  0.00  0.00    +0.122 C 
ATOM     23  C   LIG A   1      35.336  42.862  23.061  0.00  0.00    +0.193 C 
ATOM     24  C   LIG A   1      33.792  42.385  24.719  0.00  0.00    +0.125 C 
ATOM     25  C   LIG A   1      30.261  43.199  24.435  0.00  0.00    +0.127 C 
ATOM     26  C   LIG A   1      32.389  42.487  25.149  0.00  0.00    +0.134 C 
ATOM     27  C   LIG A   1      31.046  40.804  22.126  0.00  0.00    +0.187 C 
ATOM     28  C   LIG A   1      31.846  38.876  20.917  0.00  0.00    +0.013 A 
ATOM     29  C   LIG A   1      28.341  44.618  20.973  0.00  0.00    +0.084 C 
ATOM     30  C   LIG A   1      28.179  43.977  23.265  0.00  0.00    +0.072 C 
ATOM     31  C   LIG A   1      36.377  42.368  23.828  0.00  0.00    +0.081 C 
ATOM     32  C   LIG A   1      34.789  41.867  25.533  0.00  0.00    +0.071 C 
ATOM     33  C   LIG A   1      29.703  42.842  25.653  0.00  0.00    +0.075 C 
ATOM     34  C   LIG A   1      31.875  42.108  26.382  0.00  0.00    +0.079 C 
ATOM     35  C   LIG A   1      30.876  39.461  21.770  0.00  0.00    -0.007 A 
ATOM     36  C   LIG A   1      31.700  37.517  20.547  0.00  0.00    +0.047 A 
ATOM     37  C   LIG A   1      27.571  44.438  22.109  0.00  0.00    +0.106 C 
ATOM     38  C   LIG A   1      36.098  41.852  25.081  0.00  0.00    +0.107 C 
ATOM     39  C   LIG A   1      30.525  42.297  26.628  0.00  0.00    +0.101 C 
ATOM     40  C   LIG A   1      29.787  38.692  22.244  0.00  0.00    +0.040 A 
ATOM     41  C   LIG A   1      30.636  36.796  21.017  0.00  0.00    +0.080 A 
ATOM     42  C   LIG A   1      29.673  37.381  21.871  0.00  0.00    +0.062 A 
ENDROOT
TORSDOF 0
