# Supplementary material for: Toward the Treatment of Glioblastoma Tumors Using Photoactivated Chemotherapy: In Vitro Evaluation of Efficacy and Safety
Source: ACS Pharmacol Transl Sci. 2025 Jan 30;8(2):484–98. doi: 10.1021/acsptsci.4c00600 (PMC11833736; doi:10.1021/acsptsci.4c00600)
Supplement: Supplementary file 2 — pt4c00600_si_002.zip [file pt4c00600_si_002.zip › docked_poses_of_figures/Figure_6_aqua_5YBG/ru_water_1.pdbqt]

ROOT
ATOM      1  C   LIG A   1      36.498  43.502  26.595  0.00  0.00    +0.079 C 
ATOM      2  C   LIG A   1      35.286  43.490  27.325  0.00  0.00    +0.063 C 
ATOM      3  C   LIG A   1      36.531  43.158  25.272  0.00  0.00    +0.044 C 
ATOM      4  C   LIG A   1      34.117  43.131  26.715  0.00  0.00    +0.044 C 
ATOM      5  C   LIG A   1      35.337  42.779  24.614  0.00  0.00    +0.012 C 
ATOM      6  C   LIG A   1      34.123  42.768  25.348  0.00  0.00    -0.008 C 
ATOM      7  C   LIG A   1      35.272  42.436  23.256  0.00  0.00    +0.041 C 
ATOM      8  C   LIG A   1      32.960  42.370  24.679  0.00  0.00    +0.189 C 
ATOM      9  C   LIG A   1      34.074  42.065  22.693  0.00  0.00    +0.217 C 
ATOM     10 N1   LIG A   1      32.917  41.990  23.411  0.00  0.00    -0.407 N 
ATOM     11 N2   LIG A   1      34.041  41.689  21.351  0.00  0.00    -0.454 N 
ATOM     12 RU   LIG A   1      31.157  41.166  22.519  0.00  0.00    +1.033 Ru
ATOM     13  H   LIG A   1      31.075  40.904  23.217  0.00  0.00     0.000 DD
ATOM     14  H   LIG A   1      34.971  41.667  20.958  0.00  0.00    +0.348 HD
ATOM     15  C   LIG A   1      33.120  42.162  20.419  0.00  0.00    +0.222 C 
ATOM     16 N3   LIG A   1      29.788  42.720  22.830  0.00  0.00    -0.385 N 
ATOM     17 N4   LIG A   1      31.899  39.320  21.801  0.00  0.00    -0.379 N 
ATOM     18 N5   LIG A   1      29.548  40.426  21.639  0.00  0.00    -0.411 N 
ATOM     19 N6   LIG A   1      31.793  42.088  20.726  0.00  0.00    -0.390 N 
ATOM     20  C   LIG A   1      33.567  42.637  19.209  0.00  0.00    +0.046 C 
ATOM     21  C   LIG A   1      29.989  43.902  23.418  0.00  0.00    +0.198 C 
ATOM     22  C   LIG A   1      28.542  42.431  22.362  0.00  0.00    +0.122 C 
ATOM     23  C   LIG A   1      33.106  38.773  21.969  0.00  0.00    +0.193 C 
ATOM     24  C   LIG A   1      30.977  38.638  21.069  0.00  0.00    +0.125 C 
ATOM     25  C   LIG A   1      28.407  41.138  21.670  0.00  0.00    +0.127 C 
ATOM     26  C   LIG A   1      29.644  39.255  20.985  0.00  0.00    +0.134 C 
ATOM     27  C   LIG A   1      30.925  42.543  19.836  0.00  0.00    +0.187 C 
ATOM     28  C   LIG A   1      32.655  43.083  18.243  0.00  0.00    +0.013 A 
ATOM     29  C   LIG A   1      28.979  44.830  23.600  0.00  0.00    +0.084 C 
ATOM     30  C   LIG A   1      27.489  43.318  22.513  0.00  0.00    +0.072 C 
ATOM     31  C   LIG A   1      33.465  37.559  21.410  0.00  0.00    +0.081 C 
ATOM     32  C   LIG A   1      31.278  37.422  20.474  0.00  0.00    +0.071 C 
ATOM     33  C   LIG A   1      27.270  40.653  21.044  0.00  0.00    +0.075 C 
ATOM     34  C   LIG A   1      28.533  38.731  20.336  0.00  0.00    +0.079 C 
ATOM     35  C   LIG A   1      31.278  43.050  18.579  0.00  0.00    -0.007 A 
ATOM     36  C   LIG A   1      33.036  43.587  16.976  0.00  0.00    +0.047 A 
ATOM     37  C   LIG A   1      27.706  44.530  23.148  0.00  0.00    +0.106 C 
ATOM     38  C   LIG A   1      32.540  36.877  20.639  0.00  0.00    +0.107 C 
ATOM     39  C   LIG A   1      27.342  39.438  20.378  0.00  0.00    +0.101 C 
ATOM     40  C   LIG A   1      30.307  43.510  17.657  0.00  0.00    +0.040 A 
ATOM     41  C   LIG A   1      32.078  44.026  16.104  0.00  0.00    +0.080 A 
ATOM     42  C   LIG A   1      30.706  43.988  16.441  0.00  0.00    +0.062 A 
ENDROOT
TORSDOF 0
