# Supplementary material for: Toward the Treatment of Glioblastoma Tumors Using Photoactivated Chemotherapy: In Vitro Evaluation of Efficacy and Safety
Source: ACS Pharmacol Transl Sci. 2025 Jan 30;8(2):484–98. doi: 10.1021/acsptsci.4c00600 (PMC11833736; doi:10.1021/acsptsci.4c00600)
Supplement: Supplementary file 2 — pt4c00600_si_002.zip [file pt4c00600_si_002.zip › docked_poses_of_figures/Figure_6_aqua_5YBG/ru_water_6.pdbqt]

ROOT
ATOM      1  C   LIG A   1      36.490  43.497  26.624  0.00  0.00    +0.079 C 
ATOM      2  C   LIG A   1      35.276  43.482  27.350  0.00  0.00    +0.063 C 
ATOM      3  C   LIG A   1      36.528  43.158  25.300  0.00  0.00    +0.044 C 
ATOM      4  C   LIG A   1      34.110  43.125  26.734  0.00  0.00    +0.044 C 
ATOM      5  C   LIG A   1      35.338  42.780  24.636  0.00  0.00    +0.012 C 
ATOM      6  C   LIG A   1      34.121  42.767  25.366  0.00  0.00    -0.008 C 
ATOM      7  C   LIG A   1      35.277  42.442  23.277  0.00  0.00    +0.041 C 
ATOM      8  C   LIG A   1      32.960  42.370  24.691  0.00  0.00    +0.189 C 
ATOM      9  C   LIG A   1      34.082  42.072  22.708  0.00  0.00    +0.217 C 
ATOM     10 N1   LIG A   1      32.922  41.995  23.422  0.00  0.00    -0.407 N 
ATOM     11 N2   LIG A   1      34.053  41.702  21.365  0.00  0.00    -0.454 N 
ATOM     12 RU   LIG A   1      31.166  41.173  22.520  0.00  0.00    +1.033 Ru
ATOM     13  H   LIG A   1      31.081  40.909  23.217  0.00  0.00     0.000 DD
ATOM     14  H   LIG A   1      34.985  41.681  20.975  0.00  0.00    +0.348 HD
ATOM     15  C   LIG A   1      33.136  42.177  20.431  0.00  0.00    +0.222 C 
ATOM     16 N3   LIG A   1      29.795  42.726  22.831  0.00  0.00    -0.385 N 
ATOM     17 N4   LIG A   1      31.911  39.331  21.799  0.00  0.00    -0.379 N 
ATOM     18 N5   LIG A   1      29.560  40.436  21.632  0.00  0.00    -0.411 N 
ATOM     19 N6   LIG A   1      31.808  42.102  20.732  0.00  0.00    -0.390 N 
ATOM     20  C   LIG A   1      33.588  42.657  19.224  0.00  0.00    +0.046 C 
ATOM     21  C   LIG A   1      29.993  43.906  23.424  0.00  0.00    +0.198 C 
ATOM     22  C   LIG A   1      28.550  42.438  22.358  0.00  0.00    +0.122 C 
ATOM     23  C   LIG A   1      33.117  38.783  21.969  0.00  0.00    +0.193 C 
ATOM     24  C   LIG A   1      30.991  38.651  21.060  0.00  0.00    +0.125 C 
ATOM     25  C   LIG A   1      28.419  41.148  21.661  0.00  0.00    +0.127 C 
ATOM     26  C   LIG A   1      29.658  39.268  20.974  0.00  0.00    +0.134 C 
ATOM     27  C   LIG A   1      30.944  42.560  19.841  0.00  0.00    +0.187 C 
ATOM     28  C   LIG A   1      32.679  43.106  18.256  0.00  0.00    +0.013 A 
ATOM     29  C   LIG A   1      28.982  44.834  23.606  0.00  0.00    +0.084 C 
ATOM     30  C   LIG A   1      27.497  43.325  22.508  0.00  0.00    +0.072 C 
ATOM     31  C   LIG A   1      33.479  37.572  21.407  0.00  0.00    +0.081 C 
ATOM     32  C   LIG A   1      31.295  37.437  20.462  0.00  0.00    +0.071 C 
ATOM     33  C   LIG A   1      27.284  40.665  21.029  0.00  0.00    +0.075 C 
ATOM     34  C   LIG A   1      28.550  38.746  20.319  0.00  0.00    +0.079 C 
ATOM     35  C   LIG A   1      31.300  43.072  18.588  0.00  0.00    -0.007 A 
ATOM     36  C   LIG A   1      33.064  43.614  16.993  0.00  0.00    +0.047 A 
ATOM     37  C   LIG A   1      27.711  44.534  23.147  0.00  0.00    +0.106 C 
ATOM     38  C   LIG A   1      32.557  36.892  20.631  0.00  0.00    +0.107 C 
ATOM     39  C   LIG A   1      27.359  39.452  20.359  0.00  0.00    +0.101 C 
ATOM     40  C   LIG A   1      30.333  43.534  17.664  0.00  0.00    +0.040 A 
ATOM     41  C   LIG A   1      32.110  44.056  16.118  0.00  0.00    +0.080 A 
ATOM     42  C   LIG A   1      30.736  44.016  16.450  0.00  0.00    +0.062 A 
ENDROOT
TORSDOF 0
