# Supplementary material for: Toward the Treatment of Glioblastoma Tumors Using Photoactivated Chemotherapy: In Vitro Evaluation of Efficacy and Safety
Source: ACS Pharmacol Transl Sci. 2025 Jan 30;8(2):484–98. doi: 10.1021/acsptsci.4c00600 (PMC11833736; doi:10.1021/acsptsci.4c00600)
Supplement: Supplementary file 2 — pt4c00600_si_002.zip [file pt4c00600_si_002.zip › docked_poses_of_figures/Figure_6_aqua_5YBG/ru_water_10.pdbqt]

ROOT
ATOM      1  C   LIG A   1      36.505  43.535  26.538  0.00  0.00    +0.079 C 
ATOM      2  C   LIG A   1      35.299  43.524  27.276  0.00  0.00    +0.063 C 
ATOM      3  C   LIG A   1      36.530  43.180  25.217  0.00  0.00    +0.044 C 
ATOM      4  C   LIG A   1      34.127  43.154  26.678  0.00  0.00    +0.044 C 
ATOM      5  C   LIG A   1      35.334  42.790  24.571  0.00  0.00    +0.012 C 
ATOM      6  C   LIG A   1      34.125  42.780  25.314  0.00  0.00    -0.008 C 
ATOM      7  C   LIG A   1      35.260  42.435  23.216  0.00  0.00    +0.041 C 
ATOM      8  C   LIG A   1      32.959  42.371  24.657  0.00  0.00    +0.189 C 
ATOM      9  C   LIG A   1      34.060  42.054  22.665  0.00  0.00    +0.217 C 
ATOM     10 N1   LIG A   1      32.908  41.980  23.392  0.00  0.00    -0.407 N 
ATOM     11 N2   LIG A   1      34.018  41.667  21.327  0.00  0.00    -0.454 N 
ATOM     12 RU   LIG A   1      31.146  41.140  22.520  0.00  0.00    +1.033 Ru
ATOM     13  H   LIG A   1      31.070  40.884  23.221  0.00  0.00     0.000 DD
ATOM     14  H   LIG A   1      34.946  41.646  20.928  0.00  0.00    +0.348 HD
ATOM     15  C   LIG A   1      33.089  42.128  20.397  0.00  0.00    +0.222 C 
ATOM     16 N3   LIG A   1      29.772  42.691  22.828  0.00  0.00    -0.385 N 
ATOM     17 N4   LIG A   1      31.891  39.292  21.812  0.00  0.00    -0.379 N 
ATOM     18 N5   LIG A   1      29.534  40.386  21.658  0.00  0.00    -0.411 N 
ATOM     19 N6   LIG A   1      31.765  42.050  20.714  0.00  0.00    -0.390 N 
ATOM     20  C   LIG A   1      33.525  42.595  19.180  0.00  0.00    +0.046 C 
ATOM     21  C   LIG A   1      29.972  43.879  23.405  0.00  0.00    +0.198 C 
ATOM     22  C   LIG A   1      28.524  42.392  22.371  0.00  0.00    +0.122 C 
ATOM     23  C   LIG A   1      33.101  38.752  21.976  0.00  0.00    +0.193 C 
ATOM     24  C   LIG A   1      30.967  38.600  21.092  0.00  0.00    +0.125 C 
ATOM     25  C   LIG A   1      28.390  41.093  21.691  0.00  0.00    +0.127 C 
ATOM     26  C   LIG A   1      29.630  39.210  21.013  0.00  0.00    +0.134 C 
ATOM     27  C   LIG A   1      30.889  42.494  19.827  0.00  0.00    +0.187 C 
ATOM     28  C   LIG A   1      32.604  43.028  18.217  0.00  0.00    +0.013 A 
ATOM     29  C   LIG A   1      28.959  44.804  23.586  0.00  0.00    +0.084 C 
ATOM     30  C   LIG A   1      27.468  43.276  22.522  0.00  0.00    +0.072 C 
ATOM     31  C   LIG A   1      33.462  37.535  21.424  0.00  0.00    +0.081 C 
ATOM     32  C   LIG A   1      31.269  37.380  20.505  0.00  0.00    +0.071 C 
ATOM     33  C   LIG A   1      27.250  40.598  21.077  0.00  0.00    +0.075 C 
ATOM     34  C   LIG A   1      28.517  38.676  20.377  0.00  0.00    +0.079 C 
ATOM     35  C   LIG A   1      31.229  42.992  18.564  0.00  0.00    -0.007 A 
ATOM     36  C   LIG A   1      32.974  43.523  16.944  0.00  0.00    +0.047 A 
ATOM     37  C   LIG A   1      27.684  44.494  23.145  0.00  0.00    +0.106 C 
ATOM     38  C   LIG A   1      32.535  36.843  20.666  0.00  0.00    +0.107 C 
ATOM     39  C   LIG A   1      27.323  39.378  20.421  0.00  0.00    +0.101 C 
ATOM     40  C   LIG A   1      30.250  43.440  17.645  0.00  0.00    +0.040 A 
ATOM     41  C   LIG A   1      32.008  43.951  16.074  0.00  0.00    +0.080 A 
ATOM     42  C   LIG A   1      30.638  43.909  16.421  0.00  0.00    +0.062 A 
ENDROOT
TORSDOF 0
