# Supplementary material for: Toward the Treatment of Glioblastoma Tumors Using Photoactivated Chemotherapy: In Vitro Evaluation of Efficacy and Safety
Source: ACS Pharmacol Transl Sci. 2025 Jan 30;8(2):484–98. doi: 10.1021/acsptsci.4c00600 (PMC11833736; doi:10.1021/acsptsci.4c00600)
Supplement: Supplementary file 2 — pt4c00600_si_002.zip [file pt4c00600_si_002.zip › docked_poses_of_figures/Figure_6_aqua_5YBG/ru_water_4.pdbqt]

ROOT
ATOM      1  C   LIG A   1      36.480  43.522  26.627  0.00  0.00    +0.079 C 
ATOM      2  C   LIG A   1      35.266  43.496  27.353  0.00  0.00    +0.063 C 
ATOM      3  C   LIG A   1      36.520  43.186  25.302  0.00  0.00    +0.044 C 
ATOM      4  C   LIG A   1      34.102  43.130  26.737  0.00  0.00    +0.044 C 
ATOM      5  C   LIG A   1      35.333  42.800  24.638  0.00  0.00    +0.012 C 
ATOM      6  C   LIG A   1      34.116  42.775  25.368  0.00  0.00    -0.008 C 
ATOM      7  C   LIG A   1      35.274  42.463  23.278  0.00  0.00    +0.041 C 
ATOM      8  C   LIG A   1      32.959  42.370  24.693  0.00  0.00    +0.189 C 
ATOM      9  C   LIG A   1      34.082  42.085  22.709  0.00  0.00    +0.217 C 
ATOM     10 N1   LIG A   1      32.923  41.996  23.423  0.00  0.00    -0.407 N 
ATOM     11 N2   LIG A   1      34.056  41.717  21.365  0.00  0.00    -0.454 N 
ATOM     12 RU   LIG A   1      31.173  41.162  22.520  0.00  0.00    +1.033 Ru
ATOM     13  H   LIG A   1      31.091  40.896  23.216  0.00  0.00     0.000 DD
ATOM     14  H   LIG A   1      34.988  41.705  20.975  0.00  0.00    +0.348 HD
ATOM     15  C   LIG A   1      33.134  42.187  20.432  0.00  0.00    +0.222 C 
ATOM     16 N3   LIG A   1      29.790  42.703  22.835  0.00  0.00    -0.385 N 
ATOM     17 N4   LIG A   1      31.934  39.327  21.795  0.00  0.00    -0.379 N 
ATOM     18 N5   LIG A   1      29.574  40.413  21.631  0.00  0.00    -0.411 N 
ATOM     19 N6   LIG A   1      31.808  42.100  20.734  0.00  0.00    -0.390 N 
ATOM     20  C   LIG A   1      33.582  42.673  19.227  0.00  0.00    +0.046 C 
ATOM     21  C   LIG A   1      29.979  43.883  23.431  0.00  0.00    +0.198 C 
ATOM     22  C   LIG A   1      28.548  42.406  22.361  0.00  0.00    +0.122 C 
ATOM     23  C   LIG A   1      33.144  38.790  21.963  0.00  0.00    +0.193 C 
ATOM     24  C   LIG A   1      31.020  38.641  21.055  0.00  0.00    +0.125 C 
ATOM     25  C   LIG A   1      28.427  41.116  21.662  0.00  0.00    +0.127 C 
ATOM     26  C   LIG A   1      29.682  39.247  20.970  0.00  0.00    +0.134 C 
ATOM     27  C   LIG A   1      30.939  42.553  19.844  0.00  0.00    +0.187 C 
ATOM     28  C   LIG A   1      32.669  43.116  18.260  0.00  0.00    +0.013 A 
ATOM     29  C   LIG A   1      28.960  44.802  23.614  0.00  0.00    +0.084 C 
ATOM     30  C   LIG A   1      27.487  43.283  22.514  0.00  0.00    +0.072 C 
ATOM     31  C   LIG A   1      33.516  37.582  21.399  0.00  0.00    +0.081 C 
ATOM     32  C   LIG A   1      31.334  37.431  20.455  0.00  0.00    +0.071 C 
ATOM     33  C   LIG A   1      27.295  40.624  21.029  0.00  0.00    +0.075 C 
ATOM     34  C   LIG A   1      28.578  38.718  20.315  0.00  0.00    +0.079 C 
ATOM     35  C   LIG A   1      31.291  43.070  18.591  0.00  0.00    -0.007 A 
ATOM     36  C   LIG A   1      33.050  43.630  16.997  0.00  0.00    +0.047 A 
ATOM     37  C   LIG A   1      27.692  44.493  23.156  0.00  0.00    +0.106 C 
ATOM     38  C   LIG A   1      32.600  36.896  20.622  0.00  0.00    +0.107 C 
ATOM     39  C   LIG A   1      27.381  39.414  20.357  0.00  0.00    +0.101 C 
ATOM     40  C   LIG A   1      30.320  43.526  17.669  0.00  0.00    +0.040 A 
ATOM     41  C   LIG A   1      32.091  44.066  16.124  0.00  0.00    +0.080 A 
ATOM     42  C   LIG A   1      30.718  44.014  16.456  0.00  0.00    +0.062 A 
ENDROOT
TORSDOF 0
