# Supplementary material for: Toward the Treatment of Glioblastoma Tumors Using Photoactivated Chemotherapy: In Vitro Evaluation of Efficacy and Safety
Source: ACS Pharmacol Transl Sci. 2025 Jan 30;8(2):484–98. doi: 10.1021/acsptsci.4c00600 (PMC11833736; doi:10.1021/acsptsci.4c00600)
Supplement: Supplementary file 2 — pt4c00600_si_002.zip [file pt4c00600_si_002.zip › docked_poses_of_figures/Figure_6_aqua_5YBG/ru_water_2.pdbqt]

ROOT
ATOM      1  C   LIG A   1      36.500  43.511  26.606  0.00  0.00    +0.079 C 
ATOM      2  C   LIG A   1      35.288  43.495  27.334  0.00  0.00    +0.063 C 
ATOM      3  C   LIG A   1      36.537  43.168  25.282  0.00  0.00    +0.044 C 
ATOM      4  C   LIG A   1      34.121  43.132  26.722  0.00  0.00    +0.044 C 
ATOM      5  C   LIG A   1      35.345  42.786  24.622  0.00  0.00    +0.012 C 
ATOM      6  C   LIG A   1      34.130  42.771  25.355  0.00  0.00    -0.008 C 
ATOM      7  C   LIG A   1      35.283  42.444  23.264  0.00  0.00    +0.041 C 
ATOM      8  C   LIG A   1      32.969  42.369  24.684  0.00  0.00    +0.189 C 
ATOM      9  C   LIG A   1      34.088  42.069  22.699  0.00  0.00    +0.217 C 
ATOM     10 N1   LIG A   1      32.929  41.990  23.415  0.00  0.00    -0.407 N 
ATOM     11 N2   LIG A   1      34.057  41.695  21.356  0.00  0.00    -0.454 N 
ATOM     12 RU   LIG A   1      31.173  41.161  22.520  0.00  0.00    +1.033 Ru
ATOM     13  H   LIG A   1      31.091  40.899  23.217  0.00  0.00     0.000 DD
ATOM     14  H   LIG A   1      34.988  41.676  20.965  0.00  0.00    +0.348 HD
ATOM     15  C   LIG A   1      33.136  42.166  20.423  0.00  0.00    +0.222 C 
ATOM     16 N3   LIG A   1      29.799  42.711  22.830  0.00  0.00    -0.385 N 
ATOM     17 N4   LIG A   1      31.922  39.319  21.801  0.00  0.00    -0.379 N 
ATOM     18 N5   LIG A   1      29.568  40.417  21.637  0.00  0.00    -0.411 N 
ATOM     19 N6   LIG A   1      31.809  42.087  20.728  0.00  0.00    -0.390 N 
ATOM     20  C   LIG A   1      33.584  42.644  19.215  0.00  0.00    +0.046 C 
ATOM     21  C   LIG A   1      29.995  43.893  23.420  0.00  0.00    +0.198 C 
ATOM     22  C   LIG A   1      28.554  42.418  22.360  0.00  0.00    +0.122 C 
ATOM     23  C   LIG A   1      33.130  38.776  21.970  0.00  0.00    +0.193 C 
ATOM     24  C   LIG A   1      31.003  38.635  21.067  0.00  0.00    +0.125 C 
ATOM     25  C   LIG A   1      28.425  41.126  21.667  0.00  0.00    +0.127 C 
ATOM     26  C   LIG A   1      29.668  39.248  20.981  0.00  0.00    +0.134 C 
ATOM     27  C   LIG A   1      30.941  42.541  19.838  0.00  0.00    +0.187 C 
ATOM     28  C   LIG A   1      32.671  43.087  18.247  0.00  0.00    +0.013 A 
ATOM     29  C   LIG A   1      28.982  44.818  23.601  0.00  0.00    +0.084 C 
ATOM     30  C   LIG A   1      27.498  43.303  22.510  0.00  0.00    +0.072 C 
ATOM     31  C   LIG A   1      33.495  37.564  21.410  0.00  0.00    +0.081 C 
ATOM     32  C   LIG A   1      31.309  37.420  20.471  0.00  0.00    +0.071 C 
ATOM     33  C   LIG A   1      27.290  40.638  21.038  0.00  0.00    +0.075 C 
ATOM     34  C   LIG A   1      28.560  38.721  20.331  0.00  0.00    +0.079 C 
ATOM     35  C   LIG A   1      31.294  43.050  18.582  0.00  0.00    -0.007 A 
ATOM     36  C   LIG A   1      33.053  43.594  16.982  0.00  0.00    +0.047 A 
ATOM     37  C   LIG A   1      27.711  44.514  23.146  0.00  0.00    +0.106 C 
ATOM     38  C   LIG A   1      32.573  36.879  20.638  0.00  0.00    +0.107 C 
ATOM     39  C   LIG A   1      27.367  39.424  20.371  0.00  0.00    +0.101 C 
ATOM     40  C   LIG A   1      30.323  43.507  17.659  0.00  0.00    +0.040 A 
ATOM     41  C   LIG A   1      32.095  44.031  16.108  0.00  0.00    +0.080 A 
ATOM     42  C   LIG A   1      30.722  43.988  16.443  0.00  0.00    +0.062 A 
ENDROOT
TORSDOF 0
