# Supplementary material for: Toward the Treatment of Glioblastoma Tumors Using Photoactivated Chemotherapy: In Vitro Evaluation of Efficacy and Safety
Source: ACS Pharmacol Transl Sci. 2025 Jan 30;8(2):484–98. doi: 10.1021/acsptsci.4c00600 (PMC11833736; doi:10.1021/acsptsci.4c00600)
Supplement: Supplementary file 2 — pt4c00600_si_002.zip [file pt4c00600_si_002.zip › docked_poses_of_figures/Figure_6_aqua_5YBG/ru_water_8.pdbqt]

ROOT
ATOM      1  C   LIG A   1      36.502  43.510  26.608  0.00  0.00    +0.079 C 
ATOM      2  C   LIG A   1      35.290  43.490  27.337  0.00  0.00    +0.063 C 
ATOM      3  C   LIG A   1      36.537  43.171  25.283  0.00  0.00    +0.044 C 
ATOM      4  C   LIG A   1      34.123  43.128  26.725  0.00  0.00    +0.044 C 
ATOM      5  C   LIG A   1      35.346  42.789  24.623  0.00  0.00    +0.012 C 
ATOM      6  C   LIG A   1      34.132  42.770  25.357  0.00  0.00    -0.008 C 
ATOM      7  C   LIG A   1      35.283  42.450  23.264  0.00  0.00    +0.041 C 
ATOM      8  C   LIG A   1      32.970  42.369  24.686  0.00  0.00    +0.189 C 
ATOM      9  C   LIG A   1      34.087  42.076  22.699  0.00  0.00    +0.217 C 
ATOM     10 N1   LIG A   1      32.929  41.994  23.416  0.00  0.00    -0.407 N 
ATOM     11 N2   LIG A   1      34.055  41.706  21.356  0.00  0.00    -0.454 N 
ATOM     12 RU   LIG A   1      31.174  41.166  22.521  0.00  0.00    +1.033 Ru
ATOM     13  H   LIG A   1      31.092  40.901  23.217  0.00  0.00     0.000 DD
ATOM     14  H   LIG A   1      34.986  41.689  20.963  0.00  0.00    +0.348 HD
ATOM     15  C   LIG A   1      33.133  42.178  20.425  0.00  0.00    +0.222 C 
ATOM     16 N3   LIG A   1      29.798  42.713  22.836  0.00  0.00    -0.385 N 
ATOM     17 N4   LIG A   1      31.924  39.326  21.796  0.00  0.00    -0.379 N 
ATOM     18 N5   LIG A   1      29.568  40.422  21.637  0.00  0.00    -0.411 N 
ATOM     19 N6   LIG A   1      31.807  42.097  20.731  0.00  0.00    -0.390 N 
ATOM     20  C   LIG A   1      33.579  42.660  19.217  0.00  0.00    +0.046 C 
ATOM     21  C   LIG A   1      29.993  43.894  23.429  0.00  0.00    +0.198 C 
ATOM     22  C   LIG A   1      28.553  42.420  22.367  0.00  0.00    +0.122 C 
ATOM     23  C   LIG A   1      33.133  38.784  21.962  0.00  0.00    +0.193 C 
ATOM     24  C   LIG A   1      31.005  38.643  21.060  0.00  0.00    +0.125 C 
ATOM     25  C   LIG A   1      28.424  41.130  21.670  0.00  0.00    +0.127 C 
ATOM     26  C   LIG A   1      29.669  39.255  20.978  0.00  0.00    +0.134 C 
ATOM     27  C   LIG A   1      30.938  42.552  19.842  0.00  0.00    +0.187 C 
ATOM     28  C   LIG A   1      32.665  43.105  18.252  0.00  0.00    +0.013 A 
ATOM     29  C   LIG A   1      28.979  44.817  23.614  0.00  0.00    +0.084 C 
ATOM     30  C   LIG A   1      27.496  43.303  22.521  0.00  0.00    +0.072 C 
ATOM     31  C   LIG A   1      33.498  37.574  21.399  0.00  0.00    +0.081 C 
ATOM     32  C   LIG A   1      31.312  37.430  20.461  0.00  0.00    +0.071 C 
ATOM     33  C   LIG A   1      27.289  40.642  21.041  0.00  0.00    +0.075 C 
ATOM     34  C   LIG A   1      28.561  38.729  20.327  0.00  0.00    +0.079 C 
ATOM     35  C   LIG A   1      31.288  43.066  18.588  0.00  0.00    -0.007 A 
ATOM     36  C   LIG A   1      33.045  43.616  16.988  0.00  0.00    +0.047 A 
ATOM     37  C   LIG A   1      27.708  44.513  23.160  0.00  0.00    +0.106 C 
ATOM     38  C   LIG A   1      32.576  36.890  20.625  0.00  0.00    +0.107 C 
ATOM     39  C   LIG A   1      27.367  39.430  20.371  0.00  0.00    +0.101 C 
ATOM     40  C   LIG A   1      30.316  43.524  17.667  0.00  0.00    +0.040 A 
ATOM     41  C   LIG A   1      32.086  44.055  16.116  0.00  0.00    +0.080 A 
ATOM     42  C   LIG A   1      30.713  44.009  16.452  0.00  0.00    +0.062 A 
ENDROOT
TORSDOF 0
