# Supplementary material for: Toward the Treatment of Glioblastoma Tumors Using Photoactivated Chemotherapy: In Vitro Evaluation of Efficacy and Safety
Source: ACS Pharmacol Transl Sci. 2025 Jan 30;8(2):484–98. doi: 10.1021/acsptsci.4c00600 (PMC11833736; doi:10.1021/acsptsci.4c00600)
Supplement: Supplementary file 2 — pt4c00600_si_002.zip [file pt4c00600_si_002.zip › docked_poses_of_figures/Figure_6_aqua_5YBG/clean_5ybg.pdb]

ATOM      1  N   ASN A 413      41.283   4.899  44.977  1.00 66.44           N  
ATOM      2  CA  ASN A 413      40.982   4.913  43.515  1.00 65.13           C  
ATOM      3  C   ASN A 413      42.282   5.127  42.735  1.00 58.11           C  
ATOM      4  O   ASN A 413      42.818   6.240  42.682  1.00 61.93           O  
ATOM      5  CB  ASN A 413      39.946   6.001  43.189  1.00 72.89           C  
ATOM      6  CG  ASN A 413      39.075   5.652  41.991  1.00 74.35           C  
ATOM      7  OD1 ASN A 413      39.545   5.097  40.995  1.00 80.09           O  
ATOM      8  ND2 ASN A 413      37.794   5.989  42.082  1.00 77.17           N  
ATOM      9  H   ASN A 413      41.725   4.037  45.210  1.00  0.00           H  
ATOM     10  HA  ASN A 413      40.643   4.005  43.286  1.00  0.00           H  
ATOM     11  HB2 ASN A 413      39.358   6.121  43.984  1.00  0.00           H  
ATOM     12  HB3 ASN A 413      40.434   6.847  42.992  1.00  0.00           H  
ATOM     13 HD22 ASN A 413      37.453   6.451  42.901  1.00  0.00           H  
ATOM     14 HD21 ASN A 413      37.166   5.782  41.330  1.00  0.00           H  
ATOM     15  H2  ASN A 413      41.890   5.660  45.192  1.00  0.00           H  
ATOM     16  H3  ASN A 413      40.431   4.991  45.486  1.00  0.00           H  
ATOM     17  N   LYS A 414      42.783   4.045  42.141  1.00 50.29           N  
ATOM     18  CA  LYS A 414      44.126   4.016  41.562  1.00 44.53           C  
ATOM     19  C   LYS A 414      44.092   3.979  40.039  1.00 37.04           C  
ATOM     20  O   LYS A 414      43.095   3.568  39.430  1.00 42.71           O  
ATOM     21  CB  LYS A 414      44.899   2.803  42.101  1.00 46.20           C  
ATOM     22  CG  LYS A 414      46.413   2.942  42.105  1.00 51.32           C  
ATOM     23  CD  LYS A 414      47.071   1.639  42.538  1.00 52.37           C  
ATOM     24  CE  LYS A 414      48.556   1.827  42.811  1.00 53.64           C  
ATOM     25  NZ  LYS A 414      49.103   0.696  43.612  1.00 51.31           N  
ATOM     26  H   LYS A 414      42.139   3.225  42.124  1.00  0.00           H  
ATOM     27  HA  LYS A 414      44.623   4.847  41.855  1.00  0.00           H  
ATOM     28  HB2 LYS A 414      44.595   2.637  43.043  1.00  0.00           H  
ATOM     29  HB3 LYS A 414      44.656   2.008  41.538  1.00  0.00           H  
ATOM     30  HG2 LYS A 414      46.723   3.169  41.185  1.00  0.00           H  
ATOM     31  HG3 LYS A 414      46.674   3.663  42.741  1.00  0.00           H  
ATOM     32  HD2 LYS A 414      46.633   1.320  43.372  1.00  0.00           H  
ATOM     33  HD3 LYS A 414      46.965   0.968  41.812  1.00  0.00           H  
ATOM     34  HE2 LYS A 414      49.043   1.878  41.938  1.00  0.00           H  
ATOM     35  HE3 LYS A 414      48.689   2.681  43.315  1.00  0.00           H  
ATOM     36  HZ1 LYS A 414      48.764  -0.167  43.240  1.00  0.00           H  
ATOM     37  HZ2 LYS A 414      50.101   0.711  43.567  1.00  0.00           H  
ATOM     38  HZ3 LYS A 414      48.808   0.791  44.562  1.00  0.00           H  
ATOM     39  N   THR A 415      45.191   4.428  39.443  1.00 35.14           N  
ATOM     40  CA  THR A 415      45.424   4.302  38.019  1.00 32.53           C  
ATOM     41  C   THR A 415      45.580   2.815  37.675  1.00 30.49           C  
ATOM     42  O   THR A 415      46.390   2.100  38.273  1.00 29.77           O  
ATOM     43  CB  THR A 415      46.655   5.111  37.605  1.00 33.94           C  
ATOM     44  OG1 THR A 415      46.461   6.469  38.009  1.00 38.36           O  
ATOM     45  CG2 THR A 415      46.864   5.084  36.103  1.00 32.80           C  
ATOM     46  H   THR A 415      45.875   4.882  40.097  1.00  0.00           H  
ATOM     47  HA  THR A 415      44.630   4.651  37.525  1.00  0.00           H  
ATOM     48  HB  THR A 415      47.470   4.748  38.093  1.00  0.00           H  
ATOM     49  HG1 THR A 415      45.564   6.556  38.464  1.00  0.00           H  
ATOM     50 HG21 THR A 415      47.148   4.166  35.813  1.00  0.00           H  
ATOM     51 HG22 THR A 415      46.010   5.325  35.634  1.00  0.00           H  
ATOM     52 HG23 THR A 415      47.575   5.743  35.844  1.00  0.00           H  
ATOM     53  N   VAL A 416      44.775   2.374  36.718  1.00 27.52           N  
ATOM     54  CA  VAL A 416      44.750   0.985  36.272  1.00 25.77           C  
ATOM     55  C   VAL A 416      45.907   0.783  35.297  1.00 27.82           C  
ATOM     56  O   VAL A 416      46.064   1.551  34.353  1.00 26.63           O  
ATOM     57  CB  VAL A 416      43.382   0.687  35.633  1.00 26.50           C  
ATOM     58  CG1 VAL A 416      43.376  -0.632  34.881  1.00 25.50           C  
ATOM     59  CG2 VAL A 416      42.287   0.703  36.692  1.00 25.86           C  
ATOM     60  H   VAL A 416      44.153   3.112  36.306  1.00  0.00           H  
ATOM     61  HA  VAL A 416      44.906   0.399  37.061  1.00  0.00           H  
ATOM     62  HB  VAL A 416      43.197   1.408  34.962  1.00  0.00           H  
ATOM     63 HG11 VAL A 416      43.933  -1.302  35.373  1.00  0.00           H  
ATOM     64 HG12 VAL A 416      42.438  -0.972  34.807  1.00  0.00           H  
ATOM     65 HG13 VAL A 416      43.753  -0.497  33.964  1.00  0.00           H  
ATOM     66 HG21 VAL A 416      42.323  -0.148  37.215  1.00  0.00           H  
ATOM     67 HG22 VAL A 416      42.431   1.481  37.303  1.00  0.00           H  
ATOM     68 HG23 VAL A 416      41.397   0.786  36.244  1.00  0.00           H  
ATOM     69  N   VAL A 417      46.742  -0.234  35.540  1.00 24.41           N  
ATOM     70  CA  VAL A 417      47.879  -0.512  34.666  1.00 25.28           C  
ATOM     71  C   VAL A 417      47.396  -1.443  33.564  1.00 23.91           C  
ATOM     72  O   VAL A 417      46.927  -2.570  33.838  1.00 24.04           O  
ATOM     73  CB  VAL A 417      49.075  -1.131  35.431  1.00 25.56           C  
ATOM     74  CG1 VAL A 417      50.195  -1.515  34.470  1.00 26.31           C  
ATOM     75  CG2 VAL A 417      49.596  -0.135  36.468  1.00 26.68           C  
ATOM     76  H   VAL A 417      46.514  -0.791  36.382  1.00  0.00           H  
ATOM     77  HA  VAL A 417      48.166   0.342  34.247  1.00  0.00           H  
ATOM     78  HB  VAL A 417      48.755  -1.971  35.858  1.00  0.00           H  
ATOM     79 HG11 VAL A 417      50.224  -0.861  33.715  1.00  0.00           H  
ATOM     80 HG12 VAL A 417      51.068  -1.504  34.956  1.00  0.00           H  
ATOM     81 HG13 VAL A 417      50.025  -2.432  34.111  1.00  0.00           H  
ATOM     82 HG21 VAL A 417      50.127   0.572  36.004  1.00  0.00           H  
ATOM     83 HG22 VAL A 417      48.820   0.279  36.941  1.00  0.00           H  
ATOM     84 HG23 VAL A 417      50.174  -0.618  37.123  1.00  0.00           H  
ATOM     85  N   VAL A 418      47.477  -0.946  32.329  1.00 22.84           N  
ATOM     86  CA  VAL A 418      47.042  -1.702  31.142  1.00 23.04           C  
ATOM     87  C   VAL A 418      48.270  -2.255  30.469  1.00 22.35           C  
ATOM     88  O   VAL A 418      49.164  -1.505  30.100  1.00 25.66           O  
ATOM     89  CB  VAL A 418      46.289  -0.784  30.135  1.00 22.02           C  
ATOM     90  CG1 VAL A 418      45.838  -1.569  28.903  1.00 21.65           C  
ATOM     91  CG2 VAL A 418      45.093  -0.105  30.801  1.00 23.16           C  
ATOM     92  H   VAL A 418      47.871   0.016  32.273  1.00  0.00           H  
ATOM     93  HA  VAL A 418      46.479  -2.461  31.456  1.00  0.00           H  
ATOM     94  HB  VAL A 418      46.934  -0.094  29.822  1.00  0.00           H  
ATOM     95 HG11 VAL A 418      45.612  -2.504  29.171  1.00  0.00           H  
ATOM     96 HG12 VAL A 418      45.033  -1.129  28.507  1.00  0.00           H  
ATOM     97 HG13 VAL A 418      46.577  -1.583  28.231  1.00  0.00           H  
ATOM     98 HG21 VAL A 418      44.794  -0.658  31.577  1.00  0.00           H  
ATOM     99 HG22 VAL A 418      45.366   0.802  31.117  1.00  0.00           H  
ATOM    100 HG23 VAL A 418      44.352  -0.024  30.137  1.00  0.00           H  
ATOM    101  N   THR A 419      48.334  -3.578  30.311  1.00 20.79           N  
ATOM    102  CA  THR A 419      49.398  -4.139  29.498  1.00 21.76           C  
ATOM    103  C   THR A 419      48.878  -4.326  28.073  1.00 19.78           C  
ATOM    104  O   THR A 419      47.740  -4.689  27.874  1.00 20.86           O  
ATOM    105  CB  THR A 419      49.960  -5.465  30.061  1.00 21.48           C  
ATOM    106  OG1 THR A 419      51.078  -5.892  29.257  1.00 24.99           O  
ATOM    107  CG2 THR A 419      48.884  -6.546  30.117  1.00 20.86           C  
ATOM    108  H   THR A 419      47.611  -4.120  30.785  1.00  0.00           H  
ATOM    109  HA  THR A 419      50.160  -3.494  29.470  1.00  0.00           H  
ATOM    110  HB  THR A 419      50.296  -5.303  31.008  1.00  0.00           H  
ATOM    111  HG1 THR A 419      51.210  -5.205  28.519  1.00  0.00           H  
ATOM    112 HG21 THR A 419      47.984  -6.121  30.229  1.00  0.00           H  
ATOM    113 HG22 THR A 419      48.895  -7.078  29.268  1.00  0.00           H  
ATOM    114 HG23 THR A 419      49.059  -7.157  30.891  1.00  0.00           H  
ATOM    115  N   THR A 420      49.731  -4.046  27.111  1.00 21.02           N  
ATOM    116  CA  THR A 420      49.395  -4.214  25.709  1.00 20.18           C  
ATOM    117  C   THR A 420      50.686  -4.512  24.966  1.00 21.78           C  
ATOM    118  O   THR A 420      51.763  -4.591  25.579  1.00 22.46           O  
ATOM    119  CB  THR A 420      48.568  -3.009  25.175  1.00 20.66           C  
ATOM    120  OG1 THR A 420      47.992  -3.347  23.899  1.00 21.44           O  
ATOM    121  CG2 THR A 420      49.408  -1.703  25.124  1.00 20.21           C  
ATOM    122  H   THR A 420      50.660  -3.697  27.437  1.00  0.00           H  
ATOM    123  HA  THR A 420      48.789  -4.996  25.614  1.00  0.00           H  
ATOM    124  HB  THR A 420      47.810  -2.823  25.828  1.00  0.00           H  
ATOM    125  HG1 THR A 420      48.278  -4.298  23.672  1.00  0.00           H  
ATOM    126 HG21 THR A 420      49.615  -1.488  24.172  1.00  0.00           H  
ATOM    127 HG22 THR A 420      48.881  -0.962  25.534  1.00  0.00           H  
ATOM    128 HG23 THR A 420      50.254  -1.842  25.633  1.00  0.00           H  
ATOM    129  N   ILE A 421      50.590  -4.670  23.659  1.00 20.22           N  
ATOM    130  CA  ILE A 421      51.698  -5.128  22.873  1.00 20.96           C  
ATOM    131  C   ILE A 421      51.814  -4.289  21.609  1.00 21.91           C  
ATOM    132  O   ILE A 421      50.794  -3.880  21.027  1.00 21.34           O  
ATOM    133  CB  ILE A 421      51.522  -6.636  22.583  1.00 19.70           C  
ATOM    134  CG1 ILE A 421      52.812  -7.249  22.029  1.00 21.71           C  
ATOM    135  CG2 ILE A 421      50.256  -6.909  21.743  1.00 19.32           C  
ATOM    136  CD1 ILE A 421      52.863  -8.762  22.110  1.00 22.71           C  
ATOM    137  H   ILE A 421      49.653  -4.435  23.262  1.00  0.00           H  
ATOM    138  HA  ILE A 421      52.529  -4.950  23.406  1.00  0.00           H  
ATOM    139  HB  ILE A 421      51.310  -7.089  23.445  1.00  0.00           H  
ATOM    140 HG12 ILE A 421      52.908  -6.972  21.073  1.00  0.00           H  
ATOM    141 HG13 ILE A 421      53.582  -6.875  22.546  1.00  0.00           H  
ATOM    142 HG21 ILE A 421      50.110  -7.892  21.689  1.00  0.00           H  
ATOM    143 HG22 ILE A 421      49.477  -6.473  22.182  1.00  0.00           H  
ATOM    144 HG23 ILE A 421      50.387  -6.534  20.831  1.00  0.00           H  
ATOM    145 HD11 ILE A 421      52.105  -9.146  21.586  1.00  0.00           H  
ATOM    146 HD12 ILE A 421      53.729  -9.083  21.732  1.00  0.00           H  
ATOM    147 HD13 ILE A 421      52.788  -9.044  23.065  1.00  0.00           H  
ATOM    148  N   LEU A 422      53.052  -3.981  21.219  1.00 21.47           N  
ATOM    149  CA  LEU A 422      53.293  -3.262  19.971  1.00 23.73           C  
ATOM    150  C   LEU A 422      53.073  -4.182  18.788  1.00 24.80           C  
ATOM    151  O   LEU A 422      53.931  -4.993  18.420  1.00 27.79           O  
ATOM    152  CB  LEU A 422      54.691  -2.600  19.938  1.00 24.72           C  
ATOM    153  CG  LEU A 422      54.840  -1.390  20.844  1.00 25.89           C  
ATOM    154  CD1 LEU A 422      56.311  -0.980  20.963  1.00 27.59           C  
ATOM    155  CD2 LEU A 422      54.020  -0.192  20.373  1.00 26.12           C  
ATOM    156  H   LEU A 422      53.802  -4.288  21.860  1.00  0.00           H  
ATOM    157  HA  LEU A 422      52.642  -2.500  19.912  1.00  0.00           H  
ATOM    158  HB2 LEU A 422      55.347  -3.282  20.227  1.00  0.00           H  
ATOM    159  HB3 LEU A 422      54.859  -2.310  19.008  1.00  0.00           H  
ATOM    160  HG  LEU A 422      54.490  -1.612  21.754  1.00  0.00           H  
ATOM    161 HD11 LEU A 422      56.664  -0.752  20.057  1.00  0.00           H  
ATOM    162 HD12 LEU A 422      56.384  -0.184  21.562  1.00  0.00           H  
ATOM    163 HD13 LEU A 422      56.835  -1.739  21.347  1.00  0.00           H  
ATOM    164 HD21 LEU A 422      53.051  -0.440  20.351  1.00  0.00           H  
ATOM    165 HD22 LEU A 422      54.155   0.572  21.004  1.00  0.00           H  
ATOM    166 HD23 LEU A 422      54.317   0.075  19.456  1.00  0.00           H  
ATOM    167  N   GLU A 423      51.877  -4.084  18.230  1.00 23.90           N  
ATOM    168  CA  GLU A 423      51.429  -4.944  17.148  1.00 24.27           C  
ATOM    169  C   GLU A 423      50.530  -4.060  16.332  1.00 24.67           C  
ATOM    170  O   GLU A 423      49.497  -3.590  16.831  1.00 22.06           O  
ATOM    171  CB  GLU A 423      50.638  -6.148  17.689  1.00 24.16           C  
ATOM    172  CG  GLU A 423      50.089  -7.082  16.619  1.00 24.68           C  
ATOM    173  CD  GLU A 423      51.140  -8.042  16.084  1.00 29.04           C  
ATOM    174  OE1 GLU A 423      51.586  -7.851  14.941  1.00 35.20           O  
ATOM    175  OE2 GLU A 423      51.525  -8.969  16.813  1.00 28.22           O  
ATOM    176  H   GLU A 423      51.274  -3.326  18.639  1.00  0.00           H  
ATOM    177  HA  GLU A 423      52.197  -5.239  16.612  1.00  0.00           H  
ATOM    178  HB2 GLU A 423      51.249  -6.671  18.259  1.00  0.00           H  
ATOM    179  HB3 GLU A 423      49.873  -5.795  18.200  1.00  0.00           H  
ATOM    180  HG2 GLU A 423      49.372  -7.620  17.018  1.00  0.00           H  
ATOM    181  HG3 GLU A 423      49.774  -6.538  15.865  1.00  0.00           H  
ATOM    182  N   SER A 424      50.905  -3.828  15.078  1.00 25.60           N  
ATOM    183  CA  SER A 424      50.097  -2.980  14.206  1.00 24.90           C  
ATOM    184  C   SER A 424      48.837  -3.713  13.714  1.00 25.46           C  
ATOM    185  O   SER A 424      48.898  -4.911  13.415  1.00 25.17           O  
ATOM    186  CB  SER A 424      50.937  -2.482  13.024  1.00 26.99           C  
ATOM    187  OG  SER A 424      52.023  -1.734  13.515  1.00 29.74           O  
ATOM    188  H   SER A 424      51.783  -4.282  14.787  1.00  0.00           H  
ATOM    189  HA  SER A 424      49.794  -2.179  14.737  1.00  0.00           H  
ATOM    190  HB2 SER A 424      51.274  -3.265  12.523  1.00  0.00           H  
ATOM    191  HB3 SER A 424      50.370  -1.906  12.454  1.00  0.00           H  
ATOM    192  HG  SER A 424      52.028  -1.681  14.499  1.00  0.00           H  
ATOM    193  N   PRO A 425      47.679  -3.051  13.661  1.00 23.06           N  
ATOM    194  CA  PRO A 425      47.472  -1.635  14.007  1.00 21.82           C  
ATOM    195  C   PRO A 425      46.840  -1.470  15.387  1.00 20.89           C  
ATOM    196  O   PRO A 425      46.119  -0.490  15.623  1.00 20.99           O  
ATOM    197  CB  PRO A 425      46.443  -1.204  12.963  1.00 23.73           C  
ATOM    198  CG  PRO A 425      45.586  -2.427  12.817  1.00 23.48           C  
ATOM    199  CD  PRO A 425      46.515  -3.613  12.962  1.00 22.04           C  
ATOM    200  HA  PRO A 425      48.343  -1.126  13.949  1.00  0.00           H  
ATOM    201  HB2 PRO A 425      45.906  -0.432  13.290  1.00  0.00           H  
ATOM    202  HB3 PRO A 425      46.884  -0.975  12.101  1.00  0.00           H  
ATOM    203  HG2 PRO A 425      44.874  -2.444  13.528  1.00  0.00           H  
ATOM    204  HG3 PRO A 425      45.137  -2.435  11.916  1.00  0.00           H  
ATOM    205  HD2 PRO A 425      46.092  -4.339  13.504  1.00  0.00           H  
ATOM    206  HD3 PRO A 425      46.779  -3.977  12.068  1.00  0.00           H  
ATOM    207  N   TYR A 426      47.083  -2.406  16.279  1.00 18.86           N  
ATOM    208  CA  TYR A 426      46.452  -2.357  17.606  1.00 17.79           C  
ATOM    209  C   TYR A 426      47.105  -1.305  18.475  1.00 18.55           C  
ATOM    210  O   TYR A 426      46.402  -0.478  19.055  1.00 18.44           O  
ATOM    211  CB  TYR A 426      46.499  -3.722  18.285  1.00 18.75           C  
ATOM    212  CG  TYR A 426      45.901  -4.818  17.440  1.00 20.75           C  
ATOM    213  CD1 TYR A 426      44.533  -5.118  17.493  1.00 20.55           C  
ATOM    214  CD2 TYR A 426      46.722  -5.580  16.613  1.00 23.25           C  
ATOM    215  CE1 TYR A 426      44.007  -6.146  16.709  1.00 22.67           C  
ATOM    216  CE2 TYR A 426      46.218  -6.607  15.839  1.00 24.68           C  
ATOM    217  CZ  TYR A 426      44.877  -6.880  15.876  1.00 25.83           C  
ATOM    218  OH  TYR A 426      44.462  -7.943  15.089  1.00 27.59           O  
ATOM    219  H   TYR A 426      47.729  -3.154  15.986  1.00  0.00           H  
ATOM    220  HA  TYR A 426      45.484  -2.112  17.479  1.00  0.00           H  
ATOM    221  HB2 TYR A 426      47.449  -3.949  18.467  1.00  0.00           H  
ATOM    222  HB3 TYR A 426      45.986  -3.667  19.134  1.00  0.00           H  
ATOM    223  HD1 TYR A 426      43.935  -4.598  18.091  1.00  0.00           H  
ATOM    224  HD2 TYR A 426      47.704  -5.375  16.580  1.00  0.00           H  
ATOM    225  HE1 TYR A 426      43.041  -6.362  16.731  1.00  0.00           H  
ATOM    226  HE2 TYR A 426      46.831  -7.145  15.258  1.00  0.00           H  
ATOM    227  HH  TYR A 426      45.234  -8.313  14.613  1.00  0.00           H  
ATOM    228  N   VAL A 427      48.438  -1.329  18.557  1.00 19.87           N  
ATOM    229  CA  VAL A 427      49.189  -0.331  19.305  1.00 20.31           C  
ATOM    230  C   VAL A 427      50.454  -0.065  18.511  1.00 22.06           C  
ATOM    231  O   VAL A 427      51.182  -1.005  18.141  1.00 23.26           O  
ATOM    232  CB  VAL A 427      49.553  -0.775  20.749  1.00 21.22           C  
ATOM    233  CG1 VAL A 427      50.328   0.327  21.469  1.00 21.25           C  
ATOM    234  CG2 VAL A 427      48.318  -1.152  21.553  1.00 21.29           C  
ATOM    235  H   VAL A 427      48.885  -2.118  18.043  1.00  0.00           H  
ATOM    236  HA  VAL A 427      48.658   0.505  19.332  1.00  0.00           H  
ATOM    237  HB  VAL A 427      50.159  -1.558  20.676  1.00  0.00           H  
ATOM    238 HG11 VAL A 427      50.892   0.821  20.809  1.00  0.00           H  
ATOM    239 HG12 VAL A 427      49.684   0.959  21.898  1.00  0.00           H  
ATOM    240 HG13 VAL A 427      50.913  -0.082  22.168  1.00  0.00           H  
ATOM    241 HG21 VAL A 427      48.590  -1.387  22.486  1.00  0.00           H  
ATOM    242 HG22 VAL A 427      47.687  -0.377  21.572  1.00  0.00           H  
ATOM    243 HG23 VAL A 427      47.872  -1.938  21.125  1.00  0.00           H  
ATOM    244  N   MET A 428      50.677   1.217  18.238  1.00 22.37           N  
ATOM    245  CA  MET A 428      51.816   1.700  17.468  1.00 23.58           C  
ATOM    246  C   MET A 428      52.364   2.939  18.141  1.00 23.51           C  
ATOM    247  O   MET A 428      51.662   3.654  18.856  1.00 22.70           O  
ATOM    248  CB  MET A 428      51.386   2.008  16.028  1.00 25.91           C  
ATOM    249  CG  MET A 428      50.777   0.799  15.323  1.00 26.36           C  
ATOM    250  SD  MET A 428      50.073   1.097  13.704  1.00 31.32           S  
ATOM    251  CE  MET A 428      48.634   2.069  14.166  1.00 25.38           C  
ATOM    252  H   MET A 428      49.946   1.867  18.634  1.00  0.00           H  
ATOM    253  HA  MET A 428      52.524   0.995  17.482  1.00  0.00           H  
ATOM    254  HB2 MET A 428      50.706   2.744  16.041  1.00  0.00           H  
ATOM    255  HB3 MET A 428      52.187   2.310  15.506  1.00  0.00           H  
ATOM    256  HG2 MET A 428      51.512   0.058  15.279  1.00  0.00           H  
ATOM    257  HG3 MET A 428      50.067   0.384  15.967  1.00  0.00           H  
ATOM    258  HE1 MET A 428      47.947   1.471  14.579  1.00  0.00           H  
ATOM    259  HE2 MET A 428      48.904   2.771  14.825  1.00  0.00           H  
ATOM    260  HE3 MET A 428      48.251   2.505  13.351  1.00  0.00           H  
ATOM    261  N   MET A 429      53.652   3.164  17.968  1.00 24.10           N  
ATOM    262  CA  MET A 429      54.229   4.415  18.429  1.00 25.97           C  
ATOM    263  C   MET A 429      53.793   5.521  17.504  1.00 26.48           C  
ATOM    264  O   MET A 429      53.913   5.396  16.278  1.00 28.75           O  
ATOM    265  CB  MET A 429      55.749   4.311  18.442  1.00 27.60           C  
ATOM    266  CG  MET A 429      56.270   3.154  19.274  1.00 27.97           C  
ATOM    267  SD  MET A 429      55.718   3.135  20.986  1.00 27.28           S  
ATOM    268  CE  MET A 429      56.345   4.650  21.709  1.00 28.48           C  
ATOM    269  H   MET A 429      54.182   2.418  17.504  1.00  0.00           H  
ATOM    270  HA  MET A 429      53.870   4.607  19.343  1.00  0.00           H  
ATOM    271  HB2 MET A 429      56.079   4.198  17.497  1.00  0.00           H  
ATOM    272  HB3 MET A 429      56.134   5.167  18.810  1.00  0.00           H  
ATOM    273  HG2 MET A 429      56.009   2.270  18.795  1.00  0.00           H  
ATOM    274  HG3 MET A 429      57.307   3.162  19.224  1.00  0.00           H  
ATOM    275  HE1 MET A 429      56.170   4.649  22.695  1.00  0.00           H  
ATOM    276  HE2 MET A 429      57.330   4.716  21.547  1.00  0.00           H  
ATOM    277  HE3 MET A 429      55.886   5.436  21.292  1.00  0.00           H  
ATOM    278  N   LYS A 430      53.277   6.611  18.073  1.00 26.77           N  
ATOM    279  CA  LYS A 430      53.031   7.805  17.265  1.00 28.25           C  
ATOM    280  C   LYS A 430      54.355   8.346  16.705  1.00 29.84           C  
ATOM    281  O   LYS A 430      55.420   8.186  17.329  1.00 29.57           O  
ATOM    282  CB  LYS A 430      52.363   8.906  18.082  1.00 29.80           C  
ATOM    283  CG  LYS A 430      50.892   8.664  18.372  1.00 28.81           C  
ATOM    284  CD  LYS A 430      50.286   9.970  18.852  1.00 30.95           C  
ATOM    285  CE  LYS A 430      48.922   9.741  19.506  1.00 28.91           C  
ATOM    286  NZ  LYS A 430      48.652  10.857  20.456  1.00 29.31           N  
ATOM    287  H   LYS A 430      53.079   6.540  19.075  1.00  0.00           H  
ATOM    288  HA  LYS A 430      52.436   7.563  16.496  1.00  0.00           H  
ATOM    289  HB2 LYS A 430      52.845   8.986  18.954  1.00  0.00           H  
ATOM    290  HB3 LYS A 430      52.446   9.765  17.576  1.00  0.00           H  
ATOM    291  HG2 LYS A 430      50.438   8.382  17.542  1.00  0.00           H  
ATOM    292  HG3 LYS A 430      50.806   7.986  19.083  1.00  0.00           H  
ATOM    293  HD2 LYS A 430      50.890  10.381  19.525  1.00  0.00           H  
ATOM    294  HD3 LYS A 430      50.162  10.577  18.076  1.00  0.00           H  
ATOM    295  HE2 LYS A 430      48.226   9.730  18.802  1.00  0.00           H  
ATOM    296  HE3 LYS A 430      48.943   8.883  20.000  1.00  0.00           H  
ATOM    297  HZ1 LYS A 430      48.584  11.715  19.948  1.00  0.00           H  
ATOM    298  HZ2 LYS A 430      47.793  10.682  20.936  1.00  0.00           H  
ATOM    299  HZ3 LYS A 430      49.399  10.917  21.117  1.00  0.00           H  
ATOM    300  N   LYS A 431      54.267   8.971  15.533  1.00 31.78           N  
ATOM    301  CA  LYS A 431      55.411   9.618  14.867  1.00 34.99           C  
ATOM    302  C   LYS A 431      56.201  10.494  15.822  1.00 36.22           C  
ATOM    303  O   LYS A 431      57.431  10.433  15.845  1.00 37.22           O  
ATOM    304  CB  LYS A 431      54.946  10.486  13.689  1.00 41.05           C  
ATOM    305  CG  LYS A 431      54.556   9.705  12.448  1.00 46.20           C  
ATOM    306  CD  LYS A 431      54.741  10.541  11.185  1.00 52.31           C  
ATOM    307  CE  LYS A 431      54.064   9.902   9.977  1.00 52.57           C  
ATOM    308  NZ  LYS A 431      54.433   8.469   9.751  1.00 54.30           N  
ATOM    309  H   LYS A 431      53.305   8.967  15.115  1.00  0.00           H  
ATOM    310  HA  LYS A 431      56.018   8.896  14.505  1.00  0.00           H  
ATOM    311  HB2 LYS A 431      54.155  11.017  13.991  1.00  0.00           H  
ATOM    312  HB3 LYS A 431      55.693  11.108  13.451  1.00  0.00           H  
ATOM    313  HG2 LYS A 431      55.130   8.889  12.379  1.00  0.00           H  
ATOM    314  HG3 LYS A 431      53.596   9.435  12.516  1.00  0.00           H  
ATOM    315  HD2 LYS A 431      54.340  11.440  11.334  1.00  0.00           H  
ATOM    316  HD3 LYS A 431      55.714  10.625  10.994  1.00  0.00           H  
ATOM    317  HE2 LYS A 431      53.060   9.965  10.096  1.00  0.00           H  
ATOM    318  HE3 LYS A 431      54.305  10.435   9.150  1.00  0.00           H  
ATOM    319  HZ1 LYS A 431      55.190   8.424   9.102  1.00  0.00           H  
ATOM    320  HZ2 LYS A 431      54.707   8.061  10.620  1.00  0.00           H  
ATOM    321  HZ3 LYS A 431      53.643   7.982   9.383  1.00  0.00           H  
ATOM    322  N   ASN A 432      55.486  11.288  16.615  1.00 33.17           N  
ATOM    323  CA  ASN A 432      56.116  12.291  17.458  1.00 35.94           C  
ATOM    324  C   ASN A 432      56.154  11.876  18.932  1.00 33.12           C  
ATOM    325  O   ASN A 432      56.204  12.734  19.814  1.00 34.02           O  
ATOM    326  CB  ASN A 432      55.406  13.647  17.265  1.00 38.30           C  
ATOM    327  CG  ASN A 432      53.904  13.584  17.559  1.00 40.00           C  
ATOM    328  OD1 ASN A 432      53.232  12.566  17.314  1.00 38.81           O  
ATOM    329  ND2 ASN A 432      53.370  14.683  18.082  1.00 41.85           N  
ATOM    330  H   ASN A 432      54.460  11.130  16.578  1.00  0.00           H  
ATOM    331  HA  ASN A 432      57.078  12.379  17.156  1.00  0.00           H  
ATOM    332  HB2 ASN A 432      55.820  14.307  17.883  1.00  0.00           H  
ATOM    333  HB3 ASN A 432      55.530  13.933  16.320  1.00  0.00           H  
ATOM    334 HD22 ASN A 432      53.938  15.487  18.255  1.00  0.00           H  
ATOM    335 HD21 ASN A 432      52.393  14.708  18.304  1.00  0.00           H  
ATOM    336  N   HIS A 433      56.179  10.561  19.193  1.00 30.70           N  
ATOM    337  CA  HIS A 433      56.020  10.052  20.560  1.00 29.79           C  
ATOM    338  C   HIS A 433      57.026  10.587  21.571  1.00 30.58           C  
ATOM    339  O   HIS A 433      56.685  10.784  22.732  1.00 29.37           O  
ATOM    340  CB  HIS A 433      55.967   8.521  20.611  1.00 27.05           C  
ATOM    341  CG  HIS A 433      57.277   7.839  20.332  1.00 26.66           C  
ATOM    342  ND1 HIS A 433      58.199   7.565  21.320  1.00 27.46           N  
ATOM    343  CD2 HIS A 433      57.800   7.352  19.183  1.00 26.78           C  
ATOM    344  CE1 HIS A 433      59.227   6.920  20.795  1.00 27.36           C  
ATOM    345  NE2 HIS A 433      59.021   6.797  19.494  1.00 27.25           N  
ATOM    346  H   HIS A 433      56.316   9.956  18.368  1.00  0.00           H  
ATOM    347  HA  HIS A 433      55.082  10.304  20.881  1.00  0.00           H  
ATOM    348  HB2 HIS A 433      55.653   8.235  21.526  1.00  0.00           H  
ATOM    349  HB3 HIS A 433      55.293   8.195  19.934  1.00  0.00           H  
ATOM    350  HD1 HIS A 433      58.103   7.816  22.283  1.00  0.00           H  
ATOM    351  HD2 HIS A 433      57.383   7.387  18.279  1.00  0.00           H  
ATOM    352  HE1 HIS A 433      60.021   6.585  21.292  1.00  0.00           H  
ATOM    353  N   GLU A 434      58.249  10.859  21.116  1.00 32.52           N  
ATOM    354  CA  GLU A 434      59.306  11.329  22.001  1.00 35.37           C  
ATOM    355  C   GLU A 434      58.972  12.695  22.593  1.00 34.30           C  
ATOM    356  O   GLU A 434      59.510  13.076  23.635  1.00 34.89           O  
ATOM    357  CB  GLU A 434      60.643  11.367  21.261  1.00 39.99           C  
ATOM    358  CG  GLU A 434      61.090  10.006  20.736  1.00 44.60           C  
ATOM    359  CD  GLU A 434      62.391  10.061  19.953  1.00 51.94           C  
ATOM    360  OE1 GLU A 434      62.918   8.970  19.644  1.00 55.07           O  
ATOM    361  OE2 GLU A 434      62.884  11.177  19.641  1.00 52.27           O  
ATOM    362  H   GLU A 434      58.377  10.709  20.097  1.00  0.00           H  
ATOM    363  HA  GLU A 434      59.443  10.665  22.749  1.00  0.00           H  
ATOM    364  HB2 GLU A 434      60.542  11.964  20.488  1.00  0.00           H  
ATOM    365  HB3 GLU A 434      61.328  11.681  21.891  1.00  0.00           H  
ATOM    366  HG2 GLU A 434      61.232   9.411  21.507  1.00  0.00           H  
ATOM    367  HG3 GLU A 434      60.393   9.665  20.130  1.00  0.00           H  
ATOM    368  N   MET A 435      58.071  13.411  21.924  1.00 33.05           N  
ATOM    369  CA  MET A 435      57.608  14.727  22.377  1.00 34.06           C  
ATOM    370  C   MET A 435      56.302  14.663  23.163  1.00 33.57           C  
ATOM    371  O   MET A 435      55.785  15.693  23.610  1.00 35.23           O  
ATOM    372  CB  MET A 435      57.487  15.686  21.191  1.00 34.67           C  
ATOM    373  CG  MET A 435      58.830  16.006  20.548  1.00 34.82           C  
ATOM    374  SD  MET A 435      60.062  16.630  21.724  1.00 36.45           S  
ATOM    375  CE  MET A 435      59.487  18.309  21.954  1.00 36.89           C  
ATOM    376  H   MET A 435      57.721  12.958  21.050  1.00  0.00           H  
ATOM    377  HA  MET A 435      58.320  15.114  22.986  1.00  0.00           H  
ATOM    378  HB2 MET A 435      56.892  15.274  20.496  1.00  0.00           H  
ATOM    379  HB3 MET A 435      57.073  16.545  21.505  1.00  0.00           H  
ATOM    380  HG2 MET A 435      59.176  15.159  20.080  1.00  0.00           H  
ATOM    381  HG3 MET A 435      58.676  16.687  19.793  1.00  0.00           H  
ATOM    382  HE1 MET A 435      59.963  18.724  22.731  1.00  0.00           H  
ATOM    383  HE2 MET A 435      59.672  18.844  21.128  1.00  0.00           H  
ATOM    384  HE3 MET A 435      58.502  18.306  22.133  1.00  0.00           H  
ATOM    385  N   LEU A 436      55.791  13.445  23.330  1.00 32.47           N  
ATOM    386  CA  LEU A 436      54.530  13.198  24.021  1.00 31.85           C  
ATOM    387  C   LEU A 436      54.733  12.455  25.339  1.00 32.75           C  
ATOM    388  O   LEU A 436      55.813  11.905  25.585  1.00 34.39           O  
ATOM    389  CB  LEU A 436      53.576  12.448  23.076  1.00 30.57           C  
ATOM    390  CG  LEU A 436      53.239  13.175  21.758  1.00 32.36           C  
ATOM    391  CD1 LEU A 436      52.412  12.275  20.847  1.00 31.02           C  
ATOM    392  CD2 LEU A 436      52.503  14.486  22.004  1.00 33.45           C  
ATOM    393  H   LEU A 436      56.375  12.677  22.921  1.00  0.00           H  
ATOM    394  HA  LEU A 436      54.095  14.088  24.223  1.00  0.00           H  
ATOM    395  HB2 LEU A 436      54.001  11.585  22.835  1.00  0.00           H  
ATOM    396  HB3 LEU A 436      52.723  12.301  23.557  1.00  0.00           H  
ATOM    397  HG  LEU A 436      54.092  13.420  21.301  1.00  0.00           H  
ATOM    398 HD11 LEU A 436      51.560  12.027  21.308  1.00  0.00           H  
ATOM    399 HD12 LEU A 436      52.203  12.761  19.999  1.00  0.00           H  
ATOM    400 HD13 LEU A 436      52.931  11.446  20.637  1.00  0.00           H  
ATOM    401 HD21 LEU A 436      53.075  15.091  22.558  1.00  0.00           H  
ATOM    402 HD22 LEU A 436      52.303  14.926  21.128  1.00  0.00           H  
ATOM    403 HD23 LEU A 436      51.647  14.302  22.488  1.00  0.00           H  
ATOM    404  N   GLU A 437      53.691  12.436  26.174  1.00 32.56           N  
ATOM    405  CA  GLU A 437      53.764  11.888  27.531  1.00 34.16           C  
ATOM    406  C   GLU A 437      52.745  10.779  27.704  1.00 31.63           C  
ATOM    407  O   GLU A 437      51.619  10.895  27.218  1.00 30.50           O  
ATOM    408  CB  GLU A 437      53.452  12.962  28.596  1.00 38.79           C  
ATOM    409  CG  GLU A 437      54.151  14.307  28.452  1.00 45.44           C  
ATOM    410  CD  GLU A 437      55.623  14.279  28.831  1.00 48.74           C  
ATOM    411  OE1 GLU A 437      56.357  15.156  28.343  1.00 48.51           O  
ATOM    412  OE2 GLU A 437      56.048  13.397  29.611  1.00 51.89           O  
ATOM    413  H   GLU A 437      52.816  12.847  25.775  1.00  0.00           H  
ATOM    414  HA  GLU A 437      54.688  11.531  27.698  1.00  0.00           H  
ATOM    415  HB2 GLU A 437      52.471  13.128  28.566  1.00  0.00           H  
ATOM    416  HB3 GLU A 437      53.709  12.583  29.480  1.00  0.00           H  
ATOM    417  HG2 GLU A 437      54.094  14.585  27.507  1.00  0.00           H  
ATOM    418  HG3 GLU A 437      53.704  14.954  29.049  1.00  0.00           H  
ATOM    419  N   GLY A 438      53.135   9.724  28.414  1.00 30.10           N  
ATOM    420  CA  GLY A 438      52.180   8.725  28.888  1.00 28.12           C  
ATOM    421  C   GLY A 438      51.376   8.100  27.769  1.00 25.92           C  
ATOM    422  O   GLY A 438      51.931   7.723  26.726  1.00 26.26           O  
ATOM    423  H   GLY A 438      54.155   9.673  28.598  1.00  0.00           H  
ATOM    424  HA2 GLY A 438      52.683   7.998  29.389  1.00  0.00           H  
ATOM    425  HA3 GLY A 438      51.549   9.160  29.555  1.00  0.00           H  
ATOM    426  N   ASN A 439      50.060   8.036  27.956  1.00 24.76           N  
ATOM    427  CA  ASN A 439      49.192   7.339  26.990  1.00 24.30           C  
ATOM    428  C   ASN A 439      49.174   7.971  25.609  1.00 24.71           C  
ATOM    429  O   ASN A 439      48.861   7.304  24.623  1.00 24.99           O  
ATOM    430  CB  ASN A 439      47.771   7.224  27.526  1.00 23.32           C  
ATOM    431  CG  ASN A 439      47.707   6.450  28.817  1.00 24.07           C  
ATOM    432  OD1 ASN A 439      48.625   5.677  29.134  1.00 23.49           O  
ATOM    433  ND2 ASN A 439      46.623   6.623  29.560  1.00 22.32           N  
ATOM    434  H   ASN A 439      49.708   8.499  28.806  1.00  0.00           H  
ATOM    435  HA  ASN A 439      49.569   6.400  26.887  1.00  0.00           H  
ATOM    436  HB2 ASN A 439      47.419   8.143  27.685  1.00  0.00           H  
ATOM    437  HB3 ASN A 439      47.214   6.757  26.844  1.00  0.00           H  
ATOM    438 HD22 ASN A 439      45.897   7.240  29.249  1.00  0.00           H  
ATOM    439 HD21 ASN A 439      46.526   6.140  30.430  1.00  0.00           H  
ATOM    440  N   GLU A 440      49.541   9.245  25.541  1.00 24.63           N  
ATOM    441  CA  GLU A 440      49.526   9.967  24.283  1.00 26.91           C  
ATOM    442  C   GLU A 440      50.648   9.544  23.352  1.00 25.41           C  
ATOM    443  O   GLU A 440      50.633   9.910  22.193  1.00 26.85           O  
ATOM    444  CB  GLU A 440      49.566  11.493  24.499  1.00 29.35           C  
ATOM    445  CG  GLU A 440      48.630  12.052  25.583  1.00 35.54           C  
ATOM    446  CD  GLU A 440      47.182  11.608  25.433  1.00 38.20           C  
ATOM    447  OE1 GLU A 440      46.649  11.672  24.300  1.00 43.78           O  
ATOM    448  OE2 GLU A 440      46.582  11.161  26.446  1.00 41.91           O  
ATOM    449  H   GLU A 440      49.831   9.665  26.444  1.00  0.00           H  
ATOM    450  HA  GLU A 440      48.633   9.824  23.819  1.00  0.00           H  
ATOM    451  HB2 GLU A 440      50.492  11.733  24.758  1.00  0.00           H  
ATOM    452  HB3 GLU A 440      49.314  11.923  23.643  1.00  0.00           H  
ATOM    453  HG2 GLU A 440      48.953  11.730  26.456  1.00  0.00           H  
ATOM    454  HG3 GLU A 440      48.649  13.035  25.523  1.00  0.00           H  
ATOM    455  N   ARG A 441      51.612   8.766  23.851  1.00 24.60           N  
ATOM    456  CA  ARG A 441      52.700   8.242  23.018  1.00 25.51           C  
ATOM    457  C   ARG A 441      52.233   7.228  21.973  1.00 23.99           C  
ATOM    458  O   ARG A 441      52.951   6.969  21.007  1.00 24.88           O  
ATOM    459  CB  ARG A 441      53.753   7.552  23.890  1.00 25.41           C  
ATOM    460  CG  ARG A 441      54.622   8.504  24.712  1.00 27.10           C  
ATOM    461  CD  ARG A 441      55.459   7.709  25.708  1.00 27.88           C  
ATOM    462  NE  ARG A 441      54.620   7.041  26.714  1.00 28.46           N  
ATOM    463  CZ  ARG A 441      55.054   6.151  27.601  1.00 29.57           C  
ATOM    464  NH1 ARG A 441      56.344   5.790  27.636  1.00 31.66           N  
ATOM    465  NH2 ARG A 441      54.201   5.621  28.462  1.00 27.19           N  
ATOM    466  H   ARG A 441      51.526   8.566  24.867  1.00  0.00           H  
ATOM    467  HA  ARG A 441      53.140   9.021  22.536  1.00  0.00           H  
ATOM    468  HB2 ARG A 441      53.284   6.942  24.524  1.00  0.00           H  
ATOM    469  HB3 ARG A 441      54.355   7.025  23.296  1.00  0.00           H  
ATOM    470  HG2 ARG A 441      55.235   8.993  24.111  1.00  0.00           H  
ATOM    471  HG3 ARG A 441      54.043   9.124  25.219  1.00  0.00           H  
ATOM    472  HD2 ARG A 441      55.972   7.023  25.204  1.00  0.00           H  
ATOM    473  HD3 ARG A 441      56.077   8.340  26.165  1.00  0.00           H  
ATOM    474  HE  ARG A 441      53.637   7.279  26.729  1.00  0.00           H  
ATOM    475 HH11 ARG A 441      56.996   6.203  27.007  1.00  0.00           H  
ATOM    476 HH12 ARG A 441      56.647   5.105  28.298  1.00  0.00           H  
ATOM    477 HH21 ARG A 441      53.239   5.903  28.458  1.00  0.00           H  
ATOM    478 HH22 ARG A 441      54.513   4.936  29.123  1.00  0.00           H  
ATOM    479  N   TYR A 442      51.047   6.647  22.178  1.00 23.14           N  
ATOM    480  CA  TYR A 442      50.621   5.479  21.400  1.00 22.87           C  
ATOM    481  C   TYR A 442      49.351   5.763  20.621  1.00 22.87           C  
ATOM    482  O   TYR A 442      48.576   6.662  20.974  1.00 23.21           O  
ATOM    483  CB  TYR A 442      50.353   4.291  22.315  1.00 22.68           C  
ATOM    484  CG  TYR A 442      51.444   4.022  23.304  1.00 22.67           C  
ATOM    485  CD1 TYR A 442      52.631   3.391  22.901  1.00 23.12           C  
ATOM    486  CD2 TYR A 442      51.291   4.378  24.649  1.00 23.02           C  
ATOM    487  CE1 TYR A 442      53.650   3.143  23.816  1.00 24.50           C  
ATOM    488  CE2 TYR A 442      52.306   4.122  25.576  1.00 25.01           C  
ATOM    489  CZ  TYR A 442      53.471   3.501  25.144  1.00 25.95           C  
ATOM    490  OH  TYR A 442      54.487   3.250  26.041  1.00 29.11           O  
ATOM    491  H   TYR A 442      50.469   7.084  22.917  1.00  0.00           H  
ATOM    492  HA  TYR A 442      51.355   5.258  20.743  1.00  0.00           H  
ATOM    493  HB2 TYR A 442      49.506   4.469  22.817  1.00  0.00           H  
ATOM    494  HB3 TYR A 442      50.236   3.478  21.744  1.00  0.00           H  
ATOM    495  HD1 TYR A 442      52.744   3.118  21.949  1.00  0.00           H  
ATOM    496  HD2 TYR A 442      50.453   4.818  24.949  1.00  0.00           H  
ATOM    497  HE1 TYR A 442      54.500   2.713  23.519  1.00  0.00           H  
ATOM    498  HE2 TYR A 442      52.193   4.381  26.528  1.00  0.00           H  
ATOM    499  HH  TYR A 442      54.174   3.557  26.961  1.00  0.00           H  
ATOM    500  N   GLU A 443      49.171   5.020  19.540  1.00 21.56           N  
ATOM    501  CA  GLU A 443      47.936   5.092  18.777  1.00 22.06           C  
ATOM    502  C   GLU A 443      47.600   3.714  18.237  1.00 20.24           C  
ATOM    503  O   GLU A 443      48.457   2.826  18.150  1.00 20.58           O  
ATOM    504  CB  GLU A 443      48.031   6.114  17.638  1.00 23.54           C  
ATOM    505  CG  GLU A 443      49.047   5.714  16.559  1.00 26.97           C  
ATOM    506  CD  GLU A 443      49.138   6.698  15.412  1.00 31.49           C  
ATOM    507  OE1 GLU A 443      50.102   6.581  14.629  1.00 35.84           O  
ATOM    508  OE2 GLU A 443      48.258   7.579  15.277  1.00 33.61           O  
ATOM    509  H   GLU A 443      49.964   4.401  19.293  1.00  0.00           H  
ATOM    510  HA  GLU A 443      47.192   5.414  19.364  1.00  0.00           H  
ATOM    511  HB2 GLU A 443      47.154   6.169  17.208  1.00  0.00           H  
ATOM    512  HB3 GLU A 443      48.328   6.964  18.019  1.00  0.00           H  
ATOM    513  HG2 GLU A 443      49.934   5.663  16.985  1.00  0.00           H  
ATOM    514  HG3 GLU A 443      48.768   4.844  16.189  1.00  0.00           H  
ATOM    515  N   GLY A 444      46.338   3.530  17.878  1.00 19.30           N  
ATOM    516  CA  GLY A 444      45.911   2.286  17.250  1.00 18.51           C  
ATOM    517  C   GLY A 444      44.575   1.831  17.779  1.00 17.16           C  
ATOM    518  O   GLY A 444      44.002   2.455  18.681  1.00 17.86           O  
ATOM    519  H   GLY A 444      45.702   4.321  18.076  1.00  0.00           H  
ATOM    520  HA2 GLY A 444      45.852   2.422  16.250  1.00  0.00           H  
ATOM    521  HA3 GLY A 444      46.605   1.572  17.422  1.00  0.00           H  
ATOM    522  N   TYR A 445      44.098   0.717  17.240  1.00 16.99           N  
ATOM    523  CA  TYR A 445      42.812   0.166  17.619  1.00 16.48           C  
ATOM    524  C   TYR A 445      42.711  -0.037  19.138  1.00 16.20           C  
ATOM    525  O   TYR A 445      41.713   0.360  19.726  1.00 15.81           O  
ATOM    526  CB  TYR A 445      42.597  -1.161  16.896  1.00 17.12           C  
ATOM    527  CG  TYR A 445      41.316  -1.860  17.281  1.00 17.01           C  
ATOM    528  CD1 TYR A 445      41.238  -2.572  18.481  1.00 16.94           C  
ATOM    529  CD2 TYR A 445      40.192  -1.790  16.466  1.00 18.45           C  
ATOM    530  CE1 TYR A 445      40.066  -3.214  18.861  1.00 17.03           C  
ATOM    531  CE2 TYR A 445      39.002  -2.418  16.844  1.00 17.98           C  
ATOM    532  CZ  TYR A 445      38.956  -3.119  18.048  1.00 17.87           C  
ATOM    533  OH  TYR A 445      37.801  -3.777  18.446  1.00 18.93           O  
ATOM    534  H   TYR A 445      44.723   0.279  16.528  1.00  0.00           H  
ATOM    535  HA  TYR A 445      42.089   0.816  17.349  1.00  0.00           H  
ATOM    536  HB2 TYR A 445      42.574  -0.984  15.916  1.00  0.00           H  
ATOM    537  HB3 TYR A 445      43.359  -1.764  17.116  1.00  0.00           H  
ATOM    538  HD1 TYR A 445      42.041  -2.621  19.077  1.00  0.00           H  
ATOM    539  HD2 TYR A 445      40.230  -1.291  15.609  1.00  0.00           H  
ATOM    540  HE1 TYR A 445      40.031  -3.735  19.712  1.00  0.00           H  
ATOM    541  HE2 TYR A 445      38.199  -2.366  16.262  1.00  0.00           H  
ATOM    542  HH  TYR A 445      37.094  -3.618  17.724  1.00  0.00           H  
ATOM    543  N   CYS A 446      43.716  -0.659  19.752  1.00 16.48           N  
ATOM    544  CA  CYS A 446      43.643  -0.956  21.176  1.00 17.04           C  
ATOM    545  C   CYS A 446      43.832   0.256  22.051  1.00 17.48           C  
ATOM    546  O   CYS A 446      43.350   0.280  23.185  1.00 16.93           O  
ATOM    547  CB  CYS A 446      44.639  -2.075  21.532  1.00 18.15           C  
ATOM    548  SG  CYS A 446      44.001  -3.674  21.021  1.00 22.80           S  
ATOM    549  H   CYS A 446      44.517  -0.901  19.151  1.00  0.00           H  
ATOM    550  HA  CYS A 446      42.722  -1.348  21.366  1.00  0.00           H  
ATOM    551  HB2 CYS A 446      45.477  -1.900  21.053  1.00  0.00           H  
ATOM    552  HB3 CYS A 446      44.757  -2.078  22.507  1.00  0.00           H  
ATOM    553  HG  CYS A 446      43.119  -3.617  20.591  1.00  0.00           H  
ATOM    554  N   VAL A 447      44.532   1.260  21.530  1.00 17.12           N  
ATOM    555  CA  VAL A 447      44.650   2.542  22.215  1.00 17.15           C  
ATOM    556  C   VAL A 447      43.267   3.206  22.287  1.00 17.23           C  
ATOM    557  O   VAL A 447      42.838   3.704  23.350  1.00 18.65           O  
ATOM    558  CB  VAL A 447      45.712   3.431  21.536  1.00 18.92           C  
ATOM    559  CG1 VAL A 447      45.829   4.786  22.205  1.00 19.33           C  
ATOM    560  CG2 VAL A 447      47.054   2.724  21.552  1.00 18.84           C  
ATOM    561  H   VAL A 447      44.976   1.055  20.615  1.00  0.00           H  
ATOM    562  HA  VAL A 447      44.956   2.374  23.151  1.00  0.00           H  
ATOM    563  HB  VAL A 447      45.412   3.592  20.594  1.00  0.00           H  
ATOM    564 HG11 VAL A 447      45.263   5.452  21.718  1.00  0.00           H  
ATOM    565 HG12 VAL A 447      45.519   4.721  23.155  1.00  0.00           H  
ATOM    566 HG13 VAL A 447      46.783   5.089  22.189  1.00  0.00           H  
ATOM    567 HG21 VAL A 447      47.547   2.966  22.388  1.00  0.00           H  
ATOM    568 HG22 VAL A 447      46.909   1.734  21.523  1.00  0.00           H  
ATOM    569 HG23 VAL A 447      47.588   3.007  20.755  1.00  0.00           H  
ATOM    570  N   ASP A 448      42.575   3.244  21.148  1.00 16.73           N  
ATOM    571  CA  ASP A 448      41.222   3.778  21.112  1.00 16.64           C  
ATOM    572  C   ASP A 448      40.293   2.962  21.972  1.00 15.81           C  
ATOM    573  O   ASP A 448      39.448   3.516  22.668  1.00 17.75           O  
ATOM    574  CB  ASP A 448      40.670   3.782  19.690  1.00 17.01           C  
ATOM    575  CG  ASP A 448      41.319   4.816  18.808  1.00 19.04           C  
ATOM    576  OD1 ASP A 448      42.060   5.712  19.288  1.00 20.47           O  
ATOM    577  OD2 ASP A 448      41.070   4.731  17.589  1.00 20.86           O  
ATOM    578  H   ASP A 448      43.072   2.872  20.322  1.00  0.00           H  
ATOM    579  HA  ASP A 448      41.260   4.707  21.505  1.00  0.00           H  
ATOM    580  HB2 ASP A 448      40.826   2.879  19.298  1.00  0.00           H  
ATOM    581  HB3 ASP A 448      39.693   3.967  19.741  1.00  0.00           H  
ATOM    582  N   LEU A 449      40.425   1.643  21.909  1.00 15.28           N  
ATOM    583  CA  LEU A 449      39.553   0.783  22.687  1.00 15.03           C  
ATOM    584  C   LEU A 449      39.803   0.965  24.195  1.00 16.09           C  
ATOM    585  O   LEU A 449      38.852   1.064  24.983  1.00 16.04           O  
ATOM    586  CB  LEU A 449      39.707  -0.668  22.245  1.00 16.24           C  
ATOM    587  CG  LEU A 449      38.819  -1.644  23.023  1.00 16.39           C  
ATOM    588  CD1 LEU A 449      37.349  -1.290  22.862  1.00 17.03           C  
ATOM    589  CD2 LEU A 449      39.084  -3.068  22.541  1.00 16.84           C  
ATOM    590  H   LEU A 449      41.170   1.302  21.285  1.00  0.00           H  
ATOM    591  HA  LEU A 449      38.596   1.031  22.501  1.00  0.00           H  
ATOM    592  HB2 LEU A 449      39.451  -0.730  21.295  1.00  0.00           H  
ATOM    593  HB3 LEU A 449      40.643  -0.938  22.392  1.00  0.00           H  
ATOM    594  HG  LEU A 449      39.067  -1.605  23.992  1.00  0.00           H  
ATOM    595 HD11 LEU A 449      37.099  -1.331  21.894  1.00  0.00           H  
ATOM    596 HD12 LEU A 449      36.790  -1.940  23.378  1.00  0.00           H  
ATOM    597 HD13 LEU A 449      37.187  -0.365  23.208  1.00  0.00           H  
ATOM    598 HD21 LEU A 449      40.045  -3.297  22.694  1.00  0.00           H  
ATOM    599 HD22 LEU A 449      38.504  -3.704  23.049  1.00  0.00           H  
ATOM    600 HD23 LEU A 449      38.876  -3.133  21.565  1.00  0.00           H  
ATOM    601  N   ALA A 450      41.062   1.069  24.589  1.00 16.43           N  
ATOM    602  CA  ALA A 450      41.378   1.265  26.014  1.00 17.04           C  
ATOM    603  C   ALA A 450      40.762   2.557  26.521  1.00 17.29           C  
ATOM    604  O   ALA A 450      40.199   2.570  27.604  1.00 19.00           O  
ATOM    605  CB  ALA A 450      42.893   1.296  26.253  1.00 16.76           C  
ATOM    606  H   ALA A 450      41.773   1.005  23.852  1.00  0.00           H  
ATOM    607  HA  ALA A 450      40.995   0.495  26.532  1.00  0.00           H  
ATOM    608  HB1 ALA A 450      43.140   0.570  26.891  1.00  0.00           H  
ATOM    609  HB2 ALA A 450      43.365   1.157  25.385  1.00  0.00           H  
ATOM    610  HB3 ALA A 450      43.147   2.181  26.636  1.00  0.00           H  
ATOM    611  N   ALA A 451      40.849   3.649  25.745  1.00 17.41           N  
ATOM    612  CA  ALA A 451      40.232   4.893  26.170  1.00 17.07           C  
ATOM    613  C   ALA A 451      38.728   4.722  26.409  1.00 17.02           C  
ATOM    614  O   ALA A 451      38.180   5.232  27.388  1.00 18.82           O  
ATOM    615  CB  ALA A 451      40.488   5.990  25.159  1.00 17.85           C  
ATOM    616  H   ALA A 451      41.368   3.522  24.869  1.00  0.00           H  
ATOM    617  HA  ALA A 451      40.657   5.193  27.035  1.00  0.00           H  
ATOM    618  HB1 ALA A 451      40.878   5.597  24.325  1.00  0.00           H  
ATOM    619  HB2 ALA A 451      39.628   6.451  24.934  1.00  0.00           H  
ATOM    620  HB3 ALA A 451      41.129   6.658  25.539  1.00  0.00           H  
ATOM    621  N   GLU A 452      38.063   3.988  25.526  1.00 16.76           N  
ATOM    622  CA  GLU A 452      36.638   3.789  25.669  1.00 16.64           C  
ATOM    623  C   GLU A 452      36.295   2.856  26.812  1.00 17.12           C  
ATOM    624  O   GLU A 452      35.360   3.126  27.551  1.00 18.06           O  
ATOM    625  CB  GLU A 452      36.058   3.258  24.362  1.00 16.20           C  
ATOM    626  CG  GLU A 452      35.916   4.345  23.327  1.00 16.83           C  
ATOM    627  CD  GLU A 452      34.719   5.218  23.598  1.00 17.22           C  
ATOM    628  OE1 GLU A 452      33.787   4.720  24.268  1.00 18.46           O  
ATOM    629  OE2 GLU A 452      34.668   6.369  23.130  1.00 17.46           O  
ATOM    630  H   GLU A 452      38.633   3.591  24.763  1.00  0.00           H  
ATOM    631  HA  GLU A 452      36.181   4.685  25.818  1.00  0.00           H  
ATOM    632  HB2 GLU A 452      36.676   2.586  24.013  1.00  0.00           H  
ATOM    633  HB3 GLU A 452      35.168   2.903  24.553  1.00  0.00           H  
ATOM    634  HG2 GLU A 452      36.714   4.913  23.361  1.00  0.00           H  
ATOM    635  HG3 GLU A 452      35.787   3.926  22.449  1.00  0.00           H  
ATOM    636  N   ILE A 453      37.054   1.776  26.973  1.00 17.09           N  
ATOM    637  CA  ILE A 453      36.793   0.883  28.113  1.00 17.53           C  
ATOM    638  C   ILE A 453      36.954   1.643  29.420  1.00 19.79           C  
ATOM    639  O   ILE A 453      36.059   1.596  30.277  1.00 20.26           O  
ATOM    640  CB  ILE A 453      37.672  -0.379  28.056  1.00 17.28           C  
ATOM    641  CG1 ILE A 453      37.287  -1.217  26.830  1.00 16.69           C  
ATOM    642  CG2 ILE A 453      37.582  -1.204  29.360  1.00 18.17           C  
ATOM    643  CD1 ILE A 453      35.900  -1.859  26.795  1.00 19.25           C  
ATOM    644  H   ILE A 453      37.787   1.628  26.282  1.00  0.00           H  
ATOM    645  HA  ILE A 453      35.829   0.623  28.044  1.00  0.00           H  
ATOM    646  HB  ILE A 453      38.614  -0.093  27.948  1.00  0.00           H  
ATOM    647 HG12 ILE A 453      37.386  -0.632  26.004  1.00  0.00           H  
ATOM    648 HG13 ILE A 453      37.977  -1.958  26.729  1.00  0.00           H  
ATOM    649 HG21 ILE A 453      38.203  -1.978  29.295  1.00  0.00           H  
ATOM    650 HG22 ILE A 453      37.839  -0.624  30.126  1.00  0.00           H  
ATOM    651 HG23 ILE A 453      36.647  -1.525  29.474  1.00  0.00           H  
ATOM    652 HD11 ILE A 453      35.210  -1.142  26.848  1.00  0.00           H  
ATOM    653 HD12 ILE A 453      35.800  -2.366  25.943  1.00  0.00           H  
ATOM    654 HD13 ILE A 453      35.810  -2.476  27.572  1.00  0.00           H  
ATOM    655  N   ALA A 454      38.033   2.416  29.515  1.00 19.69           N  
ATOM    656  CA  ALA A 454      38.292   3.193  30.707  1.00 20.93           C  
ATOM    657  C   ALA A 454      37.176   4.196  30.967  1.00 23.99           C  
ATOM    658  O   ALA A 454      36.722   4.310  32.106  1.00 24.68           O  
ATOM    659  CB  ALA A 454      39.640   3.858  30.651  1.00 21.25           C  
ATOM    660  H   ALA A 454      38.649   2.408  28.682  1.00  0.00           H  
ATOM    661  HA  ALA A 454      38.352   2.570  31.500  1.00  0.00           H  
ATOM    662  HB1 ALA A 454      40.245   3.356  30.028  1.00  0.00           H  
ATOM    663  HB2 ALA A 454      39.544   4.800  30.322  1.00  0.00           H  
ATOM    664  HB3 ALA A 454      40.054   3.873  31.564  1.00  0.00           H  
ATOM    665  N   LYS A 455      36.704   4.876  29.916  1.00 23.57           N  
ATOM    666  CA  LYS A 455      35.627   5.855  30.094  1.00 24.48           C  
ATOM    667  C   LYS A 455      34.321   5.211  30.572  1.00 24.06           C  
ATOM    668  O   LYS A 455      33.667   5.741  31.498  1.00 25.67           O  
ATOM    669  CB  LYS A 455      35.407   6.718  28.836  1.00 28.84           C  
ATOM    670  CG  LYS A 455      34.596   7.983  29.119  1.00 34.95           C  
ATOM    671  CD  LYS A 455      33.979   8.592  27.861  1.00 37.33           C  
ATOM    672  CE  LYS A 455      33.157   9.841  28.180  1.00 42.43           C  
ATOM    673  NZ  LYS A 455      33.975  10.979  28.703  1.00 43.62           N  
ATOM    674  H   LYS A 455      37.144   4.660  29.015  1.00  0.00           H  
ATOM    675  HA  LYS A 455      35.919   6.537  30.783  1.00  0.00           H  
ATOM    676  HB2 LYS A 455      36.294   6.987  28.487  1.00  0.00           H  
ATOM    677  HB3 LYS A 455      34.915   6.172  28.170  1.00  0.00           H  
ATOM    678  HG2 LYS A 455      33.857   7.757  29.763  1.00  0.00           H  
ATOM    679  HG3 LYS A 455      35.197   8.666  29.546  1.00  0.00           H  
ATOM    680  HD2 LYS A 455      34.710   8.847  27.236  1.00  0.00           H  
ATOM    681  HD3 LYS A 455      33.380   7.920  27.439  1.00  0.00           H  
ATOM    682  HE2 LYS A 455      32.682  10.138  27.340  1.00  0.00           H  
ATOM    683  HE3 LYS A 455      32.456   9.600  28.865  1.00  0.00           H  
ATOM    684  HZ1 LYS A 455      33.619  11.257  29.593  1.00  0.00           H  
ATOM    685  HZ2 LYS A 455      34.924  10.685  28.796  1.00  0.00           H  
ATOM    686  HZ3 LYS A 455      33.920  11.744  28.063  1.00  0.00           H  
ATOM    687  N   HIS A 456      33.972   4.056  29.998  1.00 22.31           N  
ATOM    688  CA  HIS A 456      32.701   3.418  30.316  1.00 22.96           C  
ATOM    689  C   HIS A 456      32.746   2.790  31.700  1.00 27.03           C  
ATOM    690  O   HIS A 456      31.741   2.806  32.408  1.00 33.68           O  
ATOM    691  CB  HIS A 456      32.313   2.431  29.232  1.00 21.71           C  
ATOM    692  CG  HIS A 456      31.800   3.120  28.009  1.00 20.96           C  
ATOM    693  ND1 HIS A 456      30.476   3.466  27.863  1.00 21.66           N  
ATOM    694  CD2 HIS A 456      32.446   3.621  26.926  1.00 21.19           C  
ATOM    695  CE1 HIS A 456      30.316   4.102  26.711  1.00 21.83           C  
ATOM    696  NE2 HIS A 456      31.488   4.172  26.110  1.00 19.53           N  
ATOM    697  H   HIS A 456      34.661   3.672  29.333  1.00  0.00           H  
ATOM    698  HA  HIS A 456      31.981   4.121  30.311  1.00  0.00           H  
ATOM    699  HB2 HIS A 456      33.112   1.888  28.975  1.00  0.00           H  
ATOM    700  HB3 HIS A 456      31.595   1.826  29.576  1.00  0.00           H  
ATOM    701  HD1 HIS A 456      29.751   3.270  28.521  1.00  0.00           H  
ATOM    702  HD2 HIS A 456      33.424   3.594  26.755  1.00  0.00           H  
ATOM    703  HE1 HIS A 456      29.457   4.463  26.361  1.00  0.00           H  
ATOM    704  N   CYS A 457      33.911   2.302  32.092  1.00 24.02           N  
ATOM    705  CA  CYS A 457      34.074   1.704  33.422  1.00 26.76           C  
ATOM    706  C   CYS A 457      34.454   2.705  34.505  1.00 27.81           C  
ATOM    707  O   CYS A 457      34.483   2.357  35.687  1.00 30.31           O  
ATOM    708  CB  CYS A 457      35.114   0.585  33.382  1.00 24.85           C  
ATOM    709  SG  CYS A 457      34.704  -0.729  32.222  1.00 24.48           S  
ATOM    710  H   CYS A 457      34.679   2.374  31.403  1.00  0.00           H  
ATOM    711  HA  CYS A 457      33.187   1.279  33.683  1.00  0.00           H  
ATOM    712  HB2 CYS A 457      35.986   0.982  33.114  1.00  0.00           H  
ATOM    713  HB3 CYS A 457      35.180   0.192  34.294  1.00  0.00           H  
ATOM    714  HG  CYS A 457      33.842  -0.535  31.763  1.00  0.00           H  
ATOM    715  N   GLY A 458      34.772   3.934  34.104  1.00 26.31           N  
ATOM    716  CA  GLY A 458      35.084   5.009  35.045  1.00 28.10           C  
ATOM    717  C   GLY A 458      36.421   4.879  35.758  1.00 27.23           C  
ATOM    718  O   GLY A 458      36.525   5.200  36.946  1.00 32.38           O  
ATOM    719  H   GLY A 458      34.779   4.063  33.070  1.00  0.00           H  
ATOM    720  HA2 GLY A 458      35.058   5.904  34.546  1.00  0.00           H  
ATOM    721  HA3 GLY A 458      34.337   5.064  35.745  1.00  0.00           H  
ATOM    722  N   PHE A 459      37.450   4.421  35.052  1.00 26.19           N  
ATOM    723  CA  PHE A 459      38.794   4.390  35.614  1.00 24.96           C  
ATOM    724  C   PHE A 459      39.817   5.192  34.819  1.00 26.65           C  
ATOM    725  O   PHE A 459      39.675   5.377  33.599  1.00 24.76           O  
ATOM    726  CB  PHE A 459      39.273   2.932  35.902  1.00 24.87           C  
ATOM    727  CG  PHE A 459      39.420   2.035  34.692  1.00 24.22           C  
ATOM    728  CD1 PHE A 459      40.572   2.101  33.880  1.00 22.99           C  
ATOM    729  CD2 PHE A 459      38.469   1.069  34.422  1.00 24.93           C  
ATOM    730  CE1 PHE A 459      40.723   1.233  32.784  1.00 22.30           C  
ATOM    731  CE2 PHE A 459      38.616   0.204  33.335  1.00 23.77           C  
ATOM    732  CZ  PHE A 459      39.743   0.292  32.520  1.00 21.81           C  
ATOM    733  H   PHE A 459      37.218   4.098  34.097  1.00  0.00           H  
ATOM    734  HA  PHE A 459      38.738   4.820  36.535  1.00  0.00           H  
ATOM    735  HB2 PHE A 459      40.158   2.999  36.347  1.00  0.00           H  
ATOM    736  HB3 PHE A 459      38.605   2.522  36.512  1.00  0.00           H  
ATOM    737  HD1 PHE A 459      41.279   2.760  34.081  1.00  0.00           H  
ATOM    738  HD2 PHE A 459      37.663   0.982  35.009  1.00  0.00           H  
ATOM    739  HE1 PHE A 459      41.539   1.309  32.208  1.00  0.00           H  
ATOM    740  HE2 PHE A 459      37.899  -0.483  33.144  1.00  0.00           H  
ATOM    741  HZ  PHE A 459      39.844  -0.329  31.740  1.00  0.00           H  
ATOM    742  N   LYS A 460      40.829   5.668  35.527  1.00 25.06           N  
ATOM    743  CA  LYS A 460      42.027   6.249  34.943  1.00 26.68           C  
ATOM    744  C   LYS A 460      42.988   5.090  34.723  1.00 27.14           C  
ATOM    745  O   LYS A 460      42.923   4.096  35.431  1.00 27.83           O  
ATOM    746  CB  LYS A 460      42.656   7.284  35.882  1.00 30.98           C  
ATOM    747  CG  LYS A 460      41.663   8.306  36.426  1.00 34.61           C  
ATOM    748  CD  LYS A 460      42.307   9.307  37.377  1.00 39.15           C  
ATOM    749  CE  LYS A 460      42.262  10.723  36.825  1.00 43.28           C  
ATOM    750  NZ  LYS A 460      42.621  11.727  37.865  1.00 48.00           N  
ATOM    751  H   LYS A 460      40.691   5.589  36.571  1.00  0.00           H  
ATOM    752  HA  LYS A 460      41.804   6.651  34.068  1.00  0.00           H  
ATOM    753  HB2 LYS A 460      43.060   6.800  36.653  1.00  0.00           H  
ATOM    754  HB3 LYS A 460      43.364   7.773  35.378  1.00  0.00           H  
ATOM    755  HG2 LYS A 460      41.258   8.808  35.655  1.00  0.00           H  
ATOM    756  HG3 LYS A 460      40.931   7.821  36.914  1.00  0.00           H  
ATOM    757  HD2 LYS A 460      41.816   9.288  38.243  1.00  0.00           H  
ATOM    758  HD3 LYS A 460      43.259   9.051  37.517  1.00  0.00           H  
ATOM    759  HE2 LYS A 460      42.907  10.795  36.061  1.00  0.00           H  
ATOM    760  HE3 LYS A 460      41.336  10.913  36.490  1.00  0.00           H  
ATOM    761  HZ1 LYS A 460      42.902  12.577  37.421  1.00  0.00           H  
ATOM    762  HZ2 LYS A 460      41.827  11.899  38.447  1.00  0.00           H  
ATOM    763  HZ3 LYS A 460      43.373  11.374  38.420  1.00  0.00           H  
ATOM    764  N   TYR A 461      43.866   5.215  33.739  1.00 25.13           N  
ATOM    765  CA  TYR A 461      44.684   4.085  33.315  1.00 25.01           C  
ATOM    766  C   TYR A 461      46.008   4.549  32.749  1.00 24.77           C  
ATOM    767  O   TYR A 461      46.162   5.694  32.317  1.00 23.84           O  
ATOM    768  CB  TYR A 461      43.942   3.202  32.294  1.00 23.41           C  
ATOM    769  CG  TYR A 461      43.743   3.872  30.960  1.00 22.86           C  
ATOM    770  CD1 TYR A 461      42.722   4.810  30.796  1.00 24.91           C  
ATOM    771  CD2 TYR A 461      44.573   3.578  29.861  1.00 22.14           C  
ATOM    772  CE1 TYR A 461      42.528   5.445  29.588  1.00 22.70           C  
ATOM    773  CE2 TYR A 461      44.377   4.212  28.632  1.00 21.95           C  
ATOM    774  CZ  TYR A 461      43.344   5.137  28.514  1.00 22.23           C  
ATOM    775  OH  TYR A 461      43.088   5.816  27.356  1.00 24.42           O  
ATOM    776  H   TYR A 461      43.919   6.155  33.311  1.00  0.00           H  
ATOM    777  HA  TYR A 461      44.868   3.509  34.124  1.00  0.00           H  
ATOM    778  HB2 TYR A 461      44.477   2.375  32.158  1.00  0.00           H  
ATOM    779  HB3 TYR A 461      43.050   2.980  32.673  1.00  0.00           H  
ATOM    780  HD1 TYR A 461      42.123   5.022  31.571  1.00  0.00           H  
ATOM    781  HD2 TYR A 461      45.303   2.915  29.964  1.00  0.00           H  
ATOM    782  HE1 TYR A 461      41.801   6.128  29.485  1.00  0.00           H  
ATOM    783  HE2 TYR A 461      44.962   4.006  27.859  1.00  0.00           H  
ATOM    784  HH  TYR A 461      43.763   5.465  26.642  1.00  0.00           H  
ATOM    785  N   LYS A 462      46.972   3.638  32.760  1.00 23.87           N  
ATOM    786  CA  LYS A 462      48.257   3.861  32.170  1.00 24.48           C  
ATOM    787  C   LYS A 462      48.558   2.700  31.229  1.00 23.73           C  
ATOM    788  O   LYS A 462      48.628   1.552  31.671  1.00 23.13           O  
ATOM    789  CB  LYS A 462      49.324   3.946  33.287  1.00 29.02           C  
ATOM    790  CG  LYS A 462      50.762   3.958  32.816  1.00 33.35           C  
ATOM    791  CD  LYS A 462      51.223   5.352  32.460  1.00 39.82           C  
ATOM    792  CE  LYS A 462      52.721   5.380  32.238  1.00 40.50           C  
ATOM    793  NZ  LYS A 462      53.019   6.521  31.350  1.00 41.18           N  
ATOM    794  H   LYS A 462      46.702   2.742  33.241  1.00  0.00           H  
ATOM    795  HA  LYS A 462      48.243   4.705  31.635  1.00  0.00           H  
ATOM    796  HB2 LYS A 462      49.150   4.786  33.808  1.00  0.00           H  
ATOM    797  HB3 LYS A 462      49.190   3.156  33.892  1.00  0.00           H  
ATOM    798  HG2 LYS A 462      51.349   3.597  33.546  1.00  0.00           H  
ATOM    799  HG3 LYS A 462      50.848   3.370  32.008  1.00  0.00           H  
ATOM    800  HD2 LYS A 462      50.772   5.639  31.623  1.00  0.00           H  
ATOM    801  HD3 LYS A 462      51.001   5.969  33.206  1.00  0.00           H  
ATOM    802  HE2 LYS A 462      53.175   5.505  33.107  1.00  0.00           H  
ATOM    803  HE3 LYS A 462      53.001   4.537  31.804  1.00  0.00           H  
ATOM    804  HZ1 LYS A 462      53.455   7.253  31.876  1.00  0.00           H  
ATOM    805  HZ2 LYS A 462      53.636   6.227  30.618  1.00  0.00           H  
ATOM    806  HZ3 LYS A 462      52.169   6.866  30.947  1.00  0.00           H  
ATOM    807  N   LEU A 463      48.725   3.002  29.944  1.00 23.15           N  
ATOM    808  CA  LEU A 463      49.173   2.003  28.978  1.00 22.97           C  
ATOM    809  C   LEU A 463      50.635   1.679  29.230  1.00 23.37           C  
ATOM    810  O   LEU A 463      51.463   2.591  29.414  1.00 26.09           O  
ATOM    811  CB  LEU A 463      49.040   2.505  27.546  1.00 23.92           C  
ATOM    812  CG  LEU A 463      47.618   2.806  27.054  1.00 22.99           C  
ATOM    813  CD1 LEU A 463      47.734   3.451  25.679  1.00 23.26           C  
ATOM    814  CD2 LEU A 463      46.721   1.574  27.044  1.00 22.51           C  
ATOM    815  H   LEU A 463      48.514   3.986  29.695  1.00  0.00           H  
ATOM    816  HA  LEU A 463      48.634   1.170  29.107  1.00  0.00           H  
ATOM    817  HB2 LEU A 463      49.563   3.351  27.465  1.00  0.00           H  
ATOM    818  HB3 LEU A 463      49.420   1.812  26.938  1.00  0.00           H  
ATOM    819  HG  LEU A 463      47.186   3.434  27.680  1.00  0.00           H  
ATOM    820 HD11 LEU A 463      48.194   2.821  25.053  1.00  0.00           H  
ATOM    821 HD12 LEU A 463      46.820   3.660  25.330  1.00  0.00           H  
ATOM    822 HD13 LEU A 463      48.264   4.296  25.750  1.00  0.00           H  
ATOM    823 HD21 LEU A 463      46.651   1.205  27.971  1.00  0.00           H  
ATOM    824 HD22 LEU A 463      45.810   1.827  26.716  1.00  0.00           H  
ATOM    825 HD23 LEU A 463      47.113   0.881  26.438  1.00  0.00           H  
ATOM    826  N   THR A 464      50.927   0.375  29.255  1.00 23.34           N  
ATOM    827  CA  THR A 464      52.303  -0.116  29.402  1.00 26.05           C  
ATOM    828  C   THR A 464      52.519  -1.165  28.300  1.00 25.56           C  
ATOM    829  O   THR A 464      51.583  -1.889  27.944  1.00 27.18           O  
ATOM    830  CB  THR A 464      52.584  -0.685  30.823  1.00 26.90           C  
ATOM    831  OG1 THR A 464      51.839  -1.885  31.045  1.00 28.81           O  
ATOM    832  CG2 THR A 464      52.224   0.332  31.934  1.00 28.53           C  
ATOM    833  H   THR A 464      50.105  -0.255  29.162  1.00  0.00           H  
ATOM    834  HA  THR A 464      52.927   0.634  29.244  1.00  0.00           H  
ATOM    835  HB  THR A 464      53.581  -0.907  30.889  1.00  0.00           H  
ATOM    836  HG1 THR A 464      51.299  -2.067  30.192  1.00  0.00           H  
ATOM    837 HG21 THR A 464      51.285   0.172  32.232  1.00  0.00           H  
ATOM    838 HG22 THR A 464      52.849   0.210  32.703  1.00  0.00           H  
ATOM    839 HG23 THR A 464      52.311   1.257  31.570  1.00  0.00           H  
ATOM    840  N   ILE A 465      53.710  -1.195  27.706  1.00 25.49           N  
ATOM    841  CA  ILE A 465      54.024  -2.214  26.700  1.00 24.41           C  
ATOM    842  C   ILE A 465      54.636  -3.409  27.404  1.00 25.34           C  
ATOM    843  O   ILE A 465      55.618  -3.264  28.133  1.00 26.36           O  
ATOM    844  CB  ILE A 465      54.922  -1.679  25.539  1.00 24.60           C  
ATOM    845  CG1 ILE A 465      54.325  -0.408  24.895  1.00 24.77           C  
ATOM    846  CG2 ILE A 465      55.204  -2.747  24.479  1.00 25.05           C  
ATOM    847  CD1 ILE A 465      52.925  -0.583  24.288  1.00 23.74           C  
ATOM    848  H   ILE A 465      54.372  -0.463  28.005  1.00  0.00           H  
ATOM    849  HA  ILE A 465      53.150  -2.513  26.327  1.00  0.00           H  
ATOM    850  HB  ILE A 465      55.806  -1.440  25.929  1.00  0.00           H  
ATOM    851 HG12 ILE A 465      54.282   0.308  25.592  1.00  0.00           H  
ATOM    852 HG13 ILE A 465      54.946  -0.106  24.170  1.00  0.00           H  
ATOM    853 HG21 ILE A 465      55.854  -2.387  23.814  1.00  0.00           H  
ATOM    854 HG22 ILE A 465      55.588  -3.555  24.920  1.00  0.00           H  
ATOM    855 HG23 ILE A 465      54.352  -2.988  24.020  1.00  0.00           H  
ATOM    856 HD11 ILE A 465      52.298  -0.868  25.007  1.00  0.00           H  
ATOM    857 HD12 ILE A 465      52.633   0.287  23.902  1.00  0.00           H  
ATOM    858 HD13 ILE A 465      52.970  -1.277  23.576  1.00  0.00           H  
ATOM    859  N   VAL A 466      54.034  -4.584  27.204  1.00 24.15           N  
ATOM    860  CA  VAL A 466      54.525  -5.833  27.800  1.00 24.31           C  
ATOM    861  C   VAL A 466      56.059  -5.969  27.677  1.00 25.23           C  
ATOM    862  O   VAL A 466      56.639  -5.813  26.590  1.00 25.35           O  
ATOM    863  CB  VAL A 466      53.755  -7.052  27.228  1.00 24.76           C  
ATOM    864  CG1 VAL A 466      53.936  -7.193  25.715  1.00 26.49           C  
ATOM    865  CG2 VAL A 466      54.145  -8.320  27.960  1.00 26.41           C  
ATOM    866  H   VAL A 466      53.192  -4.540  26.593  1.00  0.00           H  
ATOM    867  HA  VAL A 466      54.299  -5.823  28.782  1.00  0.00           H  
ATOM    868  HB  VAL A 466      52.781  -6.896  27.391  1.00  0.00           H  
ATOM    869 HG11 VAL A 466      54.897  -7.375  25.513  1.00  0.00           H  
ATOM    870 HG12 VAL A 466      53.375  -7.950  25.385  1.00  0.00           H  
ATOM    871 HG13 VAL A 466      53.653  -6.346  25.269  1.00  0.00           H  
ATOM    872 HG21 VAL A 466      53.330  -8.732  28.370  1.00  0.00           H  
ATOM    873 HG22 VAL A 466      54.556  -8.965  27.314  1.00  0.00           H  
ATOM    874 HG23 VAL A 466      54.806  -8.100  28.679  1.00  0.00           H  
ATOM    875  N   GLY A 467      56.699  -6.225  28.813  1.00 28.11           N  
ATOM    876  CA  GLY A 467      58.155  -6.170  28.927  1.00 29.65           C  
ATOM    877  C   GLY A 467      58.900  -7.084  27.970  1.00 32.01           C  
ATOM    878  O   GLY A 467      59.882  -6.671  27.346  1.00 34.54           O  
ATOM    879  H   GLY A 467      56.075  -6.468  29.615  1.00  0.00           H  
ATOM    880  HA2 GLY A 467      58.463  -5.206  28.777  1.00  0.00           H  
ATOM    881  HA3 GLY A 467      58.421  -6.402  29.887  1.00  0.00           H  
ATOM    882  N   ASP A 468      58.418  -8.321  27.830  1.00 30.73           N  
ATOM    883  CA  ASP A 468      59.074  -9.297  26.969  1.00 30.16           C  
ATOM    884  C   ASP A 468      58.564  -9.349  25.516  1.00 29.58           C  
ATOM    885  O   ASP A 468      59.034 -10.184  24.719  1.00 28.29           O  
ATOM    886  CB  ASP A 468      59.041 -10.691  27.622  1.00 32.13           C  
ATOM    887  CG  ASP A 468      57.646 -11.274  27.717  1.00 30.99           C  
ATOM    888  OD1 ASP A 468      56.696 -10.663  27.179  1.00 28.33           O  
ATOM    889  OD2 ASP A 468      57.495 -12.349  28.338  1.00 30.03           O  
ATOM    890  H   ASP A 468      57.559  -8.518  28.374  1.00  0.00           H  
ATOM    891  HA  ASP A 468      60.063  -9.040  26.919  1.00  0.00           H  
ATOM    892  HB2 ASP A 468      59.607 -11.296  27.071  1.00  0.00           H  
ATOM    893  HB3 ASP A 468      59.418 -10.605  28.538  1.00  0.00           H  
ATOM    894  N   GLY A 469      57.577  -8.498  25.190  1.00 28.88           N  
ATOM    895  CA  GLY A 469      57.036  -8.412  23.838  1.00 26.96           C  
ATOM    896  C   GLY A 469      56.219  -9.617  23.404  1.00 27.39           C  
ATOM    897  O   GLY A 469      56.044  -9.847  22.213  1.00 26.63           O  
ATOM    898  H   GLY A 469      57.239  -7.914  25.983  1.00  0.00           H  
ATOM    899  HA2 GLY A 469      56.457  -7.572  23.765  1.00  0.00           H  
ATOM    900  HA3 GLY A 469      57.807  -8.277  23.179  1.00  0.00           H  
ATOM    901  N   LYS A 470      55.731 -10.388  24.369  1.00 23.35           N  
ATOM    902  CA  LYS A 470      55.052 -11.641  24.054  1.00 25.74           C  
ATOM    903  C   LYS A 470      53.600 -11.603  24.446  1.00 22.73           C  
ATOM    904  O   LYS A 470      53.169 -10.788  25.268  1.00 22.21           O  
ATOM    905  CB  LYS A 470      55.754 -12.834  24.691  1.00 25.92           C  
ATOM    906  CG  LYS A 470      57.177 -12.993  24.179  1.00 28.76           C  
ATOM    907  CD  LYS A 470      57.805 -14.260  24.727  1.00 34.43           C  
ATOM    908  CE  LYS A 470      59.148 -14.508  24.070  1.00 38.94           C  
ATOM    909  NZ  LYS A 470      60.124 -13.443  24.414  1.00 47.39           N  
ATOM    910  H   LYS A 470      55.869 -10.035  25.329  1.00  0.00           H  
ATOM    911  HA  LYS A 470      55.122 -11.802  23.056  1.00  0.00           H  
ATOM    912  HB2 LYS A 470      55.788 -12.693  25.670  1.00  0.00           H  
ATOM    913  HB3 LYS A 470      55.247 -13.654  24.466  1.00  0.00           H  
ATOM    914  HG2 LYS A 470      57.161 -13.043  23.183  1.00  0.00           H  
ATOM    915  HG3 LYS A 470      57.718 -12.209  24.471  1.00  0.00           H  
ATOM    916  HD2 LYS A 470      57.942 -14.156  25.703  1.00  0.00           H  
ATOM    917  HD3 LYS A 470      57.209 -15.027  24.532  1.00  0.00           H  
ATOM    918  HE2 LYS A 470      59.504 -15.393  24.378  1.00  0.00           H  
ATOM    919  HE3 LYS A 470      59.025 -14.534  23.075  1.00  0.00           H  
ATOM    920  HZ1 LYS A 470      59.903 -12.611  23.904  1.00  0.00           H  
ATOM    921  HZ2 LYS A 470      60.079 -13.254  25.395  1.00  0.00           H  
ATOM    922  HZ3 LYS A 470      61.046 -13.746  24.174  1.00  0.00           H  
ATOM    923  N   TYR A 471      52.824 -12.506  23.853  1.00 21.42           N  
ATOM    924  CA  TYR A 471      51.407 -12.559  24.143  1.00 21.09           C  
ATOM    925  C   TYR A 471      51.137 -13.315  25.427  1.00 23.03           C  
ATOM    926  O   TYR A 471      50.485 -12.811  26.331  1.00 22.41           O  
ATOM    927  CB  TYR A 471      50.652 -13.164  22.960  1.00 19.93           C  
ATOM    928  CG  TYR A 471      50.502 -12.194  21.847  1.00 20.56           C  
ATOM    929  CD1 TYR A 471      51.498 -12.067  20.844  1.00 20.42           C  
ATOM    930  CD2 TYR A 471      49.366 -11.380  21.771  1.00 18.99           C  
ATOM    931  CE1 TYR A 471      51.355 -11.157  19.811  1.00 22.09           C  
ATOM    932  CE2 TYR A 471      49.230 -10.467  20.760  1.00 20.69           C  
ATOM    933  CZ  TYR A 471      50.225 -10.352  19.791  1.00 21.81           C  
ATOM    934  OH  TYR A 471      50.013  -9.423  18.793  1.00 24.32           O  
ATOM    935  H   TYR A 471      53.308 -13.137  23.196  1.00  0.00           H  
ATOM    936  HA  TYR A 471      51.069 -11.614  24.257  1.00  0.00           H  
ATOM    937  HB2 TYR A 471      51.164 -13.950  22.640  1.00  0.00           H  
ATOM    938  HB3 TYR A 471      49.752 -13.435  23.277  1.00  0.00           H  
ATOM    939  HD1 TYR A 471      52.308 -12.646  20.895  1.00  0.00           H  
ATOM    940  HD2 TYR A 471      48.656 -11.476  22.464  1.00  0.00           H  
ATOM    941  HE1 TYR A 471      52.043 -11.081  19.099  1.00  0.00           H  
ATOM    942  HE2 TYR A 471      48.421  -9.876  20.706  1.00  0.00           H  
ATOM    943  HH  TYR A 471      49.160  -8.939  18.974  1.00  0.00           H  
ATOM    944  N   GLY A 472      51.623 -14.550  25.511  1.00 24.28           N  
ATOM    945  CA  GLY A 472      51.456 -15.260  26.756  1.00 25.58           C  
ATOM    946  C   GLY A 472      51.378 -16.735  26.556  1.00 27.33           C  
ATOM    947  O   GLY A 472      50.399 -17.235  26.036  1.00 27.89           O  
ATOM    948  H   GLY A 472      52.084 -14.911  24.681  1.00  0.00           H  
ATOM    949  HA2 GLY A 472      52.233 -15.038  27.374  1.00  0.00           H  
ATOM    950  HA3 GLY A 472      50.612 -14.931  27.218  1.00  0.00           H  
ATOM    951  N   ALA A 473      52.430 -17.414  26.998  1.00 26.73           N  
ATOM    952  CA  ALA A 473      52.475 -18.868  26.985  1.00 28.19           C  
ATOM    953  C   ALA A 473      53.067 -19.341  28.305  1.00 29.69           C  
ATOM    954  O   ALA A 473      53.839 -18.616  28.953  1.00 28.89           O  
ATOM    955  CB  ALA A 473      53.300 -19.359  25.801  1.00 28.03           C  
ATOM    956  H   ALA A 473      53.211 -16.820  27.351  1.00  0.00           H  
ATOM    957  HA  ALA A 473      51.546 -19.222  26.906  1.00  0.00           H  
ATOM    958  HB1 ALA A 473      53.474 -20.338  25.899  1.00  0.00           H  
ATOM    959  HB2 ALA A 473      52.797 -19.193  24.953  1.00  0.00           H  
ATOM    960  HB3 ALA A 473      54.170 -18.867  25.774  1.00  0.00           H  
ATOM    961  N   ARG A 474      52.689 -20.546  28.715  1.00 32.48           N  
ATOM    962  CA  ARG A 474      53.261 -21.155  29.911  1.00 34.12           C  
ATOM    963  C   ARG A 474      54.321 -22.181  29.505  1.00 37.02           C  
ATOM    964  O   ARG A 474      54.045 -23.107  28.732  1.00 36.63           O  
ATOM    965  CB  ARG A 474      52.171 -21.790  30.788  1.00 36.41           C  
ATOM    966  CG  ARG A 474      52.679 -22.460  32.063  1.00 40.70           C  
ATOM    967  CD  ARG A 474      51.570 -23.159  32.847  1.00 42.49           C  
ATOM    968  NE  ARG A 474      50.732 -23.979  31.971  1.00 46.12           N  
ATOM    969  CZ  ARG A 474      49.419 -24.169  32.111  1.00 47.74           C  
ATOM    970  NH1 ARG A 474      48.775 -24.916  31.223  1.00 49.31           N  
ATOM    971  NH2 ARG A 474      48.739 -23.614  33.115  1.00 48.16           N  
ATOM    972  H   ARG A 474      51.970 -21.005  28.126  1.00  0.00           H  
ATOM    973  HA  ARG A 474      53.700 -20.444  30.462  1.00  0.00           H  
ATOM    974  HB2 ARG A 474      51.529 -21.073  31.052  1.00  0.00           H  
ATOM    975  HB3 ARG A 474      51.699 -22.481  30.245  1.00  0.00           H  
ATOM    976  HG2 ARG A 474      53.369 -23.145  31.825  1.00  0.00           H  
ATOM    977  HG3 ARG A 474      53.089 -21.769  32.659  1.00  0.00           H  
ATOM    978  HD2 ARG A 474      51.996 -23.738  33.532  1.00  0.00           H  
ATOM    979  HD3 ARG A 474      51.012 -22.459  33.278  1.00  0.00           H  
ATOM    980  HE  ARG A 474      51.187 -24.443  31.191  1.00  0.00           H  
ATOM    981 HH11 ARG A 474      49.244 -25.356  30.467  1.00  0.00           H  
ATOM    982 HH12 ARG A 474      47.775 -25.043  31.319  1.00  0.00           H  
ATOM    983 HH21 ARG A 474      49.248 -23.058  33.783  1.00  0.00           H  
ATOM    984 HH22 ARG A 474      47.765 -23.746  33.200  1.00  0.00           H  
ATOM    985  N   ASP A 475      55.522 -21.961  30.020  1.00 39.44           N  
ATOM    986  CA  ASP A 475      56.669 -22.867  29.863  1.00 43.13           C  
ATOM    987  C   ASP A 475      56.324 -24.226  30.469  1.00 46.92           C  
ATOM    988  O   ASP A 475      55.880 -24.299  31.620  1.00 44.91           O  
ATOM    989  CB  ASP A 475      57.885 -22.265  30.569  1.00 45.49           C  
ATOM    990  CG  ASP A 475      59.166 -23.037  30.302  1.00 51.01           C  
ATOM    991  OD1 ASP A 475      59.760 -22.834  29.224  1.00 55.05           O  
ATOM    992  OD2 ASP A 475      59.588 -23.824  31.178  1.00 52.91           O  
ATOM    993  H   ASP A 475      55.594 -21.061  30.567  1.00  0.00           H  
ATOM    994  HA  ASP A 475      56.801 -23.006  28.883  1.00  0.00           H  
ATOM    995  HB2 ASP A 475      58.001 -21.333  30.242  1.00  0.00           H  
ATOM    996  HB3 ASP A 475      57.708 -22.270  31.546  1.00  0.00           H  
ATOM    997  N   ALA A 476      56.525 -25.286  29.679  1.00 51.95           N  
ATOM    998  CA  ALA A 476      56.241 -26.681  30.075  1.00 55.86           C  
ATOM    999  C   ALA A 476      56.992 -27.158  31.325  1.00 57.70           C  
ATOM   1000  O   ALA A 476      56.455 -27.944  32.108  1.00 58.24           O  
ATOM   1001  CB  ALA A 476      56.507 -27.626  28.910  1.00 54.35           C  
ATOM   1002  H   ALA A 476      56.910 -25.043  28.731  1.00  0.00           H  
ATOM   1003  HA  ALA A 476      55.240 -26.763  30.251  1.00  0.00           H  
ATOM   1004  HB1 ALA A 476      55.761 -28.288  28.840  1.00  0.00           H  
ATOM   1005  HB2 ALA A 476      56.567 -27.101  28.062  1.00  0.00           H  
ATOM   1006  HB3 ALA A 476      57.368 -28.110  29.063  1.00  0.00           H  
ATOM   1007  N   ASP A 477      58.219 -26.669  31.504  1.00 58.16           N  
ATOM   1008  CA  ASP A 477      59.076 -27.068  32.624  1.00 64.42           C  
ATOM   1009  C   ASP A 477      58.844 -26.220  33.881  1.00 63.75           C  
ATOM   1010  O   ASP A 477      58.527 -26.761  34.945  1.00 64.92           O  
ATOM   1011  CB  ASP A 477      60.562 -27.037  32.218  1.00 68.06           C  
ATOM   1012  CG  ASP A 477      60.829 -27.713  30.872  1.00 72.18           C  
ATOM   1013  OD1 ASP A 477      60.275 -28.805  30.605  1.00 70.08           O  
ATOM   1014  OD2 ASP A 477      61.608 -27.144  30.079  1.00 76.59           O  
ATOM   1015  H   ASP A 477      58.518 -25.979  30.780  1.00  0.00           H  
ATOM   1016  HA  ASP A 477      58.829 -28.020  32.863  1.00  0.00           H  
ATOM   1017  HB2 ASP A 477      60.842 -26.087  32.156  1.00  0.00           H  
ATOM   1018  HB3 ASP A 477      61.080 -27.510  32.919  1.00  0.00           H  
ATOM   1019  N   THR A 478      58.988 -24.899  33.743  1.00 57.77           N  
ATOM   1020  CA  THR A 478      58.976 -23.967  34.882  1.00 54.56           C  
ATOM   1021  C   THR A 478      57.564 -23.593  35.346  1.00 51.20           C  
ATOM   1022  O   THR A 478      57.390 -23.087  36.462  1.00 50.06           O  
ATOM   1023  CB  THR A 478      59.760 -22.663  34.582  1.00 53.50           C  
ATOM   1024  OG1 THR A 478      59.045 -21.872  33.622  1.00 49.61           O  
ATOM   1025  CG2 THR A 478      61.180 -22.952  34.071  1.00 54.44           C  
ATOM   1026  H   THR A 478      59.110 -24.581  32.755  1.00  0.00           H  
ATOM   1027  HA  THR A 478      59.456 -24.411  35.658  1.00  0.00           H  
ATOM   1028  HB  THR A 478      59.838 -22.125  35.445  1.00  0.00           H  
ATOM   1029  HG1 THR A 478      58.193 -22.377  33.379  1.00  0.00           H  
ATOM   1030 HG21 THR A 478      61.343 -23.939  34.081  1.00  0.00           H  
ATOM   1031 HG22 THR A 478      61.274 -22.607  33.137  1.00  0.00           H  
ATOM   1032 HG23 THR A 478      61.845 -22.498  34.664  1.00  0.00           H  
ATOM   1033  N   LYS A 479      56.580 -23.838  34.474  1.00 48.33           N  
ATOM   1034  CA  LYS A 479      55.160 -23.486  34.675  1.00 46.34           C  
ATOM   1035  C   LYS A 479      54.916 -21.964  34.752  1.00 42.39           C  
ATOM   1036  O   LYS A 479      53.823 -21.521  35.129  1.00 42.82           O  
ATOM   1037  CB  LYS A 479      54.539 -24.242  35.873  1.00 50.63           C  
ATOM   1038  CG  LYS A 479      54.047 -25.659  35.569  1.00 54.06           C  
ATOM   1039  CD  LYS A 479      55.174 -26.677  35.449  1.00 57.32           C  
ATOM   1040  CE  LYS A 479      54.668 -28.043  35.005  1.00 56.70           C  
ATOM   1041  NZ  LYS A 479      54.164 -28.048  33.603  1.00 54.42           N  
ATOM   1042  H   LYS A 479      56.912 -24.323  33.594  1.00  0.00           H  
ATOM   1043  HA  LYS A 479      54.624 -23.856  33.900  1.00  0.00           H  
ATOM   1044  HB2 LYS A 479      55.232 -24.299  36.592  1.00  0.00           H  
ATOM   1045  HB3 LYS A 479      53.762 -23.704  36.205  1.00  0.00           H  
ATOM   1046  HG2 LYS A 479      53.425 -25.949  36.306  1.00  0.00           H  
ATOM   1047  HG3 LYS A 479      53.530 -25.643  34.705  1.00  0.00           H  
ATOM   1048  HD2 LYS A 479      55.833 -26.349  34.776  1.00  0.00           H  
ATOM   1049  HD3 LYS A 479      55.615 -26.776  36.338  1.00  0.00           H  
ATOM   1050  HE2 LYS A 479      55.420 -28.709  35.087  1.00  0.00           H  
ATOM   1051  HE3 LYS A 479      53.925 -28.330  35.623  1.00  0.00           H  
ATOM   1052  HZ1 LYS A 479      53.949 -27.112  33.326  1.00  0.00           H  
ATOM   1053  HZ2 LYS A 479      54.867 -28.423  33.000  1.00  0.00           H  
ATOM   1054  HZ3 LYS A 479      53.341 -28.612  33.549  1.00  0.00           H  
ATOM   1055  N   ILE A 480      55.928 -21.191  34.355  1.00 38.56           N  
ATOM   1056  CA  ILE A 480      55.879 -19.736  34.384  1.00 37.52           C  
ATOM   1057  C   ILE A 480      55.240 -19.183  33.106  1.00 36.32           C  
ATOM   1058  O   ILE A 480      55.602 -19.565  31.988  1.00 34.90           O  
ATOM   1059  CB  ILE A 480      57.274 -19.108  34.626  1.00 39.54           C  
ATOM   1060  CG1 ILE A 480      57.816 -19.531  36.002  1.00 41.36           C  
ATOM   1061  CG2 ILE A 480      57.221 -17.582  34.511  1.00 38.94           C  
ATOM   1062  CD1 ILE A 480      59.296 -19.258  36.230  1.00 45.13           C  
ATOM   1063  H   ILE A 480      56.765 -21.727  34.019  1.00  0.00           H  
ATOM   1064  HA  ILE A 480      55.265 -19.486  35.138  1.00  0.00           H  
ATOM   1065  HB  ILE A 480      57.890 -19.458  33.933  1.00  0.00           H  
ATOM   1066 HG12 ILE A 480      57.287 -19.053  36.708  1.00  0.00           H  
ATOM   1067 HG13 ILE A 480      57.654 -20.516  36.110  1.00  0.00           H  
ATOM   1068 HG21 ILE A 480      58.140 -17.211  34.625  1.00  0.00           H  
ATOM   1069 HG22 ILE A 480      56.867 -17.332  33.613  1.00  0.00           H  
ATOM   1070 HG23 ILE A 480      56.622 -17.219  35.221  1.00  0.00           H  
ATOM   1071 HD11 ILE A 480      59.465 -18.279  36.144  1.00  0.00           H  
ATOM   1072 HD12 ILE A 480      59.548 -19.566  37.145  1.00  0.00           H  
ATOM   1073 HD13 ILE A 480      59.829 -19.754  35.548  1.00  0.00           H  
ATOM   1074  N   TRP A 481      54.302 -18.259  33.304  1.00 33.29           N  
ATOM   1075  CA  TRP A 481      53.646 -17.536  32.227  1.00 31.52           C  
ATOM   1076  C   TRP A 481      54.459 -16.312  31.803  1.00 29.21           C  
ATOM   1077  O   TRP A 481      54.888 -15.505  32.647  1.00 30.33           O  
ATOM   1078  CB  TRP A 481      52.262 -17.072  32.686  1.00 29.26           C  
ATOM   1079  CG  TRP A 481      51.211 -18.155  32.723  1.00 28.33           C  
ATOM   1080  CD1 TRP A 481      50.790 -18.861  33.820  1.00 29.03           C  
ATOM   1081  CD2 TRP A 481      50.423 -18.615  31.629  1.00 27.70           C  
ATOM   1082  NE1 TRP A 481      49.800 -19.744  33.472  1.00 31.03           N  
ATOM   1083  CE2 TRP A 481      49.550 -19.618  32.132  1.00 29.98           C  
ATOM   1084  CE3 TRP A 481      50.375 -18.292  30.266  1.00 27.47           C  
ATOM   1085  CZ2 TRP A 481      48.639 -20.297  31.318  1.00 29.89           C  
ATOM   1086  CZ3 TRP A 481      49.472 -18.951  29.459  1.00 27.29           C  
ATOM   1087  CH2 TRP A 481      48.604 -19.946  29.989  1.00 30.14           C  
ATOM   1088  H   TRP A 481      54.075 -18.097  34.319  1.00  0.00           H  
ATOM   1089  HA  TRP A 481      53.590 -18.150  31.430  1.00  0.00           H  
ATOM   1090  HB2 TRP A 481      52.333 -16.704  33.610  1.00  0.00           H  
ATOM   1091  HB3 TRP A 481      51.932 -16.368  32.062  1.00  0.00           H  
ATOM   1092  HD1 TRP A 481      51.155 -18.747  34.745  1.00  0.00           H  
ATOM   1093  HE1 TRP A 481      49.337 -20.375  34.092  1.00  0.00           H  
ATOM   1094  HE3 TRP A 481      50.982 -17.597  29.886  1.00  0.00           H  
ATOM   1095  HZ2 TRP A 481      48.046 -21.005  31.700  1.00  0.00           H  
ATOM   1096  HZ3 TRP A 481      49.421 -18.734  28.492  1.00  0.00           H  
ATOM   1097  HH2 TRP A 481      47.961 -20.389  29.369  1.00  0.00           H  
ATOM   1098  N   ASN A 482      54.687 -16.178  30.497  1.00 27.55           N  
ATOM   1099  CA  ASN A 482      55.375 -15.031  29.966  1.00 26.92           C  
ATOM   1100  C   ASN A 482      54.339 -14.071  29.348  1.00 24.34           C  
ATOM   1101  O   ASN A 482      53.137 -14.314  29.470  1.00 24.41           O  
ATOM   1102  CB  ASN A 482      56.475 -15.447  28.975  1.00 29.08           C  
ATOM   1103  CG  ASN A 482      55.943 -16.085  27.699  1.00 29.48           C  
ATOM   1104  OD1 ASN A 482      54.756 -15.978  27.353  1.00 29.37           O  
ATOM   1105  ND2 ASN A 482      56.845 -16.767  26.978  1.00 32.10           N  
ATOM   1106  H   ASN A 482      54.328 -16.963  29.916  1.00  0.00           H  
ATOM   1107  HA  ASN A 482      55.793 -14.539  30.728  1.00  0.00           H  
ATOM   1108  HB2 ASN A 482      56.998 -14.632  28.728  1.00  0.00           H  
ATOM   1109  HB3 ASN A 482      57.075 -16.103  29.432  1.00  0.00           H  
ATOM   1110 HD22 ASN A 482      57.788 -16.836  27.289  1.00  0.00           H  
ATOM   1111 HD21 ASN A 482      56.563 -17.207  26.125  1.00  0.00           H  
ATOM   1112  N   GLY A 483      54.816 -13.011  28.705  1.00 24.54           N  
ATOM   1113  CA  GLY A 483      53.949 -12.115  27.950  1.00 23.36           C  
ATOM   1114  C   GLY A 483      52.897 -11.402  28.771  1.00 23.62           C  
ATOM   1115  O   GLY A 483      53.003 -11.242  29.999  1.00 26.14           O  
ATOM   1116  H   GLY A 483      55.844 -12.879  28.786  1.00  0.00           H  
ATOM   1117  HA2 GLY A 483      54.529 -11.419  27.470  1.00  0.00           H  
ATOM   1118  HA3 GLY A 483      53.489 -12.649  27.205  1.00  0.00           H  
ATOM   1119  N   MET A 484      51.855 -10.960  28.088  1.00 22.37           N  
ATOM   1120  CA  MET A 484      50.836 -10.200  28.790  1.00 22.24           C  
ATOM   1121  C   MET A 484      50.085 -11.029  29.805  1.00 22.73           C  
ATOM   1122  O   MET A 484      49.677 -10.511  30.838  1.00 24.87           O  
ATOM   1123  CB  MET A 484      49.849  -9.544  27.822  1.00 20.25           C  
ATOM   1124  CG  MET A 484      50.460  -8.499  26.937  1.00 20.61           C  
ATOM   1125  SD  MET A 484      49.281  -7.929  25.693  1.00 20.27           S  
ATOM   1126  CE  MET A 484      49.423  -9.279  24.545  1.00 20.37           C  
ATOM   1127  H   MET A 484      51.834 -11.185  27.094  1.00  0.00           H  
ATOM   1128  HA  MET A 484      51.295  -9.439  29.282  1.00  0.00           H  
ATOM   1129  HB2 MET A 484      49.439 -10.265  27.243  1.00  0.00           H  
ATOM   1130  HB3 MET A 484      49.103  -9.123  28.360  1.00  0.00           H  
ATOM   1131  HG2 MET A 484      50.778  -7.717  27.510  1.00  0.00           H  
ATOM   1132  HG3 MET A 484      51.293  -8.881  26.488  1.00  0.00           H  
ATOM   1133  HE1 MET A 484      49.801  -8.951  23.675  1.00  0.00           H  
ATOM   1134  HE2 MET A 484      50.031  -9.984  24.919  1.00  0.00           H  
ATOM   1135  HE3 MET A 484      48.520  -9.682  24.377  1.00  0.00           H  
ATOM   1136  N   VAL A 485      49.881 -12.316  29.516  1.00 23.69           N  
ATOM   1137  CA  VAL A 485      49.192 -13.190  30.450  1.00 24.25           C  
ATOM   1138  C   VAL A 485      50.004 -13.275  31.747  1.00 25.47           C  
ATOM   1139  O   VAL A 485      49.427 -13.203  32.836  1.00 25.58           O  
ATOM   1140  CB  VAL A 485      48.971 -14.609  29.870  1.00 24.35           C  
ATOM   1141  CG1 VAL A 485      48.266 -15.492  30.878  1.00 26.32           C  
ATOM   1142  CG2 VAL A 485      48.111 -14.535  28.616  1.00 23.37           C  
ATOM   1143  H   VAL A 485      50.246 -12.620  28.599  1.00  0.00           H  
ATOM   1144  HA  VAL A 485      48.306 -12.784  30.672  1.00  0.00           H  
ATOM   1145  HB  VAL A 485      49.869 -15.005  29.705  1.00  0.00           H  
ATOM   1146 HG11 VAL A 485      47.341 -15.145  31.042  1.00  0.00           H  
ATOM   1147 HG12 VAL A 485      48.210 -16.428  30.526  1.00  0.00           H  
ATOM   1148 HG13 VAL A 485      48.775 -15.494  31.740  1.00  0.00           H  
ATOM   1149 HG21 VAL A 485      47.836 -13.587  28.460  1.00  0.00           H  
ATOM   1150 HG22 VAL A 485      48.639 -14.865  27.834  1.00  0.00           H  
ATOM   1151 HG23 VAL A 485      47.299 -15.105  28.739  1.00  0.00           H  
ATOM   1152  N   GLY A 486      51.325 -13.422  31.617  1.00 27.22           N  
ATOM   1153  CA  GLY A 486      52.253 -13.374  32.753  1.00 29.55           C  
ATOM   1154  C   GLY A 486      52.094 -12.099  33.554  1.00 29.57           C  
ATOM   1155  O   GLY A 486      52.003 -12.138  34.787  1.00 28.42           O  
ATOM   1156  H   GLY A 486      51.644 -13.575  30.632  1.00  0.00           H  
ATOM   1157  HA2 GLY A 486      52.085 -14.172  33.349  1.00  0.00           H  
ATOM   1158  HA3 GLY A 486      53.200 -13.441  32.408  1.00  0.00           H  
ATOM   1159  N   GLU A 487      52.024 -10.963  32.866  1.00 28.72           N  
ATOM   1160  CA  GLU A 487      51.904  -9.688  33.589  1.00 29.51           C  
ATOM   1161  C   GLU A 487      50.625  -9.622  34.429  1.00 28.50           C  
ATOM   1162  O   GLU A 487      50.652  -9.137  35.553  1.00 30.29           O  
ATOM   1163  CB  GLU A 487      52.070  -8.492  32.660  1.00 29.36           C  
ATOM   1164  CG  GLU A 487      53.514  -8.367  32.201  1.00 31.85           C  
ATOM   1165  CD  GLU A 487      53.830  -7.113  31.426  1.00 34.71           C  
ATOM   1166  OE1 GLU A 487      52.903  -6.331  31.104  1.00 32.84           O  
ATOM   1167  OE2 GLU A 487      55.026  -6.908  31.132  1.00 34.01           O  
ATOM   1168  H   GLU A 487      52.059 -11.047  31.850  1.00  0.00           H  
ATOM   1169  HA  GLU A 487      52.706  -9.568  34.190  1.00  0.00           H  
ATOM   1170  HB2 GLU A 487      51.521  -8.643  31.873  1.00  0.00           H  
ATOM   1171  HB3 GLU A 487      51.847  -7.689  33.158  1.00  0.00           H  
ATOM   1172  HG2 GLU A 487      54.093  -8.377  33.007  1.00  0.00           H  
ATOM   1173  HG3 GLU A 487      53.719  -9.142  31.615  1.00  0.00           H  
ATOM   1174  N   LEU A 488      49.526 -10.150  33.899  1.00 26.93           N  
ATOM   1175  CA  LEU A 488      48.296 -10.306  34.681  1.00 25.77           C  
ATOM   1176  C   LEU A 488      48.438 -11.296  35.828  1.00 29.72           C  
ATOM   1177  O   LEU A 488      48.131 -10.969  36.972  1.00 31.28           O  
ATOM   1178  CB  LEU A 488      47.116 -10.687  33.790  1.00 26.31           C  
ATOM   1179  CG  LEU A 488      46.785  -9.704  32.673  1.00 24.12           C  
ATOM   1180  CD1 LEU A 488      45.594 -10.223  31.901  1.00 23.17           C  
ATOM   1181  CD2 LEU A 488      46.491  -8.301  33.214  1.00 25.44           C  
ATOM   1182  H   LEU A 488      49.610 -10.436  32.907  1.00  0.00           H  
ATOM   1183  HA  LEU A 488      48.050  -9.401  35.068  1.00  0.00           H  
ATOM   1184  HB2 LEU A 488      47.325 -11.563  33.365  1.00  0.00           H  
ATOM   1185  HB3 LEU A 488      46.310 -10.767  34.367  1.00  0.00           H  
ATOM   1186  HG  LEU A 488      47.569  -9.625  32.067  1.00  0.00           H  
ATOM   1187 HD11 LEU A 488      44.806 -10.314  32.513  1.00  0.00           H  
ATOM   1188 HD12 LEU A 488      45.364  -9.586  31.162  1.00  0.00           H  
ATOM   1189 HD13 LEU A 488      45.809 -11.119  31.507  1.00  0.00           H  
ATOM   1190 HD21 LEU A 488      47.293  -7.962  33.704  1.00  0.00           H  
ATOM   1191 HD22 LEU A 488      46.280  -7.691  32.451  1.00  0.00           H  
ATOM   1192 HD23 LEU A 488      45.710  -8.345  33.836  1.00  0.00           H  
ATOM   1193  N   VAL A 489      48.922 -12.496  35.508  1.00 29.67           N  
ATOM   1194  CA  VAL A 489      49.027 -13.585  36.487  1.00 33.03           C  
ATOM   1195  C   VAL A 489      49.866 -13.175  37.702  1.00 34.48           C  
ATOM   1196  O   VAL A 489      49.465 -13.433  38.844  1.00 37.58           O  
ATOM   1197  CB  VAL A 489      49.508 -14.910  35.812  1.00 31.95           C  
ATOM   1198  CG1 VAL A 489      49.927 -15.964  36.836  1.00 36.14           C  
ATOM   1199  CG2 VAL A 489      48.413 -15.470  34.911  1.00 29.94           C  
ATOM   1200  H   VAL A 489      49.216 -12.595  34.515  1.00  0.00           H  
ATOM   1201  HA  VAL A 489      48.098 -13.802  36.812  1.00  0.00           H  
ATOM   1202  HB  VAL A 489      50.317 -14.688  35.270  1.00  0.00           H  
ATOM   1203 HG11 VAL A 489      49.746 -15.621  37.757  1.00  0.00           H  
ATOM   1204 HG12 VAL A 489      49.405 -16.801  36.682  1.00  0.00           H  
ATOM   1205 HG13 VAL A 489      50.902 -16.154  36.735  1.00  0.00           H  
ATOM   1206 HG21 VAL A 489      48.643 -15.280  33.957  1.00  0.00           H  
ATOM   1207 HG22 VAL A 489      48.345 -16.457  35.051  1.00  0.00           H  
ATOM   1208 HG23 VAL A 489      47.543 -15.035  35.142  1.00  0.00           H  
ATOM   1209  N   TYR A 490      50.992 -12.515  37.444  1.00 33.65           N  
ATOM   1210  CA  TYR A 490      51.943 -12.123  38.492  1.00 34.51           C  
ATOM   1211  C   TYR A 490      51.705 -10.734  39.083  1.00 34.49           C  
ATOM   1212  O   TYR A 490      52.506 -10.257  39.902  1.00 35.02           O  
ATOM   1213  CB  TYR A 490      53.396 -12.323  38.021  1.00 35.97           C  
ATOM   1214  CG  TYR A 490      53.601 -13.737  37.526  1.00 37.77           C  
ATOM   1215  CD1 TYR A 490      53.427 -14.831  38.388  1.00 40.72           C  
ATOM   1216  CD2 TYR A 490      53.929 -13.992  36.193  1.00 36.25           C  
ATOM   1217  CE1 TYR A 490      53.574 -16.128  37.932  1.00 40.27           C  
ATOM   1218  CE2 TYR A 490      54.071 -15.289  35.727  1.00 36.34           C  
ATOM   1219  CZ  TYR A 490      53.895 -16.347  36.597  1.00 41.00           C  
ATOM   1220  OH  TYR A 490      54.049 -17.628  36.140  1.00 42.81           O  
ATOM   1221  H   TYR A 490      51.144 -12.298  36.434  1.00  0.00           H  
ATOM   1222  HA  TYR A 490      51.870 -12.803  39.250  1.00  0.00           H  
ATOM   1223  HB2 TYR A 490      53.567 -11.702  37.280  1.00  0.00           H  
ATOM   1224  HB3 TYR A 490      53.991 -12.169  38.787  1.00  0.00           H  
ATOM   1225  HD1 TYR A 490      53.194 -14.664  39.346  1.00  0.00           H  
ATOM   1226  HD2 TYR A 490      54.062 -13.225  35.568  1.00  0.00           H  
ATOM   1227  HE1 TYR A 490      53.451 -16.902  38.551  1.00  0.00           H  
ATOM   1228  HE2 TYR A 490      54.300 -15.457  34.768  1.00  0.00           H  
ATOM   1229  HH  TYR A 490      54.299 -17.589  35.157  1.00  0.00           H  
ATOM   1230  N   GLY A 491      50.595 -10.117  38.668  1.00 31.73           N  
ATOM   1231  CA  GLY A 491      50.129  -8.834  39.213  1.00 34.39           C  
ATOM   1232  C   GLY A 491      50.913  -7.608  38.785  1.00 32.29           C  
ATOM   1233  O   GLY A 491      50.914  -6.597  39.497  1.00 37.32           O  
ATOM   1234  H   GLY A 491      50.079 -10.630  37.913  1.00  0.00           H  
ATOM   1235  HA2 GLY A 491      49.142  -8.710  38.955  1.00  0.00           H  
ATOM   1236  HA3 GLY A 491      50.133  -8.895  40.239  1.00  0.00           H  
ATOM   1237  N   LYS A 492      51.599  -7.696  37.644  1.00 31.58           N  
ATOM   1238  CA  LYS A 492      52.380  -6.593  37.093  1.00 31.40           C  
ATOM   1239  C   LYS A 492      51.475  -5.638  36.316  1.00 30.41           C  
ATOM   1240  O   LYS A 492      51.846  -4.487  36.084  1.00 32.75           O  
ATOM   1241  CB  LYS A 492      53.515  -7.093  36.178  1.00 33.89           C  
ATOM   1242  CG  LYS A 492      54.555  -8.015  36.828  1.00 38.05           C  
ATOM   1243  CD  LYS A 492      55.032  -7.512  38.185  1.00 42.57           C  
ATOM   1244  CE  LYS A 492      56.005  -8.481  38.831  1.00 44.95           C  
ATOM   1245  NZ  LYS A 492      57.376  -8.331  38.272  1.00 49.73           N  
ATOM   1246  H   LYS A 492      51.528  -8.632  37.176  1.00  0.00           H  
ATOM   1247  HA  LYS A 492      52.808  -6.087  37.847  1.00  0.00           H  
ATOM   1248  HB2 LYS A 492      53.098  -7.589  35.410  1.00  0.00           H  
ATOM   1249  HB3 LYS A 492      53.997  -6.288  35.815  1.00  0.00           H  
ATOM   1250  HG2 LYS A 492      54.148  -8.927  36.944  1.00  0.00           H  
ATOM   1251  HG3 LYS A 492      55.346  -8.092  36.213  1.00  0.00           H  
ATOM   1252  HD2 LYS A 492      55.489  -6.637  38.059  1.00  0.00           H  
ATOM   1253  HD3 LYS A 492      54.243  -7.406  38.783  1.00  0.00           H  
ATOM   1254  HE2 LYS A 492      56.031  -8.308  39.818  1.00  0.00           H  
ATOM   1255  HE3 LYS A 492      55.686  -9.418  38.673  1.00  0.00           H  
ATOM   1256  HZ1 LYS A 492      58.043  -8.670  38.935  1.00  0.00           H  
ATOM   1257  HZ2 LYS A 492      57.448  -8.857  37.425  1.00  0.00           H  
ATOM   1258  HZ3 LYS A 492      57.553  -7.366  38.082  1.00  0.00           H  
ATOM   1259  N   ALA A 493      50.308  -6.132  35.918  1.00 29.33           N  
ATOM   1260  CA  ALA A 493      49.310  -5.318  35.229  1.00 26.00           C  
ATOM   1261  C   ALA A 493      47.911  -5.680  35.687  1.00 25.00           C  
ATOM   1262  O   ALA A 493      47.653  -6.806  36.133  1.00 26.74           O  
ATOM   1263  CB  ALA A 493      49.444  -5.470  33.719  1.00 26.74           C  
ATOM   1264  H   ALA A 493      50.166  -7.141  36.137  1.00  0.00           H  
ATOM   1265  HA  ALA A 493      49.482  -4.349  35.443  1.00  0.00           H  
ATOM   1266  HB1 ALA A 493      48.536  -5.462  33.301  1.00  0.00           H  
ATOM   1267  HB2 ALA A 493      49.985  -4.713  33.354  1.00  0.00           H  
ATOM   1268  HB3 ALA A 493      49.899  -6.335  33.510  1.00  0.00           H  
ATOM   1269  N   ASP A 494      46.991  -4.724  35.550  1.00 23.90           N  
ATOM   1270  CA  ASP A 494      45.627  -4.883  36.025  1.00 24.49           C  
ATOM   1271  C   ASP A 494      44.660  -5.366  34.945  1.00 22.67           C  
ATOM   1272  O   ASP A 494      43.581  -5.867  35.242  1.00 22.68           O  
ATOM   1273  CB  ASP A 494      45.116  -3.548  36.559  1.00 27.18           C  
ATOM   1274  CG  ASP A 494      45.882  -3.077  37.763  1.00 34.15           C  
ATOM   1275  OD1 ASP A 494      46.008  -3.856  38.740  1.00 36.02           O  
ATOM   1276  OD2 ASP A 494      46.353  -1.927  37.730  1.00 35.16           O  
ATOM   1277  H   ASP A 494      47.337  -3.861  35.076  1.00  0.00           H  
ATOM   1278  HA  ASP A 494      45.640  -5.598  36.747  1.00  0.00           H  
ATOM   1279  HB2 ASP A 494      45.206  -2.874  35.833  1.00  0.00           H  
ATOM   1280  HB3 ASP A 494      44.160  -3.663  36.806  1.00  0.00           H  
ATOM   1281  N   ILE A 495      45.040  -5.151  33.689  1.00 21.76           N  
ATOM   1282  CA  ILE A 495      44.157  -5.460  32.562  1.00 20.18           C  
ATOM   1283  C   ILE A 495      45.043  -5.529  31.333  1.00 19.54           C  
ATOM   1284  O   ILE A 495      46.063  -4.844  31.252  1.00 18.81           O  
ATOM   1285  CB  ILE A 495      43.019  -4.405  32.432  1.00 20.69           C  
ATOM   1286  CG1 ILE A 495      41.896  -4.853  31.503  1.00 20.57           C  
ATOM   1287  CG2 ILE A 495      43.575  -3.034  32.079  1.00 21.12           C  
ATOM   1288  CD1 ILE A 495      40.631  -4.017  31.674  1.00 21.81           C  
ATOM   1289  H   ILE A 495      45.990  -4.756  33.578  1.00  0.00           H  
ATOM   1290  HA  ILE A 495      43.815  -6.374  32.722  1.00  0.00           H  
ATOM   1291  HB  ILE A 495      42.634  -4.267  33.348  1.00  0.00           H  
ATOM   1292 HG12 ILE A 495      42.205  -4.774  30.564  1.00  0.00           H  
ATOM   1293 HG13 ILE A 495      41.676  -5.800  31.704  1.00  0.00           H  
ATOM   1294 HG21 ILE A 495      42.846  -2.353  32.136  1.00  0.00           H  
ATOM   1295 HG22 ILE A 495      44.304  -2.794  32.718  1.00  0.00           H  
ATOM   1296 HG23 ILE A 495      43.941  -3.051  31.150  1.00  0.00           H  
ATOM   1297 HD11 ILE A 495      40.842  -3.064  31.471  1.00  0.00           H  
ATOM   1298 HD12 ILE A 495      39.933  -4.352  31.046  1.00  0.00           H  
ATOM   1299 HD13 ILE A 495      40.310  -4.102  32.614  1.00  0.00           H  
ATOM   1300  N   ALA A 496      44.641  -6.396  30.401  1.00 18.99           N  
ATOM   1301  CA  ALA A 496      45.286  -6.480  29.118  1.00 19.85           C  
ATOM   1302  C   ALA A 496      44.266  -6.087  28.087  1.00 17.47           C  
ATOM   1303  O   ALA A 496      43.182  -6.676  28.012  1.00 18.75           O  
ATOM   1304  CB  ALA A 496      45.748  -7.914  28.862  1.00 18.44           C  
ATOM   1305  H   ALA A 496      43.835  -6.989  30.689  1.00  0.00           H  
ATOM   1306  HA  ALA A 496      46.044  -5.834  29.088  1.00  0.00           H  
ATOM   1307  HB1 ALA A 496      45.925  -8.036  27.887  1.00  0.00           H  
ATOM   1308  HB2 ALA A 496      46.585  -8.089  29.378  1.00  0.00           H  
ATOM   1309  HB3 ALA A 496      45.035  -8.549  29.155  1.00  0.00           H  
ATOM   1310  N   ILE A 497      44.624  -5.064  27.315  1.00 17.44           N  
ATOM   1311  CA  ILE A 497      43.765  -4.616  26.209  1.00 17.28           C  
ATOM   1312  C   ILE A 497      44.645  -4.691  24.964  1.00 16.95           C  
ATOM   1313  O   ILE A 497      45.459  -3.823  24.721  1.00 17.87           O  
ATOM   1314  CB  ILE A 497      43.203  -3.204  26.460  1.00 17.68           C  
ATOM   1315  CG1 ILE A 497      42.361  -3.209  27.745  1.00 19.30           C  
ATOM   1316  CG2 ILE A 497      42.366  -2.792  25.256  1.00 17.34           C  
ATOM   1317  CD1 ILE A 497      41.963  -1.834  28.261  1.00 20.93           C  
ATOM   1318  H   ILE A 497      45.526  -4.625  27.550  1.00  0.00           H  
ATOM   1319  HA  ILE A 497      43.069  -5.304  26.106  1.00  0.00           H  
ATOM   1320  HB  ILE A 497      43.966  -2.589  26.597  1.00  0.00           H  
ATOM   1321 HG12 ILE A 497      41.529  -3.742  27.574  1.00  0.00           H  
ATOM   1322 HG13 ILE A 497      42.887  -3.677  28.460  1.00  0.00           H  
ATOM   1323 HG21 ILE A 497      42.002  -1.874  25.402  1.00  0.00           H  
ATOM   1324 HG22 ILE A 497      42.936  -2.797  24.437  1.00  0.00           H  
ATOM   1325 HG23 ILE A 497      41.611  -3.435  25.140  1.00  0.00           H  
ATOM   1326 HD11 ILE A 497      41.423  -1.367  27.564  1.00  0.00           H  
ATOM   1327 HD12 ILE A 497      41.423  -1.941  29.093  1.00  0.00           H  
ATOM   1328 HD13 ILE A 497      42.787  -1.308  28.459  1.00  0.00           H  
ATOM   1329  N   ALA A 498      44.477  -5.783  24.212  1.00 17.33           N  
ATOM   1330  CA  ALA A 498      45.449  -6.193  23.188  1.00 17.84           C  
ATOM   1331  C   ALA A 498      44.803  -7.255  22.326  1.00 16.85           C  
ATOM   1332  O   ALA A 498      43.745  -7.753  22.687  1.00 16.99           O  
ATOM   1333  CB  ALA A 498      46.702  -6.774  23.845  1.00 18.74           C  
ATOM   1334  H   ALA A 498      43.605  -6.315  24.412  1.00  0.00           H  
ATOM   1335  HA  ALA A 498      45.668  -5.402  22.624  1.00  0.00           H  
ATOM   1336  HB1 ALA A 498      47.376  -6.987  23.140  1.00  0.00           H  
ATOM   1337  HB2 ALA A 498      47.082  -6.105  24.481  1.00  0.00           H  
ATOM   1338  HB3 ALA A 498      46.460  -7.607  24.340  1.00  0.00           H  
ATOM   1339  N   PRO A 499      45.417  -7.593  21.178  1.00 16.82           N  
ATOM   1340  CA  PRO A 499      44.924  -8.728  20.375  1.00 17.61           C  
ATOM   1341  C   PRO A 499      45.301 -10.070  21.036  1.00 18.01           C  
ATOM   1342  O   PRO A 499      46.120 -10.843  20.542  1.00 17.74           O  
ATOM   1343  CB  PRO A 499      45.571  -8.477  19.008  1.00 18.90           C  
ATOM   1344  CG  PRO A 499      46.847  -7.739  19.345  1.00 19.63           C  
ATOM   1345  CD  PRO A 499      46.413  -6.798  20.435  1.00 18.68           C  
ATOM   1346  HA  PRO A 499      43.932  -8.667  20.243  1.00  0.00           H  
ATOM   1347  HB2 PRO A 499      45.775  -9.338  18.547  1.00  0.00           H  
ATOM   1348  HB3 PRO A 499      44.982  -7.915  18.432  1.00  0.00           H  
ATOM   1349  HG2 PRO A 499      47.536  -8.376  19.670  1.00  0.00           H  
ATOM   1350  HG3 PRO A 499      47.177  -7.244  18.550  1.00  0.00           H  
ATOM   1351  HD2 PRO A 499      47.175  -6.549  21.029  1.00  0.00           H  
ATOM   1352  HD3 PRO A 499      45.993  -5.972  20.061  1.00  0.00           H  
ATOM   1353  N   LEU A 500      44.704 -10.305  22.201  1.00 16.79           N  
ATOM   1354  CA  LEU A 500      44.995 -11.451  23.009  1.00 17.24           C  
ATOM   1355  C   LEU A 500      43.882 -12.458  22.848  1.00 17.11           C  
ATOM   1356  O   LEU A 500      42.725 -12.217  23.205  1.00 17.66           O  
ATOM   1357  CB  LEU A 500      45.158 -11.044  24.472  1.00 18.12           C  
ATOM   1358  CG  LEU A 500      45.529 -12.182  25.431  1.00 19.26           C  
ATOM   1359  CD1 LEU A 500      46.980 -12.612  25.218  1.00 20.64           C  
ATOM   1360  CD2 LEU A 500      45.366 -11.642  26.843  1.00 21.71           C  
ATOM   1361  H   LEU A 500      44.001  -9.569  22.469  1.00  0.00           H  
ATOM   1362  HA  LEU A 500      45.850 -11.870  22.693  1.00  0.00           H  
ATOM   1363  HB2 LEU A 500      45.882 -10.367  24.524  1.00  0.00           H  
ATOM   1364  HB3 LEU A 500      44.297 -10.664  24.784  1.00  0.00           H  
ATOM   1365  HG  LEU A 500      44.926 -12.959  25.261  1.00  0.00           H  
ATOM   1366 HD11 LEU A 500      47.584 -11.834  25.387  1.00  0.00           H  
ATOM   1367 HD12 LEU A 500      47.202 -13.353  25.851  1.00  0.00           H  
ATOM   1368 HD13 LEU A 500      47.097 -12.928  24.277  1.00  0.00           H  
ATOM   1369 HD21 LEU A 500      44.418 -11.355  26.985  1.00  0.00           H  
ATOM   1370 HD22 LEU A 500      45.599 -12.356  27.504  1.00  0.00           H  
ATOM   1371 HD23 LEU A 500      45.973 -10.857  26.974  1.00  0.00           H  
ATOM   1372  N   THR A 501      44.250 -13.606  22.321  1.00 17.42           N  
ATOM   1373  CA  THR A 501      43.266 -14.594  21.935  1.00 17.37           C  
ATOM   1374  C   THR A 501      42.721 -15.294  23.166  1.00 18.74           C  
ATOM   1375  O   THR A 501      43.463 -15.694  24.052  1.00 18.95           O  
ATOM   1376  CB  THR A 501      43.916 -15.570  20.950  1.00 19.14           C  
ATOM   1377  OG1 THR A 501      44.332 -14.815  19.806  1.00 19.00           O  
ATOM   1378  CG2 THR A 501      42.935 -16.643  20.500  1.00 20.11           C  
ATOM   1379  H   THR A 501      45.272 -13.736  22.210  1.00  0.00           H  
ATOM   1380  HA  THR A 501      42.504 -14.129  21.472  1.00  0.00           H  
ATOM   1381  HB  THR A 501      44.740 -15.975  21.379  1.00  0.00           H  
ATOM   1382  HG1 THR A 501      44.098 -13.847  19.931  1.00  0.00           H  
ATOM   1383 HG21 THR A 501      43.432 -17.398  20.066  1.00  0.00           H  
ATOM   1384 HG22 THR A 501      42.429 -16.994  21.291  1.00  0.00           H  
ATOM   1385 HG23 THR A 501      42.286 -16.256  19.841  1.00  0.00           H  
ATOM   1386  N   ILE A 502      41.388 -15.390  23.207  1.00 17.82           N  
ATOM   1387  CA  ILE A 502      40.708 -16.192  24.219  1.00 19.35           C  
ATOM   1388  C   ILE A 502      41.028 -17.669  23.971  1.00 19.78           C  
ATOM   1389  O   ILE A 502      40.674 -18.237  22.929  1.00 22.85           O  
ATOM   1390  CB  ILE A 502      39.182 -15.951  24.179  1.00 19.66           C  
ATOM   1391  CG1 ILE A 502      38.876 -14.468  24.412  1.00 19.42           C  
ATOM   1392  CG2 ILE A 502      38.457 -16.832  25.201  1.00 22.55           C  
ATOM   1393  CD1 ILE A 502      37.504 -14.058  23.904  1.00 19.57           C  
ATOM   1394  H   ILE A 502      40.893 -14.854  22.470  1.00  0.00           H  
ATOM   1395  HA  ILE A 502      41.123 -15.956  25.093  1.00  0.00           H  
ATOM   1396  HB  ILE A 502      38.859 -16.194  23.273  1.00  0.00           H  
ATOM   1397 HG12 ILE A 502      38.927 -14.284  25.388  1.00  0.00           H  
ATOM   1398 HG13 ILE A 502      39.565 -13.928  23.939  1.00  0.00           H  
ATOM   1399 HG21 ILE A 502      37.474 -16.691  25.118  1.00  0.00           H  
ATOM   1400 HG22 ILE A 502      38.675 -17.789  25.024  1.00  0.00           H  
ATOM   1401 HG23 ILE A 502      38.755 -16.584  26.119  1.00  0.00           H  
ATOM   1402 HD11 ILE A 502      36.806 -14.592  24.377  1.00  0.00           H  
ATOM   1403 HD12 ILE A 502      37.364 -13.086  24.084  1.00  0.00           H  
ATOM   1404 HD13 ILE A 502      37.453 -14.230  22.922  1.00  0.00           H  
ATOM   1405  N   THR A 503      41.710 -18.261  24.935  1.00 21.12           N  
ATOM   1406  CA  THR A 503      42.009 -19.698  24.888  1.00 22.43           C  
ATOM   1407  C   THR A 503      41.660 -20.356  26.200  1.00 24.13           C  
ATOM   1408  O   THR A 503      41.692 -19.708  27.238  1.00 25.25           O  
ATOM   1409  CB  THR A 503      43.499 -20.001  24.560  1.00 24.89           C  
ATOM   1410  OG1 THR A 503      44.330 -19.656  25.666  1.00 25.09           O  
ATOM   1411  CG2 THR A 503      43.972 -19.269  23.307  1.00 25.04           C  
ATOM   1412  H   THR A 503      42.011 -17.645  25.711  1.00  0.00           H  
ATOM   1413  HA  THR A 503      41.451 -20.109  24.159  1.00  0.00           H  
ATOM   1414  HB  THR A 503      43.591 -21.004  24.385  1.00  0.00           H  
ATOM   1415  HG1 THR A 503      43.725 -19.291  26.406  1.00  0.00           H  
ATOM   1416 HG21 THR A 503      43.520 -19.654  22.500  1.00  0.00           H  
ATOM   1417 HG22 THR A 503      43.746 -18.296  23.379  1.00  0.00           H  
ATOM   1418 HG23 THR A 503      44.964 -19.371  23.210  1.00  0.00           H  
ATOM   1419  N   LEU A 504      41.401 -21.669  26.169  1.00 23.19           N  
ATOM   1420  CA  LEU A 504      41.101 -22.384  27.390  1.00 26.00           C  
ATOM   1421  C   LEU A 504      42.214 -22.315  28.431  1.00 24.52           C  
ATOM   1422  O   LEU A 504      41.927 -22.050  29.592  1.00 27.35           O  
ATOM   1423  CB  LEU A 504      40.714 -23.848  27.115  1.00 25.22           C  
ATOM   1424  CG  LEU A 504      40.388 -24.694  28.357  1.00 28.90           C  
ATOM   1425  CD1 LEU A 504      39.247 -24.134  29.215  1.00 27.08           C  
ATOM   1426  CD2 LEU A 504      40.136 -26.140  27.963  1.00 28.76           C  
ATOM   1427  H   LEU A 504      41.435 -22.097  25.233  1.00  0.00           H  
ATOM   1428  HA  LEU A 504      40.259 -21.985  27.803  1.00  0.00           H  
ATOM   1429  HB2 LEU A 504      39.906 -23.845  26.539  1.00  0.00           H  
ATOM   1430  HB3 LEU A 504      41.476 -24.282  26.652  1.00  0.00           H  
ATOM   1431  HG  LEU A 504      41.222 -24.767  28.927  1.00  0.00           H  
ATOM   1432 HD11 LEU A 504      38.416 -24.084  28.664  1.00  0.00           H  
ATOM   1433 HD12 LEU A 504      39.098 -24.737  29.997  1.00  0.00           H  
ATOM   1434 HD13 LEU A 504      39.494 -23.221  29.535  1.00  0.00           H  
ATOM   1435 HD21 LEU A 504      40.952 -26.514  27.520  1.00  0.00           H  
ATOM   1436 HD22 LEU A 504      39.925 -26.679  28.780  1.00  0.00           H  
ATOM   1437 HD23 LEU A 504      39.364 -26.185  27.328  1.00  0.00           H  
ATOM   1438  N   VAL A 505      43.475 -22.572  28.032  1.00 25.95           N  
ATOM   1439  CA  VAL A 505      44.607 -22.553  28.964  1.00 27.85           C  
ATOM   1440  C   VAL A 505      44.780 -21.186  29.616  1.00 25.66           C  
ATOM   1441  O   VAL A 505      45.165 -21.095  30.787  1.00 28.34           O  
ATOM   1442  CB  VAL A 505      45.940 -23.042  28.330  1.00 29.16           C  
ATOM   1443  CG1 VAL A 505      45.853 -24.526  27.994  1.00 31.46           C  
ATOM   1444  CG2 VAL A 505      46.322 -22.221  27.097  1.00 28.26           C  
ATOM   1445  H   VAL A 505      43.569 -22.781  27.020  1.00  0.00           H  
ATOM   1446  HA  VAL A 505      44.420 -23.225  29.693  1.00  0.00           H  
ATOM   1447  HB  VAL A 505      46.650 -22.937  29.015  1.00  0.00           H  
ATOM   1448 HG11 VAL A 505      46.527 -25.030  28.534  1.00  0.00           H  
ATOM   1449 HG12 VAL A 505      44.936 -24.862  28.207  1.00  0.00           H  
ATOM   1450 HG13 VAL A 505      46.039 -24.659  27.021  1.00  0.00           H  
ATOM   1451 HG21 VAL A 505      45.832 -21.351  27.120  1.00  0.00           H  
ATOM   1452 HG22 VAL A 505      47.307 -22.056  27.107  1.00  0.00           H  
ATOM   1453 HG23 VAL A 505      46.071 -22.730  26.276  1.00  0.00           H  
ATOM   1454  N   ARG A 506      44.473 -20.140  28.859  1.00 26.67           N  
ATOM   1455  CA  ARG A 506      44.473 -18.801  29.428  1.00 26.53           C  
ATOM   1456  C   ARG A 506      43.234 -18.549  30.291  1.00 24.96           C  
ATOM   1457  O   ARG A 506      43.385 -18.053  31.389  1.00 29.17           O  
ATOM   1458  CB  ARG A 506      44.640 -17.733  28.353  1.00 22.10           C  
ATOM   1459  CG  ARG A 506      46.006 -17.782  27.690  1.00 21.64           C  
ATOM   1460  CD  ARG A 506      45.988 -16.881  26.477  1.00 20.24           C  
ATOM   1461  NE  ARG A 506      47.266 -16.852  25.777  1.00 20.79           N  
ATOM   1462  CZ  ARG A 506      47.424 -16.303  24.577  1.00 21.68           C  
ATOM   1463  NH1 ARG A 506      46.396 -15.762  23.932  1.00 22.00           N  
ATOM   1464  NH2 ARG A 506      48.614 -16.285  24.019  1.00 21.85           N  
ATOM   1465  H   ARG A 506      44.245 -20.352  27.878  1.00  0.00           H  
ATOM   1466  HA  ARG A 506      45.292 -18.691  30.009  1.00  0.00           H  
ATOM   1467  HB2 ARG A 506      43.953 -17.880  27.655  1.00  0.00           H  
ATOM   1468  HB3 ARG A 506      44.534 -16.844  28.775  1.00  0.00           H  
ATOM   1469  HG2 ARG A 506      46.690 -17.451  28.318  1.00  0.00           H  
ATOM   1470  HG3 ARG A 506      46.196 -18.703  27.394  1.00  0.00           H  
ATOM   1471  HD2 ARG A 506      45.279 -17.211  25.852  1.00  0.00           H  
ATOM   1472  HD3 ARG A 506      45.758 -15.955  26.780  1.00  0.00           H  
ATOM   1473  HE  ARG A 506      48.061 -17.264  26.220  1.00  0.00           H  
ATOM   1474 HH11 ARG A 506      45.490 -15.742  24.350  1.00  0.00           H  
ATOM   1475 HH12 ARG A 506      46.531 -15.369  23.019  1.00  0.00           H  
ATOM   1476 HH21 ARG A 506      49.407 -16.666  24.504  1.00  0.00           H  
ATOM   1477 HH22 ARG A 506      48.741 -15.890  23.106  1.00  0.00           H  
ATOM   1478  N   GLU A 507      42.035 -18.887  29.809  1.00 28.44           N  
ATOM   1479  CA  GLU A 507      40.789 -18.679  30.588  1.00 29.63           C  
ATOM   1480  C   GLU A 507      40.744 -19.461  31.904  1.00 31.07           C  
ATOM   1481  O   GLU A 507      39.952 -19.148  32.806  1.00 30.69           O  
ATOM   1482  CB  GLU A 507      39.553 -18.965  29.737  1.00 32.17           C  
ATOM   1483  CG  GLU A 507      38.199 -18.614  30.358  1.00 34.72           C  
ATOM   1484  CD  GLU A 507      37.673 -17.258  29.953  1.00 35.77           C  
ATOM   1485  OE1 GLU A 507      38.392 -16.265  30.139  1.00 41.21           O  
ATOM   1486  OE2 GLU A 507      36.519 -17.173  29.492  1.00 33.40           O  
ATOM   1487  H   GLU A 507      42.043 -19.301  28.861  1.00  0.00           H  
ATOM   1488  HA  GLU A 507      40.685 -17.687  30.781  1.00  0.00           H  
ATOM   1489  HB2 GLU A 507      39.635 -18.439  28.897  1.00  0.00           H  
ATOM   1490  HB3 GLU A 507      39.540 -19.938  29.538  1.00  0.00           H  
ATOM   1491  HG2 GLU A 507      37.546 -19.293  30.063  1.00  0.00           H  
ATOM   1492  HG3 GLU A 507      38.305 -18.616  31.340  1.00  0.00           H  
ATOM   1493  N   GLU A 508      41.599 -20.478  32.005  1.00 30.80           N  
ATOM   1494  CA  GLU A 508      41.815 -21.176  33.258  1.00 34.13           C  
ATOM   1495  C   GLU A 508      42.597 -20.359  34.293  1.00 35.37           C  
ATOM   1496  O   GLU A 508      42.486 -20.634  35.491  1.00 39.02           O  
ATOM   1497  CB  GLU A 508      42.500 -22.529  33.013  1.00 32.67           C  
ATOM   1498  CG  GLU A 508      41.591 -23.587  32.387  1.00 34.91           C  
ATOM   1499  CD  GLU A 508      42.353 -24.827  31.926  1.00 38.69           C  
ATOM   1500  OE1 GLU A 508      41.710 -25.771  31.423  1.00 42.97           O  
ATOM   1501  OE2 GLU A 508      43.589 -24.868  32.056  1.00 40.55           O  
ATOM   1502  H   GLU A 508      42.088 -20.720  31.118  1.00  0.00           H  
ATOM   1503  HA  GLU A 508      40.918 -21.444  33.661  1.00  0.00           H  
ATOM   1504  HB2 GLU A 508      43.248 -22.377  32.393  1.00  0.00           H  
ATOM   1505  HB3 GLU A 508      42.801 -22.874  33.883  1.00  0.00           H  
ATOM   1506  HG2 GLU A 508      40.942 -23.874  33.065  1.00  0.00           H  
ATOM   1507  HG3 GLU A 508      41.161 -23.195  31.597  1.00  0.00           H  
ATOM   1508  N   VAL A 509      43.372 -19.358  33.851  1.00 33.32           N  
ATOM   1509  CA  VAL A 509      44.229 -18.580  34.776  1.00 30.25           C  
ATOM   1510  C   VAL A 509      43.897 -17.081  34.838  1.00 28.62           C  
ATOM   1511  O   VAL A 509      44.307 -16.407  35.782  1.00 31.73           O  
ATOM   1512  CB  VAL A 509      45.746 -18.765  34.529  1.00 33.24           C  
ATOM   1513  CG1 VAL A 509      46.161 -20.228  34.669  1.00 36.24           C  
ATOM   1514  CG2 VAL A 509      46.194 -18.210  33.180  1.00 32.26           C  
ATOM   1515  H   VAL A 509      43.323 -19.179  32.838  1.00  0.00           H  
ATOM   1516  HA  VAL A 509      44.101 -18.965  35.708  1.00  0.00           H  
ATOM   1517  HB  VAL A 509      46.230 -18.256  35.237  1.00  0.00           H  
ATOM   1518 HG11 VAL A 509      47.151 -20.281  34.795  1.00  0.00           H  
ATOM   1519 HG12 VAL A 509      45.701 -20.629  35.460  1.00  0.00           H  
ATOM   1520 HG13 VAL A 509      45.901 -20.727  33.843  1.00  0.00           H  
ATOM   1521 HG21 VAL A 509      45.904 -17.257  33.105  1.00  0.00           H  
ATOM   1522 HG22 VAL A 509      47.190 -18.266  33.116  1.00  0.00           H  
ATOM   1523 HG23 VAL A 509      45.778 -18.749  32.449  1.00  0.00           H  
ATOM   1524  N   ILE A 510      43.199 -16.580  33.818  1.00 27.84           N  
ATOM   1525  CA  ILE A 510      42.743 -15.162  33.741  1.00 26.46           C  
ATOM   1526  C   ILE A 510      41.317 -15.140  33.238  1.00 27.18           C  
ATOM   1527  O   ILE A 510      40.855 -16.114  32.644  1.00 27.08           O  
ATOM   1528  CB  ILE A 510      43.673 -14.248  32.868  1.00 25.94           C  
ATOM   1529  CG1 ILE A 510      43.833 -14.784  31.426  1.00 24.49           C  
ATOM   1530  CG2 ILE A 510      45.020 -14.029  33.556  1.00 26.51           C  
ATOM   1531  CD1 ILE A 510      44.626 -13.893  30.474  1.00 26.63           C  
ATOM   1532  H   ILE A 510      42.989 -17.269  33.058  1.00  0.00           H  
ATOM   1533  HA  ILE A 510      42.733 -14.837  34.681  1.00  0.00           H  
ATOM   1534  HB  ILE A 510      43.245 -13.349  32.817  1.00  0.00           H  
ATOM   1535 HG12 ILE A 510      44.280 -15.681  31.476  1.00  0.00           H  
ATOM   1536 HG13 ILE A 510      42.914 -14.919  31.044  1.00  0.00           H  
ATOM   1537 HG21 ILE A 510      45.553 -13.366  33.035  1.00  0.00           H  
ATOM   1538 HG22 ILE A 510      44.867 -13.684  34.480  1.00  0.00           H  
ATOM   1539 HG23 ILE A 510      45.514 -14.895  33.599  1.00  0.00           H  
ATOM   1540 HD11 ILE A 510      45.547 -13.770  30.835  1.00  0.00           H  
ATOM   1541 HD12 ILE A 510      44.668 -14.330  29.579  1.00  0.00           H  
ATOM   1542 HD13 ILE A 510      44.170 -13.010  30.400  1.00  0.00           H  
ATOM   1543  N   ASP A 511      40.608 -14.033  33.475  1.00 25.68           N  
ATOM   1544  CA  ASP A 511      39.281 -13.875  32.934  1.00 26.96           C  
ATOM   1545  C   ASP A 511      39.373 -13.080  31.661  1.00 23.13           C  
ATOM   1546  O   ASP A 511      40.203 -12.184  31.548  1.00 26.40           O  
ATOM   1547  CB  ASP A 511      38.379 -13.131  33.909  1.00 28.45           C  
ATOM   1548  CG  ASP A 511      38.002 -13.969  35.123  1.00 31.18           C  
ATOM   1549  OD1 ASP A 511      37.778 -15.196  34.982  1.00 33.74           O  
ATOM   1550  OD2 ASP A 511      37.911 -13.374  36.217  1.00 33.38           O  
ATOM   1551  H   ASP A 511      41.088 -13.329  34.062  1.00  0.00           H  
ATOM   1552  HA  ASP A 511      38.943 -14.787  32.693  1.00  0.00           H  
ATOM   1553  HB2 ASP A 511      38.861 -12.320  34.223  1.00  0.00           H  
ATOM   1554  HB3 ASP A 511      37.546 -12.875  33.431  1.00  0.00           H  
ATOM   1555  N   PHE A 512      38.546 -13.461  30.702  1.00 23.67           N  
ATOM   1556  CA  PHE A 512      38.342 -12.676  29.490  1.00 22.05           C  
ATOM   1557  C   PHE A 512      36.946 -12.113  29.433  1.00 22.00           C  
ATOM   1558  O   PHE A 512      35.973 -12.766  29.787  1.00 22.44           O  
ATOM   1559  CB  PHE A 512      38.523 -13.549  28.256  1.00 22.82           C  
ATOM   1560  CG  PHE A 512      39.953 -13.866  27.919  1.00 20.52           C  
ATOM   1561  CD1 PHE A 512      40.725 -12.967  27.177  1.00 22.31           C  
ATOM   1562  CD2 PHE A 512      40.508 -15.100  28.285  1.00 25.58           C  
ATOM   1563  CE1 PHE A 512      42.031 -13.281  26.834  1.00 24.21           C  
ATOM   1564  CE2 PHE A 512      41.812 -15.415  27.950  1.00 24.29           C  
ATOM   1565  CZ  PHE A 512      42.571 -14.504  27.222  1.00 23.92           C  
ATOM   1566  H   PHE A 512      38.055 -14.364  30.883  1.00  0.00           H  
ATOM   1567  HA  PHE A 512      38.977 -11.894  29.541  1.00  0.00           H  
ATOM   1568  HB2 PHE A 512      38.051 -14.407  28.416  1.00  0.00           H  
ATOM   1569  HB3 PHE A 512      38.127 -13.070  27.482  1.00  0.00           H  
ATOM   1570  HD1 PHE A 512      40.336 -12.099  26.896  1.00  0.00           H  
ATOM   1571  HD2 PHE A 512      39.949 -15.753  28.794  1.00  0.00           H  
ATOM   1572  HE1 PHE A 512      42.581 -12.627  26.307  1.00  0.00           H  
ATOM   1573  HE2 PHE A 512      42.208 -16.300  28.231  1.00  0.00           H  
ATOM   1574  HZ  PHE A 512      43.517 -14.727  26.973  1.00  0.00           H  
ATOM   1575  N   SER A 513      36.841 -10.896  28.920  1.00 19.19           N  
ATOM   1576  CA  SER A 513      35.554 -10.357  28.516  1.00 18.69           C  
ATOM   1577  C   SER A 513      34.974 -11.145  27.341  1.00 18.79           C  
ATOM   1578  O   SER A 513      35.689 -11.924  26.693  1.00 19.52           O  
ATOM   1579  CB  SER A 513      35.749  -8.898  28.073  1.00 19.05           C  
ATOM   1580  OG  SER A 513      36.384  -8.823  26.783  1.00 17.19           O  
ATOM   1581  H   SER A 513      37.735 -10.377  28.835  1.00  0.00           H  
ATOM   1582  HA  SER A 513      34.916 -10.448  29.289  1.00  0.00           H  
ATOM   1583  HB2 SER A 513      34.861  -8.457  28.014  1.00  0.00           H  
ATOM   1584  HB3 SER A 513      36.326  -8.434  28.736  1.00  0.00           H  
ATOM   1585  HG  SER A 513      36.560  -9.747  26.455  1.00  0.00           H  
ATOM   1586  N   LYS A 514      33.701 -10.900  27.007  1.00 19.91           N  
ATOM   1587  CA  LYS A 514      33.218 -11.318  25.695  1.00 19.78           C  
ATOM   1588  C   LYS A 514      34.160 -10.772  24.605  1.00 18.56           C  
ATOM   1589  O   LYS A 514      34.776  -9.711  24.791  1.00 18.45           O  
ATOM   1590  CB  LYS A 514      31.793 -10.823  25.433  1.00 22.74           C  
ATOM   1591  CG  LYS A 514      30.724 -11.396  26.358  1.00 29.75           C  
ATOM   1592  CD  LYS A 514      30.647 -12.902  26.241  1.00 30.06           C  
ATOM   1593  CE  LYS A 514      29.595 -13.463  27.195  1.00 27.83           C  
ATOM   1594  NZ  LYS A 514      29.806 -13.119  28.633  1.00 29.32           N  
ATOM   1595  H   LYS A 514      33.139 -10.425  27.712  1.00  0.00           H  
ATOM   1596  HA  LYS A 514      33.223 -12.316  25.644  1.00  0.00           H  
ATOM   1597  HB2 LYS A 514      31.787  -9.825  25.530  1.00  0.00           H  
ATOM   1598  HB3 LYS A 514      31.549 -11.060  24.489  1.00  0.00           H  
ATOM   1599  HG2 LYS A 514      30.949 -11.151  27.301  1.00  0.00           H  
ATOM   1600  HG3 LYS A 514      29.839 -11.002  26.112  1.00  0.00           H  
ATOM   1601  HD2 LYS A 514      30.390 -13.145  25.315  1.00  0.00           H  
ATOM   1602  HD3 LYS A 514      31.525 -13.295  26.479  1.00  0.00           H  
ATOM   1603  HE2 LYS A 514      28.683 -13.122  26.907  1.00  0.00           H  
ATOM   1604  HE3 LYS A 514      29.578 -14.474  27.099  1.00  0.00           H  
ATOM   1605  HZ1 LYS A 514      29.728 -13.948  29.184  1.00  0.00           H  
ATOM   1606  HZ2 LYS A 514      30.716 -12.723  28.746  1.00  0.00           H  
ATOM   1607  HZ3 LYS A 514      29.114 -12.458  28.918  1.00  0.00           H  
ATOM   1608  N   PRO A 515      34.340 -11.512  23.506  1.00 16.20           N  
ATOM   1609  CA  PRO A 515      35.317 -11.073  22.502  1.00 17.32           C  
ATOM   1610  C   PRO A 515      34.942  -9.718  21.903  1.00 17.28           C  
ATOM   1611  O   PRO A 515      33.757  -9.441  21.644  1.00 17.15           O  
ATOM   1612  CB  PRO A 515      35.295 -12.182  21.455  1.00 19.38           C  
ATOM   1613  CG  PRO A 515      34.011 -12.929  21.691  1.00 17.83           C  
ATOM   1614  CD  PRO A 515      33.739 -12.809  23.157  1.00 18.01           C  
ATOM   1615  HA  PRO A 515      36.245 -11.043  22.898  1.00  0.00           H  
ATOM   1616  HB2 PRO A 515      35.314 -11.798  20.525  1.00  0.00           H  
ATOM   1617  HB3 PRO A 515      36.085 -12.794  21.564  1.00  0.00           H  
ATOM   1618  HG2 PRO A 515      33.269 -12.521  21.148  1.00  0.00           H  
ATOM   1619  HG3 PRO A 515      34.116 -13.891  21.417  1.00  0.00           H  
ATOM   1620  HD2 PRO A 515      32.757 -12.803  23.352  1.00  0.00           H  
ATOM   1621  HD3 PRO A 515      34.174 -13.548  23.676  1.00  0.00           H  
ATOM   1622  N   PHE A 516      35.942  -8.866  21.708  1.00 16.48           N  
ATOM   1623  CA  PHE A 516      35.707  -7.595  21.038  1.00 15.23           C  
ATOM   1624  C   PHE A 516      36.016  -7.624  19.545  1.00 15.13           C  
ATOM   1625  O   PHE A 516      35.673  -6.722  18.805  1.00 16.56           O  
ATOM   1626  CB  PHE A 516      36.462  -6.459  21.721  1.00 15.46           C  
ATOM   1627  CG  PHE A 516      37.961  -6.644  21.750  1.00 15.30           C  
ATOM   1628  CD1 PHE A 516      38.721  -6.226  20.672  1.00 15.30           C  
ATOM   1629  CD2 PHE A 516      38.589  -7.176  22.881  1.00 15.82           C  
ATOM   1630  CE1 PHE A 516      40.099  -6.370  20.692  1.00 16.69           C  
ATOM   1631  CE2 PHE A 516      39.972  -7.335  22.908  1.00 16.62           C  
ATOM   1632  CZ  PHE A 516      40.710  -6.931  21.807  1.00 17.41           C  
ATOM   1633  H   PHE A 516      36.861  -9.173  22.059  1.00  0.00           H  
ATOM   1634  HA  PHE A 516      34.714  -7.394  21.125  1.00  0.00           H  
ATOM   1635  HB2 PHE A 516      36.271  -5.623  21.227  1.00  0.00           H  
ATOM   1636  HB3 PHE A 516      36.147  -6.401  22.657  1.00  0.00           H  
ATOM   1637  HD1 PHE A 516      38.282  -5.819  19.879  1.00  0.00           H  
ATOM   1638  HD2 PHE A 516      38.042  -7.441  23.669  1.00  0.00           H  
ATOM   1639  HE1 PHE A 516      40.646  -6.072  19.906  1.00  0.00           H  
ATOM   1640  HE2 PHE A 516      40.417  -7.737  23.713  1.00  0.00           H  
ATOM   1641  HZ  PHE A 516      41.714  -7.044  21.810  1.00  0.00           H  
ATOM   1642  N   MET A 517      36.665  -8.714  19.094  1.00 14.89           N  
ATOM   1643  CA  MET A 517      36.978  -8.838  17.692  1.00 16.16           C  
ATOM   1644  C   MET A 517      37.034 -10.324  17.399  1.00 15.94           C  
ATOM   1645  O   MET A 517      37.535 -11.096  18.202  1.00 17.82           O  
ATOM   1646  CB  MET A 517      38.347  -8.201  17.379  1.00 17.26           C  
ATOM   1647  CG  MET A 517      38.641  -8.044  15.900  1.00 19.58           C  
ATOM   1648  SD  MET A 517      40.242  -7.259  15.652  1.00 22.15           S  
ATOM   1649  CE  MET A 517      39.897  -5.571  16.021  1.00 20.16           C  
ATOM   1650  H   MET A 517      36.899  -9.407  19.816  1.00  0.00           H  
ATOM   1651  HA  MET A 517      36.236  -8.447  17.163  1.00  0.00           H  
ATOM   1652  HB2 MET A 517      38.384  -7.291  17.814  1.00  0.00           H  
ATOM   1653  HB3 MET A 517      39.068  -8.773  17.793  1.00  0.00           H  
ATOM   1654  HG2 MET A 517      38.617  -8.961  15.461  1.00  0.00           H  
ATOM   1655  HG3 MET A 517      37.900  -7.494  15.473  1.00  0.00           H  
ATOM   1656  HE1 MET A 517      40.743  -5.027  15.995  1.00  0.00           H  
ATOM   1657  HE2 MET A 517      39.251  -5.190  15.350  1.00  0.00           H  
ATOM   1658  HE3 MET A 517      39.491  -5.489  16.938  1.00  0.00           H  
ATOM   1659  N   SER A 518      36.531 -10.699  16.238  1.00 15.63           N  
ATOM   1660  CA  SER A 518      36.589 -12.101  15.828  1.00 17.29           C  
ATOM   1661  C   SER A 518      37.811 -12.340  14.963  1.00 19.90           C  
ATOM   1662  O   SER A 518      38.265 -11.444  14.260  1.00 19.72           O  
ATOM   1663  CB  SER A 518      35.315 -12.421  15.046  1.00 19.39           C  
ATOM   1664  OG  SER A 518      35.258 -11.607  13.892  1.00 21.74           O  
ATOM   1665  H   SER A 518      36.111  -9.952  15.667  1.00  0.00           H  
ATOM   1666  HA  SER A 518      36.677 -12.662  16.656  1.00  0.00           H  
ATOM   1667  HB2 SER A 518      35.337 -13.372  14.775  1.00  0.00           H  
ATOM   1668  HB3 SER A 518      34.532 -12.230  15.619  1.00  0.00           H  
ATOM   1669  HG  SER A 518      36.038 -11.008  13.825  1.00  0.00           H  
ATOM   1670  N   LEU A 519      38.300 -13.590  14.984  1.00 19.92           N  
ATOM   1671  CA  LEU A 519      39.420 -13.998  14.142  1.00 20.23           C  
ATOM   1672  C   LEU A 519      39.492 -15.494  14.095  1.00 18.97           C  
ATOM   1673  O   LEU A 519      38.901 -16.191  14.926  1.00 21.55           O  
ATOM   1674  CB  LEU A 519      40.780 -13.438  14.622  1.00 19.95           C  
ATOM   1675  CG  LEU A 519      41.518 -13.873  15.902  1.00 22.06           C  
ATOM   1676  CD1 LEU A 519      40.643 -13.784  17.143  1.00 21.07           C  
ATOM   1677  CD2 LEU A 519      42.189 -15.236  15.806  1.00 22.86           C  
ATOM   1678  H   LEU A 519      37.815 -14.229  15.645  1.00  0.00           H  
ATOM   1679  HA  LEU A 519      39.262 -13.647  13.215  1.00  0.00           H  
ATOM   1680  HB2 LEU A 519      41.447 -13.575  13.842  1.00  0.00           H  
ATOM   1681  HB3 LEU A 519      40.671 -12.411  14.684  1.00  0.00           H  
ATOM   1682  HG  LEU A 519      42.327 -13.284  16.020  1.00  0.00           H  
ATOM   1683 HD11 LEU A 519      39.845 -14.378  17.033  1.00  0.00           H  
ATOM   1684 HD12 LEU A 519      41.167 -14.076  17.944  1.00  0.00           H  
ATOM   1685 HD13 LEU A 519      40.339 -12.839  17.271  1.00  0.00           H  
ATOM   1686 HD21 LEU A 519      42.865 -15.225  15.069  1.00  0.00           H  
ATOM   1687 HD22 LEU A 519      42.644 -15.446  16.672  1.00  0.00           H  
ATOM   1688 HD23 LEU A 519      41.500 -15.935  15.614  1.00  0.00           H  
ATOM   1689  N   GLY A 520      40.231 -15.964  13.120  1.00 19.45           N  
ATOM   1690  CA  GLY A 520      40.625 -17.347  13.077  1.00 19.33           C  
ATOM   1691  C   GLY A 520      42.029 -17.444  12.549  1.00 20.61           C  
ATOM   1692  O   GLY A 520      42.528 -16.533  11.900  1.00 20.09           O  
ATOM   1693  H   GLY A 520      40.502 -15.264  12.396  1.00  0.00           H  
ATOM   1694  HA2 GLY A 520      40.584 -17.742  13.999  1.00  0.00           H  
ATOM   1695  HA3 GLY A 520      40.004 -17.860  12.478  1.00  0.00           H  
ATOM   1696  N   ILE A 521      42.684 -18.568  12.809  1.00 20.86           N  
ATOM   1697  CA  ILE A 521      43.960 -18.813  12.168  1.00 21.87           C  
ATOM   1698  C   ILE A 521      43.774 -18.870  10.651  1.00 23.39           C  
ATOM   1699  O   ILE A 521      42.814 -19.445  10.154  1.00 24.32           O  
ATOM   1700  CB  ILE A 521      44.583 -20.113  12.723  1.00 21.61           C  
ATOM   1701  CG1 ILE A 521      44.885 -19.895  14.209  1.00 20.98           C  
ATOM   1702  CG2 ILE A 521      45.853 -20.515  11.970  1.00 23.38           C  
ATOM   1703  CD1 ILE A 521      45.135 -21.196  14.943  1.00 21.14           C  
ATOM   1704  H   ILE A 521      42.229 -19.208  13.467  1.00  0.00           H  
ATOM   1705  HA  ILE A 521      44.533 -18.013  12.352  1.00  0.00           H  
ATOM   1706  HB  ILE A 521      43.912 -20.828  12.647  1.00  0.00           H  
ATOM   1707 HG12 ILE A 521      45.689 -19.319  14.286  1.00  0.00           H  
ATOM   1708 HG13 ILE A 521      44.105 -19.439  14.622  1.00  0.00           H  
ATOM   1709 HG21 ILE A 521      46.211 -21.362  12.356  1.00  0.00           H  
ATOM   1710 HG22 ILE A 521      45.635 -20.652  11.006  1.00  0.00           H  
ATOM   1711 HG23 ILE A 521      46.533 -19.791  12.061  1.00  0.00           H  
ATOM   1712 HD11 ILE A 521      45.917 -21.662  14.533  1.00  0.00           H  
ATOM   1713 HD12 ILE A 521      45.326 -21.002  15.904  1.00  0.00           H  
ATOM   1714 HD13 ILE A 521      44.325 -21.776  14.873  1.00  0.00           H  
ATOM   1715  N   SER A 522      44.700 -18.269   9.931  1.00 21.59           N  
ATOM   1716  CA  SER A 522      44.572 -18.150   8.500  1.00 22.57           C  
ATOM   1717  C   SER A 522      45.940 -18.333   7.878  1.00 24.85           C  
ATOM   1718  O   SER A 522      46.960 -18.429   8.591  1.00 23.85           O  
ATOM   1719  CB  SER A 522      43.950 -16.781   8.150  1.00 22.11           C  
ATOM   1720  OG  SER A 522      44.858 -15.719   8.455  1.00 22.93           O  
ATOM   1721  H   SER A 522      45.507 -17.900  10.473  1.00  0.00           H  
ATOM   1722  HA  SER A 522      43.982 -18.888   8.171  1.00  0.00           H  
ATOM   1723  HB2 SER A 522      43.747 -16.763   7.180  1.00  0.00           H  
ATOM   1724  HB3 SER A 522      43.124 -16.662   8.686  1.00  0.00           H  
ATOM   1725  HG  SER A 522      45.700 -16.092   8.828  1.00  0.00           H  
ATOM   1726  N   ILE A 523      45.957 -18.407   6.552  1.00 25.96           N  
ATOM   1727  CA  ILE A 523      47.195 -18.559   5.806  1.00 27.82           C  
ATOM   1728  C   ILE A 523      47.502 -17.288   5.039  1.00 29.07           C  
ATOM   1729  O   ILE A 523      46.668 -16.799   4.255  1.00 29.88           O  
ATOM   1730  CB  ILE A 523      47.132 -19.749   4.827  1.00 29.95           C  
ATOM   1731  CG1 ILE A 523      46.697 -21.030   5.554  1.00 28.52           C  
ATOM   1732  CG2 ILE A 523      48.462 -19.916   4.102  1.00 32.03           C  
ATOM   1733  CD1 ILE A 523      46.233 -22.119   4.612  1.00 30.54           C  
ATOM   1734  H   ILE A 523      45.020 -18.347   6.102  1.00  0.00           H  
ATOM   1735  HA  ILE A 523      47.924 -18.669   6.487  1.00  0.00           H  
ATOM   1736  HB  ILE A 523      46.448 -19.542   4.135  1.00  0.00           H  
ATOM   1737 HG12 ILE A 523      47.468 -21.365   6.086  1.00  0.00           H  
ATOM   1738 HG13 ILE A 523      45.950 -20.797   6.171  1.00  0.00           H  
ATOM   1739 HG21 ILE A 523      48.382 -20.644   3.423  1.00  0.00           H  
ATOM   1740 HG22 ILE A 523      48.702 -19.061   3.646  1.00  0.00           H  
ATOM   1741 HG23 ILE A 523      49.173 -20.153   4.762  1.00  0.00           H  
ATOM   1742 HD11 ILE A 523      46.978 -22.360   3.992  1.00  0.00           H  
ATOM   1743 HD12 ILE A 523      45.964 -22.923   5.141  1.00  0.00           H  
ATOM   1744 HD13 ILE A 523      45.451 -21.790   4.084  1.00  0.00           H  
ATOM   1745  N   MET A 524      48.701 -16.759   5.273  1.00 27.93           N  
ATOM   1746  CA  MET A 524      49.244 -15.676   4.475  1.00 29.19           C  
ATOM   1747  C   MET A 524      50.209 -16.252   3.458  1.00 32.72           C  
ATOM   1748  O   MET A 524      51.133 -17.021   3.804  1.00 31.55           O  
ATOM   1749  CB  MET A 524      49.975 -14.654   5.334  1.00 29.69           C  
ATOM   1750  CG  MET A 524      50.746 -13.615   4.534  1.00 29.38           C  
ATOM   1751  SD  MET A 524      51.575 -12.401   5.542  1.00 30.49           S  
ATOM   1752  CE  MET A 524      50.206 -11.537   6.310  1.00 30.08           C  
ATOM   1753  H   MET A 524      49.211 -17.191   6.077  1.00  0.00           H  
ATOM   1754  HA  MET A 524      48.492 -15.240   3.980  1.00  0.00           H  
ATOM   1755  HB2 MET A 524      49.306 -14.173   5.916  1.00  0.00           H  
ATOM   1756  HB3 MET A 524      50.625 -15.135   5.938  1.00  0.00           H  
ATOM   1757  HG2 MET A 524      51.416 -14.115   3.926  1.00  0.00           H  
ATOM   1758  HG3 MET A 524      50.088 -13.166   3.876  1.00  0.00           H  
ATOM   1759  HE1 MET A 524      49.497 -12.194   6.568  1.00  0.00           H  
ATOM   1760  HE2 MET A 524      50.528 -11.058   7.128  1.00  0.00           H  
ATOM   1761  HE3 MET A 524      49.824 -10.873   5.665  1.00  0.00           H  
ATOM   1762  N   ILE A 525      49.978 -15.869   2.204  1.00 34.67           N  
ATOM   1763  CA  ILE A 525      50.889 -16.176   1.107  1.00 37.38           C  
ATOM   1764  C   ILE A 525      51.360 -14.919   0.400  1.00 36.43           C  
ATOM   1765  O   ILE A 525      50.681 -13.881   0.401  1.00 35.96           O  
ATOM   1766  CB  ILE A 525      50.271 -17.127   0.053  1.00 40.79           C  
ATOM   1767  CG1 ILE A 525      48.935 -16.572  -0.490  1.00 41.03           C  
ATOM   1768  CG2 ILE A 525      50.159 -18.544   0.608  1.00 42.30           C  
ATOM   1769  CD1 ILE A 525      48.690 -16.870  -1.955  1.00 41.77           C  
ATOM   1770  H   ILE A 525      49.091 -15.332   2.075  1.00  0.00           H  
ATOM   1771  HA  ILE A 525      51.704 -16.596   1.527  1.00  0.00           H  
ATOM   1772  HB  ILE A 525      50.906 -17.192  -0.711  1.00  0.00           H  
ATOM   1773 HG12 ILE A 525      48.194 -16.964   0.053  1.00  0.00           H  
ATOM   1774 HG13 ILE A 525      48.939 -15.581  -0.357  1.00  0.00           H  
ATOM   1775 HG21 ILE A 525      49.850 -19.160  -0.114  1.00  0.00           H  
ATOM   1776 HG22 ILE A 525      51.052 -18.841   0.941  1.00  0.00           H  
ATOM   1777 HG23 ILE A 525      49.502 -18.555   1.359  1.00  0.00           H  
ATOM   1778 HD11 ILE A 525      48.676 -17.859  -2.093  1.00  0.00           H  
ATOM   1779 HD12 ILE A 525      47.812 -16.481  -2.229  1.00  0.00           H  
ATOM   1780 HD13 ILE A 525      49.421 -16.465  -2.501  1.00  0.00           H  
ATOM   1781  N   LYS A 526      52.537 -15.028  -0.195  1.00 37.95           N  
ATOM   1782  CA  LYS A 526      52.997 -14.077  -1.192  1.00 39.97           C  
ATOM   1783  C   LYS A 526      52.099 -14.325  -2.409  1.00 41.46           C  
ATOM   1784  O   LYS A 526      51.865 -15.481  -2.779  1.00 42.13           O  
ATOM   1785  CB  LYS A 526      54.462 -14.347  -1.528  1.00 41.29           C  
ATOM   1786  CG  LYS A 526      55.039 -13.462  -2.609  1.00 42.37           C  
ATOM   1787  CD  LYS A 526      55.517 -12.133  -2.079  1.00 43.07           C  
ATOM   1788  CE  LYS A 526      56.698 -11.664  -2.911  1.00 45.23           C  
ATOM   1789  NZ  LYS A 526      57.217 -10.353  -2.427  1.00 47.06           N  
ATOM   1790  H   LYS A 526      53.103 -15.852   0.112  1.00  0.00           H  
ATOM   1791  HA  LYS A 526      52.845 -13.161  -0.870  1.00  0.00           H  
ATOM   1792  HB2 LYS A 526      55.001 -14.219  -0.692  1.00  0.00           H  
ATOM   1793  HB3 LYS A 526      54.541 -15.303  -1.824  1.00  0.00           H  
ATOM   1794  HG2 LYS A 526      55.814 -13.938  -3.043  1.00  0.00           H  
ATOM   1795  HG3 LYS A 526      54.335 -13.300  -3.311  1.00  0.00           H  
ATOM   1796  HD2 LYS A 526      54.792 -11.469  -2.159  1.00  0.00           H  
ATOM   1797  HD3 LYS A 526      55.813 -12.240  -1.145  1.00  0.00           H  
ATOM   1798  HE2 LYS A 526      57.428 -12.347  -2.855  1.00  0.00           H  
ATOM   1799  HE3 LYS A 526      56.408 -11.570  -3.865  1.00  0.00           H  
ATOM   1800  HZ1 LYS A 526      57.750  -9.920  -3.153  1.00  0.00           H  
ATOM   1801  HZ2 LYS A 526      56.448  -9.765  -2.179  1.00  0.00           H  
ATOM   1802  HZ3 LYS A 526      57.797 -10.502  -1.628  1.00  0.00           H  
ATOM   1803  N   LYS A 527      51.563 -13.248  -2.992  1.00 41.55           N  
ATOM   1804  CA  LYS A 527      50.608 -13.369  -4.110  1.00 44.02           C  
ATOM   1805  C   LYS A 527      51.200 -14.224  -5.230  1.00 44.56           C  
ATOM   1806  O   LYS A 527      52.337 -13.999  -5.658  1.00 46.99           O  
ATOM   1807  CB  LYS A 527      50.185 -11.999  -4.644  1.00 44.25           C  
ATOM   1808  CG  LYS A 527      49.081 -11.323  -3.847  1.00 43.96           C  
ATOM   1809  CD  LYS A 527      48.884  -9.894  -4.334  1.00 46.26           C  
ATOM   1810  CE  LYS A 527      47.683  -9.236  -3.667  1.00 45.97           C  
ATOM   1811  NZ  LYS A 527      47.464  -7.870  -4.221  1.00 47.34           N  
ATOM   1812  H   LYS A 527      51.868 -12.341  -2.601  1.00  0.00           H  
ATOM   1813  HA  LYS A 527      49.773 -13.811  -3.771  1.00  0.00           H  
ATOM   1814  HB2 LYS A 527      50.987 -11.401  -4.639  1.00  0.00           H  
ATOM   1815  HB3 LYS A 527      49.866 -12.117  -5.586  1.00  0.00           H  
ATOM   1816  HG2 LYS A 527      48.232 -11.826  -3.972  1.00  0.00           H  
ATOM   1817  HG3 LYS A 527      49.335 -11.304  -2.886  1.00  0.00           H  
ATOM   1818  HD2 LYS A 527      49.697  -9.365  -4.115  1.00  0.00           H  
ATOM   1819  HD3 LYS A 527      48.733  -9.906  -5.317  1.00  0.00           H  
ATOM   1820  HE2 LYS A 527      46.873  -9.793  -3.835  1.00  0.00           H  
ATOM   1821  HE3 LYS A 527      47.852  -9.170  -2.686  1.00  0.00           H  
ATOM   1822  HZ1 LYS A 527      47.469  -7.913  -5.219  1.00  0.00           H  
ATOM   1823  HZ2 LYS A 527      46.582  -7.522  -3.904  1.00  0.00           H  
ATOM   1824  HZ3 LYS A 527      48.195  -7.265  -3.908  1.00  0.00           H  
ATOM   1825  N   GLY A 641      50.429 -15.225  -5.654  1.00 45.82           N  
ATOM   1826  CA  GLY A 641      50.861 -16.160  -6.698  1.00 50.61           C  
ATOM   1827  C   GLY A 641      51.506 -17.450  -6.214  1.00 51.99           C  
ATOM   1828  O   GLY A 641      52.015 -18.234  -7.019  1.00 53.43           O  
ATOM   1829  H   GLY A 641      49.501 -15.286  -5.185  1.00  0.00           H  
ATOM   1830  HA2 GLY A 641      50.051 -16.392  -7.287  1.00  0.00           H  
ATOM   1831  HA3 GLY A 641      51.516 -15.674  -7.324  1.00  0.00           H  
ATOM   1832  N   THR A 642      51.489 -17.657  -4.898  1.00 51.09           N  
ATOM   1833  CA  THR A 642      51.880 -18.919  -4.271  1.00 51.06           C  
ATOM   1834  C   THR A 642      50.766 -19.937  -4.523  1.00 49.92           C  
ATOM   1835  O   THR A 642      49.605 -19.667  -4.199  1.00 49.13           O  
ATOM   1836  CB  THR A 642      52.114 -18.744  -2.747  1.00 49.61           C  
ATOM   1837  OG1 THR A 642      53.157 -17.789  -2.527  1.00 50.53           O  
ATOM   1838  CG2 THR A 642      52.491 -20.063  -2.068  1.00 51.05           C  
ATOM   1839  H   THR A 642      51.167 -16.826  -4.341  1.00  0.00           H  
ATOM   1840  HA  THR A 642      52.711 -19.249  -4.707  1.00  0.00           H  
ATOM   1841  HB  THR A 642      51.257 -18.387  -2.327  1.00  0.00           H  
ATOM   1842  HG1 THR A 642      53.484 -17.464  -3.435  1.00  0.00           H  
ATOM   1843 HG21 THR A 642      52.332 -20.823  -2.700  1.00  0.00           H  
ATOM   1844 HG22 THR A 642      53.458 -20.043  -1.810  1.00  0.00           H  
ATOM   1845 HG23 THR A 642      51.931 -20.190  -1.248  1.00  0.00           H  
ATOM   1846  N   PRO A 653      51.114 -21.096  -5.095  1.00 52.22           N  
ATOM   1847  CA  PRO A 653      50.109 -22.119  -5.429  1.00 54.09           C  
ATOM   1848  C   PRO A 653      49.575 -22.895  -4.207  1.00 53.17           C  
ATOM   1849  O   PRO A 653      49.745 -24.117  -4.121  1.00 53.22           O  
ATOM   1850  CB  PRO A 653      50.859 -23.040  -6.402  1.00 55.41           C  
ATOM   1851  CG  PRO A 653      52.300 -22.866  -6.064  1.00 56.15           C  
ATOM   1852  CD  PRO A 653      52.443 -21.432  -5.647  1.00 55.97           C  
ATOM   1853  HA  PRO A 653      49.336 -21.704  -5.944  1.00  0.00           H  
ATOM   1854  HB2 PRO A 653      50.570 -23.994  -6.275  1.00  0.00           H  
ATOM   1855  HB3 PRO A 653      50.675 -22.772  -7.352  1.00  0.00           H  
ATOM   1856  HG2 PRO A 653      52.565 -23.486  -5.317  1.00  0.00           H  
ATOM   1857  HG3 PRO A 653      52.877 -23.067  -6.864  1.00  0.00           H  
ATOM   1858  HD2 PRO A 653      53.149 -21.320  -4.946  1.00  0.00           H  
ATOM   1859  HD3 PRO A 653      52.656 -20.840  -6.427  1.00  0.00           H  
ATOM   1860  N   ILE A 654      48.935 -22.173  -3.281  1.00 52.30           N  
ATOM   1861  CA  ILE A 654      48.340 -22.740  -2.068  1.00 49.76           C  
ATOM   1862  C   ILE A 654      46.956 -22.124  -1.866  1.00 51.18           C  
ATOM   1863  O   ILE A 654      46.803 -20.898  -1.887  1.00 50.41           O  
ATOM   1864  CB  ILE A 654      49.256 -22.536  -0.815  1.00 49.89           C  
ATOM   1865  CG1 ILE A 654      50.522 -23.435  -0.864  1.00 53.67           C  
ATOM   1866  CG2 ILE A 654      48.488 -22.681   0.504  1.00 48.24           C  
ATOM   1867  CD1 ILE A 654      50.306 -24.944  -0.894  1.00 50.98           C  
ATOM   1868  H   ILE A 654      48.894 -21.145  -3.502  1.00  0.00           H  
ATOM   1869  HA  ILE A 654      48.197 -23.708  -2.253  1.00  0.00           H  
ATOM   1870  HB  ILE A 654      49.557 -21.587  -0.813  1.00  0.00           H  
ATOM   1871 HG12 ILE A 654      51.057 -23.168  -1.678  1.00  0.00           H  
ATOM   1872 HG13 ILE A 654      51.087 -23.208  -0.056  1.00  0.00           H  
ATOM   1873 HG21 ILE A 654      49.083 -22.421   1.260  1.00  0.00           H  
ATOM   1874 HG22 ILE A 654      47.688 -22.086   0.485  1.00  0.00           H  
ATOM   1875 HG23 ILE A 654      48.200 -23.629   0.613  1.00  0.00           H  
ATOM   1876 HD11 ILE A 654      49.775 -25.181  -1.704  1.00  0.00           H  
ATOM   1877 HD12 ILE A 654      51.193 -25.399  -0.924  1.00  0.00           H  
ATOM   1878 HD13 ILE A 654      49.812 -25.218  -0.073  1.00  0.00           H  
ATOM   1879  N   GLU A 655      45.964 -22.988  -1.660  1.00 53.43           N  
ATOM   1880  CA  GLU A 655      44.566 -22.579  -1.499  1.00 56.69           C  
ATOM   1881  C   GLU A 655      44.033 -22.874  -0.084  1.00 53.63           C  
ATOM   1882  O   GLU A 655      43.052 -22.267   0.346  1.00 52.93           O  
ATOM   1883  CB  GLU A 655      43.707 -23.283  -2.566  1.00 59.67           C  
ATOM   1884  CG  GLU A 655      42.388 -22.612  -2.945  1.00 64.92           C  
ATOM   1885  CD  GLU A 655      41.517 -23.458  -3.882  1.00 65.98           C  
ATOM   1886  OE1 GLU A 655      41.964 -24.529  -4.359  1.00 63.26           O  
ATOM   1887  OE2 GLU A 655      40.365 -23.049  -4.146  1.00 66.94           O  
ATOM   1888  H   GLU A 655      46.268 -23.989  -1.622  1.00  0.00           H  
ATOM   1889  HA  GLU A 655      44.478 -21.590  -1.684  1.00  0.00           H  
ATOM   1890  HB2 GLU A 655      44.256 -23.348  -3.393  1.00  0.00           H  
ATOM   1891  HB3 GLU A 655      43.491 -24.190  -2.222  1.00  0.00           H  
ATOM   1892  HG2 GLU A 655      41.870 -22.461  -2.123  1.00  0.00           H  
ATOM   1893  HG3 GLU A 655      42.590 -21.772  -3.415  1.00  0.00           H  
ATOM   1894  N   SER A 656      44.687 -23.793   0.638  1.00 51.35           N  
ATOM   1895  CA  SER A 656      44.181 -24.300   1.927  1.00 45.42           C  
ATOM   1896  C   SER A 656      45.278 -24.855   2.842  1.00 46.72           C  
ATOM   1897  O   SER A 656      46.426 -25.046   2.406  1.00 45.09           O  
ATOM   1898  CB  SER A 656      43.148 -25.404   1.680  1.00 46.74           C  
ATOM   1899  OG  SER A 656      43.806 -26.612   1.352  1.00 45.95           O  
ATOM   1900  H   SER A 656      45.580 -24.119   0.214  1.00  0.00           H  
ATOM   1901  HA  SER A 656      43.738 -23.525   2.409  1.00  0.00           H  
ATOM   1902  HB2 SER A 656      42.617 -25.535   2.506  1.00  0.00           H  
ATOM   1903  HB3 SER A 656      42.567 -25.133   0.924  1.00  0.00           H  
ATOM   1904  HG  SER A 656      44.788 -26.499   1.350  1.00  0.00           H  
ATOM   1905  N   ALA A 657      44.895 -25.124   4.100  1.00 43.78           N  
ATOM   1906  CA  ALA A 657      45.742 -25.825   5.083  1.00 45.16           C  
ATOM   1907  C   ALA A 657      46.055 -27.252   4.635  1.00 47.37           C  
ATOM   1908  O   ALA A 657      47.139 -27.763   4.915  1.00 48.95           O  
ATOM   1909  CB  ALA A 657      45.085 -25.840   6.453  1.00 43.00           C  
ATOM   1910  H   ALA A 657      43.928 -24.789   4.329  1.00  0.00           H  
ATOM   1911  HA  ALA A 657      46.608 -25.318   5.176  1.00  0.00           H  
ATOM   1912  HB1 ALA A 657      45.715 -26.232   7.123  1.00  0.00           H  
ATOM   1913  HB2 ALA A 657      44.853 -24.906   6.724  1.00  0.00           H  
ATOM   1914  HB3 ALA A 657      44.252 -26.392   6.419  1.00  0.00           H  
ATOM   1915  N   GLU A 658      45.098 -27.876   3.947  1.00 48.61           N  
ATOM   1916  CA  GLU A 658      45.294 -29.186   3.309  1.00 47.72           C  
ATOM   1917  C   GLU A 658      46.392 -29.138   2.257  1.00 48.69           C  
ATOM   1918  O   GLU A 658      47.248 -30.026   2.214  1.00 47.81           O  
ATOM   1919  CB  GLU A 658      43.996 -29.679   2.670  1.00 51.39           C  
ATOM   1920  CG  GLU A 658      43.015 -30.302   3.643  1.00 56.58           C  
ATOM   1921  CD  GLU A 658      41.606 -30.338   3.085  1.00 61.62           C  
ATOM   1922  OE1 GLU A 658      40.927 -29.284   3.104  1.00 64.67           O  
ATOM   1923  OE2 GLU A 658      41.179 -31.423   2.633  1.00 62.99           O  
ATOM   1924  H   GLU A 658      44.193 -27.355   3.899  1.00  0.00           H  
ATOM   1925  HA  GLU A 658      45.530 -29.868   4.015  1.00  0.00           H  
ATOM   1926  HB2 GLU A 658      43.554 -28.901   2.254  1.00  0.00           H  
ATOM   1927  HB3 GLU A 658      44.233 -30.364   2.002  1.00  0.00           H  
ATOM   1928  HG2 GLU A 658      43.291 -31.227   3.812  1.00  0.00           H  
ATOM   1929  HG3 GLU A 658      42.997 -29.758   4.458  1.00  0.00           H  
ATOM   1930  N   ASP A 659      46.356 -28.098   1.421  1.00 47.27           N  
ATOM   1931  CA  ASP A 659      47.368 -27.852   0.390  1.00 51.49           C  
ATOM   1932  C   ASP A 659      48.779 -27.693   0.959  1.00 49.54           C  
ATOM   1933  O   ASP A 659      49.738 -28.146   0.348  1.00 50.61           O  
ATOM   1934  CB  ASP A 659      47.006 -26.622  -0.456  1.00 54.79           C  
ATOM   1935  CG  ASP A 659      45.951 -26.913  -1.519  1.00 56.31           C  
ATOM   1936  OD1 ASP A 659      45.766 -28.087  -1.911  1.00 60.11           O  
ATOM   1937  OD2 ASP A 659      45.314 -25.942  -1.973  1.00 55.94           O  
ATOM   1938  H   ASP A 659      45.532 -27.464   1.566  1.00  0.00           H  
ATOM   1939  HA  ASP A 659      47.383 -28.668  -0.212  1.00  0.00           H  
ATOM   1940  HB2 ASP A 659      46.655 -25.922   0.156  1.00  0.00           H  
ATOM   1941  HB3 ASP A 659      47.833 -26.306  -0.907  1.00  0.00           H  
ATOM   1942  N   LEU A 660      48.897 -27.050   2.122  1.00 45.74           N  
ATOM   1943  CA  LEU A 660      50.194 -26.883   2.789  1.00 45.23           C  
ATOM   1944  C   LEU A 660      50.745 -28.187   3.353  1.00 44.82           C  
ATOM   1945  O   LEU A 660      51.943 -28.432   3.278  1.00 45.87           O  
ATOM   1946  CB  LEU A 660      50.099 -25.868   3.922  1.00 40.91           C  
ATOM   1947  CG  LEU A 660      50.053 -24.381   3.596  1.00 40.31           C  
ATOM   1948  CD1 LEU A 660      49.797 -23.630   4.891  1.00 38.68           C  
ATOM   1949  CD2 LEU A 660      51.336 -23.890   2.947  1.00 38.13           C  
ATOM   1950  H   LEU A 660      48.007 -26.683   2.509  1.00  0.00           H  
ATOM   1951  HA  LEU A 660      50.855 -26.523   2.110  1.00  0.00           H  
ATOM   1952  HB2 LEU A 660      49.264 -26.081   4.453  1.00  0.00           H  
ATOM   1953  HB3 LEU A 660      50.894 -26.015   4.531  1.00  0.00           H  
ATOM   1954  HG  LEU A 660      49.314 -24.208   2.961  1.00  0.00           H  
ATOM   1955 HD11 LEU A 660      50.534 -23.819   5.541  1.00  0.00           H  
ATOM   1956 HD12 LEU A 660      49.761 -22.647   4.708  1.00  0.00           H  
ATOM   1957 HD13 LEU A 660      48.925 -23.926   5.284  1.00  0.00           H  
ATOM   1958 HD21 LEU A 660      51.492 -24.388   2.092  1.00  0.00           H  
ATOM   1959 HD22 LEU A 660      51.260 -22.911   2.751  1.00  0.00           H  
ATOM   1960 HD23 LEU A 660      52.107 -24.046   3.567  1.00  0.00           H  
ATOM   1961  N   SER A 661      49.863 -28.994   3.938  1.00 45.67           N  
ATOM   1962  CA  SER A 661      50.249 -30.251   4.564  1.00 50.52           C  
ATOM   1963  C   SER A 661      50.698 -31.309   3.543  1.00 55.63           C  
ATOM   1964  O   SER A 661      51.525 -32.162   3.867  1.00 59.72           O  
ATOM   1965  CB  SER A 661      49.113 -30.787   5.436  1.00 48.81           C  
ATOM   1966  OG  SER A 661      48.034 -31.268   4.646  1.00 49.45           O  
ATOM   1967  H   SER A 661      48.878 -28.649   3.909  1.00  0.00           H  
ATOM   1968  HA  SER A 661      51.033 -30.071   5.179  1.00  0.00           H  
ATOM   1969  HB2 SER A 661      49.461 -31.535   5.995  1.00  0.00           H  
ATOM   1970  HB3 SER A 661      48.781 -30.051   6.020  1.00  0.00           H  
ATOM   1971  HG  SER A 661      48.249 -31.154   3.679  1.00  0.00           H  
ATOM   1972  N   LYS A 662      50.160 -31.225   2.322  1.00 56.09           N  
ATOM   1973  CA  LYS A 662      50.425 -32.190   1.234  1.00 56.53           C  
ATOM   1974  C   LYS A 662      51.727 -31.963   0.446  1.00 58.41           C  
ATOM   1975  O   LYS A 662      52.168 -32.856  -0.288  1.00 61.00           O  
ATOM   1976  CB  LYS A 662      49.239 -32.234   0.262  1.00 58.45           C  
ATOM   1977  CG  LYS A 662      48.028 -32.997   0.773  1.00 60.20           C  
ATOM   1978  CD  LYS A 662      47.044 -33.282  -0.353  1.00 64.21           C  
ATOM   1979  CE  LYS A 662      45.910 -34.189   0.103  1.00 66.46           C  
ATOM   1980  NZ  LYS A 662      44.972 -33.497   1.029  1.00 64.74           N  
ATOM   1981  H   LYS A 662      49.521 -30.402   2.194  1.00  0.00           H  
ATOM   1982  HA  LYS A 662      50.456 -33.129   1.641  1.00  0.00           H  
ATOM   1983  HB2 LYS A 662      48.961 -31.292   0.071  1.00  0.00           H  
ATOM   1984  HB3 LYS A 662      49.550 -32.666  -0.586  1.00  0.00           H  
ATOM   1985  HG2 LYS A 662      48.329 -33.865   1.165  1.00  0.00           H  
ATOM   1986  HG3 LYS A 662      47.569 -32.453   1.473  1.00  0.00           H  
ATOM   1987  HD2 LYS A 662      46.655 -32.420  -0.665  1.00  0.00           H  
ATOM   1988  HD3 LYS A 662      47.528 -33.731  -1.098  1.00  0.00           H  
ATOM   1989  HE2 LYS A 662      45.402 -34.505  -0.705  1.00  0.00           H  
ATOM   1990  HE3 LYS A 662      46.302 -34.990   0.568  1.00  0.00           H  
ATOM   1991  HZ1 LYS A 662      44.726 -34.115   1.775  1.00  0.00           H  
ATOM   1992  HZ2 LYS A 662      45.415 -32.682   1.402  1.00  0.00           H  
ATOM   1993  HZ3 LYS A 662      44.149 -33.231   0.529  1.00  0.00           H  
ATOM   1994  N   GLN A 663      52.330 -30.785   0.598  1.00 55.14           N  
ATOM   1995  CA  GLN A 663      53.541 -30.399  -0.129  1.00 58.88           C  
ATOM   1996  C   GLN A 663      54.712 -30.085   0.815  1.00 59.44           C  
ATOM   1997  O   GLN A 663      54.549 -30.104   2.036  1.00 59.70           O  
ATOM   1998  CB  GLN A 663      53.256 -29.233  -1.099  1.00 57.95           C  
ATOM   1999  CG  GLN A 663      52.835 -27.910  -0.457  1.00 52.24           C  
ATOM   2000  CD  GLN A 663      53.976 -27.152   0.199  1.00 50.38           C  
ATOM   2001  OE1 GLN A 663      54.973 -26.823  -0.443  1.00 49.15           O  
ATOM   2002  NE2 GLN A 663      53.830 -26.870   1.496  1.00 46.92           N  
ATOM   2003  H   GLN A 663      51.860 -30.151   1.289  1.00  0.00           H  
ATOM   2004  HA  GLN A 663      53.819 -31.179  -0.708  1.00  0.00           H  
ATOM   2005  HB2 GLN A 663      54.088 -29.063  -1.643  1.00  0.00           H  
ATOM   2006  HB3 GLN A 663      52.522 -29.518  -1.731  1.00  0.00           H  
ATOM   2007  HG2 GLN A 663      52.431 -27.327  -1.168  1.00  0.00           H  
ATOM   2008  HG3 GLN A 663      52.137 -28.103   0.239  1.00  0.00           H  
ATOM   2009 HE21 GLN A 663      54.558 -26.378   2.004  1.00  0.00           H  
ATOM   2010 HE22 GLN A 663      52.974 -27.158   1.965  1.00  0.00           H  
ATOM   2011  N   THR A 664      55.877 -29.784   0.236  1.00 61.45           N  
ATOM   2012  CA  THR A 664      57.116 -29.555   0.994  1.00 62.61           C  
ATOM   2013  C   THR A 664      57.962 -28.385   0.472  1.00 61.05           C  
ATOM   2014  O   THR A 664      58.824 -27.874   1.196  1.00 61.86           O  
ATOM   2015  CB  THR A 664      58.007 -30.830   1.058  1.00 64.52           C  
ATOM   2016  OG1 THR A 664      58.009 -31.498  -0.212  1.00 67.61           O  
ATOM   2017  CG2 THR A 664      57.520 -31.796   2.141  1.00 65.20           C  
ATOM   2018  H   THR A 664      55.835 -29.724  -0.807  1.00  0.00           H  
ATOM   2019  HA  THR A 664      56.864 -29.355   1.959  1.00  0.00           H  
ATOM   2020  HB  THR A 664      58.963 -30.544   1.272  1.00  0.00           H  
ATOM   2021  HG1 THR A 664      57.414 -30.956  -0.843  1.00  0.00           H  
ATOM   2022 HG21 THR A 664      57.762 -31.437   3.044  1.00  0.00           H  
ATOM   2023 HG22 THR A 664      56.526 -31.896   2.079  1.00  0.00           H  
ATOM   2024 HG23 THR A 664      57.952 -32.690   2.012  1.00  0.00           H  
ATOM   2025  N   GLU A 665      57.710 -27.973  -0.775  1.00 59.77           N  
ATOM   2026  CA  GLU A 665      58.443 -26.873  -1.424  1.00 58.80           C  
ATOM   2027  C   GLU A 665      58.252 -25.532  -0.715  1.00 54.21           C  
ATOM   2028  O   GLU A 665      59.197 -24.744  -0.584  1.00 55.53           O  
ATOM   2029  CB  GLU A 665      58.042 -26.746  -2.903  1.00 61.47           C  
ATOM   2030  CG  GLU A 665      58.852 -27.611  -3.868  1.00 65.40           C  
ATOM   2031  CD  GLU A 665      60.238 -27.056  -4.196  1.00 67.82           C  
ATOM   2032  OE1 GLU A 665      60.578 -25.929  -3.772  1.00 70.77           O  
ATOM   2033  OE2 GLU A 665      61.001 -27.757  -4.894  1.00 72.36           O  
ATOM   2034  H   GLU A 665      56.945 -28.500  -1.254  1.00  0.00           H  
ATOM   2035  HA  GLU A 665      59.430 -27.101  -1.451  1.00  0.00           H  
ATOM   2036  HB2 GLU A 665      57.097 -27.020  -2.980  1.00  0.00           H  
ATOM   2037  HB3 GLU A 665      58.171 -25.805  -3.168  1.00  0.00           H  
ATOM   2038  HG2 GLU A 665      58.981 -28.497  -3.453  1.00  0.00           H  
ATOM   2039  HG3 GLU A 665      58.354 -27.677  -4.717  1.00  0.00           H  
ATOM   2040  N   ILE A 666      57.029 -25.292  -0.251  1.00 49.19           N  
ATOM   2041  CA  ILE A 666      56.704 -24.068   0.465  1.00 46.58           C  
ATOM   2042  C   ILE A 666      56.742 -24.404   1.953  1.00 43.82           C  
ATOM   2043  O   ILE A 666      55.966 -25.246   2.436  1.00 44.39           O  
ATOM   2044  CB  ILE A 666      55.335 -23.488   0.011  1.00 48.40           C  
ATOM   2045  CG1 ILE A 666      55.326 -23.251  -1.508  1.00 49.60           C  
ATOM   2046  CG2 ILE A 666      55.008 -22.191   0.749  1.00 46.14           C  
ATOM   2047  CD1 ILE A 666      53.976 -23.469  -2.156  1.00 51.58           C  
ATOM   2048  H   ILE A 666      56.337 -26.046  -0.443  1.00  0.00           H  
ATOM   2049  HA  ILE A 666      57.449 -23.437   0.299  1.00  0.00           H  
ATOM   2050  HB  ILE A 666      54.637 -24.161   0.222  1.00  0.00           H  
ATOM   2051 HG12 ILE A 666      55.623 -22.313  -1.680  1.00  0.00           H  
ATOM   2052 HG13 ILE A 666      55.987 -23.876  -1.922  1.00  0.00           H  
ATOM   2053 HG21 ILE A 666      54.104 -21.872   0.473  1.00  0.00           H  
ATOM   2054 HG22 ILE A 666      55.017 -22.359   1.732  1.00  0.00           H  
ATOM   2055 HG23 ILE A 666      55.690 -21.500   0.521  1.00  0.00           H  
ATOM   2056 HD11 ILE A 666      53.311 -22.841  -1.754  1.00  0.00           H  
ATOM   2057 HD12 ILE A 666      54.048 -23.297  -3.137  1.00  0.00           H  
ATOM   2058 HD13 ILE A 666      53.683 -24.411  -2.002  1.00  0.00           H  
ATOM   2059  N   ALA A 667      57.674 -23.760   2.656  1.00 41.56           N  
ATOM   2060  CA  ALA A 667      57.784 -23.857   4.111  1.00 39.49           C  
ATOM   2061  C   ALA A 667      56.632 -23.099   4.769  1.00 37.66           C  
ATOM   2062  O   ALA A 667      56.114 -22.146   4.188  1.00 39.10           O  
ATOM   2063  CB  ALA A 667      59.127 -23.300   4.575  1.00 38.43           C  
ATOM   2064  H   ALA A 667      58.322 -23.178   2.075  1.00  0.00           H  
ATOM   2065  HA  ALA A 667      57.725 -24.821   4.377  1.00  0.00           H  
ATOM   2066  HB1 ALA A 667      59.824 -24.012   4.505  1.00  0.00           H  
ATOM   2067  HB2 ALA A 667      59.382 -22.525   3.998  1.00  0.00           H  
ATOM   2068  HB3 ALA A 667      59.051 -22.999   5.524  1.00  0.00           H  
ATOM   2069  N   TYR A 668      56.218 -23.533   5.961  1.00 36.05           N  
ATOM   2070  CA  TYR A 668      55.158 -22.842   6.708  1.00 34.24           C  
ATOM   2071  C   TYR A 668      55.356 -22.869   8.228  1.00 33.02           C  
ATOM   2072  O   TYR A 668      55.793 -23.876   8.783  1.00 34.76           O  
ATOM   2073  CB  TYR A 668      53.767 -23.362   6.302  1.00 35.20           C  
ATOM   2074  CG  TYR A 668      53.530 -24.847   6.505  1.00 35.14           C  
ATOM   2075  CD1 TYR A 668      53.881 -25.788   5.520  1.00 37.92           C  
ATOM   2076  CD2 TYR A 668      52.908 -25.310   7.668  1.00 35.42           C  
ATOM   2077  CE1 TYR A 668      53.641 -27.144   5.717  1.00 39.59           C  
ATOM   2078  CE2 TYR A 668      52.658 -26.654   7.873  1.00 36.55           C  
ATOM   2079  CZ  TYR A 668      53.019 -27.569   6.892  1.00 39.23           C  
ATOM   2080  OH  TYR A 668      52.770 -28.894   7.114  1.00 43.79           O  
ATOM   2081  H   TYR A 668      56.698 -24.382   6.308  1.00  0.00           H  
ATOM   2082  HA  TYR A 668      55.149 -21.870   6.412  1.00  0.00           H  
ATOM   2083  HB2 TYR A 668      53.081 -22.861   6.837  1.00  0.00           H  
ATOM   2084  HB3 TYR A 668      53.632 -23.156   5.329  1.00  0.00           H  
ATOM   2085  HD1 TYR A 668      54.305 -25.477   4.674  1.00  0.00           H  
ATOM   2086  HD2 TYR A 668      52.639 -24.646   8.370  1.00  0.00           H  
ATOM   2087  HE1 TYR A 668      53.912 -27.811   5.025  1.00  0.00           H  
ATOM   2088  HE2 TYR A 668      52.223 -26.968   8.714  1.00  0.00           H  
ATOM   2089  HH  TYR A 668      52.302 -28.993   7.999  1.00  0.00           H  
ATOM   2090  N   GLY A 669      55.031 -21.756   8.889  1.00 31.64           N  
ATOM   2091  CA  GLY A 669      55.283 -21.615  10.321  1.00 30.08           C  
ATOM   2092  C   GLY A 669      54.333 -20.644  10.976  1.00 28.83           C  
ATOM   2093  O   GLY A 669      53.391 -20.156  10.331  1.00 27.77           O  
ATOM   2094  H   GLY A 669      54.594 -21.017   8.308  1.00  0.00           H  
ATOM   2095  HA2 GLY A 669      55.198 -22.524  10.762  1.00  0.00           H  
ATOM   2096  HA3 GLY A 669      56.237 -21.302  10.459  1.00  0.00           H  
ATOM   2097  N   THR A 670      54.593 -20.361  12.255  1.00 27.67           N  
ATOM   2098  CA  THR A 670      53.739 -19.511  13.094  1.00 26.08           C  
ATOM   2099  C   THR A 670      54.625 -18.613  13.970  1.00 25.54           C  
ATOM   2100  O   THR A 670      55.853 -18.812  14.033  1.00 27.11           O  
ATOM   2101  CB  THR A 670      52.866 -20.361  14.048  1.00 27.26           C  
ATOM   2102  OG1 THR A 670      53.704 -20.941  15.055  1.00 30.21           O  
ATOM   2103  CG2 THR A 670      52.145 -21.539  13.319  1.00 27.45           C  
ATOM   2104  H   THR A 670      55.474 -20.805  12.617  1.00  0.00           H  
ATOM   2105  HA  THR A 670      53.191 -18.926  12.500  1.00  0.00           H  
ATOM   2106  HB  THR A 670      52.193 -19.750  14.504  1.00  0.00           H  
ATOM   2107  HG1 THR A 670      54.660 -20.647  14.887  1.00  0.00           H  
ATOM   2108 HG21 THR A 670      52.829 -22.097  12.858  1.00  0.00           H  
ATOM   2109 HG22 THR A 670      51.657 -22.083  13.996  1.00  0.00           H  
ATOM   2110 HG23 THR A 670      51.505 -21.161  12.656  1.00  0.00           H  
ATOM   2111  N   LEU A 671      53.981 -17.684  14.676  1.00 25.24           N  
ATOM   2112  CA  LEU A 671      54.591 -16.918  15.768  1.00 26.15           C  
ATOM   2113  C   LEU A 671      55.096 -17.890  16.836  1.00 30.03           C  
ATOM   2114  O   LEU A 671      54.412 -18.866  17.157  1.00 32.23           O  
ATOM   2115  CB  LEU A 671      53.580 -15.949  16.374  1.00 25.35           C  
ATOM   2116  CG  LEU A 671      54.110 -14.896  17.352  1.00 25.47           C  
ATOM   2117  CD1 LEU A 671      55.134 -13.987  16.705  1.00 26.89           C  
ATOM   2118  CD2 LEU A 671      52.956 -14.037  17.854  1.00 24.86           C  
ATOM   2119  H   LEU A 671      52.981 -17.543  14.380  1.00  0.00           H  
ATOM   2120  HA  LEU A 671      55.371 -16.413  15.406  1.00  0.00           H  
ATOM   2121  HB2 LEU A 671      53.138 -15.456  15.622  1.00  0.00           H  
ATOM   2122  HB3 LEU A 671      52.893 -16.488  16.864  1.00  0.00           H  
ATOM   2123  HG  LEU A 671      54.527 -15.367  18.137  1.00  0.00           H  
ATOM   2124 HD11 LEU A 671      54.719 -13.509  15.929  1.00  0.00           H  
ATOM   2125 HD12 LEU A 671      55.457 -13.313  17.372  1.00  0.00           H  
ATOM   2126 HD13 LEU A 671      55.911 -14.530  16.381  1.00  0.00           H  
ATOM   2127 HD21 LEU A 671      52.287 -14.616  18.320  1.00  0.00           H  
ATOM   2128 HD22 LEU A 671      53.304 -13.350  18.492  1.00  0.00           H  
ATOM   2129 HD23 LEU A 671      52.518 -13.580  17.079  1.00  0.00           H  
ATOM   2130  N   ASP A 672      56.281 -17.622  17.384  1.00 32.39           N  
ATOM   2131  CA  ASP A 672      56.995 -18.635  18.172  1.00 35.71           C  
ATOM   2132  C   ASP A 672      56.443 -18.879  19.591  1.00 35.97           C  
ATOM   2133  O   ASP A 672      56.856 -19.859  20.260  1.00 35.67           O  
ATOM   2134  CB  ASP A 672      58.505 -18.310  18.212  1.00 39.65           C  
ATOM   2135  CG  ASP A 672      59.346 -19.443  18.750  1.00 45.01           C  
ATOM   2136  OD1 ASP A 672      59.119 -20.616  18.376  1.00 53.91           O  
ATOM   2137  OD2 ASP A 672      60.257 -19.155  19.549  1.00 46.92           O  
ATOM   2138  H   ASP A 672      56.642 -16.672  17.213  1.00  0.00           H  
ATOM   2139  HA  ASP A 672      56.907 -19.520  17.670  1.00  0.00           H  
ATOM   2140  HB2 ASP A 672      58.791 -18.105  17.281  1.00  0.00           H  
ATOM   2141  HB3 ASP A 672      58.623 -17.511  18.792  1.00  0.00           H  
ATOM   2142  N   SER A 673      55.527 -18.009  20.028  1.00 31.52           N  
ATOM   2143  CA  SER A 673      54.997 -17.977  21.403  1.00 32.83           C  
ATOM   2144  C   SER A 673      53.550 -17.398  21.525  1.00 35.84           C  
ATOM   2145  O   SER A 673      53.261 -16.446  22.284  1.00 40.39           O  
ATOM   2146  CB  SER A 673      55.949 -17.208  22.304  1.00 38.10           C  
ATOM   2147  OG  SER A 673      55.251 -16.692  23.412  1.00 37.09           O  
ATOM   2148  H   SER A 673      55.205 -17.329  19.290  1.00  0.00           H  
ATOM   2149  HA  SER A 673      54.965 -18.930  21.750  1.00  0.00           H  
ATOM   2150  HB2 SER A 673      56.660 -17.824  22.623  1.00  0.00           H  
ATOM   2151  HB3 SER A 673      56.344 -16.457  21.788  1.00  0.00           H  
ATOM   2152  HG  SER A 673      54.292 -16.931  23.383  1.00  0.00           H  
ATOM   2153  N   GLY A 674      52.633 -17.990  20.797  1.00 28.87           N  
ATOM   2154  CA  GLY A 674      51.251 -17.508  20.864  1.00 24.18           C  
ATOM   2155  C   GLY A 674      50.242 -18.615  20.704  1.00 21.93           C  
ATOM   2156  O   GLY A 674      50.577 -19.807  20.695  1.00 22.07           O  
ATOM   2157  H   GLY A 674      52.940 -18.769  20.213  1.00  0.00           H  
ATOM   2158  HA2 GLY A 674      51.109 -17.042  21.755  1.00  0.00           H  
ATOM   2159  HA3 GLY A 674      51.111 -16.811  20.139  1.00  0.00           H  
ATOM   2160  N   SER A 675      48.987 -18.208  20.567  1.00 19.83           N  
ATOM   2161  CA  SER A 675      47.879 -19.136  20.452  1.00 19.63           C  
ATOM   2162  C   SER A 675      47.897 -19.887  19.131  1.00 19.68           C  
ATOM   2163  O   SER A 675      47.375 -21.000  19.072  1.00 20.60           O  
ATOM   2164  CB  SER A 675      46.547 -18.389  20.638  1.00 19.12           C  
ATOM   2165  OG  SER A 675      46.403 -17.367  19.662  1.00 20.34           O  
ATOM   2166  H   SER A 675      48.870 -17.170  20.550  1.00  0.00           H  
ATOM   2167  HA  SER A 675      47.960 -19.818  21.196  1.00  0.00           H  
ATOM   2168  HB2 SER A 675      45.802 -19.038  20.541  1.00  0.00           H  
ATOM   2169  HB3 SER A 675      46.537 -17.978  21.542  1.00  0.00           H  
ATOM   2170  HG  SER A 675      47.195 -17.350  19.062  1.00  0.00           H  
ATOM   2171  N   THR A 676      48.458 -19.298  18.079  1.00 19.60           N  
ATOM   2172  CA  THR A 676      48.508 -20.016  16.786  1.00 19.73           C  
ATOM   2173  C   THR A 676      49.436 -21.221  16.879  1.00 20.52           C  
ATOM   2174  O   THR A 676      49.055 -22.319  16.495  1.00 21.06           O  
ATOM   2175  CB  THR A 676      48.894 -19.100  15.628  1.00 19.90           C  
ATOM   2176  OG1 THR A 676      47.907 -18.068  15.554  1.00 19.84           O  
ATOM   2177  CG2 THR A 676      48.952 -19.859  14.301  1.00 21.63           C  
ATOM   2178  H   THR A 676      48.831 -18.362  18.226  1.00  0.00           H  
ATOM   2179  HA  THR A 676      47.582 -20.339  16.574  1.00  0.00           H  
ATOM   2180  HB  THR A 676      49.789 -18.669  15.828  1.00  0.00           H  
ATOM   2181  HG1 THR A 676      47.215 -18.197  16.268  1.00  0.00           H  
ATOM   2182 HG21 THR A 676      49.890 -19.854  13.952  1.00  0.00           H  
ATOM   2183 HG22 THR A 676      48.656 -20.805  14.442  1.00  0.00           H  
ATOM   2184 HG23 THR A 676      48.348 -19.418  13.635  1.00  0.00           H  
ATOM   2185  N   LYS A 677      50.612 -21.005  17.451  1.00 20.97           N  
ATOM   2186  CA  LYS A 677      51.508 -22.124  17.704  1.00 23.06           C  
ATOM   2187  C   LYS A 677      50.842 -23.197  18.568  1.00 23.81           C  
ATOM   2188  O   LYS A 677      50.891 -24.369  18.216  1.00 24.21           O  
ATOM   2189  CB  LYS A 677      52.789 -21.635  18.341  1.00 23.83           C  
ATOM   2190  CG  LYS A 677      53.850 -22.727  18.365  1.00 25.79           C  
ATOM   2191  CD  LYS A 677      55.154 -22.175  18.894  1.00 26.50           C  
ATOM   2192  CE  LYS A 677      56.290 -23.165  18.743  1.00 29.20           C  
ATOM   2193  NZ  LYS A 677      57.492 -22.590  19.412  1.00 30.94           N  
ATOM   2194  H   LYS A 677      50.823 -20.029  17.687  1.00  0.00           H  
ATOM   2195  HA  LYS A 677      51.770 -22.541  16.822  1.00  0.00           H  
ATOM   2196  HB2 LYS A 677      53.140 -20.876  17.814  1.00  0.00           H  
ATOM   2197  HB3 LYS A 677      52.600 -21.367  19.274  1.00  0.00           H  
ATOM   2198  HG2 LYS A 677      53.541 -23.465  18.958  1.00  0.00           H  
ATOM   2199  HG3 LYS A 677      53.988 -23.065  17.439  1.00  0.00           H  
ATOM   2200  HD2 LYS A 677      55.385 -21.346  18.387  1.00  0.00           H  
ATOM   2201  HD3 LYS A 677      55.047 -21.960  19.863  1.00  0.00           H  
ATOM   2202  HE2 LYS A 677      56.045 -24.015  19.184  1.00  0.00           H  
ATOM   2203  HE3 LYS A 677      56.483 -23.299  17.783  1.00  0.00           H  
ATOM   2204  HZ1 LYS A 677      57.482 -22.839  20.380  1.00  0.00           H  
ATOM   2205  HZ2 LYS A 677      58.316 -22.954  18.980  1.00  0.00           H  
ATOM   2206  HZ3 LYS A 677      57.476 -21.595  19.321  1.00  0.00           H  
ATOM   2207  N   GLU A 678      50.153 -22.780  19.639  1.00 24.28           N  
ATOM   2208  CA  GLU A 678      49.520 -23.721  20.570  1.00 25.96           C  
ATOM   2209  C   GLU A 678      48.392 -24.509  19.939  1.00 24.61           C  
ATOM   2210  O   GLU A 678      48.169 -25.670  20.300  1.00 25.19           O  
ATOM   2211  CB  GLU A 678      49.003 -23.016  21.825  1.00 28.34           C  
ATOM   2212  CG  GLU A 678      50.085 -22.499  22.777  1.00 29.53           C  
ATOM   2213  CD  GLU A 678      51.162 -23.531  23.089  1.00 35.76           C  
ATOM   2214  OE1 GLU A 678      50.826 -24.663  23.513  1.00 34.64           O  
ATOM   2215  OE2 GLU A 678      52.349 -23.213  22.902  1.00 39.27           O  
ATOM   2216  H   GLU A 678      50.108 -21.750  19.750  1.00  0.00           H  
ATOM   2217  HA  GLU A 678      50.226 -24.360  20.926  1.00  0.00           H  
ATOM   2218  HB2 GLU A 678      48.470 -22.236  21.535  1.00  0.00           H  
ATOM   2219  HB3 GLU A 678      48.452 -23.662  22.330  1.00  0.00           H  
ATOM   2220  HG2 GLU A 678      50.525 -21.730  22.350  1.00  0.00           H  
ATOM   2221  HG3 GLU A 678      49.654 -22.254  23.627  1.00  0.00           H  
ATOM   2222  N   PHE A 679      47.688 -23.892  18.997  1.00 23.38           N  
ATOM   2223  CA  PHE A 679      46.620 -24.569  18.274  1.00 24.46           C  
ATOM   2224  C   PHE A 679      47.162 -25.837  17.599  1.00 26.02           C  
ATOM   2225  O   PHE A 679      46.569 -26.929  17.682  1.00 26.38           O  
ATOM   2226  CB  PHE A 679      46.038 -23.615  17.235  1.00 24.48           C  
ATOM   2227  CG  PHE A 679      45.063 -24.268  16.292  1.00 25.59           C  
ATOM   2228  CD1 PHE A 679      43.709 -24.304  16.603  1.00 24.69           C  
ATOM   2229  CD2 PHE A 679      45.493 -24.795  15.078  1.00 26.33           C  
ATOM   2230  CE1 PHE A 679      42.791 -24.892  15.736  1.00 26.80           C  
ATOM   2231  CE2 PHE A 679      44.586 -25.388  14.202  1.00 27.48           C  
ATOM   2232  CZ  PHE A 679      43.235 -25.439  14.536  1.00 27.32           C  
ATOM   2233  H   PHE A 679      47.960 -22.904  18.825  1.00  0.00           H  
ATOM   2234  HA  PHE A 679      45.948 -24.873  18.952  1.00  0.00           H  
ATOM   2235  HB2 PHE A 679      45.561 -22.895  17.715  1.00  0.00           H  
ATOM   2236  HB3 PHE A 679      46.786 -23.256  16.698  1.00  0.00           H  
ATOM   2237  HD1 PHE A 679      43.384 -23.904  17.456  1.00  0.00           H  
ATOM   2238  HD2 PHE A 679      46.459 -24.748  14.831  1.00  0.00           H  
ATOM   2239  HE1 PHE A 679      41.820 -24.918  15.982  1.00  0.00           H  
ATOM   2240  HE2 PHE A 679      44.913 -25.779  13.330  1.00  0.00           H  
ATOM   2241  HZ  PHE A 679      42.580 -25.868  13.914  1.00  0.00           H  
ATOM   2242  N   PHE A 680      48.297 -25.675  16.936  1.00 26.11           N  
ATOM   2243  CA  PHE A 680      48.925 -26.765  16.216  1.00 28.98           C  
ATOM   2244  C   PHE A 680      49.516 -27.800  17.156  1.00 29.88           C  
ATOM   2245  O   PHE A 680      49.300 -29.008  16.974  1.00 30.71           O  
ATOM   2246  CB  PHE A 680      49.929 -26.194  15.229  1.00 28.31           C  
ATOM   2247  CG  PHE A 680      49.276 -25.579  14.030  1.00 28.04           C  
ATOM   2248  CD1 PHE A 680      48.770 -26.398  13.011  1.00 29.62           C  
ATOM   2249  CD2 PHE A 680      49.122 -24.191  13.929  1.00 27.59           C  
ATOM   2250  CE1 PHE A 680      48.149 -25.842  11.904  1.00 30.59           C  
ATOM   2251  CE2 PHE A 680      48.500 -23.628  12.821  1.00 27.24           C  
ATOM   2252  CZ  PHE A 680      48.014 -24.465  11.812  1.00 27.96           C  
ATOM   2253  H   PHE A 680      48.691 -24.711  16.978  1.00  0.00           H  
ATOM   2254  HA  PHE A 680      48.198 -27.231  15.690  1.00  0.00           H  
ATOM   2255  HB2 PHE A 680      50.446 -25.492  15.690  1.00  0.00           H  
ATOM   2256  HB3 PHE A 680      50.506 -26.931  14.919  1.00  0.00           H  
ATOM   2257  HD1 PHE A 680      48.857 -27.384  13.086  1.00  0.00           H  
ATOM   2258  HD2 PHE A 680      49.462 -23.606  14.661  1.00  0.00           H  
ATOM   2259  HE1 PHE A 680      47.801 -26.440  11.174  1.00  0.00           H  
ATOM   2260  HE2 PHE A 680      48.403 -22.630  12.747  1.00  0.00           H  
ATOM   2261  HZ  PHE A 680      47.561 -24.062  11.011  1.00  0.00           H  
ATOM   2262  N   ARG A 681      50.190 -27.325  18.199  1.00 30.58           N  
ATOM   2263  CA  ARG A 681      50.822 -28.212  19.185  1.00 31.57           C  
ATOM   2264  C   ARG A 681      49.826 -29.074  19.991  1.00 33.53           C  
ATOM   2265  O   ARG A 681      50.126 -30.222  20.322  1.00 33.48           O  
ATOM   2266  CB  ARG A 681      51.672 -27.391  20.154  1.00 31.95           C  
ATOM   2267  CG  ARG A 681      52.510 -28.238  21.113  1.00 34.91           C  
ATOM   2268  CD  ARG A 681      52.748 -27.532  22.438  1.00 38.63           C  
ATOM   2269  NE  ARG A 681      53.265 -26.176  22.281  1.00 39.02           N  
ATOM   2270  CZ  ARG A 681      54.553 -25.848  22.233  1.00 42.58           C  
ATOM   2271  NH1 ARG A 681      55.497 -26.776  22.341  1.00 47.89           N  
ATOM   2272  NH2 ARG A 681      54.894 -24.574  22.081  1.00 41.30           N  
ATOM   2273  H   ARG A 681      50.232 -26.289  18.259  1.00  0.00           H  
ATOM   2274  HA  ARG A 681      51.458 -28.839  18.697  1.00  0.00           H  
ATOM   2275  HB2 ARG A 681      52.294 -26.825  19.624  1.00  0.00           H  
ATOM   2276  HB3 ARG A 681      51.066 -26.823  20.700  1.00  0.00           H  
ATOM   2277  HG2 ARG A 681      52.034 -29.095  21.296  1.00  0.00           H  
ATOM   2278  HG3 ARG A 681      53.397 -28.426  20.696  1.00  0.00           H  
ATOM   2279  HD2 ARG A 681      51.877 -27.497  22.931  1.00  0.00           H  
ATOM   2280  HD3 ARG A 681      53.404 -28.076  22.964  1.00  0.00           H  
ATOM   2281  HE  ARG A 681      52.590 -25.424  22.202  1.00  0.00           H  
ATOM   2282 HH11 ARG A 681      55.253 -27.739  22.440  1.00  0.00           H  
ATOM   2283 HH12 ARG A 681      56.464 -26.508  22.322  1.00  0.00           H  
ATOM   2284 HH21 ARG A 681      54.187 -23.873  21.984  1.00  0.00           H  
ATOM   2285 HH22 ARG A 681      55.860 -24.313  22.062  1.00  0.00           H  
ATOM   2286  N   ARG A 682      48.670 -28.499  20.332  1.00 33.73           N  
ATOM   2287  CA  ARG A 682      47.708 -29.144  21.243  1.00 37.86           C  
ATOM   2288  C   ARG A 682      46.604 -29.868  20.484  1.00 36.39           C  
ATOM   2289  O   ARG A 682      45.698 -30.453  21.110  1.00 37.21           O  
ATOM   2290  CB  ARG A 682      47.058 -28.121  22.193  1.00 40.21           C  
ATOM   2291  CG  ARG A 682      47.995 -27.362  23.125  1.00 45.45           C  
ATOM   2292  CD  ARG A 682      48.156 -28.042  24.476  1.00 51.96           C  
ATOM   2293  NE  ARG A 682      49.345 -28.896  24.541  1.00 56.42           N  
ATOM   2294  CZ  ARG A 682      50.531 -28.530  25.035  1.00 59.63           C  
ATOM   2295  NH1 ARG A 682      50.730 -27.303  25.514  1.00 61.66           N  
ATOM   2296  NH2 ARG A 682      51.536 -29.400  25.046  1.00 58.30           N  
ATOM   2297  H   ARG A 682      48.506 -27.566  19.905  1.00  0.00           H  
ATOM   2298  HA  ARG A 682      48.207 -29.814  21.810  1.00  0.00           H  
ATOM   2299  HB2 ARG A 682      46.568 -27.447  21.630  1.00  0.00           H  
ATOM   2300  HB3 ARG A 682      46.388 -28.611  22.760  1.00  0.00           H  
ATOM   2301  HG2 ARG A 682      48.899 -27.293  22.701  1.00  0.00           H  
ATOM   2302  HG3 ARG A 682      47.632 -26.442  23.282  1.00  0.00           H  
ATOM   2303  HD2 ARG A 682      48.225 -27.332  25.175  1.00  0.00           H  
ATOM   2304  HD3 ARG A 682      47.343 -28.599  24.641  1.00  0.00           H  
ATOM   2305  HE  ARG A 682      49.262 -29.839  24.183  1.00  0.00           H  
ATOM   2306 HH11 ARG A 682      49.981 -26.643  25.527  1.00  0.00           H  
ATOM   2307 HH12 ARG A 682      51.632 -27.044  25.862  1.00  0.00           H  
ATOM   2308 HH21 ARG A 682      51.392 -30.330  24.702  1.00  0.00           H  
ATOM   2309 HH22 ARG A 682      52.430 -29.129  25.396  1.00  0.00           H  
ATOM   2310  N   SER A 683      46.670 -29.824  19.154  1.00 31.20           N  
ATOM   2311  CA  SER A 683      45.589 -30.341  18.324  1.00 31.09           C  
ATOM   2312  C   SER A 683      45.385 -31.840  18.520  1.00 32.92           C  
ATOM   2313  O   SER A 683      46.332 -32.575  18.811  1.00 33.47           O  
ATOM   2314  CB  SER A 683      45.836 -30.009  16.848  1.00 31.92           C  
ATOM   2315  OG  SER A 683      44.649 -30.170  16.094  1.00 33.00           O  
ATOM   2316  H   SER A 683      47.535 -29.401  18.774  1.00  0.00           H  
ATOM   2317  HA  SER A 683      44.734 -29.875  18.596  1.00  0.00           H  
ATOM   2318  HB2 SER A 683      46.140 -29.066  16.780  1.00  0.00           H  
ATOM   2319  HB3 SER A 683      46.532 -30.625  16.495  1.00  0.00           H  
ATOM   2320  HG  SER A 683      43.901 -30.464  16.678  1.00  0.00           H  
ATOM   2321  N   LYS A 684      44.138 -32.283  18.428  1.00 32.42           N  
ATOM   2322  CA  LYS A 684      43.816 -33.726  18.439  1.00 34.59           C  
ATOM   2323  C   LYS A 684      43.275 -34.098  17.071  1.00 34.78           C  
ATOM   2324  O   LYS A 684      42.804 -35.222  16.862  1.00 38.91           O  
ATOM   2325  CB  LYS A 684      42.765 -34.027  19.509  1.00 38.16           C  
ATOM   2326  CG  LYS A 684      43.182 -33.770  20.954  1.00 41.32           C  
ATOM   2327  CD  LYS A 684      42.028 -34.167  21.870  1.00 45.93           C  
ATOM   2328  CE  LYS A 684      42.370 -34.078  23.348  1.00 48.83           C  
ATOM   2329  NZ  LYS A 684      41.311 -34.770  24.146  1.00 54.18           N  
ATOM   2330  H   LYS A 684      43.412 -31.546  18.348  1.00  0.00           H  
ATOM   2331  HA  LYS A 684      44.653 -34.235  18.612  1.00  0.00           H  
ATOM   2332  HB2 LYS A 684      41.952 -33.465  19.315  1.00  0.00           H  
ATOM   2333  HB3 LYS A 684      42.505 -34.997  19.427  1.00  0.00           H  
ATOM   2334  HG2 LYS A 684      43.969 -34.326  21.169  1.00  0.00           H  
ATOM   2335  HG3 LYS A 684      43.371 -32.809  21.072  1.00  0.00           H  
ATOM   2336  HD2 LYS A 684      41.251 -33.561  21.686  1.00  0.00           H  
ATOM   2337  HD3 LYS A 684      41.763 -35.111  21.661  1.00  0.00           H  
ATOM   2338  HE2 LYS A 684      43.243 -34.523  23.509  1.00  0.00           H  
ATOM   2339  HE3 LYS A 684      42.410 -33.123  23.618  1.00  0.00           H  
ATOM   2340  HZ1 LYS A 684      41.052 -34.192  24.918  1.00  0.00           H  
ATOM   2341  HZ2 LYS A 684      40.516 -34.933  23.564  1.00  0.00           H  
ATOM   2342  HZ3 LYS A 684      41.669 -35.640  24.481  1.00  0.00           H  
ATOM   2343  N   ILE A 685      43.380 -33.156  16.140  1.00 38.06           N  
ATOM   2344  CA  ILE A 685      42.842 -33.268  14.786  1.00 39.79           C  
ATOM   2345  C   ILE A 685      43.968 -33.682  13.856  1.00 43.01           C  
ATOM   2346  O   ILE A 685      45.034 -33.068  13.841  1.00 41.85           O  
ATOM   2347  CB  ILE A 685      42.192 -31.933  14.322  1.00 42.31           C  
ATOM   2348  CG1 ILE A 685      40.944 -31.638  15.164  1.00 40.52           C  
ATOM   2349  CG2 ILE A 685      41.847 -31.964  12.829  1.00 43.20           C  
ATOM   2350  CD1 ILE A 685      40.625 -30.163  15.324  1.00 38.80           C  
ATOM   2351  H   ILE A 685      43.899 -32.295  16.468  1.00  0.00           H  
ATOM   2352  HA  ILE A 685      42.192 -34.022  14.806  1.00  0.00           H  
ATOM   2353  HB  ILE A 685      42.849 -31.209  14.478  1.00  0.00           H  
ATOM   2354 HG12 ILE A 685      40.162 -32.094  14.738  1.00  0.00           H  
ATOM   2355 HG13 ILE A 685      41.081 -32.036  16.073  1.00  0.00           H  
ATOM   2356 HG21 ILE A 685      41.477 -31.079  12.559  1.00  0.00           H  
ATOM   2357 HG22 ILE A 685      42.673 -32.157  12.305  1.00  0.00           H  
ATOM   2358 HG23 ILE A 685      41.170 -32.676  12.663  1.00  0.00           H  
ATOM   2359 HD11 ILE A 685      40.472 -29.760  14.424  1.00  0.00           H  
ATOM   2360 HD12 ILE A 685      39.803 -30.063  15.882  1.00  0.00           H  
ATOM   2361 HD13 ILE A 685      41.393 -29.707  15.770  1.00  0.00           H  
ATOM   2362  N   ALA A 686      43.711 -34.733  13.081  1.00 40.10           N  
ATOM   2363  CA  ALA A 686      44.721 -35.361  12.208  1.00 42.87           C  
ATOM   2364  C   ALA A 686      45.557 -34.421  11.320  1.00 43.95           C  
ATOM   2365  O   ALA A 686      46.787 -34.448  11.405  1.00 43.29           O  
ATOM   2366  CB  ALA A 686      44.099 -36.478  11.380  1.00 44.01           C  
ATOM   2367  H   ALA A 686      42.726 -35.083  13.140  1.00  0.00           H  
ATOM   2368  HA  ALA A 686      45.369 -35.894  12.804  1.00  0.00           H  
ATOM   2369  HB1 ALA A 686      44.821 -36.992  10.917  1.00  0.00           H  
ATOM   2370  HB2 ALA A 686      43.586 -37.092  11.979  1.00  0.00           H  
ATOM   2371  HB3 ALA A 686      43.482 -36.085  10.699  1.00  0.00           H  
ATOM   2372  N   VAL A 687      44.907 -33.580  10.506  1.00 44.71           N  
ATOM   2373  CA  VAL A 687      45.646 -32.701   9.565  1.00 44.01           C  
ATOM   2374  C   VAL A 687      46.513 -31.652  10.297  1.00 41.01           C  
ATOM   2375  O   VAL A 687      47.637 -31.353   9.868  1.00 40.19           O  
ATOM   2376  CB  VAL A 687      44.723 -32.094   8.464  1.00 45.48           C  
ATOM   2377  CG1 VAL A 687      45.403 -30.964   7.685  1.00 46.39           C  
ATOM   2378  CG2 VAL A 687      44.283 -33.181   7.487  1.00 50.57           C  
ATOM   2379  H   VAL A 687      43.882 -33.592  10.583  1.00  0.00           H  
ATOM   2380  HA  VAL A 687      46.262 -33.283   9.021  1.00  0.00           H  
ATOM   2381  HB  VAL A 687      43.931 -31.695   8.927  1.00  0.00           H  
ATOM   2382 HG11 VAL A 687      44.882 -30.121   7.806  1.00  0.00           H  
ATOM   2383 HG12 VAL A 687      46.331 -30.838   8.031  1.00  0.00           H  
ATOM   2384 HG13 VAL A 687      45.434 -31.204   6.717  1.00  0.00           H  
ATOM   2385 HG21 VAL A 687      43.538 -32.831   6.921  1.00  0.00           H  
ATOM   2386 HG22 VAL A 687      45.057 -33.435   6.909  1.00  0.00           H  
ATOM   2387 HG23 VAL A 687      43.970 -33.978   8.002  1.00  0.00           H  
ATOM   2388  N   PHE A 688      46.008 -31.127  11.411  1.00 38.37           N  
ATOM   2389  CA  PHE A 688      46.753 -30.119  12.185  1.00 36.09           C  
ATOM   2390  C   PHE A 688      47.889 -30.756  12.963  1.00 37.51           C  
ATOM   2391  O   PHE A 688      48.952 -30.145  13.132  1.00 36.70           O  
ATOM   2392  CB  PHE A 688      45.833 -29.313  13.108  1.00 34.42           C  
ATOM   2393  CG  PHE A 688      44.706 -28.624  12.390  1.00 33.01           C  
ATOM   2394  CD1 PHE A 688      44.914 -27.999  11.151  1.00 30.84           C  
ATOM   2395  CD2 PHE A 688      43.432 -28.606  12.951  1.00 32.50           C  
ATOM   2396  CE1 PHE A 688      43.864 -27.386  10.492  1.00 30.91           C  
ATOM   2397  CE2 PHE A 688      42.377 -27.974  12.301  1.00 32.07           C  
ATOM   2398  CZ  PHE A 688      42.598 -27.356  11.072  1.00 32.70           C  
ATOM   2399  H   PHE A 688      45.075 -31.475  11.681  1.00  0.00           H  
ATOM   2400  HA  PHE A 688      47.166 -29.492  11.515  1.00  0.00           H  
ATOM   2401  HB2 PHE A 688      45.441 -29.939  13.765  1.00  0.00           H  
ATOM   2402  HB3 PHE A 688      46.382 -28.621  13.552  1.00  0.00           H  
ATOM   2403  HD1 PHE A 688      45.821 -28.000  10.749  1.00  0.00           H  
ATOM   2404  HD2 PHE A 688      43.274 -29.053  13.831  1.00  0.00           H  
ATOM   2405  HE1 PHE A 688      44.018 -26.960   9.592  1.00  0.00           H  
ATOM   2406  HE2 PHE A 688      41.460 -27.964  12.721  1.00  0.00           H  
ATOM   2407  HZ  PHE A 688      41.849 -26.890  10.603  1.00  0.00           H  
ATOM   2408  N   ASP A 689      47.667 -31.995  13.412  1.00 37.62           N  
ATOM   2409  CA  ASP A 689      48.728 -32.809  14.011  1.00 37.34           C  
ATOM   2410  C   ASP A 689      49.832 -33.031  12.977  1.00 40.11           C  
ATOM   2411  O   ASP A 689      51.021 -32.946  13.315  1.00 40.33           O  
ATOM   2412  CB  ASP A 689      48.176 -34.132  14.571  1.00 41.34           C  
ATOM   2413  CG  ASP A 689      47.484 -33.967  15.938  1.00 39.44           C  
ATOM   2414  OD1 ASP A 689      47.612 -32.897  16.584  1.00 38.29           O  
ATOM   2415  OD2 ASP A 689      46.805 -34.921  16.378  1.00 39.30           O  
ATOM   2416  H   ASP A 689      46.688 -32.326  13.300  1.00  0.00           H  
ATOM   2417  HA  ASP A 689      49.126 -32.275  14.755  1.00  0.00           H  
ATOM   2418  HB2 ASP A 689      47.511 -34.487  13.927  1.00  0.00           H  
ATOM   2419  HB3 ASP A 689      48.933 -34.762  14.679  1.00  0.00           H  
ATOM   2420  N   LYS A 690      49.436 -33.274  11.719  1.00 39.93           N  
ATOM   2421  CA  LYS A 690      50.388 -33.464  10.609  1.00 44.61           C  
ATOM   2422  C   LYS A 690      51.223 -32.207  10.358  1.00 41.08           C  
ATOM   2423  O   LYS A 690      52.436 -32.287  10.195  1.00 42.36           O  
ATOM   2424  CB  LYS A 690      49.662 -33.929   9.331  1.00 46.73           C  
ATOM   2425  CG  LYS A 690      50.524 -34.125   8.091  1.00 51.92           C  
ATOM   2426  CD  LYS A 690      49.673 -34.665   6.945  1.00 54.61           C  
ATOM   2427  CE  LYS A 690      50.479 -34.885   5.677  1.00 56.19           C  
ATOM   2428  NZ  LYS A 690      51.310 -36.113   5.766  1.00 62.25           N  
ATOM   2429  H   LYS A 690      48.404 -33.317  11.593  1.00  0.00           H  
ATOM   2430  HA  LYS A 690      51.008 -34.223  10.845  1.00  0.00           H  
ATOM   2431  HB2 LYS A 690      49.205 -34.803   9.539  1.00  0.00           H  
ATOM   2432  HB3 LYS A 690      48.952 -33.246   9.117  1.00  0.00           H  
ATOM   2433  HG2 LYS A 690      50.910 -33.251   7.820  1.00  0.00           H  
ATOM   2434  HG3 LYS A 690      51.244 -34.778   8.292  1.00  0.00           H  
ATOM   2435  HD2 LYS A 690      49.276 -35.537   7.226  1.00  0.00           H  
ATOM   2436  HD3 LYS A 690      48.945 -34.010   6.751  1.00  0.00           H  
ATOM   2437  HE2 LYS A 690      49.849 -34.968   4.901  1.00  0.00           H  
ATOM   2438  HE3 LYS A 690      51.076 -34.093   5.529  1.00  0.00           H  
ATOM   2439  HZ1 LYS A 690      51.432 -36.499   4.852  1.00  0.00           H  
ATOM   2440  HZ2 LYS A 690      52.203 -35.883   6.153  1.00  0.00           H  
ATOM   2441  HZ3 LYS A 690      50.854 -36.782   6.353  1.00  0.00           H  
ATOM   2442  N   MET A 691      50.577 -31.047  10.355  1.00 39.34           N  
ATOM   2443  CA  MET A 691      51.270 -29.775  10.143  1.00 36.23           C  
ATOM   2444  C   MET A 691      52.233 -29.430  11.274  1.00 35.54           C  
ATOM   2445  O   MET A 691      53.339 -28.942  11.023  1.00 35.74           O  
ATOM   2446  CB  MET A 691      50.250 -28.652   9.984  1.00 34.85           C  
ATOM   2447  CG  MET A 691      49.445 -28.832   8.727  1.00 35.96           C  
ATOM   2448  SD  MET A 691      48.064 -27.725   8.679  1.00 35.82           S  
ATOM   2449  CE  MET A 691      48.885 -26.427   7.745  1.00 32.74           C  
ATOM   2450  H   MET A 691      49.552 -31.117  10.514  1.00  0.00           H  
ATOM   2451  HA  MET A 691      51.808 -29.852   9.288  1.00  0.00           H  
ATOM   2452  HB2 MET A 691      49.634 -28.659  10.769  1.00  0.00           H  
ATOM   2453  HB3 MET A 691      50.732 -27.779   9.940  1.00  0.00           H  
ATOM   2454  HG2 MET A 691      50.063 -28.691   7.921  1.00  0.00           H  
ATOM   2455  HG3 MET A 691      49.140 -29.809   8.671  1.00  0.00           H  
ATOM   2456  HE1 MET A 691      48.505 -25.539   8.005  1.00  0.00           H  
ATOM   2457  HE2 MET A 691      49.865 -26.443   7.944  1.00  0.00           H  
ATOM   2458  HE3 MET A 691      48.741 -26.579   6.767  1.00  0.00           H  
ATOM   2459  N   TRP A 692      51.798 -29.711  12.505  1.00 33.92           N  
ATOM   2460  CA  TRP A 692      52.619 -29.506  13.689  1.00 33.51           C  
ATOM   2461  C   TRP A 692      53.883 -30.344  13.628  1.00 34.74           C  
ATOM   2462  O   TRP A 692      54.985 -29.836  13.877  1.00 34.83           O  
ATOM   2463  CB  TRP A 692      51.843 -29.823  14.970  1.00 33.33           C  
ATOM   2464  CG  TRP A 692      52.705 -29.700  16.190  1.00 33.21           C  
ATOM   2465  CD1 TRP A 692      53.001 -30.678  17.078  1.00 33.96           C  
ATOM   2466  CD2 TRP A 692      53.416 -28.531  16.619  1.00 31.88           C  
ATOM   2467  NE1 TRP A 692      53.832 -30.189  18.056  1.00 34.60           N  
ATOM   2468  CE2 TRP A 692      54.114 -28.878  17.790  1.00 32.61           C  
ATOM   2469  CE3 TRP A 692      53.532 -27.222  16.123  1.00 31.90           C  
ATOM   2470  CZ2 TRP A 692      54.911 -27.958  18.493  1.00 32.67           C  
ATOM   2471  CZ3 TRP A 692      54.303 -26.307  16.826  1.00 30.93           C  
ATOM   2472  CH2 TRP A 692      54.993 -26.684  17.995  1.00 32.36           C  
ATOM   2473  H   TRP A 692      50.825 -30.087  12.540  1.00  0.00           H  
ATOM   2474  HA  TRP A 692      52.895 -28.537  13.707  1.00  0.00           H  
ATOM   2475  HB2 TRP A 692      51.103 -29.180  15.064  1.00  0.00           H  
ATOM   2476  HB3 TRP A 692      51.520 -30.753  14.928  1.00  0.00           H  
ATOM   2477  HD1 TRP A 692      52.668 -31.620  17.036  1.00  0.00           H  
ATOM   2478  HE1 TRP A 692      54.177 -30.709  18.839  1.00  0.00           H  
ATOM   2479  HE3 TRP A 692      53.072 -26.952  15.282  1.00  0.00           H  
ATOM   2480  HZ2 TRP A 692      55.392 -28.243  19.324  1.00  0.00           H  
ATOM   2481  HZ3 TRP A 692      54.368 -25.371  16.498  1.00  0.00           H  
ATOM   2482  HH2 TRP A 692      55.551 -25.999  18.461  1.00  0.00           H  
ATOM   2483  N   THR A 693      53.709 -31.619  13.281  1.00 35.95           N  
ATOM   2484  CA  THR A 693      54.817 -32.567  13.160  1.00 37.86           C  
ATOM   2485  C   THR A 693      55.888 -32.051  12.193  1.00 38.55           C  
ATOM   2486  O   THR A 693      57.087 -32.200  12.467  1.00 40.68           O  
ATOM   2487  CB  THR A 693      54.295 -33.973  12.765  1.00 39.22           C  
ATOM   2488  OG1 THR A 693      53.365 -34.409  13.760  1.00 39.66           O  
ATOM   2489  CG2 THR A 693      55.409 -35.002  12.676  1.00 42.51           C  
ATOM   2490  H   THR A 693      52.713 -31.884  13.103  1.00  0.00           H  
ATOM   2491  HA  THR A 693      55.241 -32.681  14.066  1.00  0.00           H  
ATOM   2492  HB  THR A 693      53.807 -33.898  11.878  1.00  0.00           H  
ATOM   2493  HG1 THR A 693      53.281 -33.693  14.470  1.00  0.00           H  
ATOM   2494 HG21 THR A 693      55.018 -35.923  12.610  1.00  0.00           H  
ATOM   2495 HG22 THR A 693      55.972 -34.827  11.864  1.00  0.00           H  
ATOM   2496 HG23 THR A 693      55.988 -34.950  13.493  1.00  0.00           H  
ATOM   2497  N   TYR A 694      55.459 -31.446  11.081  1.00 39.04           N  
ATOM   2498  CA  TYR A 694      56.400 -30.820  10.153  1.00 39.39           C  
ATOM   2499  C   TYR A 694      57.053 -29.608  10.797  1.00 37.93           C  
ATOM   2500  O   TYR A 694      58.267 -29.480  10.769  1.00 40.01           O  
ATOM   2501  CB  TYR A 694      55.761 -30.442   8.798  1.00 39.73           C  
ATOM   2502  CG  TYR A 694      56.468 -29.264   8.128  1.00 39.83           C  
ATOM   2503  CD1 TYR A 694      57.666 -29.433   7.424  1.00 41.95           C  
ATOM   2504  CD2 TYR A 694      55.941 -27.968   8.232  1.00 38.77           C  
ATOM   2505  CE1 TYR A 694      58.319 -28.351   6.845  1.00 42.46           C  
ATOM   2506  CE2 TYR A 694      56.585 -26.879   7.663  1.00 39.55           C  
ATOM   2507  CZ  TYR A 694      57.759 -27.075   6.963  1.00 40.86           C  
ATOM   2508  OH  TYR A 694      58.399 -26.006   6.394  1.00 42.36           O  
ATOM   2509  H   TYR A 694      54.437 -31.460  10.941  1.00  0.00           H  
ATOM   2510  HA  TYR A 694      57.119 -31.488   9.936  1.00  0.00           H  
ATOM   2511  HB2 TYR A 694      55.825 -31.223   8.197  1.00  0.00           H  
ATOM   2512  HB3 TYR A 694      54.821 -30.185   8.960  1.00  0.00           H  
ATOM   2513  HD1 TYR A 694      58.059 -30.349   7.337  1.00  0.00           H  
ATOM   2514  HD2 TYR A 694      55.084 -27.832   8.726  1.00  0.00           H  
ATOM   2515  HE1 TYR A 694      59.174 -28.478   6.351  1.00  0.00           H  
ATOM   2516  HE2 TYR A 694      56.202 -25.961   7.760  1.00  0.00           H  
ATOM   2517  HH  TYR A 694      57.860 -25.170   6.599  1.00  0.00           H  
ATOM   2518  N   MET A 695      56.234 -28.717  11.370  1.00 35.67           N  
ATOM   2519  CA  MET A 695      56.736 -27.440  11.836  1.00 34.74           C  
ATOM   2520  C   MET A 695      57.737 -27.576  12.972  1.00 35.41           C  
ATOM   2521  O   MET A 695      58.743 -26.866  12.988  1.00 35.13           O  
ATOM   2522  CB  MET A 695      55.589 -26.512  12.240  1.00 33.75           C  
ATOM   2523  CG  MET A 695      54.811 -26.010  11.047  1.00 33.65           C  
ATOM   2524  SD  MET A 695      53.609 -24.745  11.497  1.00 34.17           S  
ATOM   2525  CE  MET A 695      52.379 -25.693  12.385  1.00 34.92           C  
ATOM   2526  H   MET A 695      55.249 -29.018  11.444  1.00  0.00           H  
ATOM   2527  HA  MET A 695      57.206 -26.982  11.061  1.00  0.00           H  
ATOM   2528  HB2 MET A 695      54.966 -27.011  12.846  1.00  0.00           H  
ATOM   2529  HB3 MET A 695      55.967 -25.726  12.734  1.00  0.00           H  
ATOM   2530  HG2 MET A 695      55.471 -25.648  10.351  1.00  0.00           H  
ATOM   2531  HG3 MET A 695      54.346 -26.805  10.597  1.00  0.00           H  
ATOM   2532  HE1 MET A 695      51.621 -25.921  11.771  1.00  0.00           H  
ATOM   2533  HE2 MET A 695      52.790 -26.538  12.731  1.00  0.00           H  
ATOM   2534  HE3 MET A 695      52.030 -25.155  13.155  1.00  0.00           H  
ATOM   2535  N   ARG A 696      57.470 -28.506  13.891  1.00 35.93           N  
ATOM   2536  CA  ARG A 696      58.305 -28.658  15.081  1.00 37.82           C  
ATOM   2537  C   ARG A 696      59.702 -29.141  14.745  1.00 39.29           C  
ATOM   2538  O   ARG A 696      60.650 -28.820  15.453  1.00 40.85           O  
ATOM   2539  CB  ARG A 696      57.647 -29.513  16.182  1.00 38.70           C  
ATOM   2540  CG  ARG A 696      57.408 -30.985  15.896  1.00 41.39           C  
ATOM   2541  CD  ARG A 696      57.158 -31.712  17.211  1.00 43.50           C  
ATOM   2542  NE  ARG A 696      56.897 -33.141  17.005  1.00 46.69           N  
ATOM   2543  CZ  ARG A 696      57.766 -34.133  17.194  1.00 53.05           C  
ATOM   2544  NH1 ARG A 696      59.015 -33.909  17.612  1.00 52.38           N  
ATOM   2545  NH2 ARG A 696      57.371 -35.379  16.960  1.00 54.18           N  
ATOM   2546  H   ARG A 696      56.642 -29.093  13.691  1.00  0.00           H  
ATOM   2547  HA  ARG A 696      58.373 -27.759  15.543  1.00  0.00           H  
ATOM   2548  HB2 ARG A 696      58.229 -29.446  17.008  1.00  0.00           H  
ATOM   2549  HB3 ARG A 696      56.755 -29.090  16.404  1.00  0.00           H  
ATOM   2550  HG2 ARG A 696      56.608 -31.089  15.328  1.00  0.00           H  
ATOM   2551  HG3 ARG A 696      58.209 -31.377  15.475  1.00  0.00           H  
ATOM   2552  HD2 ARG A 696      57.966 -31.606  17.782  1.00  0.00           H  
ATOM   2553  HD3 ARG A 696      56.368 -31.295  17.649  1.00  0.00           H  
ATOM   2554  HE  ARG A 696      55.964 -33.398  16.688  1.00  0.00           H  
ATOM   2555 HH11 ARG A 696      59.305 -32.972  17.809  1.00  0.00           H  
ATOM   2556 HH12 ARG A 696      59.647 -34.669  17.726  1.00  0.00           H  
ATOM   2557 HH21 ARG A 696      56.435 -35.570  16.668  1.00  0.00           H  
ATOM   2558 HH22 ARG A 696      58.018 -36.138  17.079  1.00  0.00           H  
ATOM   2559  N   SER A 697      59.819 -29.858  13.633  1.00 39.59           N  
ATOM   2560  CA  SER A 697      61.088 -30.475  13.238  1.00 42.07           C  
ATOM   2561  C   SER A 697      61.749 -29.779  12.045  1.00 42.12           C  
ATOM   2562  O   SER A 697      62.853 -30.152  11.633  1.00 42.67           O  
ATOM   2563  CB  SER A 697      60.879 -31.963  12.973  1.00 44.80           C  
ATOM   2564  OG  SER A 697      60.659 -32.626  14.204  1.00 46.40           O  
ATOM   2565  H   SER A 697      58.947 -29.944  13.074  1.00  0.00           H  
ATOM   2566  HA  SER A 697      61.724 -30.409  14.024  1.00  0.00           H  
ATOM   2567  HB2 SER A 697      60.086 -32.079  12.395  1.00  0.00           H  
ATOM   2568  HB3 SER A 697      61.692 -32.330  12.547  1.00  0.00           H  
ATOM   2569  HG  SER A 697      60.684 -32.006  14.967  1.00  0.00           H  
ATOM   2570  N   ALA A 698      61.082 -28.746  11.515  1.00 39.54           N  
ATOM   2571  CA  ALA A 698      61.583 -28.053  10.324  1.00 40.05           C  
ATOM   2572  C   ALA A 698      62.851 -27.269  10.622  1.00 39.35           C  
ATOM   2573  O   ALA A 698      62.979 -26.653  11.681  1.00 39.61           O  
ATOM   2574  CB  ALA A 698      60.508 -27.151   9.720  1.00 38.03           C  
ATOM   2575  H   ALA A 698      60.211 -28.490  12.005  1.00  0.00           H  
ATOM   2576  HA  ALA A 698      61.787 -28.742   9.615  1.00  0.00           H  
ATOM   2577  HB1 ALA A 698      59.627 -27.358  10.141  1.00  0.00           H  
ATOM   2578  HB2 ALA A 698      60.744 -26.195   9.890  1.00  0.00           H  
ATOM   2579  HB3 ALA A 698      60.454 -27.313   8.736  1.00  0.00           H  
ATOM   2580  N   GLU A 699      63.801 -27.341   9.685  1.00 41.23           N  
ATOM   2581  CA  GLU A 699      65.091 -26.660   9.805  1.00 41.44           C  
ATOM   2582  C   GLU A 699      65.473 -25.967   8.477  1.00 43.12           C  
ATOM   2583  O   GLU A 699      65.326 -26.584   7.423  1.00 46.74           O  
ATOM   2584  CB  GLU A 699      66.186 -27.651  10.228  1.00 42.19           C  
ATOM   2585  CG  GLU A 699      65.986 -28.189  11.677  1.00 40.49           C  
ATOM   2586  CD  GLU A 699      67.077 -29.207  11.965  1.00 41.61           C  
ATOM   2587  OE1 GLU A 699      68.268 -28.877  11.699  1.00 41.91           O  
ATOM   2588  OE2 GLU A 699      66.892 -30.359  12.454  1.00 40.71           O  
ATOM   2589  H   GLU A 699      63.542 -27.927   8.858  1.00  0.00           H  
ATOM   2590  HA  GLU A 699      65.047 -25.970  10.532  1.00  0.00           H  
ATOM   2591  HB2 GLU A 699      66.147 -28.422   9.633  1.00  0.00           H  
ATOM   2592  HB3 GLU A 699      67.042 -27.186  10.215  1.00  0.00           H  
ATOM   2593  HG2 GLU A 699      66.096 -27.448  12.279  1.00  0.00           H  
ATOM   2594  HG3 GLU A 699      65.137 -28.638  11.706  1.00  0.00           H  
ATOM   2595  N   PRO A 700      65.905 -24.690   8.504  1.00 43.80           N  
ATOM   2596  CA  PRO A 700      65.933 -23.845   9.712  1.00 41.86           C  
ATOM   2597  C   PRO A 700      64.534 -23.615  10.296  1.00 39.40           C  
ATOM   2598  O   PRO A 700      63.532 -23.885   9.618  1.00 40.24           O  
ATOM   2599  CB  PRO A 700      66.467 -22.505   9.203  1.00 42.55           C  
ATOM   2600  CG  PRO A 700      67.216 -22.823   7.964  1.00 44.42           C  
ATOM   2601  CD  PRO A 700      66.600 -24.049   7.358  1.00 44.77           C  
ATOM   2602  HA  PRO A 700      66.548 -24.244  10.409  1.00  0.00           H  
ATOM   2603  HB2 PRO A 700      65.705 -21.871   9.016  1.00  0.00           H  
ATOM   2604  HB3 PRO A 700      67.066 -22.080   9.892  1.00  0.00           H  
ATOM   2605  HG2 PRO A 700      67.176 -22.043   7.313  1.00  0.00           H  
ATOM   2606  HG3 PRO A 700      68.198 -22.982   8.172  1.00  0.00           H  
ATOM   2607  HD2 PRO A 700      65.942 -23.818   6.642  1.00  0.00           H  
ATOM   2608  HD3 PRO A 700      67.293 -24.668   6.986  1.00  0.00           H  
ATOM   2609  N   SER A 701      64.480 -23.132  11.537  1.00 38.13           N  
ATOM   2610  CA  SER A 701      63.206 -22.935  12.243  1.00 36.89           C  
ATOM   2611  C   SER A 701      62.196 -22.163  11.384  1.00 36.09           C  
ATOM   2612  O   SER A 701      62.519 -21.107  10.836  1.00 36.03           O  
ATOM   2613  CB  SER A 701      63.421 -22.213  13.577  1.00 36.85           C  
ATOM   2614  OG  SER A 701      62.179 -21.957  14.235  1.00 36.27           O  
ATOM   2615  H   SER A 701      65.403 -22.909  11.959  1.00  0.00           H  
ATOM   2616  HA  SER A 701      62.815 -23.843  12.436  1.00  0.00           H  
ATOM   2617  HB2 SER A 701      63.983 -22.784  14.166  1.00  0.00           H  
ATOM   2618  HB3 SER A 701      63.875 -21.345  13.404  1.00  0.00           H  
ATOM   2619  HG  SER A 701      61.431 -22.308  13.679  1.00  0.00           H  
ATOM   2620  N   VAL A 702      61.002 -22.737  11.245  1.00 34.84           N  
ATOM   2621  CA  VAL A 702      59.874 -22.054  10.577  1.00 33.97           C  
ATOM   2622  C   VAL A 702      59.121 -21.059  11.461  1.00 33.71           C  
ATOM   2623  O   VAL A 702      58.195 -20.387  10.979  1.00 32.06           O  
ATOM   2624  CB  VAL A 702      58.862 -23.044   9.960  1.00 34.04           C  
ATOM   2625  CG1 VAL A 702      59.466 -23.780   8.768  1.00 36.95           C  
ATOM   2626  CG2 VAL A 702      58.288 -23.986  11.016  1.00 35.27           C  
ATOM   2627  H   VAL A 702      60.927 -23.694  11.640  1.00  0.00           H  
ATOM   2628  HA  VAL A 702      60.254 -21.542   9.783  1.00  0.00           H  
ATOM   2629  HB  VAL A 702      58.092 -22.513   9.614  1.00  0.00           H  
ATOM   2630 HG11 VAL A 702      59.865 -24.643   9.077  1.00  0.00           H  
ATOM   2631 HG12 VAL A 702      58.751 -23.965   8.095  1.00  0.00           H  
ATOM   2632 HG13 VAL A 702      60.177 -23.213   8.353  1.00  0.00           H  
ATOM   2633 HG21 VAL A 702      58.034 -24.849  10.582  1.00  0.00           H  
ATOM   2634 HG22 VAL A 702      58.979 -24.151  11.718  1.00  0.00           H  
ATOM   2635 HG23 VAL A 702      57.482 -23.564  11.428  1.00  0.00           H  
ATOM   2636  N   PHE A 703      59.503 -20.964  12.735  1.00 33.04           N  
ATOM   2637  CA  PHE A 703      58.875 -20.061  13.683  1.00 32.54           C  
ATOM   2638  C   PHE A 703      59.547 -18.708  13.706  1.00 32.54           C  
ATOM   2639  O   PHE A 703      60.750 -18.599  13.478  1.00 34.26           O  
ATOM   2640  CB  PHE A 703      58.824 -20.654  15.088  1.00 31.48           C  
ATOM   2641  CG  PHE A 703      58.169 -21.992  15.147  1.00 31.62           C  
ATOM   2642  CD1 PHE A 703      56.787 -22.123  14.968  1.00 29.39           C  
ATOM   2643  CD2 PHE A 703      58.933 -23.132  15.376  1.00 31.60           C  
ATOM   2644  CE1 PHE A 703      56.191 -23.383  15.012  1.00 29.80           C  
ATOM   2645  CE2 PHE A 703      58.347 -24.386  15.427  1.00 32.54           C  
ATOM   2646  CZ  PHE A 703      56.974 -24.513  15.244  1.00 30.97           C  
ATOM   2647  H   PHE A 703      60.297 -21.600  12.989  1.00  0.00           H  
ATOM   2648  HA  PHE A 703      57.926 -19.914  13.364  1.00  0.00           H  
ATOM   2649  HB2 PHE A 703      59.755 -20.749  15.409  1.00  0.00           H  
ATOM   2650  HB3 PHE A 703      58.310 -20.031  15.659  1.00  0.00           H  
ATOM   2651  HD1 PHE A 703      56.230 -21.322  14.809  1.00  0.00           H  
ATOM   2652  HD2 PHE A 703      59.923 -23.042  15.505  1.00  0.00           H  
ATOM   2653  HE1 PHE A 703      55.200 -23.469  14.877  1.00  0.00           H  
ATOM   2654  HE2 PHE A 703      58.917 -25.203  15.598  1.00  0.00           H  
ATOM   2655  HZ  PHE A 703      56.543 -25.414  15.277  1.00  0.00           H  
ATOM   2656  N   VAL A 704      58.744 -17.689  13.971  1.00 32.03           N  
ATOM   2657  CA  VAL A 704      59.190 -16.303  13.952  1.00 31.72           C  
ATOM   2658  C   VAL A 704      58.918 -15.646  15.302  1.00 32.85           C  
ATOM   2659  O   VAL A 704      57.986 -16.032  16.010  1.00 29.81           O  
ATOM   2660  CB  VAL A 704      58.534 -15.498  12.786  1.00 31.71           C  
ATOM   2661  CG1 VAL A 704      58.907 -16.101  11.430  1.00 32.10           C  
ATOM   2662  CG2 VAL A 704      57.009 -15.373  12.949  1.00 30.14           C  
ATOM   2663  H   VAL A 704      57.758 -17.965  14.196  1.00  0.00           H  
ATOM   2664  HA  VAL A 704      60.182 -16.293  13.798  1.00  0.00           H  
ATOM   2665  HB  VAL A 704      58.912 -14.580  12.812  1.00  0.00           H  
ATOM   2666 HG11 VAL A 704      59.194 -17.049  11.558  1.00  0.00           H  
ATOM   2667 HG12 VAL A 704      58.113 -16.069  10.825  1.00  0.00           H  
ATOM   2668 HG13 VAL A 704      59.655 -15.575  11.030  1.00  0.00           H  
ATOM   2669 HG21 VAL A 704      56.667 -14.718  12.280  1.00  0.00           H  
ATOM   2670 HG22 VAL A 704      56.595 -16.267  12.796  1.00  0.00           H  
ATOM   2671 HG23 VAL A 704      56.809 -15.056  13.873  1.00  0.00           H  
ATOM   2672  N   ARG A 705      59.715 -14.645  15.649  1.00 30.88           N  
ATOM   2673  CA  ARG A 705      59.607 -13.964  16.942  1.00 32.96           C  
ATOM   2674  C   ARG A 705      58.480 -12.911  16.990  1.00 31.10           C  
ATOM   2675  O   ARG A 705      57.887 -12.650  18.058  1.00 31.43           O  
ATOM   2676  CB  ARG A 705      60.979 -13.360  17.299  1.00 37.98           C  
ATOM   2677  CG  ARG A 705      61.034 -12.354  18.442  1.00 45.54           C  
ATOM   2678  CD  ARG A 705      60.878 -12.966  19.831  1.00 53.27           C  
ATOM   2679  NE  ARG A 705      61.448 -12.087  20.862  1.00 56.81           N  
ATOM   2680  CZ  ARG A 705      60.796 -11.118  21.510  1.00 57.96           C  
ATOM   2681  NH1 ARG A 705      61.436 -10.393  22.417  1.00 60.20           N  
ATOM   2682  NH2 ARG A 705      59.513 -10.865  21.267  1.00 56.64           N  
ATOM   2683  H   ARG A 705      60.423 -14.382  14.929  1.00  0.00           H  
ATOM   2684  HA  ARG A 705      59.422 -14.656  17.661  1.00  0.00           H  
ATOM   2685  HB2 ARG A 705      61.599 -14.123  17.529  1.00  0.00           H  
ATOM   2686  HB3 ARG A 705      61.339 -12.907  16.471  1.00  0.00           H  
ATOM   2687  HG2 ARG A 705      61.918 -11.869  18.416  1.00  0.00           H  
ATOM   2688  HG3 ARG A 705      60.299 -11.674  18.321  1.00  0.00           H  
ATOM   2689  HD2 ARG A 705      59.911 -13.091  20.007  1.00  0.00           H  
ATOM   2690  HD3 ARG A 705      61.356 -13.834  19.841  1.00  0.00           H  
ATOM   2691  HE  ARG A 705      62.424 -12.229  21.103  1.00  0.00           H  
ATOM   2692 HH11 ARG A 705      62.399 -10.537  22.617  1.00  0.00           H  
ATOM   2693 HH12 ARG A 705      60.933  -9.673  22.919  1.00  0.00           H  
ATOM   2694 HH21 ARG A 705      59.043 -11.412  20.563  1.00  0.00           H  
ATOM   2695 HH22 ARG A 705      59.033 -10.158  21.763  1.00  0.00           H  
ATOM   2696  N   THR A 706      58.192 -12.310  15.832  1.00 32.12           N  
ATOM   2697  CA  THR A 706      57.200 -11.244  15.701  1.00 28.44           C  
ATOM   2698  C   THR A 706      56.408 -11.408  14.403  1.00 27.54           C  
ATOM   2699  O   THR A 706      56.868 -12.046  13.454  1.00 28.56           O  
ATOM   2700  CB  THR A 706      57.833  -9.825  15.697  1.00 32.02           C  
ATOM   2701  OG1 THR A 706      58.673  -9.699  14.555  1.00 34.39           O  
ATOM   2702  CG2 THR A 706      58.652  -9.535  16.976  1.00 31.91           C  
ATOM   2703  H   THR A 706      58.745 -12.673  15.017  1.00  0.00           H  
ATOM   2704  HA  THR A 706      56.559 -11.307  16.471  1.00  0.00           H  
ATOM   2705  HB  THR A 706      57.084  -9.141  15.628  1.00  0.00           H  
ATOM   2706  HG1 THR A 706      58.649 -10.566  14.029  1.00  0.00           H  
ATOM   2707 HG21 THR A 706      58.922 -10.400  17.396  1.00  0.00           H  
ATOM   2708 HG22 THR A 706      59.465  -9.009  16.732  1.00  0.00           H  
ATOM   2709 HG23 THR A 706      58.090  -9.011  17.614  1.00  0.00           H  
ATOM   2710  N   THR A 707      55.209 -10.825  14.373  1.00 27.01           N  
ATOM   2711  CA  THR A 707      54.378 -10.858  13.172  1.00 26.99           C  
ATOM   2712  C   THR A 707      55.126 -10.212  12.012  1.00 28.23           C  
ATOM   2713  O   THR A 707      55.149 -10.742  10.902  1.00 28.56           O  
ATOM   2714  CB  THR A 707      53.072 -10.091  13.419  1.00 25.60           C  
ATOM   2715  OG1 THR A 707      52.454 -10.621  14.595  1.00 27.85           O  
ATOM   2716  CG2 THR A 707      52.134 -10.235  12.249  1.00 27.76           C  
ATOM   2717  H   THR A 707      54.927 -10.359  15.253  1.00  0.00           H  
ATOM   2718  HA  THR A 707      54.195 -11.814  12.937  1.00  0.00           H  
ATOM   2719  HB  THR A 707      53.291  -9.113  13.587  1.00  0.00           H  
ATOM   2720  HG1 THR A 707      53.027 -11.364  14.967  1.00  0.00           H  
ATOM   2721 HG21 THR A 707      52.653 -10.256  11.388  1.00  0.00           H  
ATOM   2722 HG22 THR A 707      51.607 -11.087  12.329  1.00  0.00           H  
ATOM   2723 HG23 THR A 707      51.493  -9.461  12.220  1.00  0.00           H  
ATOM   2724  N   ALA A 708      55.752  -9.070  12.299  1.00 29.24           N  
ATOM   2725  CA  ALA A 708      56.579  -8.363  11.331  1.00 32.29           C  
ATOM   2726  C   ALA A 708      57.587  -9.294  10.664  1.00 33.37           C  
ATOM   2727  O   ALA A 708      57.739  -9.266   9.437  1.00 35.52           O  
ATOM   2728  CB  ALA A 708      57.291  -7.201  12.000  1.00 32.39           C  
ATOM   2729  H   ALA A 708      55.597  -8.730  13.275  1.00  0.00           H  
ATOM   2730  HA  ALA A 708      55.982  -7.973  10.615  1.00  0.00           H  
ATOM   2731  HB1 ALA A 708      56.848  -6.342  11.742  1.00  0.00           H  
ATOM   2732  HB2 ALA A 708      57.250  -7.309  12.994  1.00  0.00           H  
ATOM   2733  HB3 ALA A 708      58.248  -7.180  11.709  1.00  0.00           H  
ATOM   2734  N   GLU A 709      58.258 -10.132  11.463  1.00 33.45           N  
ATOM   2735  CA  GLU A 709      59.221 -11.112  10.949  1.00 34.30           C  
ATOM   2736  C   GLU A 709      58.573 -12.165  10.045  1.00 33.18           C  
ATOM   2737  O   GLU A 709      59.116 -12.514   8.994  1.00 34.06           O  
ATOM   2738  CB  GLU A 709      59.975 -11.787  12.099  1.00 37.03           C  
ATOM   2739  CG  GLU A 709      61.279 -12.455  11.680  1.00 43.24           C  
ATOM   2740  CD  GLU A 709      61.875 -13.373  12.739  1.00 44.73           C  
ATOM   2741  OE1 GLU A 709      61.639 -13.155  13.951  1.00 48.18           O  
ATOM   2742  OE2 GLU A 709      62.603 -14.313  12.348  1.00 51.11           O  
ATOM   2743  H   GLU A 709      58.038 -10.028  12.476  1.00  0.00           H  
ATOM   2744  HA  GLU A 709      59.947 -10.630  10.432  1.00  0.00           H  
ATOM   2745  HB2 GLU A 709      60.196 -11.093  12.760  1.00  0.00           H  
ATOM   2746  HB3 GLU A 709      59.391 -12.484  12.473  1.00  0.00           H  
ATOM   2747  HG2 GLU A 709      61.101 -13.004  10.879  1.00  0.00           H  
ATOM   2748  HG3 GLU A 709      61.943 -11.749  11.494  1.00  0.00           H  
ATOM   2749  N   GLY A 710      57.415 -12.670  10.461  1.00 30.39           N  
ATOM   2750  CA  GLY A 710      56.634 -13.584   9.633  1.00 30.98           C  
ATOM   2751  C   GLY A 710      56.247 -12.985   8.284  1.00 31.08           C  
ATOM   2752  O   GLY A 710      56.414 -13.634   7.253  1.00 31.19           O  
ATOM   2753  H   GLY A 710      57.121 -12.363  11.409  1.00  0.00           H  
ATOM   2754  HA2 GLY A 710      57.167 -14.434   9.478  1.00  0.00           H  
ATOM   2755  HA3 GLY A 710      55.791 -13.850  10.132  1.00  0.00           H  
ATOM   2756  N   VAL A 711      55.748 -11.744   8.316  1.00 31.21           N  
ATOM   2757  CA  VAL A 711      55.355 -10.991   7.111  1.00 31.43           C  
ATOM   2758  C   VAL A 711      56.560 -10.740   6.211  1.00 33.01           C  
ATOM   2759  O   VAL A 711      56.503 -11.054   5.021  1.00 33.76           O  
ATOM   2760  CB  VAL A 711      54.659  -9.643   7.457  1.00 31.00           C  
ATOM   2761  CG1 VAL A 711      54.405  -8.823   6.195  1.00 32.16           C  
ATOM   2762  CG2 VAL A 711      53.365  -9.866   8.246  1.00 29.63           C  
ATOM   2763  H   VAL A 711      55.658 -11.345   9.281  1.00  0.00           H  
ATOM   2764  HA  VAL A 711      54.694 -11.551   6.601  1.00  0.00           H  
ATOM   2765  HB  VAL A 711      55.288  -9.121   8.024  1.00  0.00           H  
ATOM   2766 HG11 VAL A 711      54.828  -9.278   5.413  1.00  0.00           H  
ATOM   2767 HG12 VAL A 711      53.421  -8.744   6.043  1.00  0.00           H  
ATOM   2768 HG13 VAL A 711      54.800  -7.912   6.306  1.00  0.00           H  
ATOM   2769 HG21 VAL A 711      52.631  -9.340   7.821  1.00  0.00           H  
ATOM   2770 HG22 VAL A 711      53.140 -10.838   8.232  1.00  0.00           H  
ATOM   2771 HG23 VAL A 711      53.501  -9.561   9.187  1.00  0.00           H  
ATOM   2772  N   ALA A 712      57.647 -10.191   6.775  1.00 33.27           N  
ATOM   2773  CA  ALA A 712      58.876  -9.988   6.017  1.00 36.11           C  
ATOM   2774  C   ALA A 712      59.344 -11.299   5.348  1.00 36.64           C  
ATOM   2775  O   ALA A 712      59.688 -11.308   4.153  1.00 37.84           O  
ATOM   2776  CB  ALA A 712      59.969  -9.394   6.905  1.00 36.96           C  
ATOM   2777  H   ALA A 712      57.533  -9.933   7.771  1.00  0.00           H  
ATOM   2778  HA  ALA A 712      58.708  -9.311   5.292  1.00  0.00           H  
ATOM   2779  HB1 ALA A 712      59.876  -8.400   6.925  1.00  0.00           H  
ATOM   2780  HB2 ALA A 712      59.877  -9.757   7.831  1.00  0.00           H  
ATOM   2781  HB3 ALA A 712      60.864  -9.639   6.537  1.00  0.00           H  
ATOM   2782  N   ARG A 713      59.280 -12.402   6.106  1.00 35.39           N  
ATOM   2783  CA  ARG A 713      59.696 -13.711   5.621  1.00 37.11           C  
ATOM   2784  C   ARG A 713      58.871 -14.149   4.426  1.00 36.47           C  
ATOM   2785  O   ARG A 713      59.427 -14.675   3.465  1.00 38.58           O  
ATOM   2786  CB  ARG A 713      59.660 -14.777   6.721  1.00 37.42           C  
ATOM   2787  CG  ARG A 713      60.401 -16.055   6.366  1.00 39.56           C  
ATOM   2788  CD  ARG A 713      60.434 -17.010   7.545  1.00 40.04           C  
ATOM   2789  NE  ARG A 713      60.989 -18.310   7.184  1.00 40.30           N  
ATOM   2790  CZ  ARG A 713      61.386 -19.228   8.066  1.00 41.08           C  
ATOM   2791  NH1 ARG A 713      61.299 -18.987   9.374  1.00 39.73           N  
ATOM   2792  NH2 ARG A 713      61.885 -20.381   7.647  1.00 42.65           N  
ATOM   2793  H   ARG A 713      58.908 -12.237   7.067  1.00  0.00           H  
ATOM   2794  HA  ARG A 713      60.666 -13.661   5.344  1.00  0.00           H  
ATOM   2795  HB2 ARG A 713      60.077 -14.393   7.539  1.00  0.00           H  
ATOM   2796  HB3 ARG A 713      58.709 -15.009   6.897  1.00  0.00           H  
ATOM   2797  HG2 ARG A 713      59.939 -16.508   5.610  1.00  0.00           H  
ATOM   2798  HG3 ARG A 713      61.339 -15.836   6.116  1.00  0.00           H  
ATOM   2799  HD2 ARG A 713      60.994 -16.600   8.261  1.00  0.00           H  
ATOM   2800  HD3 ARG A 713      59.499 -17.130   7.872  1.00  0.00           H  
ATOM   2801  HE  ARG A 713      61.079 -18.530   6.206  1.00  0.00           H  
ATOM   2802 HH11 ARG A 713      60.919 -18.130   9.710  1.00  0.00           H  
ATOM   2803 HH12 ARG A 713      61.620 -19.680  10.027  1.00  0.00           H  
ATOM   2804 HH21 ARG A 713      61.944 -20.566   6.662  1.00  0.00           H  
ATOM   2805 HH22 ARG A 713      62.200 -21.063   8.302  1.00  0.00           H  
ATOM   2806  N   VAL A 714      57.559 -13.923   4.479  1.00 35.78           N  
ATOM   2807  CA  VAL A 714      56.688 -14.189   3.334  1.00 35.63           C  
ATOM   2808  C   VAL A 714      57.132 -13.336   2.132  1.00 36.65           C  
ATOM   2809  O   VAL A 714      57.264 -13.842   1.017  1.00 38.08           O  
ATOM   2810  CB  VAL A 714      55.203 -13.896   3.660  1.00 33.52           C  
ATOM   2811  CG1 VAL A 714      54.357 -13.962   2.401  1.00 34.07           C  
ATOM   2812  CG2 VAL A 714      54.667 -14.867   4.697  1.00 32.52           C  
ATOM   2813  H   VAL A 714      57.216 -13.550   5.384  1.00  0.00           H  
ATOM   2814  HA  VAL A 714      56.789 -15.151   3.078  1.00  0.00           H  
ATOM   2815  HB  VAL A 714      55.151 -12.963   4.002  1.00  0.00           H  
ATOM   2816 HG11 VAL A 714      54.944 -13.864   1.597  1.00  0.00           H  
ATOM   2817 HG12 VAL A 714      53.883 -14.842   2.360  1.00  0.00           H  
ATOM   2818 HG13 VAL A 714      53.682 -13.223   2.411  1.00  0.00           H  
ATOM   2819 HG21 VAL A 714      55.431 -15.261   5.209  1.00  0.00           H  
ATOM   2820 HG22 VAL A 714      54.059 -14.380   5.325  1.00  0.00           H  
ATOM   2821 HG23 VAL A 714      54.160 -15.597   4.237  1.00  0.00           H  
ATOM   2822  N   ARG A 715      57.359 -12.045   2.373  1.00 37.69           N  
ATOM   2823  CA  ARG A 715      57.689 -11.100   1.299  1.00 39.91           C  
ATOM   2824  C   ARG A 715      59.047 -11.373   0.650  1.00 44.49           C  
ATOM   2825  O   ARG A 715      59.243 -11.044  -0.523  1.00 46.26           O  
ATOM   2826  CB  ARG A 715      57.582  -9.657   1.797  1.00 39.37           C  
ATOM   2827  CG  ARG A 715      56.133  -9.239   2.039  1.00 37.12           C  
ATOM   2828  CD  ARG A 715      56.003  -7.932   2.801  1.00 37.74           C  
ATOM   2829  NE  ARG A 715      54.641  -7.403   2.693  1.00 37.02           N  
ATOM   2830  CZ  ARG A 715      54.167  -6.359   3.370  1.00 36.80           C  
ATOM   2831  NH1 ARG A 715      54.920  -5.706   4.256  1.00 37.56           N  
ATOM   2832  NH2 ARG A 715      52.916  -5.971   3.164  1.00 36.77           N  
ATOM   2833  H   ARG A 715      57.284 -11.768   3.371  1.00  0.00           H  
ATOM   2834  HA  ARG A 715      56.972 -11.164   0.583  1.00  0.00           H  
ATOM   2835  HB2 ARG A 715      58.069  -9.584   2.652  1.00  0.00           H  
ATOM   2836  HB3 ARG A 715      57.962  -9.060   1.110  1.00  0.00           H  
ATOM   2837  HG2 ARG A 715      55.669  -9.134   1.155  1.00  0.00           H  
ATOM   2838  HG3 ARG A 715      55.668  -9.955   2.566  1.00  0.00           H  
ATOM   2839  HD2 ARG A 715      56.212  -8.105   3.754  1.00  0.00           H  
ATOM   2840  HD3 ARG A 715      56.639  -7.280   2.410  1.00  0.00           H  
ATOM   2841  HE  ARG A 715      54.010  -7.869   2.052  1.00  0.00           H  
ATOM   2842 HH11 ARG A 715      55.867  -5.986   4.407  1.00  0.00           H  
ATOM   2843 HH12 ARG A 715      54.536  -4.937   4.765  1.00  0.00           H  
ATOM   2844 HH21 ARG A 715      52.343  -6.445   2.494  1.00  0.00           H  
ATOM   2845 HH22 ARG A 715      52.540  -5.198   3.680  1.00  0.00           H  
ATOM   2846  N   LYS A 716      59.954 -11.998   1.404  1.00 46.73           N  
ATOM   2847  CA  LYS A 716      61.340 -12.236   0.954  1.00 50.26           C  
ATOM   2848  C   LYS A 716      61.599 -13.644   0.400  1.00 53.41           C  
ATOM   2849  O   LYS A 716      62.606 -13.865  -0.290  1.00 53.22           O  
ATOM   2850  CB  LYS A 716      62.338 -11.929   2.089  1.00 50.87           C  
ATOM   2851  CG  LYS A 716      62.726 -10.461   2.307  1.00 52.90           C  
ATOM   2852  CD  LYS A 716      61.556  -9.480   2.229  1.00 53.36           C  
ATOM   2853  CE  LYS A 716      61.454  -8.563   3.438  1.00 53.36           C  
ATOM   2854  NZ  LYS A 716      60.098  -7.945   3.501  1.00 50.62           N  
ATOM   2855  H   LYS A 716      59.605 -12.305   2.337  1.00  0.00           H  
ATOM   2856  HA  LYS A 716      61.560 -11.558   0.225  1.00  0.00           H  
ATOM   2857  HB2 LYS A 716      61.942 -12.276   2.950  1.00  0.00           H  
ATOM   2858  HB3 LYS A 716      63.184 -12.450   1.905  1.00  0.00           H  
ATOM   2859  HG2 LYS A 716      63.159 -10.374   3.216  1.00  0.00           H  
ATOM   2860  HG3 LYS A 716      63.411 -10.202   1.612  1.00  0.00           H  
ATOM   2861  HD2 LYS A 716      61.669  -8.915   1.409  1.00  0.00           H  
ATOM   2862  HD3 LYS A 716      60.705 -10.004   2.153  1.00  0.00           H  
ATOM   2863  HE2 LYS A 716      61.611  -9.096   4.265  1.00  0.00           H  
ATOM   2864  HE3 LYS A 716      62.139  -7.844   3.360  1.00  0.00           H  
ATOM   2865  HZ1 LYS A 716      59.699  -7.932   2.585  1.00  0.00           H  
ATOM   2866  HZ2 LYS A 716      59.519  -8.482   4.113  1.00  0.00           H  
ATOM   2867  HZ3 LYS A 716      60.177  -7.011   3.847  1.00  0.00           H  
ATOM   2868  N   SER A 717      60.695 -14.583   0.687  1.00 55.08           N  
ATOM   2869  CA  SER A 717      60.905 -16.004   0.344  1.00 56.58           C  
ATOM   2870  C   SER A 717      60.358 -16.439  -1.017  1.00 54.94           C  
ATOM   2871  O   SER A 717      60.209 -17.639  -1.271  1.00 52.40           O  
ATOM   2872  CB  SER A 717      60.379 -16.920   1.457  1.00 58.51           C  
ATOM   2873  OG  SER A 717      61.077 -16.679   2.671  1.00 62.83           O  
ATOM   2874  H   SER A 717      59.842 -14.238   1.165  1.00  0.00           H  
ATOM   2875  HA  SER A 717      61.913 -16.171   0.342  1.00  0.00           H  
ATOM   2876  HB2 SER A 717      59.414 -16.734   1.595  1.00  0.00           H  
ATOM   2877  HB3 SER A 717      60.518 -17.864   1.185  1.00  0.00           H  
ATOM   2878  HG  SER A 717      61.758 -15.968   2.545  1.00  0.00           H  
ATOM   2879  N   LYS A 718      60.058 -15.458  -1.872  1.00 54.37           N  
ATOM   2880  CA  LYS A 718      59.711 -15.673  -3.292  1.00 54.70           C  
ATOM   2881  C   LYS A 718      58.616 -16.728  -3.519  1.00 53.14           C  
ATOM   2882  O   LYS A 718      58.651 -17.479  -4.496  1.00 54.83           O  
ATOM   2883  CB  LYS A 718      60.979 -15.992  -4.116  1.00 56.43           C  
ATOM   2884  CG  LYS A 718      62.061 -14.921  -4.051  1.00 56.07           C  
ATOM   2885  CD  LYS A 718      63.264 -15.269  -4.917  1.00 59.87           C  
ATOM   2886  CE  LYS A 718      64.370 -14.231  -4.772  1.00 59.27           C  
ATOM   2887  NZ  LYS A 718      65.466 -14.449  -5.763  1.00 61.94           N  
ATOM   2888  H   LYS A 718      60.089 -14.497  -1.445  1.00  0.00           H  
ATOM   2889  HA  LYS A 718      59.391 -14.789  -3.680  1.00  0.00           H  
ATOM   2890  HB2 LYS A 718      61.360 -16.848  -3.771  1.00  0.00           H  
ATOM   2891  HB3 LYS A 718      60.703 -16.106  -5.069  1.00  0.00           H  
ATOM   2892  HG2 LYS A 718      61.677 -14.051  -4.367  1.00  0.00           H  
ATOM   2893  HG3 LYS A 718      62.364 -14.821  -3.101  1.00  0.00           H  
ATOM   2894  HD2 LYS A 718      63.620 -16.152  -4.633  1.00  0.00           H  
ATOM   2895  HD3 LYS A 718      62.980 -15.297  -5.868  1.00  0.00           H  
ATOM   2896  HE2 LYS A 718      63.979 -13.319  -4.911  1.00  0.00           H  
ATOM   2897  HE3 LYS A 718      64.750 -14.287  -3.846  1.00  0.00           H  
ATOM   2898  HZ1 LYS A 718      66.259 -14.838  -5.296  1.00  0.00           H  
ATOM   2899  HZ2 LYS A 718      65.149 -15.079  -6.470  1.00  0.00           H  
ATOM   2900  HZ3 LYS A 718      65.714 -13.575  -6.177  1.00  0.00           H  
ATOM   2901  N   GLY A 719      57.649 -16.776  -2.603  1.00 49.28           N  
ATOM   2902  CA  GLY A 719      56.558 -17.751  -2.659  1.00 48.91           C  
ATOM   2903  C   GLY A 719      56.811 -19.080  -1.959  1.00 47.86           C  
ATOM   2904  O   GLY A 719      55.926 -19.936  -1.935  1.00 47.21           O  
ATOM   2905  H   GLY A 719      57.735 -16.063  -1.846  1.00  0.00           H  
ATOM   2906  HA2 GLY A 719      55.712 -17.322  -2.263  1.00  0.00           H  
ATOM   2907  HA3 GLY A 719      56.328 -17.933  -3.645  1.00  0.00           H  
ATOM   2908  N   LYS A 720      58.004 -19.254  -1.381  1.00 49.29           N  
ATOM   2909  CA  LYS A 720      58.382 -20.530  -0.730  1.00 50.28           C  
ATOM   2910  C   LYS A 720      58.258 -20.556   0.822  1.00 48.83           C  
ATOM   2911  O   LYS A 720      58.760 -21.473   1.488  1.00 51.69           O  
ATOM   2912  CB  LYS A 720      59.778 -20.992  -1.201  1.00 53.12           C  
ATOM   2913  CG  LYS A 720      59.947 -21.169  -2.712  1.00 57.17           C  
ATOM   2914  CD  LYS A 720      59.056 -22.262  -3.308  1.00 59.05           C  
ATOM   2915  CE  LYS A 720      59.619 -22.829  -4.609  1.00 64.14           C  
ATOM   2916  NZ  LYS A 720      59.634 -21.877  -5.757  1.00 65.44           N  
ATOM   2917  H   LYS A 720      58.636 -18.435  -1.424  1.00  0.00           H  
ATOM   2918  HA  LYS A 720      57.787 -21.271  -1.104  1.00  0.00           H  
ATOM   2919  HB2 LYS A 720      60.448 -20.314  -0.889  1.00  0.00           H  
ATOM   2920  HB3 LYS A 720      59.976 -21.871  -0.759  1.00  0.00           H  
ATOM   2921  HG2 LYS A 720      59.731 -20.296  -3.167  1.00  0.00           H  
ATOM   2922  HG3 LYS A 720      60.909 -21.397  -2.907  1.00  0.00           H  
ATOM   2923  HD2 LYS A 720      58.977 -23.004  -2.647  1.00  0.00           H  
ATOM   2924  HD3 LYS A 720      58.156 -21.875  -3.494  1.00  0.00           H  
ATOM   2925  HE2 LYS A 720      60.567 -23.150  -4.437  1.00  0.00           H  
ATOM   2926  HE3 LYS A 720      59.073 -23.646  -4.868  1.00  0.00           H  
ATOM   2927  HZ1 LYS A 720      59.533 -20.944  -5.414  1.00  0.00           H  
ATOM   2928  HZ2 LYS A 720      60.501 -21.963  -6.246  1.00  0.00           H  
ATOM   2929  HZ3 LYS A 720      58.878 -22.092  -6.374  1.00  0.00           H  
ATOM   2930  N   TYR A 721      57.590 -19.549   1.381  1.00 42.61           N  
ATOM   2931  CA  TYR A 721      57.192 -19.563   2.788  1.00 39.83           C  
ATOM   2932  C   TYR A 721      55.782 -19.007   2.917  1.00 37.66           C  
ATOM   2933  O   TYR A 721      55.510 -17.913   2.415  1.00 38.72           O  
ATOM   2934  CB  TYR A 721      58.158 -18.756   3.672  1.00 39.61           C  
ATOM   2935  CG  TYR A 721      57.820 -18.784   5.162  1.00 37.72           C  
ATOM   2936  CD1 TYR A 721      58.199 -19.877   5.966  1.00 37.69           C  
ATOM   2937  CD2 TYR A 721      57.121 -17.730   5.769  1.00 35.41           C  
ATOM   2938  CE1 TYR A 721      57.893 -19.918   7.325  1.00 36.25           C  
ATOM   2939  CE2 TYR A 721      56.811 -17.758   7.134  1.00 34.04           C  
ATOM   2940  CZ  TYR A 721      57.205 -18.850   7.909  1.00 34.11           C  
ATOM   2941  OH  TYR A 721      56.897 -18.875   9.257  1.00 32.53           O  
ATOM   2942  H   TYR A 721      57.378 -18.759   0.737  1.00  0.00           H  
ATOM   2943  HA  TYR A 721      57.186 -20.512   3.104  1.00  0.00           H  
ATOM   2944  HB2 TYR A 721      59.074 -19.131   3.558  1.00  0.00           H  
ATOM   2945  HB3 TYR A 721      58.137 -17.806   3.372  1.00  0.00           H  
ATOM   2946  HD1 TYR A 721      58.697 -20.638   5.550  1.00  0.00           H  
ATOM   2947  HD2 TYR A 721      56.842 -16.948   5.220  1.00  0.00           H  
ATOM   2948  HE1 TYR A 721      58.163 -20.702   7.880  1.00  0.00           H  
ATOM   2949  HE2 TYR A 721      56.312 -17.003   7.549  1.00  0.00           H  
ATOM   2950  HH  TYR A 721      56.390 -18.036   9.478  1.00  0.00           H  
ATOM   2951  N   ALA A 722      54.912 -19.772   3.583  1.00 35.35           N  
ATOM   2952  CA  ALA A 722      53.569 -19.337   3.971  1.00 33.79           C  
ATOM   2953  C   ALA A 722      53.519 -19.140   5.492  1.00 32.89           C  
ATOM   2954  O   ALA A 722      54.113 -19.903   6.250  1.00 33.24           O  
ATOM   2955  CB  ALA A 722      52.523 -20.354   3.536  1.00 35.54           C  
ATOM   2956  H   ALA A 722      55.282 -20.732   3.809  1.00  0.00           H  
ATOM   2957  HA  ALA A 722      53.371 -18.462   3.531  1.00  0.00           H  
ATOM   2958  HB1 ALA A 722      52.882 -21.278   3.663  1.00  0.00           H  
ATOM   2959  HB2 ALA A 722      51.697 -20.240   4.087  1.00  0.00           H  
ATOM   2960  HB3 ALA A 722      52.301 -20.213   2.571  1.00  0.00           H  
ATOM   2961  N   TYR A 723      52.815 -18.106   5.934  1.00 29.68           N  
ATOM   2962  CA  TYR A 723      52.767 -17.782   7.351  1.00 28.81           C  
ATOM   2963  C   TYR A 723      51.373 -18.022   7.891  1.00 28.39           C  
ATOM   2964  O   TYR A 723      50.394 -17.586   7.284  1.00 26.85           O  
ATOM   2965  CB  TYR A 723      53.180 -16.335   7.547  1.00 27.99           C  
ATOM   2966  CG  TYR A 723      53.305 -15.880   8.966  1.00 27.71           C  
ATOM   2967  CD1 TYR A 723      53.914 -16.686   9.930  1.00 29.00           C  
ATOM   2968  CD2 TYR A 723      52.823 -14.623   9.349  1.00 26.21           C  
ATOM   2969  CE1 TYR A 723      54.020 -16.257  11.246  1.00 27.84           C  
ATOM   2970  CE2 TYR A 723      52.951 -14.188  10.654  1.00 26.70           C  
ATOM   2971  CZ  TYR A 723      53.532 -15.020  11.600  1.00 27.65           C  
ATOM   2972  OH  TYR A 723      53.655 -14.574  12.898  1.00 29.88           O  
ATOM   2973  H   TYR A 723      52.318 -17.567   5.203  1.00  0.00           H  
ATOM   2974  HA  TYR A 723      53.403 -18.390   7.836  1.00  0.00           H  
ATOM   2975  HB2 TYR A 723      54.069 -16.199   7.092  1.00  0.00           H  
ATOM   2976  HB3 TYR A 723      52.499 -15.750   7.088  1.00  0.00           H  
ATOM   2977  HD1 TYR A 723      54.276 -17.579   9.671  1.00  0.00           H  
ATOM   2978  HD2 TYR A 723      52.386 -14.042   8.670  1.00  0.00           H  
ATOM   2979  HE1 TYR A 723      54.452 -16.848  11.932  1.00  0.00           H  
ATOM   2980  HE2 TYR A 723      52.628 -13.280  10.920  1.00  0.00           H  
ATOM   2981  HH  TYR A 723      53.223 -13.662  12.968  1.00  0.00           H  
ATOM   2982  N   LEU A 724      51.298 -18.699   9.036  1.00 26.45           N  
ATOM   2983  CA  LEU A 724      50.045 -18.995   9.702  1.00 25.32           C  
ATOM   2984  C   LEU A 724      49.880 -17.994  10.804  1.00 23.65           C  
ATOM   2985  O   LEU A 724      50.721 -17.878  11.694  1.00 24.27           O  
ATOM   2986  CB  LEU A 724      50.033 -20.426  10.255  1.00 26.10           C  
ATOM   2987  CG  LEU A 724      49.931 -21.518   9.193  1.00 28.36           C  
ATOM   2988  CD1 LEU A 724      50.676 -22.766   9.642  1.00 30.14           C  
ATOM   2989  CD2 LEU A 724      48.458 -21.803   8.919  1.00 29.68           C  
ATOM   2990  H   LEU A 724      52.231 -18.999   9.413  1.00  0.00           H  
ATOM   2991  HA  LEU A 724      49.302 -18.885   9.048  1.00  0.00           H  
ATOM   2992  HB2 LEU A 724      50.879 -20.567  10.749  1.00  0.00           H  
ATOM   2993  HB3 LEU A 724      49.250 -20.514  10.852  1.00  0.00           H  
ATOM   2994  HG  LEU A 724      50.330 -21.182   8.341  1.00  0.00           H  
ATOM   2995 HD11 LEU A 724      50.278 -23.104  10.495  1.00  0.00           H  
ATOM   2996 HD12 LEU A 724      50.601 -23.472   8.937  1.00  0.00           H  
ATOM   2997 HD13 LEU A 724      51.641 -22.545   9.790  1.00  0.00           H  
ATOM   2998 HD21 LEU A 724      48.013 -20.969   8.591  1.00  0.00           H  
ATOM   2999 HD22 LEU A 724      48.381 -22.518   8.224  1.00  0.00           H  
ATOM   3000 HD23 LEU A 724      48.015 -22.108   9.762  1.00  0.00           H  
ATOM   3001  N   LEU A 725      48.829 -17.191  10.698  1.00 22.60           N  
ATOM   3002  CA  LEU A 725      48.641 -16.107  11.642  1.00 21.42           C  
ATOM   3003  C   LEU A 725      47.167 -15.819  11.691  1.00 20.20           C  
ATOM   3004  O   LEU A 725      46.376 -16.398  10.919  1.00 21.35           O  
ATOM   3005  CB  LEU A 725      49.424 -14.849  11.212  1.00 21.26           C  
ATOM   3006  CG  LEU A 725      48.854 -13.950  10.085  1.00 22.39           C  
ATOM   3007  CD1 LEU A 725      49.708 -12.703   9.912  1.00 22.07           C  
ATOM   3008  CD2 LEU A 725      48.719 -14.680   8.757  1.00 23.77           C  
ATOM   3009  H   LEU A 725      48.189 -17.400   9.918  1.00  0.00           H  
ATOM   3010  HA  LEU A 725      48.942 -16.408  12.540  1.00  0.00           H  
ATOM   3011  HB2 LEU A 725      49.529 -14.264  12.025  1.00  0.00           H  
ATOM   3012  HB3 LEU A 725      50.337 -15.146  10.913  1.00  0.00           H  
ATOM   3013  HG  LEU A 725      47.923 -13.690  10.330  1.00  0.00           H  
ATOM   3014 HD11 LEU A 725      50.643 -12.968   9.673  1.00  0.00           H  
ATOM   3015 HD12 LEU A 725      49.327 -12.135   9.182  1.00  0.00           H  
ATOM   3016 HD13 LEU A 725      49.718 -12.183  10.767  1.00  0.00           H  
ATOM   3017 HD21 LEU A 725      48.102 -15.460   8.865  1.00  0.00           H  
ATOM   3018 HD22 LEU A 725      48.348 -14.056   8.068  1.00  0.00           H  
ATOM   3019 HD23 LEU A 725      49.618 -15.006   8.461  1.00  0.00           H  
ATOM   3020  N   GLU A 726      46.778 -14.964  12.616  1.00 20.25           N  
ATOM   3021  CA  GLU A 726      45.374 -14.666  12.779  1.00 19.11           C  
ATOM   3022  C   GLU A 726      44.830 -13.806  11.637  1.00 20.95           C  
ATOM   3023  O   GLU A 726      45.534 -12.962  11.105  1.00 19.65           O  
ATOM   3024  CB  GLU A 726      45.169 -14.042  14.134  1.00 18.59           C  
ATOM   3025  CG  GLU A 726      45.581 -15.070  15.159  1.00 19.43           C  
ATOM   3026  CD  GLU A 726      45.637 -14.547  16.556  1.00 18.27           C  
ATOM   3027  OE1 GLU A 726      45.895 -13.333  16.738  1.00 19.49           O  
ATOM   3028  OE2 GLU A 726      45.420 -15.378  17.469  1.00 18.92           O  
ATOM   3029  H   GLU A 726      47.531 -14.548  13.184  1.00  0.00           H  
ATOM   3030  HA  GLU A 726      44.841 -15.526  12.826  1.00  0.00           H  
ATOM   3031  HB2 GLU A 726      45.760 -13.290  14.216  1.00  0.00           H  
ATOM   3032  HB3 GLU A 726      44.233 -13.866  14.251  1.00  0.00           H  
ATOM   3033  HG2 GLU A 726      44.920 -15.809  15.136  1.00  0.00           H  
ATOM   3034  HG3 GLU A 726      46.486 -15.399  14.920  1.00  0.00           H  
ATOM   3035  N   SER A 727      43.590 -14.111  11.254  1.00 20.04           N  
ATOM   3036  CA  SER A 727      42.924 -13.496  10.102  1.00 21.10           C  
ATOM   3037  C   SER A 727      42.935 -11.987  10.187  1.00 21.09           C  
ATOM   3038  O   SER A 727      43.105 -11.313   9.188  1.00 21.10           O  
ATOM   3039  CB  SER A 727      41.507 -14.038   9.969  1.00 21.07           C  
ATOM   3040  OG  SER A 727      40.807 -13.860  11.190  1.00 20.41           O  
ATOM   3041  H   SER A 727      43.125 -14.837  11.853  1.00  0.00           H  
ATOM   3042  HA  SER A 727      43.432 -13.770   9.272  1.00  0.00           H  
ATOM   3043  HB2 SER A 727      41.036 -13.542   9.252  1.00  0.00           H  
ATOM   3044  HB3 SER A 727      41.549 -15.006   9.760  1.00  0.00           H  
ATOM   3045  HG  SER A 727      41.377 -13.424  11.869  1.00  0.00           H  
ATOM   3046  N   THR A 728      42.782 -11.473  11.394  1.00 19.37           N  
ATOM   3047  CA  THR A 728      42.859 -10.021  11.636  1.00 21.34           C  
ATOM   3048  C   THR A 728      44.167  -9.410  11.181  1.00 22.37           C  
ATOM   3049  O   THR A 728      44.182  -8.396  10.505  1.00 21.51           O  
ATOM   3050  CB  THR A 728      42.726  -9.754  13.123  1.00 20.91           C  
ATOM   3051  OG1 THR A 728      43.535 -10.740  13.789  1.00 21.57           O  
ATOM   3052  CG2 THR A 728      41.275  -9.939  13.532  1.00 19.90           C  
ATOM   3053  H   THR A 728      42.605 -12.161  12.151  1.00  0.00           H  
ATOM   3054  HA  THR A 728      42.100  -9.581  11.125  1.00  0.00           H  
ATOM   3055  HB  THR A 728      43.106  -8.843  13.339  1.00  0.00           H  
ATOM   3056  HG1 THR A 728      43.973 -11.341  13.126  1.00  0.00           H  
ATOM   3057 HG21 THR A 728      40.672  -9.505  12.858  1.00  0.00           H  
ATOM   3058 HG22 THR A 728      41.057 -10.917  13.584  1.00  0.00           H  
ATOM   3059 HG23 THR A 728      41.117  -9.521  14.430  1.00  0.00           H  
ATOM   3060  N   MET A 729      45.284 -10.037  11.557  1.00 21.79           N  
ATOM   3061  CA  MET A 729      46.567  -9.521  11.144  0.50 21.94           C  
ATOM   3062  C   MET A 729      46.797  -9.743   9.651  1.00 22.18           C  
ATOM   3063  O   MET A 729      47.376  -8.883   9.010  1.00 22.54           O  
ATOM   3064  CB  MET A 729      47.688 -10.076  12.016  0.50 22.91           C  
ATOM   3065  CG  MET A 729      47.582  -9.556  13.441  0.50 25.38           C  
ATOM   3066  SD  MET A 729      48.624 -10.438  14.609  0.50 25.19           S  
ATOM   3067  CE  MET A 729      47.819 -10.030  16.164  0.50 24.37           C  
ATOM   3068  H   MET A 729      45.145 -10.874  12.135  1.00  0.00           H  
ATOM   3069  HA  MET A 729      46.583  -8.526  11.311  1.00  0.00           H  
ATOM   3070  HB2 MET A 729      47.628 -11.071  12.035  1.00  0.00           H  
ATOM   3071  HB3 MET A 729      48.567  -9.795  11.640  1.00  0.00           H  
ATOM   3072  HG2 MET A 729      47.809  -8.550  13.434  1.00  0.00           H  
ATOM   3073  HG3 MET A 729      46.592  -9.599  13.728  1.00  0.00           H  
ATOM   3074  HE1 MET A 729      47.019 -10.617  16.288  1.00  0.00           H  
ATOM   3075  HE2 MET A 729      48.460 -10.174  16.918  1.00  0.00           H  
ATOM   3076  HE3 MET A 729      47.531  -9.072  16.148  1.00  0.00           H  
ATOM   3077  N   ASN A 730      46.321 -10.891   9.126  1.00 20.99           N  
ATOM   3078  CA  ASN A 730      46.416 -11.232   7.719  1.00 23.06           C  
ATOM   3079  C   ASN A 730      45.689 -10.144   6.900  1.00 23.50           C  
ATOM   3080  O   ASN A 730      46.282  -9.559   5.990  1.00 24.24           O  
ATOM   3081  CB  ASN A 730      45.789 -12.615   7.506  1.00 22.96           C  
ATOM   3082  CG  ASN A 730      46.331 -13.340   6.302  1.00 24.24           C  
ATOM   3083  OD1 ASN A 730      47.032 -12.780   5.466  1.00 25.99           O  
ATOM   3084  ND2 ASN A 730      46.035 -14.623   6.238  1.00 24.18           N  
ATOM   3085  H   ASN A 730      45.872 -11.517   9.841  1.00  0.00           H  
ATOM   3086  HA  ASN A 730      47.377 -11.187   7.458  1.00  0.00           H  
ATOM   3087  HB2 ASN A 730      45.967 -13.165   8.322  1.00  0.00           H  
ATOM   3088  HB3 ASN A 730      44.802 -12.494   7.394  1.00  0.00           H  
ATOM   3089 HD22 ASN A 730      45.484 -15.067   6.942  1.00  0.00           H  
ATOM   3090 HD21 ASN A 730      46.369 -15.176   5.461  1.00  0.00           H  
ATOM   3091  N   GLU A 731      44.437  -9.863   7.289  1.00 24.52           N  
ATOM   3092  CA  GLU A 731      43.555  -8.850   6.648  1.00 25.72           C  
ATOM   3093  C   GLU A 731      44.213  -7.483   6.663  1.00 25.46           C  
ATOM   3094  O   GLU A 731      44.139  -6.730   5.681  1.00 27.59           O  
ATOM   3095  CB  GLU A 731      42.229  -8.719   7.406  1.00 27.21           C  
ATOM   3096  CG  GLU A 731      41.204  -9.818   7.193  1.00 34.72           C  
ATOM   3097  CD  GLU A 731      40.164  -9.950   8.326  1.00 31.98           C  
ATOM   3098  OE1 GLU A 731      39.225 -10.728   8.084  1.00 40.08           O  
ATOM   3099  OE2 GLU A 731      40.248  -9.327   9.454  1.00 30.68           O  
ATOM   3100  H   GLU A 731      44.113 -10.434   8.113  1.00  0.00           H  
ATOM   3101  HA  GLU A 731      43.369  -9.134   5.704  1.00  0.00           H  
ATOM   3102  HB2 GLU A 731      42.444  -8.694   8.379  1.00  0.00           H  
ATOM   3103  HB3 GLU A 731      41.810  -7.860   7.127  1.00  0.00           H  
ATOM   3104  HG2 GLU A 731      40.701  -9.625   6.366  1.00  0.00           H  
ATOM   3105  HG3 GLU A 731      41.674 -10.685   7.137  1.00  0.00           H  
ATOM   3106  N   TYR A 732      44.832  -7.151   7.795  1.00 25.07           N  
ATOM   3107  CA  TYR A 732      45.513  -5.879   7.929  1.00 24.25           C  
ATOM   3108  C   TYR A 732      46.636  -5.742   6.936  1.00 27.33           C  
ATOM   3109  O   TYR A 732      46.762  -4.717   6.249  1.00 27.43           O  
ATOM   3110  CB  TYR A 732      46.035  -5.667   9.352  1.00 25.26           C  
ATOM   3111  CG  TYR A 732      46.926  -4.445   9.489  1.00 26.01           C  
ATOM   3112  CD1 TYR A 732      46.394  -3.150   9.394  1.00 27.64           C  
ATOM   3113  CD2 TYR A 732      48.300  -4.585   9.727  1.00 27.52           C  
ATOM   3114  CE1 TYR A 732      47.210  -2.036   9.528  1.00 27.63           C  
ATOM   3115  CE2 TYR A 732      49.126  -3.477   9.847  1.00 28.25           C  
ATOM   3116  CZ  TYR A 732      48.575  -2.212   9.754  1.00 28.86           C  
ATOM   3117  OH  TYR A 732      49.400  -1.126   9.886  1.00 33.41           O  
ATOM   3118  H   TYR A 732      44.782  -7.864   8.544  1.00  0.00           H  
ATOM   3119  HA  TYR A 732      44.842  -5.141   7.755  1.00  0.00           H  
ATOM   3120  HB2 TYR A 732      45.256  -5.552   9.958  1.00  0.00           H  
ATOM   3121  HB3 TYR A 732      46.565  -6.466   9.614  1.00  0.00           H  
ATOM   3122  HD1 TYR A 732      45.417  -3.033   9.228  1.00  0.00           H  
ATOM   3123  HD2 TYR A 732      48.687  -5.501   9.812  1.00  0.00           H  
ATOM   3124  HE1 TYR A 732      46.828  -1.116   9.465  1.00  0.00           H  
ATOM   3125  HE2 TYR A 732      50.105  -3.591   9.998  1.00  0.00           H  
ATOM   3126  HH  TYR A 732      50.344  -1.455  10.022  1.00  0.00           H  
ATOM   3127  N   ILE A 733      47.478  -6.775   6.875  1.00 25.33           N  
ATOM   3128  CA  ILE A 733      48.677  -6.731   6.054  1.00 27.62           C  
ATOM   3129  C   ILE A 733      48.338  -6.706   4.565  1.00 26.72           C  
ATOM   3130  O   ILE A 733      49.031  -6.068   3.803  1.00 27.07           O  
ATOM   3131  CB  ILE A 733      49.671  -7.863   6.427  1.00 27.57           C  
ATOM   3132  CG1 ILE A 733      50.203  -7.660   7.859  1.00 27.11           C  
ATOM   3133  CG2 ILE A 733      50.818  -7.969   5.422  1.00 28.19           C  
ATOM   3134  CD1 ILE A 733      51.042  -6.399   8.096  1.00 26.50           C  
ATOM   3135  H   ILE A 733      47.204  -7.592   7.453  1.00  0.00           H  
ATOM   3136  HA  ILE A 733      49.131  -5.855   6.258  1.00  0.00           H  
ATOM   3137  HB  ILE A 733      49.176  -8.722   6.403  1.00  0.00           H  
ATOM   3138 HG12 ILE A 733      49.418  -7.642   8.487  1.00  0.00           H  
ATOM   3139 HG13 ILE A 733      50.764  -8.460   8.099  1.00  0.00           H  
ATOM   3140 HG21 ILE A 733      51.396  -8.746   5.661  1.00  0.00           H  
ATOM   3141 HG22 ILE A 733      50.444  -8.100   4.507  1.00  0.00           H  
ATOM   3142 HG23 ILE A 733      51.357  -7.130   5.447  1.00  0.00           H  
ATOM   3143 HD11 ILE A 733      50.487  -5.600   7.886  1.00  0.00           H  
ATOM   3144 HD12 ILE A 733      51.327  -6.377   9.050  1.00  0.00           H  
ATOM   3145 HD13 ILE A 733      51.840  -6.427   7.501  1.00  0.00           H  
ATOM   3146  N   GLU A 734      47.250  -7.391   4.189  1.00 27.11           N  
ATOM   3147  CA  GLU A 734      46.775  -7.430   2.804  1.00 30.96           C  
ATOM   3148  C   GLU A 734      46.440  -6.016   2.286  1.00 32.07           C  
ATOM   3149  O   GLU A 734      46.525  -5.761   1.084  1.00 35.40           O  
ATOM   3150  CB  GLU A 734      45.549  -8.339   2.684  1.00 31.12           C  
ATOM   3151  CG  GLU A 734      45.258  -8.757   1.251  1.00 37.06           C  
ATOM   3152  CD  GLU A 734      44.159  -9.792   1.113  1.00 40.11           C  
ATOM   3153  OE1 GLU A 734      43.996 -10.645   2.007  1.00 37.55           O  
ATOM   3154  OE2 GLU A 734      43.466  -9.757   0.077  1.00 46.08           O  
ATOM   3155  H   GLU A 734      46.771  -7.894   4.969  1.00  0.00           H  
ATOM   3156  HA  GLU A 734      47.480  -7.837   2.214  1.00  0.00           H  
ATOM   3157  HB2 GLU A 734      45.728  -9.151   3.201  1.00  0.00           H  
ATOM   3158  HB3 GLU A 734      44.773  -7.840   3.013  1.00  0.00           H  
ATOM   3159  HG2 GLU A 734      44.976  -7.954   0.747  1.00  0.00           H  
ATOM   3160  HG3 GLU A 734      46.083  -9.147   0.869  1.00  0.00           H  
ATOM   3161  N   GLN A 735      46.085  -5.116   3.204  1.00 32.41           N  
ATOM   3162  CA  GLN A 735      45.777  -3.709   2.861  1.00 36.17           C  
ATOM   3163  C   GLN A 735      46.939  -2.722   3.082  1.00 38.93           C  
ATOM   3164  O   GLN A 735      46.739  -1.493   3.051  1.00 39.66           O  
ATOM   3165  CB  GLN A 735      44.503  -3.220   3.578  1.00 37.37           C  
ATOM   3166  CG  GLN A 735      43.220  -4.025   3.323  1.00 39.01           C  
ATOM   3167  CD  GLN A 735      42.953  -4.384   1.859  1.00 44.31           C  
ATOM   3168  OE1 GLN A 735      43.204  -3.596   0.937  1.00 50.28           O  
ATOM   3169  NE2 GLN A 735      42.427  -5.588   1.643  1.00 44.83           N  
ATOM   3170  H   GLN A 735      46.041  -5.479   4.177  1.00  0.00           H  
ATOM   3171  HA  GLN A 735      45.537  -3.682   1.872  1.00  0.00           H  
ATOM   3172  HB2 GLN A 735      44.675  -3.224   4.573  1.00  0.00           H  
ATOM   3173  HB3 GLN A 735      44.326  -2.265   3.299  1.00  0.00           H  
ATOM   3174  HG2 GLN A 735      43.272  -4.881   3.853  1.00  0.00           H  
ATOM   3175  HG3 GLN A 735      42.437  -3.490   3.665  1.00  0.00           H  
ATOM   3176 HE21 GLN A 735      42.209  -5.891   0.698  1.00  0.00           H  
ATOM   3177 HE22 GLN A 735      42.249  -6.196   2.436  1.00  0.00           H  
ATOM   3178  N   ARG A 736      48.148  -3.249   3.278  1.00 37.97           N  
ATOM   3179  CA  ARG A 736      49.355  -2.426   3.474  0.50 36.97           C  
ATOM   3180  C   ARG A 736      50.290  -2.547   2.276  1.00 39.55           C  
ATOM   3181  O   ARG A 736      50.429  -3.641   1.701  1.00 37.77           O  
ATOM   3182  CB  ARG A 736      50.115  -2.841   4.746  0.50 36.68           C  
ATOM   3183  CG  ARG A 736      49.366  -2.652   6.063  0.50 36.38           C  
ATOM   3184  CD  ARG A 736      49.102  -1.186   6.362  0.50 36.15           C  
ATOM   3185  NE  ARG A 736      50.336  -0.464   6.664  0.50 36.11           N  
ATOM   3186  CZ  ARG A 736      50.400   0.839   6.914  0.50 35.05           C  
ATOM   3187  NH1 ARG A 736      49.301   1.578   6.898  0.50 34.92           N  
ATOM   3188  NH2 ARG A 736      51.566   1.403   7.183  0.50 35.53           N  
ATOM   3189  H   ARG A 736      48.171  -4.292   3.281  1.00  0.00           H  
ATOM   3190  HA  ARG A 736      49.074  -1.467   3.571  1.00  0.00           H  
ATOM   3191  HB2 ARG A 736      50.351  -3.811   4.662  1.00  0.00           H  
ATOM   3192  HB3 ARG A 736      50.959  -2.302   4.792  1.00  0.00           H  
ATOM   3193  HG2 ARG A 736      48.488  -3.124   6.014  1.00  0.00           H  
ATOM   3194  HG3 ARG A 736      49.911  -3.029   6.809  1.00  0.00           H  
ATOM   3195  HD2 ARG A 736      48.670  -0.779   5.563  1.00  0.00           H  
ATOM   3196  HD3 ARG A 736      48.491  -1.136   7.147  1.00  0.00           H  
ATOM   3197  HE  ARG A 736      51.195  -0.990   6.684  1.00  0.00           H  
ATOM   3198 HH11 ARG A 736      48.408   1.171   6.720  1.00  0.00           H  
ATOM   3199 HH12 ARG A 736      49.365   2.569   7.070  1.00  0.00           H  
ATOM   3200 HH21 ARG A 736      52.397   0.841   7.217  1.00  0.00           H  
ATOM   3201 HH22 ARG A 736      51.624   2.386   7.354  1.00  0.00           H  
ATOM   3202  N   LYS A 737      50.932  -1.438   1.911  1.00 39.43           N  
ATOM   3203  CA  LYS A 737      51.991  -1.432   0.892  1.00 41.65           C  
ATOM   3204  C   LYS A 737      53.078  -2.426   1.331  1.00 42.02           C  
ATOM   3205  O   LYS A 737      53.341  -2.520   2.533  1.00 41.67           O  
ATOM   3206  CB  LYS A 737      52.585  -0.028   0.735  1.00 44.24           C  
ATOM   3207  CG  LYS A 737      51.716   0.927  -0.065  1.00 46.83           C  
ATOM   3208  CD  LYS A 737      52.237   2.353   0.033  1.00 51.24           C  
ATOM   3209  CE  LYS A 737      51.535   3.283  -0.950  1.00 56.69           C  
ATOM   3210  NZ  LYS A 737      50.230   3.788  -0.437  1.00 58.47           N  
ATOM   3211  H   LYS A 737      50.621  -0.575   2.408  1.00  0.00           H  
ATOM   3212  HA  LYS A 737      51.611  -1.738   0.027  1.00  0.00           H  
ATOM   3213  HB2 LYS A 737      52.719   0.356   1.647  1.00  0.00           H  
ATOM   3214  HB3 LYS A 737      53.467  -0.115   0.274  1.00  0.00           H  
ATOM   3215  HG2 LYS A 737      51.719   0.648  -1.024  1.00  0.00           H  
ATOM   3216  HG3 LYS A 737      50.784   0.899   0.291  1.00  0.00           H  
ATOM   3217  HD2 LYS A 737      52.078   2.692   0.956  1.00  0.00           H  
ATOM   3218  HD3 LYS A 737      53.212   2.356  -0.171  1.00  0.00           H  
ATOM   3219  HE2 LYS A 737      52.139   4.066  -1.142  1.00  0.00           H  
ATOM   3220  HE3 LYS A 737      51.379   2.785  -1.812  1.00  0.00           H  
ATOM   3221  HZ1 LYS A 737      49.869   4.473  -1.069  1.00  0.00           H  
ATOM   3222  HZ2 LYS A 737      49.587   3.027  -0.364  1.00  0.00           H  
ATOM   3223  HZ3 LYS A 737      50.366   4.200   0.463  1.00  0.00           H  
ATOM   3224  N   PRO A 738      53.682  -3.177   0.400  1.00 41.86           N  
ATOM   3225  CA  PRO A 738      53.444  -3.036  -1.044  1.00 43.13           C  
ATOM   3226  C   PRO A 738      52.426  -4.011  -1.638  1.00 42.25           C  
ATOM   3227  O   PRO A 738      52.583  -4.441  -2.782  1.00 44.13           O  
ATOM   3228  CB  PRO A 738      54.844  -3.245  -1.648  1.00 44.60           C  
ATOM   3229  CG  PRO A 738      55.552  -4.102  -0.658  1.00 44.38           C  
ATOM   3230  CD  PRO A 738      55.046  -3.671   0.685  1.00 43.11           C  
ATOM   3231  HA  PRO A 738      53.179  -2.070  -1.264  1.00  0.00           H  
ATOM   3232  HB2 PRO A 738      54.775  -3.700  -2.539  1.00  0.00           H  
ATOM   3233  HB3 PRO A 738      55.309  -2.365  -1.765  1.00  0.00           H  
ATOM   3234  HG2 PRO A 738      55.350  -5.075  -0.823  1.00  0.00           H  
ATOM   3235  HG3 PRO A 738      56.549  -3.971  -0.726  1.00  0.00           H  
ATOM   3236  HD2 PRO A 738      55.010  -4.436   1.330  1.00  0.00           H  
ATOM   3237  HD3 PRO A 738      55.607  -2.937   1.075  1.00  0.00           H  
ATOM   3238  N   CYS A 739      51.396  -4.348  -0.861  1.00 41.36           N  
ATOM   3239  CA  CYS A 739      50.231  -5.124  -1.321  1.00 40.32           C  
ATOM   3240  C   CYS A 739      50.600  -6.428  -2.042  1.00 42.29           C  
ATOM   3241  O   CYS A 739      50.000  -6.785  -3.061  1.00 42.94           O  
ATOM   3242  CB  CYS A 739      49.316  -4.253  -2.203  1.00 44.27           C  
ATOM   3243  SG  CYS A 739      49.010  -2.587  -1.558  1.00 47.78           S  
ATOM   3244  H   CYS A 739      51.483  -4.007   0.132  1.00  0.00           H  
ATOM   3245  HA  CYS A 739      49.676  -5.365  -0.506  1.00  0.00           H  
ATOM   3246  HB2 CYS A 739      49.745  -4.170  -3.100  1.00  0.00           H  
ATOM   3247  HB3 CYS A 739      48.439  -4.723  -2.290  1.00  0.00           H  
ATOM   3248  N   ASP A 740      51.603  -7.124  -1.507  1.00 40.83           N  
ATOM   3249  CA  ASP A 740      52.134  -8.336  -2.138  1.00 41.25           C  
ATOM   3250  C   ASP A 740      51.713  -9.635  -1.443  1.00 40.05           C  
ATOM   3251  O   ASP A 740      52.040 -10.733  -1.912  1.00 42.10           O  
ATOM   3252  CB  ASP A 740      53.661  -8.246  -2.279  1.00 41.35           C  
ATOM   3253  CG  ASP A 740      54.378  -7.947  -0.962  1.00 40.44           C  
ATOM   3254  OD1 ASP A 740      53.729  -7.786   0.107  1.00 37.91           O  
ATOM   3255  OD2 ASP A 740      55.620  -7.871  -1.007  1.00 42.32           O  
ATOM   3256  H   ASP A 740      51.972  -6.739  -0.615  1.00  0.00           H  
ATOM   3257  HA  ASP A 740      51.755  -8.371  -3.081  1.00  0.00           H  
ATOM   3258  HB2 ASP A 740      53.989  -9.119  -2.626  1.00  0.00           H  
ATOM   3259  HB3 ASP A 740      53.868  -7.518  -2.924  1.00  0.00           H  
ATOM   3260  N   THR A 741      50.989  -9.510  -0.336  1.00 36.20           N  
ATOM   3261  CA  THR A 741      50.493 -10.672   0.386  1.00 36.84           C  
ATOM   3262  C   THR A 741      48.987 -10.745   0.307  1.00 38.20           C  
ATOM   3263  O   THR A 741      48.323  -9.735   0.035  1.00 38.66           O  
ATOM   3264  CB  THR A 741      50.880 -10.641   1.881  1.00 35.24           C  
ATOM   3265  OG1 THR A 741      50.088  -9.661   2.571  1.00 35.94           O  
ATOM   3266  CG2 THR A 741      52.376 -10.367   2.071  1.00 37.29           C  
ATOM   3267  H   THR A 741      50.813  -8.531  -0.039  1.00  0.00           H  
ATOM   3268  HA  THR A 741      50.878 -11.500  -0.040  1.00  0.00           H  
ATOM   3269  HB  THR A 741      50.682 -11.555   2.290  1.00  0.00           H  
ATOM   3270  HG1 THR A 741      49.466  -9.231   1.888  1.00  0.00           H  
ATOM   3271 HG21 THR A 741      52.543  -9.381   2.033  1.00  0.00           H  
ATOM   3272 HG22 THR A 741      52.671 -10.720   2.960  1.00  0.00           H  
ATOM   3273 HG23 THR A 741      52.894 -10.820   1.345  1.00  0.00           H  
ATOM   3274  N   MET A 742      48.449 -11.931   0.571  1.00 37.85           N  
ATOM   3275  CA  MET A 742      47.010 -12.100   0.730  1.00 39.51           C  
ATOM   3276  C   MET A 742      46.639 -13.296   1.595  1.00 39.57           C  
ATOM   3277  O   MET A 742      47.371 -14.298   1.651  1.00 37.38           O  
ATOM   3278  CB  MET A 742      46.296 -12.194  -0.634  1.00 44.45           C  
ATOM   3279  CG  MET A 742      46.729 -13.360  -1.509  1.00 46.68           C  
ATOM   3280  SD  MET A 742      45.822 -13.397  -3.069  1.00 52.43           S  
ATOM   3281  CE  MET A 742      44.268 -14.159  -2.593  1.00 46.75           C  
ATOM   3282  H   MET A 742      49.130 -12.711   0.652  1.00  0.00           H  
ATOM   3283  HA  MET A 742      46.644 -11.265   1.178  1.00  0.00           H  
ATOM   3284  HB2 MET A 742      45.300 -12.268  -0.471  1.00  0.00           H  
ATOM   3285  HB3 MET A 742      46.460 -11.334  -1.141  1.00  0.00           H  
ATOM   3286  HG2 MET A 742      47.733 -13.286  -1.677  1.00  0.00           H  
ATOM   3287  HG3 MET A 742      46.590 -14.228  -0.990  1.00  0.00           H  
ATOM   3288  HE1 MET A 742      44.331 -14.484  -1.649  1.00  0.00           H  
ATOM   3289  HE2 MET A 742      43.530 -13.487  -2.666  1.00  0.00           H  
ATOM   3290  HE3 MET A 742      44.076 -14.932  -3.199  1.00  0.00           H  
ATOM   3291  N   LYS A 743      45.495 -13.164   2.259  1.00 35.00           N  
ATOM   3292  CA  LYS A 743      44.831 -14.275   2.919  1.00 37.88           C  
ATOM   3293  C   LYS A 743      44.320 -15.240   1.837  1.00 41.19           C  
ATOM   3294  O   LYS A 743      43.649 -14.808   0.887  1.00 42.54           O  
ATOM   3295  CB  LYS A 743      43.673 -13.764   3.786  1.00 36.69           C  
ATOM   3296  CG  LYS A 743      42.903 -14.849   4.537  1.00 36.78           C  
ATOM   3297  CD  LYS A 743      42.053 -14.268   5.656  1.00 41.33           C  
ATOM   3298  CE  LYS A 743      40.607 -14.019   5.233  1.00 42.13           C  
ATOM   3299  NZ  LYS A 743      39.937 -13.131   6.225  1.00 41.98           N  
ATOM   3300  H   LYS A 743      45.114 -12.187   2.264  1.00  0.00           H  
ATOM   3301  HA  LYS A 743      45.486 -14.761   3.490  1.00  0.00           H  
ATOM   3302  HB2 LYS A 743      44.046 -13.125   4.459  1.00  0.00           H  
ATOM   3303  HB3 LYS A 743      43.030 -13.279   3.191  1.00  0.00           H  
ATOM   3304  HG2 LYS A 743      42.307 -15.328   3.891  1.00  0.00           H  
ATOM   3305  HG3 LYS A 743      43.556 -15.498   4.928  1.00  0.00           H  
ATOM   3306  HD2 LYS A 743      42.050 -14.907   6.425  1.00  0.00           H  
ATOM   3307  HD3 LYS A 743      42.450 -13.398   5.946  1.00  0.00           H  
ATOM   3308  HE2 LYS A 743      40.603 -13.580   4.341  1.00  0.00           H  
ATOM   3309  HE3 LYS A 743      40.128 -14.889   5.193  1.00  0.00           H  
ATOM   3310  HZ1 LYS A 743      40.631 -12.660   6.768  1.00  0.00           H  
ATOM   3311  HZ2 LYS A 743      39.376 -12.460   5.742  1.00  0.00           H  
ATOM   3312  HZ3 LYS A 743      39.359 -13.683   6.825  1.00  0.00           H  
ATOM   3313  N   VAL A 744      44.659 -16.525   1.972  1.00 38.33           N  
ATOM   3314  CA  VAL A 744      44.065 -17.586   1.130  1.00 41.49           C  
ATOM   3315  C   VAL A 744      43.344 -18.644   1.946  1.00 43.61           C  
ATOM   3316  O   VAL A 744      43.788 -19.011   3.042  1.00 42.36           O  
ATOM   3317  CB  VAL A 744      45.077 -18.287   0.206  1.00 43.23           C  
ATOM   3318  CG1 VAL A 744      45.362 -17.429  -1.016  1.00 47.41           C  
ATOM   3319  CG2 VAL A 744      46.354 -18.681   0.950  1.00 42.66           C  
ATOM   3320  H   VAL A 744      45.364 -16.717   2.707  1.00  0.00           H  
ATOM   3321  HA  VAL A 744      43.392 -17.145   0.516  1.00  0.00           H  
ATOM   3322  HB  VAL A 744      44.657 -19.128  -0.119  1.00  0.00           H  
ATOM   3323 HG11 VAL A 744      45.205 -16.467  -0.794  1.00  0.00           H  
ATOM   3324 HG12 VAL A 744      46.314 -17.553  -1.298  1.00  0.00           H  
ATOM   3325 HG13 VAL A 744      44.756 -17.700  -1.764  1.00  0.00           H  
ATOM   3326 HG21 VAL A 744      46.392 -19.676   1.028  1.00  0.00           H  
ATOM   3327 HG22 VAL A 744      47.145 -18.350   0.438  1.00  0.00           H  
ATOM   3328 HG23 VAL A 744      46.342 -18.269   1.860  1.00  0.00           H  
ATOM   3329  N   GLY A 745      42.235 -19.134   1.392  1.00 46.04           N  
ATOM   3330  CA  GLY A 745      41.434 -20.183   2.016  1.00 43.38           C  
ATOM   3331  C   GLY A 745      40.612 -19.729   3.196  1.00 37.88           C  
ATOM   3332  O   GLY A 745      40.597 -18.551   3.549  1.00 39.03           O  
ATOM   3333  H   GLY A 745      41.989 -18.702   0.472  1.00  0.00           H  
ATOM   3334  HA2 GLY A 745      40.815 -20.590   1.308  1.00  0.00           H  
ATOM   3335  HA3 GLY A 745      42.056 -20.942   2.308  1.00  0.00           H  
ATOM   3336  N   GLY A 746      39.910 -20.688   3.793  1.00 36.87           N  
ATOM   3337  CA  GLY A 746      39.098 -20.456   4.970  1.00 32.94           C  
ATOM   3338  C   GLY A 746      39.975 -20.420   6.207  1.00 31.33           C  
ATOM   3339  O   GLY A 746      41.119 -20.910   6.181  1.00 32.76           O  
ATOM   3340  H   GLY A 746      39.998 -21.628   3.334  1.00  0.00           H  
ATOM   3341  HA2 GLY A 746      38.613 -19.581   4.880  1.00  0.00           H  
ATOM   3342  HA3 GLY A 746      38.419 -21.191   5.064  1.00  0.00           H  
ATOM   3343  N   ASN A 747      39.425 -19.872   7.282  1.00 28.66           N  
ATOM   3344  CA  ASN A 747      40.077 -19.922   8.589  1.00 27.92           C  
ATOM   3345  C   ASN A 747      40.042 -21.327   9.172  1.00 27.96           C  
ATOM   3346  O   ASN A 747      39.101 -22.097   8.934  1.00 29.03           O  
ATOM   3347  CB  ASN A 747      39.443 -18.942   9.564  1.00 25.13           C  
ATOM   3348  CG  ASN A 747      39.655 -17.501   9.161  1.00 24.77           C  
ATOM   3349  OD1 ASN A 747      40.504 -17.186   8.298  1.00 25.26           O  
ATOM   3350  ND2 ASN A 747      38.878 -16.607   9.784  1.00 23.19           N  
ATOM   3351  H   ASN A 747      38.508 -19.412   7.120  1.00  0.00           H  
ATOM   3352  HA  ASN A 747      41.046 -19.685   8.446  1.00  0.00           H  
ATOM   3353  HB2 ASN A 747      38.462 -19.121   9.601  1.00  0.00           H  
ATOM   3354  HB3 ASN A 747      39.848 -19.084  10.465  1.00  0.00           H  
ATOM   3355 HD22 ASN A 747      38.218 -16.905  10.468  1.00  0.00           H  
ATOM   3356 HD21 ASN A 747      38.964 -15.635   9.559  1.00  0.00           H  
ATOM   3357  N   LEU A 748      41.079 -21.652   9.945  1.00 26.09           N  
ATOM   3358  CA  LEU A 748      41.228 -22.982  10.530  1.00 25.13           C  
ATOM   3359  C   LEU A 748      40.443 -23.181  11.814  1.00 25.10           C  
ATOM   3360  O   LEU A 748      40.198 -24.328  12.227  1.00 30.17           O  
ATOM   3361  CB  LEU A 748      42.714 -23.280  10.779  1.00 26.54           C  
ATOM   3362  CG  LEU A 748      43.624 -23.550   9.580  1.00 29.98           C  
ATOM   3363  CD1 LEU A 748      43.812 -22.358   8.662  1.00 30.39           C  
ATOM   3364  CD2 LEU A 748      44.979 -23.984  10.103  1.00 30.96           C  
ATOM   3365  H   LEU A 748      41.765 -20.883  10.093  1.00  0.00           H  
ATOM   3366  HA  LEU A 748      40.906 -23.667   9.848  1.00  0.00           H  
ATOM   3367  HB2 LEU A 748      43.101 -22.492  11.275  1.00  0.00           H  
ATOM   3368  HB3 LEU A 748      42.764 -24.087  11.379  1.00  0.00           H  
ATOM   3369  HG  LEU A 748      43.236 -24.323   9.048  1.00  0.00           H  
ATOM   3370 HD11 LEU A 748      44.220 -21.600   9.173  1.00  0.00           H  
ATOM   3371 HD12 LEU A 748      44.416 -22.608   7.904  1.00  0.00           H  
ATOM   3372 HD13 LEU A 748      42.925 -22.071   8.297  1.00  0.00           H  
ATOM   3373 HD21 LEU A 748      44.878 -24.816  10.651  1.00  0.00           H  
ATOM   3374 HD22 LEU A 748      45.595 -24.167   9.334  1.00  0.00           H  
ATOM   3375 HD23 LEU A 748      45.369 -23.258  10.673  1.00  0.00           H  
ATOM   3376  N   ASP A 749      40.086 -22.059  12.446  1.00 24.23           N  
ATOM   3377  CA  ASP A 749      39.249 -22.024  13.625  1.00 22.23           C  
ATOM   3378  C   ASP A 749      38.512 -20.691  13.683  1.00 22.01           C  
ATOM   3379  O   ASP A 749      38.663 -19.856  12.789  1.00 21.79           O  
ATOM   3380  CB  ASP A 749      40.055 -22.325  14.902  1.00 22.50           C  
ATOM   3381  CG  ASP A 749      41.151 -21.301  15.198  1.00 23.77           C  
ATOM   3382  OD1 ASP A 749      41.338 -20.304  14.467  1.00 25.16           O  
ATOM   3383  OD2 ASP A 749      41.824 -21.537  16.218  1.00 22.36           O  
ATOM   3384  H   ASP A 749      40.478 -21.187  11.997  1.00  0.00           H  
ATOM   3385  HA  ASP A 749      38.552 -22.738  13.524  1.00  0.00           H  
ATOM   3386  HB2 ASP A 749      39.419 -22.339  15.669  1.00  0.00           H  
ATOM   3387  HB3 ASP A 749      40.478 -23.220  14.793  1.00  0.00           H  
ATOM   3388  N   SER A 750      37.691 -20.547  14.713  1.00 21.28           N  
ATOM   3389  CA  SER A 750      36.915 -19.329  14.919  0.50 21.02           C  
ATOM   3390  C   SER A 750      36.964 -18.982  16.379  1.00 21.03           C  
ATOM   3391  O   SER A 750      36.531 -19.771  17.221  1.00 23.81           O  
ATOM   3392  CB  SER A 750      35.459 -19.538  14.486  0.50 22.46           C  
ATOM   3393  OG  SER A 750      35.385 -19.882  13.116  0.50 26.20           O  
ATOM   3394  H   SER A 750      37.647 -21.366  15.354  1.00  0.00           H  
ATOM   3395  HA  SER A 750      37.353 -18.595  14.403  1.00  0.00           H  
ATOM   3396  HB2 SER A 750      35.067 -20.273  15.029  1.00  0.00           H  
ATOM   3397  HB3 SER A 750      34.958 -18.692  14.638  1.00  0.00           H  
ATOM   3398  HG  SER A 750      36.295 -19.918  12.717  1.00  0.00           H  
ATOM   3399  N   LYS A 751      37.488 -17.792  16.683  1.00 18.90           N  
ATOM   3400  CA  LYS A 751      37.634 -17.391  18.060  1.00 19.13           C  
ATOM   3401  C   LYS A 751      37.639 -15.882  18.134  1.00 18.00           C  
ATOM   3402  O   LYS A 751      37.162 -15.222  17.238  1.00 18.64           O  
ATOM   3403  CB  LYS A 751      38.891 -18.012  18.678  1.00 19.99           C  
ATOM   3404  CG  LYS A 751      40.136 -17.780  17.853  1.00 20.35           C  
ATOM   3405  CD  LYS A 751      41.198 -18.828  18.160  1.00 21.01           C  
ATOM   3406  CE  LYS A 751      42.417 -18.504  17.326  1.00 19.73           C  
ATOM   3407  NZ  LYS A 751      43.426 -19.601  17.461  1.00 19.92           N  
ATOM   3408  H   LYS A 751      37.764 -17.218  15.872  1.00  0.00           H  
ATOM   3409  HA  LYS A 751      36.858 -17.739  18.591  1.00  0.00           H  
ATOM   3410  HB2 LYS A 751      39.025 -17.608  19.577  1.00  0.00           H  
ATOM   3411  HB3 LYS A 751      38.741 -18.993  18.761  1.00  0.00           H  
ATOM   3412  HG2 LYS A 751      39.905 -17.834  16.882  1.00  0.00           H  
ATOM   3413  HG3 LYS A 751      40.508 -16.877  18.060  1.00  0.00           H  
ATOM   3414  HD2 LYS A 751      41.434 -18.772  19.109  1.00  0.00           H  
ATOM   3415  HD3 LYS A 751      40.859 -19.710  17.903  1.00  0.00           H  
ATOM   3416  HE2 LYS A 751      42.152 -18.423  16.371  1.00  0.00           H  
ATOM   3417  HE3 LYS A 751      42.820 -17.652  17.646  1.00  0.00           H  
ATOM   3418  HZ1 LYS A 751      43.432 -20.145  16.624  1.00  0.00           H  
ATOM   3419  HZ2 LYS A 751      44.328 -19.200  17.610  1.00  0.00           H  
ATOM   3420  HZ3 LYS A 751      43.180 -20.178  18.237  1.00  0.00           H  
ATOM   3421  N   GLY A 752      38.167 -15.342  19.212  1.00 17.73           N  
ATOM   3422  CA  GLY A 752      38.075 -13.901  19.384  1.00 18.10           C  
ATOM   3423  C   GLY A 752      39.172 -13.426  20.288  1.00 17.29           C  
ATOM   3424  O   GLY A 752      39.790 -14.219  21.008  1.00 17.89           O  
ATOM   3425  H   GLY A 752      38.615 -15.978  19.871  1.00  0.00           H  
ATOM   3426  HA2 GLY A 752      38.152 -13.454  18.487  1.00  0.00           H  
ATOM   3427  HA3 GLY A 752      37.180 -13.670  19.780  1.00  0.00           H  
ATOM   3428  N   TYR A 753      39.387 -12.115  20.260  1.00 15.77           N  
ATOM   3429  CA  TYR A 753      40.236 -11.478  21.258  1.00 16.83           C  
ATOM   3430  C   TYR A 753      39.353 -11.001  22.373  1.00 15.83           C  
ATOM   3431  O   TYR A 753      38.249 -10.555  22.121  1.00 16.52           O  
ATOM   3432  CB  TYR A 753      40.937 -10.254  20.697  1.00 16.77           C  
ATOM   3433  CG  TYR A 753      41.825 -10.521  19.500  1.00 17.38           C  
ATOM   3434  CD1 TYR A 753      42.667 -11.653  19.451  1.00 17.97           C  
ATOM   3435  CD2 TYR A 753      41.876  -9.613  18.442  1.00 17.63           C  
ATOM   3436  CE1 TYR A 753      43.480 -11.877  18.358  1.00 17.92           C  
ATOM   3437  CE2 TYR A 753      42.708  -9.842  17.343  1.00 18.85           C  
ATOM   3438  CZ  TYR A 753      43.506 -10.976  17.325  1.00 18.04           C  
ATOM   3439  OH  TYR A 753      44.325 -11.212  16.243  1.00 19.90           O  
ATOM   3440  H   TYR A 753      38.915 -11.607  19.495  1.00  0.00           H  
ATOM   3441  HA  TYR A 753      40.865 -12.164  21.616  1.00  0.00           H  
ATOM   3442  HB2 TYR A 753      40.241  -9.587  20.422  1.00  0.00           H  
ATOM   3443  HB3 TYR A 753      41.507  -9.855  21.419  1.00  0.00           H  
ATOM   3444  HD1 TYR A 753      42.668 -12.289  20.217  1.00  0.00           H  
ATOM   3445  HD2 TYR A 753      41.314  -8.793  18.468  1.00  0.00           H  
ATOM   3446  HE1 TYR A 753      44.053 -12.706  18.322  1.00  0.00           H  
ATOM   3447  HE2 TYR A 753      42.726  -9.198  16.585  1.00  0.00           H  
ATOM   3448  HH  TYR A 753      44.229 -10.435  15.592  1.00  0.00           H  
ATOM   3449  N   GLY A 754      39.831 -11.104  23.600  1.00 16.87           N  
ATOM   3450  CA  GLY A 754      39.086 -10.592  24.731  1.00 16.86           C  
ATOM   3451  C   GLY A 754      39.959  -9.694  25.578  1.00 18.34           C  
ATOM   3452  O   GLY A 754      41.173  -9.764  25.522  1.00 18.67           O  
ATOM   3453  H   GLY A 754      40.754 -11.567  23.678  1.00  0.00           H  
ATOM   3454  HA2 GLY A 754      38.288 -10.071  24.403  1.00  0.00           H  
ATOM   3455  HA3 GLY A 754      38.752 -11.360  25.291  1.00  0.00           H  
ATOM   3456  N   ILE A 755      39.307  -8.852  26.359  1.00 17.68           N  
ATOM   3457  CA  ILE A 755      40.022  -8.040  27.313  1.00 17.49           C  
ATOM   3458  C   ILE A 755      40.215  -8.904  28.549  1.00 18.98           C  
ATOM   3459  O   ILE A 755      39.272  -9.515  29.032  1.00 20.34           O  
ATOM   3460  CB  ILE A 755      39.263  -6.742  27.614  1.00 18.62           C  
ATOM   3461  CG1 ILE A 755      39.223  -5.882  26.347  1.00 18.88           C  
ATOM   3462  CG2 ILE A 755      39.981  -5.996  28.713  1.00 20.39           C  
ATOM   3463  CD1 ILE A 755      38.364  -4.659  26.475  1.00 20.73           C  
ATOM   3464  H   ILE A 755      38.282  -8.830  26.229  1.00  0.00           H  
ATOM   3465  HA  ILE A 755      40.925  -7.882  26.936  1.00  0.00           H  
ATOM   3466  HB  ILE A 755      38.333  -6.976  27.854  1.00  0.00           H  
ATOM   3467 HG12 ILE A 755      40.159  -5.608  26.127  1.00  0.00           H  
ATOM   3468 HG13 ILE A 755      38.875  -6.450  25.600  1.00  0.00           H  
ATOM   3469 HG21 ILE A 755      39.502  -5.140  28.912  1.00  0.00           H  
ATOM   3470 HG22 ILE A 755      40.008  -6.556  29.542  1.00  0.00           H  
ATOM   3471 HG23 ILE A 755      40.917  -5.788  28.427  1.00  0.00           H  
ATOM   3472 HD11 ILE A 755      38.709  -4.080  27.215  1.00  0.00           H  
ATOM   3473 HD12 ILE A 755      38.381  -4.143  25.617  1.00  0.00           H  
ATOM   3474 HD13 ILE A 755      37.422  -4.928  26.680  1.00  0.00           H  
ATOM   3475  N   ALA A 756      41.453  -8.983  29.020  1.00 17.84           N  
ATOM   3476  CA  ALA A 756      41.797  -9.948  30.079  1.00 18.26           C  
ATOM   3477  C   ALA A 756      42.088  -9.234  31.386  1.00 20.17           C  
ATOM   3478  O   ALA A 756      42.751  -8.197  31.416  1.00 20.19           O  
ATOM   3479  CB  ALA A 756      42.994 -10.786  29.665  1.00 19.16           C  
ATOM   3480  H   ALA A 756      42.134  -8.335  28.599  1.00  0.00           H  
ATOM   3481  HA  ALA A 756      41.014 -10.566  30.211  1.00  0.00           H  
ATOM   3482  HB1 ALA A 756      43.221 -10.598  28.709  1.00  0.00           H  
ATOM   3483  HB2 ALA A 756      43.779 -10.559  30.242  1.00  0.00           H  
ATOM   3484  HB3 ALA A 756      42.777 -11.757  29.769  1.00  0.00           H  
ATOM   3485  N   THR A 757      41.585  -9.823  32.459  1.00 21.23           N  
ATOM   3486  CA  THR A 757      41.812  -9.327  33.800  1.00 23.93           C  
ATOM   3487  C   THR A 757      42.286 -10.493  34.667  1.00 25.13           C  
ATOM   3488  O   THR A 757      41.900 -11.639  34.402  1.00 27.34           O  
ATOM   3489  CB  THR A 757      40.521  -8.730  34.403  1.00 22.38           C  
ATOM   3490  OG1 THR A 757      39.409  -9.582  34.140  1.00 23.86           O  
ATOM   3491  CG2 THR A 757      40.223  -7.339  33.807  1.00 23.38           C  
ATOM   3492  H   THR A 757      41.011 -10.675  32.253  1.00  0.00           H  
ATOM   3493  HA  THR A 757      42.537  -8.642  33.776  1.00  0.00           H  
ATOM   3494  HB  THR A 757      40.639  -8.658  35.417  1.00  0.00           H  
ATOM   3495  HG1 THR A 757      39.753 -10.386  33.610  1.00  0.00           H  
ATOM   3496 HG21 THR A 757      40.344  -7.372  32.816  1.00  0.00           H  
ATOM   3497 HG22 THR A 757      39.282  -7.083  34.023  1.00  0.00           H  
ATOM   3498 HG23 THR A 757      40.852  -6.670  34.200  1.00  0.00           H  
ATOM   3499  N   PRO A 758      43.091 -10.205  35.712  1.00 26.54           N  
ATOM   3500  CA  PRO A 758      43.424 -11.254  36.693  1.00 27.82           C  
ATOM   3501  C   PRO A 758      42.167 -11.772  37.387  1.00 30.59           C  
ATOM   3502  O   PRO A 758      41.188 -11.047  37.503  1.00 29.79           O  
ATOM   3503  CB  PRO A 758      44.324 -10.533  37.688  1.00 28.88           C  
ATOM   3504  CG  PRO A 758      43.998  -9.079  37.545  1.00 29.11           C  
ATOM   3505  CD  PRO A 758      43.700  -8.913  36.083  1.00 27.19           C  
ATOM   3506  HA  PRO A 758      43.925 -12.005  36.250  1.00  0.00           H  
ATOM   3507  HB2 PRO A 758      44.143 -10.848  38.628  1.00  0.00           H  
ATOM   3508  HB3 PRO A 758      45.295 -10.702  37.481  1.00  0.00           H  
ATOM   3509  HG2 PRO A 758      43.203  -8.841  38.103  1.00  0.00           H  
ATOM   3510  HG3 PRO A 758      44.778  -8.517  37.819  1.00  0.00           H  
ATOM   3511  HD2 PRO A 758      43.057  -8.165  35.921  1.00  0.00           H  
ATOM   3512  HD3 PRO A 758      44.534  -8.755  35.552  1.00  0.00           H  
ATOM   3513  N   LYS A 759      42.175 -13.026  37.835  1.00 31.02           N  
ATOM   3514  CA  LYS A 759      41.010 -13.563  38.555  1.00 30.71           C  
ATOM   3515  C   LYS A 759      40.770 -12.711  39.806  1.00 32.26           C  
ATOM   3516  O   LYS A 759      41.720 -12.230  40.414  1.00 30.79           O  
ATOM   3517  CB  LYS A 759      41.250 -15.035  38.939  1.00 32.88           C  
ATOM   3518  CG  LYS A 759      41.317 -15.985  37.752  1.00 32.87           C  
ATOM   3519  CD  LYS A 759      39.941 -16.439  37.278  1.00 34.60           C  
ATOM   3520  CE  LYS A 759      40.069 -17.661  36.379  1.00 35.16           C  
ATOM   3521  NZ  LYS A 759      39.095 -17.641  35.256  1.00 38.04           N  
ATOM   3522  H   LYS A 759      43.027 -13.564  37.643  1.00  0.00           H  
ATOM   3523  HA  LYS A 759      40.209 -13.501  37.966  1.00  0.00           H  
ATOM   3524  HB2 LYS A 759      42.114 -15.087  39.434  1.00  0.00           H  
ATOM   3525  HB3 LYS A 759      40.502 -15.323  39.533  1.00  0.00           H  
ATOM   3526  HG2 LYS A 759      41.783 -15.523  36.990  1.00  0.00           H  
ATOM   3527  HG3 LYS A 759      41.852 -16.796  38.011  1.00  0.00           H  
ATOM   3528  HD2 LYS A 759      39.394 -16.681  38.066  1.00  0.00           H  
ATOM   3529  HD3 LYS A 759      39.522 -15.708  36.761  1.00  0.00           H  
ATOM   3530  HE2 LYS A 759      41.003 -17.692  36.006  1.00  0.00           H  
ATOM   3531  HE3 LYS A 759      39.918 -18.487  36.932  1.00  0.00           H  
ATOM   3532  HZ1 LYS A 759      39.419 -17.016  34.546  1.00  0.00           H  
ATOM   3533  HZ2 LYS A 759      39.007 -18.562  34.876  1.00  0.00           H  
ATOM   3534  HZ3 LYS A 759      38.206 -17.332  35.593  1.00  0.00           H  
ATOM   3535  N   GLY A 760      39.498 -12.488  40.138  1.00 34.02           N  
ATOM   3536  CA  GLY A 760      39.141 -11.648  41.291  1.00 37.54           C  
ATOM   3537  C   GLY A 760      39.293 -10.146  41.064  1.00 38.31           C  
ATOM   3538  O   GLY A 760      39.284  -9.362  42.019  1.00 37.81           O  
ATOM   3539  H   GLY A 760      38.798 -12.946  39.529  1.00  0.00           H  
ATOM   3540  HA2 GLY A 760      38.175 -11.849  41.558  1.00  0.00           H  
ATOM   3541  HA3 GLY A 760      39.716 -11.924  42.090  1.00  0.00           H  
ATOM   3542  N   SER A 761      39.454  -9.736  39.805  1.00 33.85           N  
ATOM   3543  CA  SER A 761      39.492  -8.312  39.473  1.00 32.50           C  
ATOM   3544  C   SER A 761      38.133  -7.668  39.707  1.00 28.36           C  
ATOM   3545  O   SER A 761      37.093  -8.214  39.322  1.00 30.48           O  
ATOM   3546  CB  SER A 761      39.907  -8.083  38.017  1.00 30.15           C  
ATOM   3547  OG  SER A 761      39.974  -6.690  37.741  1.00 29.44           O  
ATOM   3548  H   SER A 761      39.547 -10.491  39.106  1.00  0.00           H  
ATOM   3549  HA  SER A 761      40.156  -7.868  40.084  1.00  0.00           H  
ATOM   3550  HB2 SER A 761      40.801  -8.485  37.871  1.00  0.00           H  
ATOM   3551  HB3 SER A 761      39.231  -8.498  37.422  1.00  0.00           H  
ATOM   3552  HG  SER A 761      39.740  -6.161  38.544  1.00  0.00           H  
ATOM   3553  N   SER A 762      38.159  -6.481  40.315  1.00 32.55           N  
ATOM   3554  CA  SER A 762      36.949  -5.673  40.481  1.00 32.10           C  
ATOM   3555  C   SER A 762      36.461  -5.096  39.144  1.00 30.75           C  
ATOM   3556  O   SER A 762      35.295  -4.723  39.027  1.00 30.10           O  
ATOM   3557  CB  SER A 762      37.172  -4.545  41.486  1.00 33.68           C  
ATOM   3558  OG  SER A 762      38.200  -3.664  41.062  1.00 36.15           O  
ATOM   3559  H   SER A 762      39.094  -6.186  40.654  1.00  0.00           H  
ATOM   3560  HA  SER A 762      36.221  -6.271  40.840  1.00  0.00           H  
ATOM   3561  HB2 SER A 762      36.324  -4.028  41.585  1.00  0.00           H  
ATOM   3562  HB3 SER A 762      37.430  -4.943  42.364  1.00  0.00           H  
ATOM   3563  HG  SER A 762      38.565  -3.970  40.185  1.00  0.00           H  
ATOM   3564  N   LEU A 763      37.356  -5.064  38.151  1.00 30.60           N  
ATOM   3565  CA  LEU A 763      37.048  -4.578  36.783  1.00 27.16           C  
ATOM   3566  C   LEU A 763      36.283  -5.570  35.895  1.00 26.48           C  
ATOM   3567  O   LEU A 763      35.659  -5.192  34.902  1.00 23.57           O  
ATOM   3568  CB  LEU A 763      38.342  -4.158  36.076  1.00 26.63           C  
ATOM   3569  CG  LEU A 763      39.287  -3.155  36.743  1.00 28.27           C  
ATOM   3570  CD1 LEU A 763      40.547  -2.972  35.921  1.00 31.76           C  
ATOM   3571  CD2 LEU A 763      38.591  -1.818  36.950  1.00 30.28           C  
ATOM   3572  H   LEU A 763      38.306  -5.414  38.417  1.00  0.00           H  
ATOM   3573  HA  LEU A 763      36.486  -3.732  36.873  1.00  0.00           H  
ATOM   3574  HB2 LEU A 763      38.879  -4.999  35.902  1.00  0.00           H  
ATOM   3575  HB3 LEU A 763      38.084  -3.770  35.178  1.00  0.00           H  
ATOM   3576  HG  LEU A 763      39.527  -3.495  37.654  1.00  0.00           H  
ATOM   3577 HD11 LEU A 763      40.309  -2.631  35.010  1.00  0.00           H  
ATOM   3578 HD12 LEU A 763      41.152  -2.314  36.372  1.00  0.00           H  
ATOM   3579 HD13 LEU A 763      41.022  -3.849  35.832  1.00  0.00           H  
ATOM   3580 HD21 LEU A 763      37.789  -1.945  37.535  1.00  0.00           H  
ATOM   3581 HD22 LEU A 763      39.223  -1.176  37.386  1.00  0.00           H  
ATOM   3582 HD23 LEU A 763      38.302  -1.451  36.065  1.00  0.00           H  
ATOM   3583  N   ARG A 764      36.312  -6.853  36.242  1.00 27.08           N  
ATOM   3584  CA  ARG A 764      35.728  -7.870  35.379  1.00 25.68           C  
ATOM   3585  C   ARG A 764      34.321  -7.581  34.799  1.00 27.08           C  
ATOM   3586  O   ARG A 764      34.150  -7.574  33.572  1.00 24.36           O  
ATOM   3587  CB  ARG A 764      35.761  -9.238  36.060  1.00 27.79           C  
ATOM   3588  CG  ARG A 764      35.358 -10.339  35.106  1.00 26.41           C  
ATOM   3589  CD  ARG A 764      35.113 -11.635  35.837  1.00 29.30           C  
ATOM   3590  NE  ARG A 764      34.672 -12.661  34.902  1.00 27.86           N  
ATOM   3591  CZ  ARG A 764      34.224 -13.866  35.261  1.00 30.62           C  
ATOM   3592  NH1 ARG A 764      34.096 -14.185  36.540  1.00 33.97           N  
ATOM   3593  NH2 ARG A 764      33.872 -14.730  34.331  1.00 33.71           N  
ATOM   3594  H   ARG A 764      36.769  -7.055  37.145  1.00  0.00           H  
ATOM   3595  HA  ARG A 764      36.363  -8.030  34.583  1.00  0.00           H  
ATOM   3596  HB2 ARG A 764      36.682  -9.410  36.365  1.00  0.00           H  
ATOM   3597  HB3 ARG A 764      35.123  -9.226  36.811  1.00  0.00           H  
ATOM   3598  HG2 ARG A 764      34.518 -10.080  34.634  1.00  0.00           H  
ATOM   3599  HG3 ARG A 764      36.087 -10.487  34.441  1.00  0.00           H  
ATOM   3600  HD2 ARG A 764      35.960 -11.921  36.263  1.00  0.00           H  
ATOM   3601  HD3 ARG A 764      34.407 -11.483  36.516  1.00  0.00           H  
ATOM   3602  HE  ARG A 764      34.706 -12.451  33.917  1.00  0.00           H  
ATOM   3603 HH11 ARG A 764      34.313 -13.525  37.257  1.00  0.00           H  
ATOM   3604 HH12 ARG A 764      33.775 -15.104  36.796  1.00  0.00           H  
ATOM   3605 HH21 ARG A 764      33.921 -14.480  33.361  1.00  0.00           H  
ATOM   3606 HH22 ARG A 764      33.551 -15.646  34.586  1.00  0.00           H  
ATOM   3607  N   ASN A 765      33.308  -7.390  35.653  1.00 24.03           N  
ATOM   3608  CA  ASN A 765      31.944  -7.202  35.169  1.00 25.02           C  
ATOM   3609  C   ASN A 765      31.815  -5.967  34.292  1.00 21.04           C  
ATOM   3610  O   ASN A 765      31.196  -6.036  33.229  1.00 22.13           O  
ATOM   3611  CB  ASN A 765      30.923  -7.113  36.329  1.00 29.76           C  
ATOM   3612  CG  ASN A 765      29.472  -6.988  35.839  1.00 32.29           C  
ATOM   3613  OD1 ASN A 765      28.968  -7.836  35.092  1.00 38.41           O  
ATOM   3614  ND2 ASN A 765      28.792  -5.927  36.270  1.00 36.56           N  
ATOM   3615  H   ASN A 765      33.573  -7.388  36.650  1.00  0.00           H  
ATOM   3616  HA  ASN A 765      31.721  -8.001  34.591  1.00  0.00           H  
ATOM   3617  HB2 ASN A 765      30.999  -7.939  36.875  1.00  0.00           H  
ATOM   3618  HB3 ASN A 765      31.140  -6.311  36.874  1.00  0.00           H  
ATOM   3619 HD22 ASN A 765      29.238  -5.265  36.875  1.00  0.00           H  
ATOM   3620 HD21 ASN A 765      27.844  -5.792  35.991  1.00  0.00           H  
ATOM   3621  N   ALA A 766      32.419  -4.874  34.742  1.00 22.70           N  
ATOM   3622  CA  ALA A 766      32.249  -3.586  34.085  1.00 23.72           C  
ATOM   3623  C   ALA A 766      32.908  -3.634  32.707  1.00 21.94           C  
ATOM   3624  O   ALA A 766      32.350  -3.134  31.724  1.00 21.88           O  
ATOM   3625  CB  ALA A 766      32.853  -2.493  34.941  1.00 22.16           C  
ATOM   3626  H   ALA A 766      33.009  -5.015  35.584  1.00  0.00           H  
ATOM   3627  HA  ALA A 766      31.272  -3.407  33.964  1.00  0.00           H  
ATOM   3628  HB1 ALA A 766      33.693  -2.826  35.372  1.00  0.00           H  
ATOM   3629  HB2 ALA A 766      33.068  -1.698  34.372  1.00  0.00           H  
ATOM   3630  HB3 ALA A 766      32.203  -2.222  35.652  1.00  0.00           H  
ATOM   3631  N   VAL A 767      34.076  -4.276  32.643  1.00 21.32           N  
ATOM   3632  CA  VAL A 767      34.791  -4.425  31.374  1.00 20.19           C  
ATOM   3633  C   VAL A 767      33.949  -5.222  30.391  1.00 19.71           C  
ATOM   3634  O   VAL A 767      33.804  -4.868  29.215  1.00 18.89           O  
ATOM   3635  CB  VAL A 767      36.207  -5.013  31.593  1.00 20.79           C  
ATOM   3636  CG1 VAL A 767      36.792  -5.530  30.281  1.00 23.62           C  
ATOM   3637  CG2 VAL A 767      37.099  -3.942  32.215  1.00 22.14           C  
ATOM   3638  H   VAL A 767      34.422  -4.648  33.543  1.00  0.00           H  
ATOM   3639  HA  VAL A 767      34.937  -3.509  30.991  1.00  0.00           H  
ATOM   3640  HB  VAL A 767      36.116  -5.796  32.200  1.00  0.00           H  
ATOM   3641 HG11 VAL A 767      36.930  -6.518  30.346  1.00  0.00           H  
ATOM   3642 HG12 VAL A 767      36.160  -5.329  29.534  1.00  0.00           H  
ATOM   3643 HG13 VAL A 767      37.668  -5.081  30.109  1.00  0.00           H  
ATOM   3644 HG21 VAL A 767      36.941  -3.916  33.201  1.00  0.00           H  
ATOM   3645 HG22 VAL A 767      38.055  -4.165  32.031  1.00  0.00           H  
ATOM   3646 HG23 VAL A 767      36.875  -3.055  31.814  1.00  0.00           H  
ATOM   3647  N   ASN A 768      33.353  -6.312  30.874  1.00 20.22           N  
ATOM   3648  CA  ASN A 768      32.541  -7.135  30.032  1.00 20.64           C  
ATOM   3649  C   ASN A 768      31.294  -6.403  29.486  1.00 19.64           C  
ATOM   3650  O   ASN A 768      31.005  -6.461  28.303  1.00 20.41           O  
ATOM   3651  CB  ASN A 768      32.144  -8.394  30.782  1.00 24.77           C  
ATOM   3652  CG  ASN A 768      31.407  -9.352  29.898  1.00 23.91           C  
ATOM   3653  OD1 ASN A 768      31.964  -9.865  28.922  1.00 23.92           O  
ATOM   3654  ND2 ASN A 768      30.141  -9.593  30.217  1.00 25.10           N  
ATOM   3655  H   ASN A 768      33.533  -6.492  31.879  1.00  0.00           H  
ATOM   3656  HA  ASN A 768      33.091  -7.394  29.218  1.00  0.00           H  
ATOM   3657  HB2 ASN A 768      32.970  -8.834  31.119  1.00  0.00           H  
ATOM   3658  HB3 ASN A 768      31.556  -8.135  31.542  1.00  0.00           H  
ATOM   3659 HD22 ASN A 768      29.727  -9.140  31.007  1.00  0.00           H  
ATOM   3660 HD21 ASN A 768      29.598 -10.229  29.667  1.00  0.00           H  
ATOM   3661  N   LEU A 769      30.573  -5.702  30.356  1.00 22.01           N  
ATOM   3662  CA  LEU A 769      29.430  -4.913  29.901  1.00 21.67           C  
ATOM   3663  C   LEU A 769      29.839  -3.790  28.936  1.00 19.98           C  
ATOM   3664  O   LEU A 769      29.122  -3.530  27.948  1.00 20.06           O  
ATOM   3665  CB  LEU A 769      28.644  -4.365  31.090  1.00 25.54           C  
ATOM   3666  CG  LEU A 769      27.987  -5.385  32.036  1.00 28.51           C  
ATOM   3667  CD1 LEU A 769      27.290  -4.585  33.129  1.00 31.38           C  
ATOM   3668  CD2 LEU A 769      26.994  -6.294  31.318  1.00 28.32           C  
ATOM   3669  H   LEU A 769      30.878  -5.762  31.336  1.00  0.00           H  
ATOM   3670  HA  LEU A 769      28.789  -5.525  29.415  1.00  0.00           H  
ATOM   3671  HB2 LEU A 769      29.269  -3.813  31.645  1.00  0.00           H  
ATOM   3672  HB3 LEU A 769      27.913  -3.782  30.735  1.00  0.00           H  
ATOM   3673  HG  LEU A 769      28.686  -5.951  32.432  1.00  0.00           H  
ATOM   3674 HD11 LEU A 769      26.602  -3.987  32.718  1.00  0.00           H  
ATOM   3675 HD12 LEU A 769      26.847  -5.212  33.770  1.00  0.00           H  
ATOM   3676 HD13 LEU A 769      27.964  -4.030  33.617  1.00  0.00           H  
ATOM   3677 HD21 LEU A 769      27.468  -6.802  30.599  1.00  0.00           H  
ATOM   3678 HD22 LEU A 769      26.596  -6.936  31.974  1.00  0.00           H  
ATOM   3679 HD23 LEU A 769      26.268  -5.739  30.912  1.00  0.00           H  
ATOM   3680  N   ALA A 770      31.011  -3.200  29.182  1.00 19.51           N  
ATOM   3681  CA  ALA A 770      31.530  -2.162  28.286  1.00 18.19           C  
ATOM   3682  C   ALA A 770      31.745  -2.743  26.885  1.00 16.69           C  
ATOM   3683  O   ALA A 770      31.326  -2.160  25.897  1.00 16.79           O  
ATOM   3684  CB  ALA A 770      32.792  -1.548  28.845  1.00 18.04           C  
ATOM   3685  H   ALA A 770      31.501  -3.527  30.027  1.00  0.00           H  
ATOM   3686  HA  ALA A 770      30.858  -1.422  28.225  1.00  0.00           H  
ATOM   3687  HB1 ALA A 770      32.933  -0.640  28.447  1.00  0.00           H  
ATOM   3688  HB2 ALA A 770      32.716  -1.462  29.840  1.00  0.00           H  
ATOM   3689  HB3 ALA A 770      33.578  -2.128  28.625  1.00  0.00           H  
ATOM   3690  N   VAL A 771      32.348  -3.926  26.796  1.00 16.45           N  
ATOM   3691  CA  VAL A 771      32.517  -4.525  25.489  1.00 15.73           C  
ATOM   3692  C   VAL A 771      31.182  -4.722  24.775  1.00 15.40           C  
ATOM   3693  O   VAL A 771      31.046  -4.439  23.574  1.00 16.60           O  
ATOM   3694  CB  VAL A 771      33.294  -5.853  25.587  1.00 15.53           C  
ATOM   3695  CG1 VAL A 771      33.270  -6.589  24.261  1.00 16.86           C  
ATOM   3696  CG2 VAL A 771      34.723  -5.547  26.018  1.00 16.94           C  
ATOM   3697  H   VAL A 771      32.657  -4.339  27.676  1.00  0.00           H  
ATOM   3698  HA  VAL A 771      33.079  -3.903  24.923  1.00  0.00           H  
ATOM   3699  HB  VAL A 771      32.824  -6.428  26.251  1.00  0.00           H  
ATOM   3700 HG11 VAL A 771      32.773  -7.452  24.364  1.00  0.00           H  
ATOM   3701 HG12 VAL A 771      32.814  -6.025  23.571  1.00  0.00           H  
ATOM   3702 HG13 VAL A 771      34.207  -6.780  23.965  1.00  0.00           H  
ATOM   3703 HG21 VAL A 771      34.884  -5.936  26.925  1.00  0.00           H  
ATOM   3704 HG22 VAL A 771      35.359  -5.951  25.361  1.00  0.00           H  
ATOM   3705 HG23 VAL A 771      34.853  -4.556  26.048  1.00  0.00           H  
ATOM   3706  N   LEU A 772      30.201  -5.222  25.529  1.00 17.39           N  
ATOM   3707  CA  LEU A 772      28.881  -5.467  24.975  1.00 17.87           C  
ATOM   3708  C   LEU A 772      28.231  -4.173  24.483  1.00 16.09           C  
ATOM   3709  O   LEU A 772      27.685  -4.157  23.363  1.00 18.29           O  
ATOM   3710  CB  LEU A 772      27.992  -6.141  26.024  1.00 20.78           C  
ATOM   3711  CG  LEU A 772      28.361  -7.583  26.353  1.00 26.38           C  
ATOM   3712  CD1 LEU A 772      27.154  -8.200  27.009  1.00 29.50           C  
ATOM   3713  CD2 LEU A 772      28.750  -8.401  25.138  1.00 25.87           C  
ATOM   3714  H   LEU A 772      30.461  -5.412  26.512  1.00  0.00           H  
ATOM   3715  HA  LEU A 772      28.969  -6.092  24.188  1.00  0.00           H  
ATOM   3716  HB2 LEU A 772      28.060  -5.615  26.863  1.00  0.00           H  
ATOM   3717  HB3 LEU A 772      27.062  -6.139  25.681  1.00  0.00           H  
ATOM   3718  HG  LEU A 772      29.124  -7.586  26.978  1.00  0.00           H  
ATOM   3719 HD11 LEU A 772      26.371  -8.170  26.383  1.00  0.00           H  
ATOM   3720 HD12 LEU A 772      27.345  -9.155  27.247  1.00  0.00           H  
ATOM   3721 HD13 LEU A 772      26.923  -7.695  27.844  1.00  0.00           H  
ATOM   3722 HD21 LEU A 772      29.545  -7.985  24.691  1.00  0.00           H  
ATOM   3723 HD22 LEU A 772      28.980  -9.335  25.419  1.00  0.00           H  
ATOM   3724 HD23 LEU A 772      27.985  -8.430  24.491  1.00  0.00           H  
ATOM   3725  N   LYS A 773      28.305  -3.125  25.303  1.00 17.21           N  
ATOM   3726  CA  LYS A 773      27.767  -1.796  24.966  1.00 17.86           C  
ATOM   3727  C   LYS A 773      28.436  -1.267  23.709  1.00 17.11           C  
ATOM   3728  O   LYS A 773      27.774  -0.834  22.786  1.00 18.54           O  
ATOM   3729  CB  LYS A 773      27.924  -0.824  26.123  1.00 18.92           C  
ATOM   3730  CG  LYS A 773      27.454   0.564  25.768  1.00 21.06           C  
ATOM   3731  CD  LYS A 773      27.450   1.432  27.007  1.00 24.76           C  
ATOM   3732  CE  LYS A 773      26.419   2.530  26.898  1.00 31.94           C  
ATOM   3733  NZ  LYS A 773      26.182   3.081  28.254  1.00 32.91           N  
ATOM   3734  H   LYS A 773      28.780  -3.324  26.214  1.00  0.00           H  
ATOM   3735  HA  LYS A 773      26.782  -1.883  24.801  1.00  0.00           H  
ATOM   3736  HB2 LYS A 773      27.384  -1.156  26.887  1.00  0.00           H  
ATOM   3737  HB3 LYS A 773      28.886  -0.781  26.368  1.00  0.00           H  
ATOM   3738  HG2 LYS A 773      28.072   0.961  25.097  1.00  0.00           H  
ATOM   3739  HG3 LYS A 773      26.531   0.517  25.402  1.00  0.00           H  
ATOM   3740  HD2 LYS A 773      27.233   0.867  27.797  1.00  0.00           H  
ATOM   3741  HD3 LYS A 773      28.348   1.846  27.115  1.00  0.00           H  
ATOM   3742  HE2 LYS A 773      26.764   3.246  26.307  1.00  0.00           H  
ATOM   3743  HE3 LYS A 773      25.574   2.153  26.543  1.00  0.00           H  
ATOM   3744  HZ1 LYS A 773      27.059   3.256  28.702  1.00  0.00           H  
ATOM   3745  HZ2 LYS A 773      25.669   3.937  28.182  1.00  0.00           H  
ATOM   3746  HZ3 LYS A 773      25.657   2.423  28.795  1.00  0.00           H  
ATOM   3747  N   LEU A 774      29.768  -1.376  23.645  1.00 16.16           N  
ATOM   3748  CA  LEU A 774      30.479  -0.859  22.489  1.00 18.10           C  
ATOM   3749  C   LEU A 774      30.177  -1.629  21.222  1.00 17.61           C  
ATOM   3750  O   LEU A 774      30.046  -1.041  20.155  1.00 18.75           O  
ATOM   3751  CB  LEU A 774      31.992  -0.778  22.769  1.00 17.91           C  
ATOM   3752  CG  LEU A 774      32.342   0.178  23.914  1.00 19.24           C  
ATOM   3753  CD1 LEU A 774      33.845   0.075  24.179  1.00 20.99           C  
ATOM   3754  CD2 LEU A 774      31.922   1.638  23.706  1.00 19.26           C  
ATOM   3755  H   LEU A 774      30.211  -1.835  24.447  1.00  0.00           H  
ATOM   3756  HA  LEU A 774      30.204   0.109  22.350  1.00  0.00           H  
ATOM   3757  HB2 LEU A 774      32.299  -1.675  23.025  1.00  0.00           H  
ATOM   3758  HB3 LEU A 774      32.432  -0.446  21.957  1.00  0.00           H  
ATOM   3759  HG  LEU A 774      31.846  -0.091  24.726  1.00  0.00           H  
ATOM   3760 HD11 LEU A 774      34.345   0.330  23.352  1.00  0.00           H  
ATOM   3761 HD12 LEU A 774      34.092   0.693  24.924  1.00  0.00           H  
ATOM   3762 HD13 LEU A 774      34.072  -0.864  24.432  1.00  0.00           H  
ATOM   3763 HD21 LEU A 774      30.931   1.682  23.592  1.00  0.00           H  
ATOM   3764 HD22 LEU A 774      32.194   2.175  24.503  1.00  0.00           H  
ATOM   3765 HD23 LEU A 774      32.371   1.996  22.889  1.00  0.00           H  
ATOM   3766  N   ASN A 775      29.975  -2.946  21.341  1.00 16.94           N  
ATOM   3767  CA  ASN A 775      29.547  -3.675  20.167  1.00 17.22           C  
ATOM   3768  C   ASN A 775      28.169  -3.214  19.694  1.00 17.49           C  
ATOM   3769  O   ASN A 775      27.988  -2.949  18.510  1.00 19.17           O  
ATOM   3770  CB  ASN A 775      29.522  -5.171  20.397  1.00 18.43           C  
ATOM   3771  CG  ASN A 775      29.436  -5.903  19.099  1.00 25.21           C  
ATOM   3772  OD1 ASN A 775      30.162  -5.589  18.147  1.00 31.62           O  
ATOM   3773  ND2 ASN A 775      28.549  -6.863  19.030  1.00 25.55           N  
ATOM   3774  H   ASN A 775      30.139  -3.344  22.259  1.00  0.00           H  
ATOM   3775  HA  ASN A 775      30.195  -3.462  19.423  1.00  0.00           H  
ATOM   3776  HB2 ASN A 775      30.358  -5.433  20.863  1.00  0.00           H  
ATOM   3777  HB3 ASN A 775      28.727  -5.392  20.949  1.00  0.00           H  
ATOM   3778 HD22 ASN A 775      27.961  -7.079  19.814  1.00  0.00           H  
ATOM   3779 HD21 ASN A 775      28.444  -7.400  18.184  1.00  0.00           H  
ATOM   3780  N   GLU A 776      27.232  -3.106  20.633  1.00 16.85           N  
ATOM   3781  CA  GLU A 776      25.850  -2.754  20.294  1.00 18.04           C  
ATOM   3782  C   GLU A 776      25.726  -1.363  19.709  1.00 19.29           C  
ATOM   3783  O   GLU A 776      24.887  -1.123  18.845  1.00 21.48           O  
ATOM   3784  CB  GLU A 776      24.958  -2.884  21.516  1.00 18.25           C  
ATOM   3785  CG  GLU A 776      24.711  -4.358  21.786  1.00 20.12           C  
ATOM   3786  CD  GLU A 776      23.769  -4.650  22.941  1.00 22.18           C  
ATOM   3787  OE1 GLU A 776      23.163  -3.706  23.488  1.00 22.13           O  
ATOM   3788  OE2 GLU A 776      23.651  -5.861  23.276  1.00 20.28           O  
ATOM   3789  H   GLU A 776      27.554  -3.287  21.599  1.00  0.00           H  
ATOM   3790  HA  GLU A 776      25.486  -3.435  19.635  1.00  0.00           H  
ATOM   3791  HB2 GLU A 776      25.430  -2.520  22.275  1.00  0.00           H  
ATOM   3792  HB3 GLU A 776      24.109  -2.474  21.316  1.00  0.00           H  
ATOM   3793  HG2 GLU A 776      24.313  -4.760  20.971  1.00  0.00           H  
ATOM   3794  HG3 GLU A 776      25.581  -4.785  21.999  1.00  0.00           H  
ATOM   3795  N   GLN A 777      26.612  -0.469  20.140  1.00 19.14           N  
ATOM   3796  CA  GLN A 777      26.621   0.912  19.653  1.00 20.67           C  
ATOM   3797  C   GLN A 777      27.433   1.065  18.374  1.00 20.54           C  
ATOM   3798  O   GLN A 777      27.588   2.198  17.867  1.00 23.56           O  
ATOM   3799  CB  GLN A 777      27.160   1.880  20.708  1.00 21.45           C  
ATOM   3800  CG  GLN A 777      26.312   2.017  21.946  1.00 26.12           C  
ATOM   3801  CD  GLN A 777      25.209   3.077  21.851  1.00 35.59           C  
ATOM   3802  OE1 GLN A 777      25.177   3.923  20.934  1.00 36.92           O  
ATOM   3803  NE2 GLN A 777      24.325   3.067  22.846  1.00 34.37           N  
ATOM   3804  H   GLN A 777      27.288  -0.829  20.842  1.00  0.00           H  
ATOM   3805  HA  GLN A 777      25.666   1.172  19.447  1.00  0.00           H  
ATOM   3806  HB2 GLN A 777      28.078   1.568  20.985  1.00  0.00           H  
ATOM   3807  HB3 GLN A 777      27.253   2.792  20.285  1.00  0.00           H  
ATOM   3808  HG2 GLN A 777      25.871   1.132  22.145  1.00  0.00           H  
ATOM   3809  HG3 GLN A 777      26.903   2.256  22.727  1.00  0.00           H  
ATOM   3810 HE21 GLN A 777      23.568   3.751  22.862  1.00  0.00           H  
ATOM   3811 HE22 GLN A 777      24.414   2.375  23.580  1.00  0.00           H  
ATOM   3812  N   GLY A 778      27.965  -0.054  17.884  1.00 18.92           N  
ATOM   3813  CA  GLY A 778      28.619  -0.094  16.581  1.00 19.71           C  
ATOM   3814  C   GLY A 778      30.060   0.378  16.624  1.00 20.97           C  
ATOM   3815  O   GLY A 778      30.701   0.470  15.566  1.00 22.01           O  
ATOM   3816  H   GLY A 778      27.874  -0.884  18.504  1.00  0.00           H  
ATOM   3817  HA2 GLY A 778      28.588  -1.044  16.222  1.00  0.00           H  
ATOM   3818  HA3 GLY A 778      28.096   0.484  15.928  1.00  0.00           H  
ATOM   3819  N   LEU A 779      30.576   0.648  17.822  1.00 18.49           N  
ATOM   3820  CA  LEU A 779      31.928   1.207  17.937  1.00 18.89           C  
ATOM   3821  C   LEU A 779      33.000   0.216  17.522  1.00 17.25           C  
ATOM   3822  O   LEU A 779      34.006   0.629  16.924  1.00 17.27           O  
ATOM   3823  CB  LEU A 779      32.212   1.718  19.343  1.00 20.23           C  
ATOM   3824  CG  LEU A 779      33.601   2.365  19.517  1.00 22.33           C  
ATOM   3825  CD1 LEU A 779      33.891   3.505  18.577  1.00 22.53           C  
ATOM   3826  CD2 LEU A 779      33.740   2.858  20.922  1.00 24.57           C  
ATOM   3827  H   LEU A 779      29.971   0.440  18.625  1.00  0.00           H  
ATOM   3828  HA  LEU A 779      31.987   2.017  17.334  1.00  0.00           H  
ATOM   3829  HB2 LEU A 779      31.541   2.409  19.565  1.00  0.00           H  
ATOM   3830  HB3 LEU A 779      32.167   0.955  19.968  1.00  0.00           H  
ATOM   3831  HG  LEU A 779      34.304   1.637  19.398  1.00  0.00           H  
ATOM   3832 HD11 LEU A 779      33.218   4.237  18.709  1.00  0.00           H  
ATOM   3833 HD12 LEU A 779      34.809   3.869  18.753  1.00  0.00           H  
ATOM   3834 HD13 LEU A 779      33.844   3.186  17.627  1.00  0.00           H  
ATOM   3835 HD21 LEU A 779      33.647   2.095  21.569  1.00  0.00           H  
ATOM   3836 HD22 LEU A 779      34.641   3.284  21.054  1.00  0.00           H  
ATOM   3837 HD23 LEU A 779      33.029   3.540  21.123  1.00  0.00           H  
ATOM   3838  N   LEU A 780      32.836  -1.061  17.864  1.00 16.82           N  
ATOM   3839  CA  LEU A 780      33.868  -2.033  17.557  1.00 17.37           C  
ATOM   3840  C   LEU A 780      34.011  -2.147  16.039  1.00 19.15           C  
ATOM   3841  O   LEU A 780      35.132  -2.141  15.534  1.00 19.44           O  
ATOM   3842  CB  LEU A 780      33.590  -3.352  18.240  1.00 16.49           C  
ATOM   3843  CG  LEU A 780      33.464  -3.235  19.752  1.00 14.99           C  
ATOM   3844  CD1 LEU A 780      33.230  -4.602  20.378  1.00 16.55           C  
ATOM   3845  CD2 LEU A 780      34.680  -2.508  20.373  1.00 17.71           C  
ATOM   3846  H   LEU A 780      31.953  -1.280  18.342  1.00  0.00           H  
ATOM   3847  HA  LEU A 780      34.738  -1.714  17.930  1.00  0.00           H  
ATOM   3848  HB2 LEU A 780      32.734  -3.706  17.898  1.00  0.00           H  
ATOM   3849  HB3 LEU A 780      34.339  -3.966  18.051  1.00  0.00           H  
ATOM   3850  HG  LEU A 780      32.694  -2.635  19.972  1.00  0.00           H  
ATOM   3851 HD11 LEU A 780      33.999  -5.204  20.163  1.00  0.00           H  
ATOM   3852 HD12 LEU A 780      33.150  -4.506  21.371  1.00  0.00           H  
ATOM   3853 HD13 LEU A 780      32.387  -4.997  20.013  1.00  0.00           H  
ATOM   3854 HD21 LEU A 780      34.739  -1.592  19.986  1.00  0.00           H  
ATOM   3855 HD22 LEU A 780      34.554  -2.455  21.360  1.00  0.00           H  
ATOM   3856 HD23 LEU A 780      35.506  -3.023  20.161  1.00  0.00           H  
ATOM   3857  N   ASP A 781      32.893  -2.157  15.311  1.00 18.64           N  
ATOM   3858  CA  ASP A 781      32.973  -2.200  13.844  1.00 20.97           C  
ATOM   3859  C   ASP A 781      33.656  -0.956  13.285  1.00 19.95           C  
ATOM   3860  O   ASP A 781      34.528  -1.062  12.408  1.00 21.65           O  
ATOM   3861  CB  ASP A 781      31.575  -2.313  13.224  1.00 22.18           C  
ATOM   3862  CG  ASP A 781      30.925  -3.660  13.446  1.00 29.84           C  
ATOM   3863  OD1 ASP A 781      31.617  -4.692  13.387  1.00 32.83           O  
ATOM   3864  OD2 ASP A 781      29.696  -3.678  13.647  1.00 34.22           O  
ATOM   3865  H   ASP A 781      32.016  -2.133  15.838  1.00  0.00           H  
ATOM   3866  HA  ASP A 781      33.551  -2.990  13.604  1.00  0.00           H  
ATOM   3867  HB2 ASP A 781      31.003  -1.607  13.634  1.00  0.00           H  
ATOM   3868  HB3 ASP A 781      31.663  -2.154  12.244  1.00  0.00           H  
ATOM   3869  N   LYS A 782      33.274   0.204  13.823  1.00 20.08           N  
ATOM   3870  CA  LYS A 782      33.841   1.490  13.450  1.00 20.78           C  
ATOM   3871  C   LYS A 782      35.342   1.505  13.674  1.00 18.96           C  
ATOM   3872  O   LYS A 782      36.093   1.968  12.809  1.00 19.48           O  
ATOM   3873  CB  LYS A 782      33.177   2.583  14.278  1.00 23.66           C  
ATOM   3874  CG  LYS A 782      33.378   3.999  13.794  1.00 29.21           C  
ATOM   3875  CD  LYS A 782      32.510   4.961  14.606  1.00 30.46           C  
ATOM   3876  CE  LYS A 782      31.101   5.144  14.052  1.00 35.25           C  
ATOM   3877  NZ  LYS A 782      30.443   6.312  14.713  1.00 35.94           N  
ATOM   3878  H   LYS A 782      32.518   0.104  14.548  1.00  0.00           H  
ATOM   3879  HA  LYS A 782      33.657   1.657  12.473  1.00  0.00           H  
ATOM   3880  HB2 LYS A 782      32.186   2.395  14.304  1.00  0.00           H  
ATOM   3881  HB3 LYS A 782      33.531   2.517  15.221  1.00  0.00           H  
ATOM   3882  HG2 LYS A 782      34.332   4.259  13.910  1.00  0.00           H  
ATOM   3883  HG3 LYS A 782      33.115   4.066  12.837  1.00  0.00           H  
ATOM   3884  HD2 LYS A 782      32.439   4.611  15.545  1.00  0.00           H  
ATOM   3885  HD3 LYS A 782      32.961   5.858  14.628  1.00  0.00           H  
ATOM   3886  HE2 LYS A 782      31.156   5.309  13.073  1.00  0.00           H  
ATOM   3887  HE3 LYS A 782      30.571   4.323  14.235  1.00  0.00           H  
ATOM   3888  HZ1 LYS A 782      29.915   6.819  14.034  1.00  0.00           H  
ATOM   3889  HZ2 LYS A 782      29.836   5.982  15.434  1.00  0.00           H  
ATOM   3890  HZ3 LYS A 782      31.144   6.905  15.106  1.00  0.00           H  
ATOM   3891  N   LEU A 783      35.780   1.011  14.832  1.00 17.27           N  
ATOM   3892  CA  LEU A 783      37.211   1.036  15.125  1.00 17.60           C  
ATOM   3893  C   LEU A 783      37.949   0.078  14.213  1.00 17.74           C  
ATOM   3894  O   LEU A 783      39.061   0.390  13.776  1.00 19.11           O  
ATOM   3895  CB  LEU A 783      37.514   0.746  16.592  1.00 16.75           C  
ATOM   3896  CG  LEU A 783      37.124   1.818  17.622  1.00 19.11           C  
ATOM   3897  CD1 LEU A 783      37.533   1.307  18.997  1.00 20.92           C  
ATOM   3898  CD2 LEU A 783      37.744   3.169  17.314  1.00 19.58           C  
ATOM   3899  H   LEU A 783      35.066   0.636  15.458  1.00  0.00           H  
ATOM   3900  HA  LEU A 783      37.553   1.966  14.960  1.00  0.00           H  
ATOM   3901  HB2 LEU A 783      37.030  -0.094  16.847  1.00  0.00           H  
ATOM   3902  HB3 LEU A 783      38.500   0.599  16.681  1.00  0.00           H  
ATOM   3903  HG  LEU A 783      36.147   1.951  17.593  1.00  0.00           H  
ATOM   3904 HD11 LEU A 783      38.521   1.150  19.015  1.00  0.00           H  
ATOM   3905 HD12 LEU A 783      37.291   1.986  19.691  1.00  0.00           H  
ATOM   3906 HD13 LEU A 783      37.056   0.449  19.190  1.00  0.00           H  
ATOM   3907 HD21 LEU A 783      37.438   3.482  16.413  1.00  0.00           H  
ATOM   3908 HD22 LEU A 783      37.464   3.834  18.008  1.00  0.00           H  
ATOM   3909 HD23 LEU A 783      38.742   3.089  17.316  1.00  0.00           H  
ATOM   3910  N   LYS A 784      37.332  -1.058  13.892  1.00 19.20           N  
ATOM   3911  CA  LYS A 784      38.041  -1.971  13.011  1.00 21.25           C  
ATOM   3912  C   LYS A 784      38.201  -1.349  11.641  1.00 22.75           C  
ATOM   3913  O   LYS A 784      39.302  -1.358  11.087  1.00 22.55           O  
ATOM   3914  CB  LYS A 784      37.426  -3.361  12.930  1.00 22.84           C  
ATOM   3915  CG  LYS A 784      38.461  -4.323  12.344  1.00 26.26           C  
ATOM   3916  CD  LYS A 784      37.992  -5.740  12.237  1.00 30.51           C  
ATOM   3917  CE  LYS A 784      38.989  -6.523  11.393  1.00 28.54           C  
ATOM   3918  NZ  LYS A 784      38.349  -7.768  10.903  1.00 28.96           N  
ATOM   3919  H   LYS A 784      36.415  -1.207  14.282  1.00  0.00           H  
ATOM   3920  HA  LYS A 784      38.952  -2.153  13.395  1.00  0.00           H  
ATOM   3921  HB2 LYS A 784      37.203  -3.662  13.831  1.00  0.00           H  
ATOM   3922  HB3 LYS A 784      36.657  -3.332  12.328  1.00  0.00           H  
ATOM   3923  HG2 LYS A 784      38.721  -3.985  11.424  1.00  0.00           H  
ATOM   3924  HG3 LYS A 784      39.291  -4.287  12.924  1.00  0.00           H  
ATOM   3925  HD2 LYS A 784      37.957  -6.148  13.134  1.00  0.00           H  
ATOM   3926  HD3 LYS A 784      37.115  -5.769  11.787  1.00  0.00           H  
ATOM   3927  HE2 LYS A 784      39.265  -5.964  10.619  1.00  0.00           H  
ATOM   3928  HE3 LYS A 784      39.777  -6.753  11.954  1.00  0.00           H  
ATOM   3929  HZ1 LYS A 784      38.902  -8.557  11.172  1.00  0.00           H  
ATOM   3930  HZ2 LYS A 784      37.434  -7.852  11.300  1.00  0.00           H  
ATOM   3931  HZ3 LYS A 784      38.278  -7.737   9.906  1.00  0.00           H  
ATOM   3932  N   ASN A 785      37.133  -0.726  11.148  1.00 21.67           N  
ATOM   3933  CA  ASN A 785      37.187  -0.039   9.856  1.00 25.10           C  
ATOM   3934  C   ASN A 785      38.224   1.064   9.871  1.00 25.70           C  
ATOM   3935  O   ASN A 785      39.052   1.132   8.967  1.00 25.52           O  
ATOM   3936  CB  ASN A 785      35.809   0.453   9.456  1.00 26.97           C  
ATOM   3937  CG  ASN A 785      34.896  -0.695   9.080  1.00 28.97           C  
ATOM   3938  OD1 ASN A 785      35.364  -1.737   8.611  1.00 30.87           O  
ATOM   3939  ND2 ASN A 785      33.600  -0.539   9.325  1.00 29.54           N  
ATOM   3940  H   ASN A 785      36.287  -0.768  11.739  1.00  0.00           H  
ATOM   3941  HA  ASN A 785      37.482  -0.719   9.175  1.00  0.00           H  
ATOM   3942  HB2 ASN A 785      35.407   0.938  10.224  1.00  0.00           H  
ATOM   3943  HB3 ASN A 785      35.900   1.055   8.671  1.00  0.00           H  
ATOM   3944 HD22 ASN A 785      33.276   0.317   9.736  1.00  0.00           H  
ATOM   3945 HD21 ASN A 785      32.954  -1.264   9.103  1.00  0.00           H  
ATOM   3946  N   LYS A 786      38.229   1.863  10.941  1.00 23.21           N  
ATOM   3947  CA  LYS A 786      39.188   2.949  11.093  1.00 21.87           C  
ATOM   3948  C   LYS A 786      40.636   2.472  10.914  1.00 22.09           C  
ATOM   3949  O   LYS A 786      41.390   3.078  10.163  1.00 24.23           O  
ATOM   3950  CB  LYS A 786      39.017   3.620  12.459  1.00 22.08           C  
ATOM   3951  CG  LYS A 786      39.963   4.792  12.704  1.00 22.85           C  
ATOM   3952  CD  LYS A 786      39.844   5.278  14.147  1.00 22.93           C  
ATOM   3953  CE  LYS A 786      40.911   6.310  14.508  1.00 24.75           C  
ATOM   3954  NZ  LYS A 786      40.600   6.936  15.831  1.00 26.34           N  
ATOM   3955  H   LYS A 786      37.496   1.642  11.646  1.00  0.00           H  
ATOM   3956  HA  LYS A 786      38.998   3.656  10.395  1.00  0.00           H  
ATOM   3957  HB2 LYS A 786      38.080   3.956  12.527  1.00  0.00           H  
ATOM   3958  HB3 LYS A 786      39.180   2.934  13.166  1.00  0.00           H  
ATOM   3959  HG2 LYS A 786      40.898   4.495  12.541  1.00  0.00           H  
ATOM   3960  HG3 LYS A 786      39.724   5.538  12.092  1.00  0.00           H  
ATOM   3961  HD2 LYS A 786      38.946   5.695  14.272  1.00  0.00           H  
ATOM   3962  HD3 LYS A 786      39.942   4.496  14.759  1.00  0.00           H  
ATOM   3963  HE2 LYS A 786      41.796   5.856  14.560  1.00  0.00           H  
ATOM   3964  HE3 LYS A 786      40.928   7.017  13.807  1.00  0.00           H  
ATOM   3965  HZ1 LYS A 786      40.935   6.343  16.561  1.00  0.00           H  
ATOM   3966  HZ2 LYS A 786      41.049   7.826  15.886  1.00  0.00           H  
ATOM   3967  HZ3 LYS A 786      39.612   7.050  15.915  1.00  0.00           H  
ATOM   3968  N   TRP A 787      40.994   1.358  11.552  1.00 20.83           N  
ATOM   3969  CA  TRP A 787      42.406   0.965  11.619  1.00 21.13           C  
ATOM   3970  C   TRP A 787      42.827  -0.041  10.555  1.00 23.56           C  
ATOM   3971  O   TRP A 787      44.035  -0.223  10.342  1.00 25.11           O  
ATOM   3972  CB  TRP A 787      42.766   0.459  13.023  1.00 20.76           C  
ATOM   3973  CG  TRP A 787      42.770   1.604  13.977  1.00 19.31           C  
ATOM   3974  CD1 TRP A 787      41.799   1.908  14.878  1.00 18.69           C  
ATOM   3975  CD2 TRP A 787      43.778   2.613  14.092  1.00 19.92           C  
ATOM   3976  NE1 TRP A 787      42.134   3.065  15.558  1.00 18.20           N  
ATOM   3977  CE2 TRP A 787      43.343   3.518  15.098  1.00 19.75           C  
ATOM   3978  CE3 TRP A 787      45.007   2.852  13.444  1.00 21.49           C  
ATOM   3979  CZ2 TRP A 787      44.101   4.632  15.493  1.00 20.10           C  
ATOM   3980  CZ3 TRP A 787      45.762   3.969  13.834  1.00 22.32           C  
ATOM   3981  CH2 TRP A 787      45.301   4.852  14.841  1.00 22.19           C  
ATOM   3982  H   TRP A 787      40.228   0.821  11.975  1.00  0.00           H  
ATOM   3983  HA  TRP A 787      42.961   1.807  11.481  1.00  0.00           H  
ATOM   3984  HB2 TRP A 787      42.083  -0.174  13.315  1.00  0.00           H  
ATOM   3985  HB3 TRP A 787      43.666   0.081  13.002  1.00  0.00           H  
ATOM   3986  HD1 TRP A 787      40.966   1.383  15.034  1.00  0.00           H  
ATOM   3987  HE1 TRP A 787      41.583   3.497  16.268  1.00  0.00           H  
ATOM   3988  HE3 TRP A 787      45.338   2.251  12.730  1.00  0.00           H  
ATOM   3989  HZ2 TRP A 787      43.773   5.236  16.220  1.00  0.00           H  
ATOM   3990  HZ3 TRP A 787      46.633   4.139  13.393  1.00  0.00           H  
ATOM   3991  HH2 TRP A 787      45.858   5.642  15.076  1.00  0.00           H  
ATOM   3992  N   TRP A 788      41.848  -0.685   9.922  1.00 23.97           N  
ATOM   3993  CA  TRP A 788      42.124  -1.679   8.869  1.00 25.86           C  
ATOM   3994  C   TRP A 788      41.959  -1.151   7.469  1.00 31.89           C  
ATOM   3995  O   TRP A 788      42.856  -1.326   6.634  1.00 29.57           O  
ATOM   3996  CB  TRP A 788      41.250  -2.921   9.011  1.00 23.05           C  
ATOM   3997  CG  TRP A 788      41.839  -3.985   9.847  1.00 23.35           C  
ATOM   3998  CD1 TRP A 788      42.320  -5.204   9.416  1.00 23.71           C  
ATOM   3999  CD2 TRP A 788      42.050  -3.949  11.257  1.00 20.39           C  
ATOM   4000  NE1 TRP A 788      42.790  -5.925  10.482  1.00 22.03           N  
ATOM   4001  CE2 TRP A 788      42.651  -5.185  11.624  1.00 21.85           C  
ATOM   4002  CE3 TRP A 788      41.770  -2.998  12.262  1.00 20.73           C  
ATOM   4003  CZ2 TRP A 788      42.978  -5.505  12.951  1.00 20.49           C  
ATOM   4004  CZ3 TRP A 788      42.095  -3.320  13.587  1.00 21.15           C  
ATOM   4005  CH2 TRP A 788      42.714  -4.554  13.914  1.00 20.60           C  
ATOM   4006  H   TRP A 788      40.889  -0.434  10.226  1.00  0.00           H  
ATOM   4007  HA  TRP A 788      43.093  -1.970   8.985  1.00  0.00           H  
ATOM   4008  HB2 TRP A 788      40.382  -2.654   9.425  1.00  0.00           H  
ATOM   4009  HB3 TRP A 788      41.088  -3.302   8.102  1.00  0.00           H  
ATOM   4010  HD1 TRP A 788      42.322  -5.509   8.468  1.00  0.00           H  
ATOM   4011  HE1 TRP A 788      43.176  -6.849  10.435  1.00  0.00           H  
ATOM   4012  HE3 TRP A 788      41.357  -2.127  12.045  1.00  0.00           H  
ATOM   4013  HZ2 TRP A 788      43.384  -6.391  13.172  1.00  0.00           H  
ATOM   4014  HZ3 TRP A 788      41.886  -2.671  14.306  1.00  0.00           H  
ATOM   4015  HH2 TRP A 788      42.959  -4.725  14.865  1.00  0.00           H  
ATOM   4016  N   TYR A 789      40.802  -0.531   7.225  1.00 31.04           N  
ATOM   4017  CA  TYR A 789      40.302  -0.313   5.870  1.00 33.34           C  
ATOM   4018  C   TYR A 789      40.220   1.152   5.485  1.00 35.33           C  
ATOM   4019  O   TYR A 789      40.593   1.511   4.361  1.00 36.00           O  
ATOM   4020  CB  TYR A 789      38.958  -1.039   5.675  1.00 34.65           C  
ATOM   4021  CG  TYR A 789      38.985  -2.511   6.080  1.00 36.01           C  
ATOM   4022  CD1 TYR A 789      39.832  -3.425   5.431  1.00 38.36           C  
ATOM   4023  CD2 TYR A 789      38.157  -2.996   7.111  1.00 32.95           C  
ATOM   4024  CE1 TYR A 789      39.862  -4.771   5.806  1.00 38.59           C  
ATOM   4025  CE2 TYR A 789      38.178  -4.342   7.487  1.00 38.09           C  
ATOM   4026  CZ  TYR A 789      39.034  -5.225   6.835  1.00 37.03           C  
ATOM   4027  OH  TYR A 789      39.069  -6.563   7.203  1.00 40.54           O  
ATOM   4028  H   TYR A 789      40.292  -0.219   8.079  1.00  0.00           H  
ATOM   4029  HA  TYR A 789      40.937  -0.776   5.223  1.00  0.00           H  
ATOM   4030  HB2 TYR A 789      38.272  -0.579   6.229  1.00  0.00           H  
ATOM   4031  HB3 TYR A 789      38.714  -0.990   4.712  1.00  0.00           H  
ATOM   4032  HD1 TYR A 789      40.421  -3.109   4.691  1.00  0.00           H  
ATOM   4033  HD2 TYR A 789      37.546  -2.365   7.580  1.00  0.00           H  
ATOM   4034  HE1 TYR A 789      40.476  -5.408   5.340  1.00  0.00           H  
ATOM   4035  HE2 TYR A 789      37.583  -4.667   8.218  1.00  0.00           H  
ATOM   4036  HH  TYR A 789      38.394  -6.698   7.939  1.00  0.00           H  
ATOM   4037  N   ASP A 790      39.772   2.003   6.414  1.00 37.47           N  
ATOM   4038  CA  ASP A 790      39.593   3.445   6.142  1.00 42.17           C  
ATOM   4039  C   ASP A 790      40.874   4.117   5.636  1.00 46.41           C  
ATOM   4040  O   ASP A 790      40.817   4.974   4.746  1.00 46.45           O  
ATOM   4041  CB  ASP A 790      39.046   4.196   7.370  1.00 40.04           C  
ATOM   4042  CG  ASP A 790      37.608   3.794   7.739  1.00 43.25           C  
ATOM   4043  OD1 ASP A 790      36.983   2.945   7.054  1.00 39.65           O  
ATOM   4044  OD2 ASP A 790      37.101   4.323   8.756  1.00 42.16           O  
ATOM   4045  H   ASP A 790      39.562   1.572   7.334  1.00  0.00           H  
ATOM   4046  HA  ASP A 790      38.907   3.520   5.403  1.00  0.00           H  
ATOM   4047  HB2 ASP A 790      39.635   3.993   8.143  1.00  0.00           H  
ATOM   4048  HB3 ASP A 790      39.057   5.167   7.168  1.00  0.00           H  
ATOM   4049  N   LYS A 791      42.009   3.707   6.203  1.00 49.59           N  
ATOM   4050  CA  LYS A 791      43.345   4.164   5.785  1.00 52.70           C  
ATOM   4051  C   LYS A 791      44.129   3.107   4.962  1.00 54.39           C  
ATOM   4052  O   LYS A 791      45.359   3.213   4.809  1.00 53.13           O  
ATOM   4053  CB  LYS A 791      44.167   4.630   7.004  1.00 58.18           C  
ATOM   4054  CG  LYS A 791      44.419   3.557   8.069  1.00 60.61           C  
ATOM   4055  CD  LYS A 791      45.656   3.828   8.924  1.00 61.79           C  
ATOM   4056  CE  LYS A 791      45.353   4.672  10.158  1.00 62.67           C  
ATOM   4057  NZ  LYS A 791      45.322   6.132   9.863  1.00 58.82           N  
ATOM   4058  H   LYS A 791      41.871   3.020   6.985  1.00  0.00           H  
ATOM   4059  HA  LYS A 791      43.241   4.994   5.212  1.00  0.00           H  
ATOM   4060  HB2 LYS A 791      45.053   4.955   6.673  1.00  0.00           H  
ATOM   4061  HB3 LYS A 791      43.676   5.389   7.435  1.00  0.00           H  
ATOM   4062  HG2 LYS A 791      43.615   3.506   8.672  1.00  0.00           H  
ATOM   4063  HG3 LYS A 791      44.531   2.668   7.612  1.00  0.00           H  
ATOM   4064  HD2 LYS A 791      46.035   2.953   9.224  1.00  0.00           H  
ATOM   4065  HD3 LYS A 791      46.331   4.312   8.368  1.00  0.00           H  
ATOM   4066  HE2 LYS A 791      44.461   4.392  10.530  1.00  0.00           H  
ATOM   4067  HE3 LYS A 791      46.057   4.491  10.854  1.00  0.00           H  
ATOM   4068  HZ1 LYS A 791      45.643   6.288   8.930  1.00  0.00           H  
ATOM   4069  HZ2 LYS A 791      44.386   6.468   9.956  1.00  0.00           H  
ATOM   4070  HZ3 LYS A 791      45.916   6.612  10.507  1.00  0.00           H  
ATOM   4071  N   GLY A 792      43.410   2.105   4.443  1.00 54.50           N  
ATOM   4072  CA  GLY A 792      43.987   1.030   3.616  1.00 50.03           C  
ATOM   4073  C   GLY A 792      44.734   1.559   2.398  1.00 49.07           C  
ATOM   4074  O   GLY A 792      44.218   2.415   1.667  1.00 43.33           O  
ATOM   4075  H   GLY A 792      42.389   2.148   4.676  1.00  0.00           H  
ATOM   4076  HA2 GLY A 792      44.619   0.481   4.186  1.00  0.00           H  
ATOM   4077  HA3 GLY A 792      43.242   0.414   3.312  1.00  0.00           H  
ATOM   4078  N   GLU A 793      45.951   1.048   2.199  1.00 48.10           N  
ATOM   4079  CA  GLU A 793      46.882   1.528   1.158  1.00 49.47           C  
ATOM   4080  C   GLU A 793      46.802   0.759  -0.167  1.00 48.86           C  
ATOM   4081  O   GLU A 793      47.544   1.072  -1.106  1.00 47.98           O  
ATOM   4082  CB  GLU A 793      48.329   1.458   1.659  1.00 48.40           C  
ATOM   4083  CG  GLU A 793      48.686   2.355   2.832  1.00 50.53           C  
ATOM   4084  CD  GLU A 793      50.117   2.136   3.288  1.00 52.03           C  
ATOM   4085  OE1 GLU A 793      50.883   3.122   3.341  1.00 53.80           O  
ATOM   4086  OE2 GLU A 793      50.490   0.972   3.568  1.00 51.76           O  
ATOM   4087  H   GLU A 793      46.198   0.265   2.852  1.00  0.00           H  
ATOM   4088  HA  GLU A 793      46.702   2.516   0.983  1.00  0.00           H  
ATOM   4089  HB2 GLU A 793      48.502   0.519   1.937  1.00  0.00           H  
ATOM   4090  HB3 GLU A 793      48.920   1.709   0.900  1.00  0.00           H  
ATOM   4091  HG2 GLU A 793      48.606   3.286   2.544  1.00  0.00           H  
ATOM   4092  HG3 GLU A 793      48.099   2.133   3.582  1.00  0.00           H  
ATOM   4093  N   CYS A 794      45.913  -0.236  -0.234  1.00 48.34           N  
ATOM   4094  CA  CYS A 794      45.834  -1.150  -1.384  1.00 51.40           C  
ATOM   4095  C   CYS A 794      44.538  -1.002  -2.202  1.00 56.03           C  
ATOM   4096  O   CYS A 794      44.068  -1.969  -2.820  1.00 54.98           O  
ATOM   4097  CB  CYS A 794      46.046  -2.603  -0.921  1.00 48.90           C  
ATOM   4098  SG  CYS A 794      47.644  -2.915  -0.113  1.00 45.35           S  
ATOM   4099  H   CYS A 794      45.284  -0.310   0.592  1.00  0.00           H  
ATOM   4100  HA  CYS A 794      46.613  -0.946  -2.001  1.00  0.00           H  
ATOM   4101  HB2 CYS A 794      45.320  -2.829  -0.276  1.00  0.00           H  
ATOM   4102  HB3 CYS A 794      45.981  -3.193  -1.723  1.00  0.00           H  
ATOM   4103  N   GLY A 795      43.980   0.212  -2.209  1.00 56.74           N  
ATOM   4104  CA  GLY A 795      42.777   0.535  -2.991  1.00 57.34           C  
ATOM   4105  C   GLY A 795      41.469   0.208  -2.293  1.00 53.81           C  
ATOM   4106  O   GLY A 795      41.448  -0.137  -1.107  1.00 52.01           O  
ATOM   4107  H   GLY A 795      44.471   0.914  -1.611  1.00  0.00           H  
ATOM   4108  HA2 GLY A 795      42.796   1.528  -3.224  1.00  0.00           H  
ATOM   4109  HA3 GLY A 795      42.820   0.034  -3.879  1.00  0.00           H  
ATOM   4110  N   GLU A 901      46.685 -13.286  19.327  1.00 17.97           N  
ATOM   4111  CA  GLU A 901      47.696 -14.324  19.577  1.00 19.32           C  
ATOM   4112  C   GLU A 901      47.811 -14.712  21.041  1.00 20.55           C  
ATOM   4113  O   GLU A 901      48.660 -15.551  21.420  1.00 20.30           O  
ATOM   4114  CB  GLU A 901      49.075 -13.937  19.023  1.00 19.95           C  
ATOM   4115  CG  GLU A 901      49.210 -14.108  17.521  1.00 21.49           C  
ATOM   4116  CD  GLU A 901      49.288 -15.552  17.077  1.00 21.30           C  
ATOM   4117  OE1 GLU A 901      49.154 -15.759  15.865  1.00 22.82           O  
ATOM   4118  OE2 GLU A 901      49.563 -16.472  17.896  1.00 22.76           O  
ATOM   4119  OXT GLU A 901      47.033 -14.175  21.851  1.00 19.23           O  
ATOM   4120  H   GLU A 901      46.133 -12.886  20.078  1.00  0.00           H  
ATOM   4121  HA  GLU A 901      47.469 -15.147  19.024  1.00  0.00           H  
ATOM   4122  HB2 GLU A 901      49.222 -12.987  19.232  1.00  0.00           H  
ATOM   4123  HB3 GLU A 901      49.741 -14.518  19.453  1.00  0.00           H  
ATOM   4124  HG2 GLU A 901      48.416 -13.706  17.092  1.00  0.00           H  
ATOM   4125  HG3 GLU A 901      50.042 -13.662  17.232  1.00  0.00           H  
TER
ATOM   4626  N   ASN B 413      23.812 -35.615  41.746  1.00 71.73           N  
ATOM   4627  CA  ASN B 413      23.177 -34.507  42.515  1.00 66.21           C  
ATOM   4628  C   ASN B 413      21.791 -34.176  41.938  1.00 62.73           C  
ATOM   4629  O   ASN B 413      20.906 -35.037  41.945  1.00 67.46           O  
ATOM   4630  CB  ASN B 413      24.101 -33.280  42.555  1.00 68.31           C  
ATOM   4631  CG  ASN B 413      24.027 -32.525  43.876  1.00 68.46           C  
ATOM   4632  OD1 ASN B 413      23.013 -32.553  44.580  1.00 64.36           O  
ATOM   4633  ND2 ASN B 413      25.112 -31.838  44.216  1.00 69.24           N  
ATOM   4634  H   ASN B 413      24.720 -35.791  42.116  1.00  0.00           H  
ATOM   4635  HA  ASN B 413      23.036 -34.848  43.445  1.00  0.00           H  
ATOM   4636  HB2 ASN B 413      25.038 -33.589  42.419  1.00  0.00           H  
ATOM   4637  HB3 ASN B 413      23.833 -32.662  41.821  1.00  0.00           H  
ATOM   4638 HD22 ASN B 413      25.912 -31.831  43.616  1.00  0.00           H  
ATOM   4639 HD21 ASN B 413      25.131 -31.324  45.075  1.00  0.00           H  
ATOM   4640  H2  ASN B 413      23.249 -36.434  41.828  1.00  0.00           H  
ATOM   4641  H3  ASN B 413      23.884 -35.349  40.788  1.00  0.00           H  
ATOM   4642  N   LYS B 414      21.602 -32.952  41.440  1.00 56.94           N  
ATOM   4643  CA  LYS B 414      20.310 -32.530  40.895  1.00 52.02           C  
ATOM   4644  C   LYS B 414      20.338 -32.497  39.369  1.00 47.10           C  
ATOM   4645  O   LYS B 414      21.322 -32.042  38.770  1.00 47.65           O  
ATOM   4646  CB  LYS B 414      19.905 -31.166  41.465  1.00 53.58           C  
ATOM   4647  CG  LYS B 414      18.450 -30.766  41.201  1.00 57.09           C  
ATOM   4648  CD  LYS B 414      18.118 -29.337  41.640  1.00 58.96           C  
ATOM   4649  CE  LYS B 414      18.850 -28.252  40.850  1.00 52.57           C  
ATOM   4650  NZ  LYS B 414      18.649 -28.316  39.373  1.00 49.20           N  
ATOM   4651  H   LYS B 414      22.437 -32.336  41.472  1.00  0.00           H  
ATOM   4652  HA  LYS B 414      19.604 -33.185  41.191  1.00  0.00           H  
ATOM   4653  HB2 LYS B 414      20.046 -31.186  42.455  1.00  0.00           H  
ATOM   4654  HB3 LYS B 414      20.497 -30.469  41.059  1.00  0.00           H  
ATOM   4655  HG2 LYS B 414      18.265 -30.850  40.215  1.00  0.00           H  
ATOM   4656  HG3 LYS B 414      17.844 -31.402  41.693  1.00  0.00           H  
ATOM   4657  HD2 LYS B 414      17.130 -29.192  41.534  1.00  0.00           H  
ATOM   4658  HD3 LYS B 414      18.357 -29.237  42.610  1.00  0.00           H  
ATOM   4659  HE2 LYS B 414      18.540 -27.346  41.185  1.00  0.00           H  
ATOM   4660  HE3 LYS B 414      19.842 -28.322  41.050  1.00  0.00           H  
ATOM   4661  HZ1 LYS B 414      18.549 -27.389  39.013  1.00  0.00           H  
ATOM   4662  HZ2 LYS B 414      19.440 -28.757  38.951  1.00  0.00           H  
ATOM   4663  HZ3 LYS B 414      17.824 -28.844  39.175  1.00  0.00           H  
ATOM   4664  N   THR B 415      19.257 -32.993  38.761  1.00 41.85           N  
ATOM   4665  CA  THR B 415      19.025 -32.901  37.317  1.00 38.21           C  
ATOM   4666  C   THR B 415      18.849 -31.436  36.900  1.00 36.00           C  
ATOM   4667  O   THR B 415      17.998 -30.713  37.423  1.00 36.55           O  
ATOM   4668  CB  THR B 415      17.796 -33.726  36.895  1.00 40.21           C  
ATOM   4669  OG1 THR B 415      18.000 -35.083  37.278  1.00 41.22           O  
ATOM   4670  CG2 THR B 415      17.574 -33.673  35.377  1.00 39.27           C  
ATOM   4671  H   THR B 415      18.580 -33.460  39.413  1.00  0.00           H  
ATOM   4672  HA  THR B 415      19.827 -33.268  36.841  1.00  0.00           H  
ATOM   4673  HB  THR B 415      16.979 -33.371  37.388  1.00  0.00           H  
ATOM   4674  HG1 THR B 415      18.901 -35.168  37.732  1.00  0.00           H  
ATOM   4675 HG21 THR B 415      17.382 -34.594  35.036  1.00  0.00           H  
ATOM   4676 HG22 THR B 415      16.799 -33.074  35.174  1.00  0.00           H  
ATOM   4677 HG23 THR B 415      18.396 -33.317  34.932  1.00  0.00           H  
ATOM   4678  N   VAL B 416      19.655 -31.033  35.935  1.00 32.07           N  
ATOM   4679  CA  VAL B 416      19.692 -29.649  35.471  1.00 30.55           C  
ATOM   4680  C   VAL B 416      18.557 -29.447  34.480  1.00 30.20           C  
ATOM   4681  O   VAL B 416      18.448 -30.185  33.501  1.00 31.25           O  
ATOM   4682  CB  VAL B 416      21.067 -29.339  34.857  1.00 30.39           C  
ATOM   4683  CG1 VAL B 416      21.079 -28.002  34.137  1.00 29.04           C  
ATOM   4684  CG2 VAL B 416      22.126 -29.351  35.958  1.00 34.39           C  
ATOM   4685  H   VAL B 416      20.262 -31.782  35.532  1.00  0.00           H  
ATOM   4686  HA  VAL B 416      19.531 -29.053  36.254  1.00  0.00           H  
ATOM   4687  HB  VAL B 416      21.259 -30.042  34.171  1.00  0.00           H  
ATOM   4688 HG11 VAL B 416      21.931 -27.519  34.341  1.00  0.00           H  
ATOM   4689 HG12 VAL B 416      21.011 -28.152  33.150  1.00  0.00           H  
ATOM   4690 HG13 VAL B 416      20.303 -27.449  34.443  1.00  0.00           H  
ATOM   4691 HG21 VAL B 416      22.060 -30.208  36.466  1.00  0.00           H  
ATOM   4692 HG22 VAL B 416      23.031 -29.272  35.542  1.00  0.00           H  
ATOM   4693 HG23 VAL B 416      21.968 -28.580  36.573  1.00  0.00           H  
ATOM   4694  N   VAL B 417      17.701 -28.460  34.744  1.00 27.48           N  
ATOM   4695  CA  VAL B 417      16.615 -28.123  33.829  1.00 26.38           C  
ATOM   4696  C   VAL B 417      17.170 -27.182  32.755  1.00 24.59           C  
ATOM   4697  O   VAL B 417      17.603 -26.071  33.065  1.00 24.74           O  
ATOM   4698  CB  VAL B 417      15.414 -27.497  34.566  1.00 27.49           C  
ATOM   4699  CG1 VAL B 417      14.319 -27.087  33.594  1.00 27.07           C  
ATOM   4700  CG2 VAL B 417      14.848 -28.470  35.602  1.00 29.02           C  
ATOM   4701  H   VAL B 417      17.872 -27.963  35.639  1.00  0.00           H  
ATOM   4702  HA  VAL B 417      16.313 -28.957  33.378  1.00  0.00           H  
ATOM   4703  HB  VAL B 417      15.735 -26.664  35.014  1.00  0.00           H  
ATOM   4704 HG11 VAL B 417      13.431 -27.386  33.945  1.00  0.00           H  
ATOM   4705 HG12 VAL B 417      14.318 -26.092  33.491  1.00  0.00           H  
ATOM   4706 HG13 VAL B 417      14.485 -27.513  32.704  1.00  0.00           H  
ATOM   4707 HG21 VAL B 417      14.618 -29.330  35.150  1.00  0.00           H  
ATOM   4708 HG22 VAL B 417      15.536 -28.631  36.308  1.00  0.00           H  
ATOM   4709 HG23 VAL B 417      14.029 -28.071  36.011  1.00  0.00           H  
ATOM   4710  N   VAL B 418      17.193 -27.652  31.503  1.00 23.77           N  
ATOM   4711  CA  VAL B 418      17.712 -26.870  30.369  1.00 23.30           C  
ATOM   4712  C   VAL B 418      16.509 -26.277  29.648  1.00 22.91           C  
ATOM   4713  O   VAL B 418      15.665 -27.026  29.138  1.00 24.68           O  
ATOM   4714  CB  VAL B 418      18.530 -27.733  29.358  1.00 24.14           C  
ATOM   4715  CG1 VAL B 418      18.988 -26.906  28.157  1.00 21.50           C  
ATOM   4716  CG2 VAL B 418      19.711 -28.428  30.015  1.00 24.52           C  
ATOM   4717  H   VAL B 418      16.813 -28.617  31.398  1.00  0.00           H  
ATOM   4718  HA  VAL B 418      18.256 -26.126  30.733  1.00  0.00           H  
ATOM   4719  HB  VAL B 418      17.920 -28.440  29.012  1.00  0.00           H  
ATOM   4720 HG11 VAL B 418      19.986 -26.867  28.143  1.00  0.00           H  
ATOM   4721 HG12 VAL B 418      18.658 -27.332  27.316  1.00  0.00           H  
ATOM   4722 HG13 VAL B 418      18.618 -25.981  28.232  1.00  0.00           H  
ATOM   4723 HG21 VAL B 418      20.232 -27.762  30.550  1.00  0.00           H  
ATOM   4724 HG22 VAL B 418      19.376 -29.153  30.617  1.00  0.00           H  
ATOM   4725 HG23 VAL B 418      20.298 -28.823  29.308  1.00  0.00           H  
ATOM   4726  N   THR B 419      16.420 -24.949  29.610  1.00 21.73           N  
ATOM   4727  CA  THR B 419      15.428 -24.312  28.756  1.00 21.06           C  
ATOM   4728  C   THR B 419      16.019 -24.144  27.364  1.00 20.08           C  
ATOM   4729  O   THR B 419      17.193 -23.830  27.206  1.00 19.33           O  
ATOM   4730  CB  THR B 419      14.855 -22.988  29.323  1.00 20.80           C  
ATOM   4731  OG1 THR B 419      13.757 -22.537  28.516  1.00 20.69           O  
ATOM   4732  CG2 THR B 419      15.916 -21.886  29.403  1.00 20.33           C  
ATOM   4733  H   THR B 419      17.082 -24.442  30.208  1.00  0.00           H  
ATOM   4734  HA  THR B 419      14.630 -24.909  28.691  1.00  0.00           H  
ATOM   4735  HB  THR B 419      14.507 -23.162  30.267  1.00  0.00           H  
ATOM   4736  HG1 THR B 419      13.633 -23.216  27.762  1.00  0.00           H  
ATOM   4737 HG21 THR B 419      16.823 -22.300  29.492  1.00  0.00           H  
ATOM   4738 HG22 THR B 419      15.885 -21.330  28.571  1.00  0.00           H  
ATOM   4739 HG23 THR B 419      15.736 -21.305  30.198  1.00  0.00           H  
ATOM   4740  N   THR B 420      15.197 -24.412  26.358  1.00 20.11           N  
ATOM   4741  CA  THR B 420      15.601 -24.244  24.985  1.00 18.78           C  
ATOM   4742  C   THR B 420      14.350 -23.913  24.156  1.00 18.94           C  
ATOM   4743  O   THR B 420      13.242 -23.817  24.710  1.00 20.24           O  
ATOM   4744  CB  THR B 420      16.432 -25.456  24.463  1.00 20.11           C  
ATOM   4745  OG1 THR B 420      17.061 -25.102  23.221  1.00 20.85           O  
ATOM   4746  CG2 THR B 420      15.590 -26.713  24.300  1.00 22.42           C  
ATOM   4747  H   THR B 420      14.254 -24.748  26.648  1.00  0.00           H  
ATOM   4748  HA  THR B 420      16.227 -23.471  24.916  1.00  0.00           H  
ATOM   4749  HB  THR B 420      17.159 -25.664  25.143  1.00  0.00           H  
ATOM   4750  HG1 THR B 420      16.801 -24.144  22.998  1.00  0.00           H  
ATOM   4751 HG21 THR B 420      16.174 -27.480  24.025  1.00  0.00           H  
ATOM   4752 HG22 THR B 420      15.141 -26.937  25.168  1.00  0.00           H  
ATOM   4753 HG23 THR B 420      14.890 -26.565  23.597  1.00  0.00           H  
ATOM   4754  N   ILE B 421      14.530 -23.748  22.852  1.00 17.63           N  
ATOM   4755  CA  ILE B 421      13.445 -23.266  21.993  1.00 18.63           C  
ATOM   4756  C   ILE B 421      13.412 -24.100  20.734  1.00 18.74           C  
ATOM   4757  O   ILE B 421      14.452 -24.537  20.236  1.00 19.01           O  
ATOM   4758  CB  ILE B 421      13.608 -21.751  21.728  1.00 17.80           C  
ATOM   4759  CG1 ILE B 421      12.367 -21.161  21.062  1.00 17.34           C  
ATOM   4760  CG2 ILE B 421      14.900 -21.455  20.957  1.00 17.18           C  
ATOM   4761  CD1 ILE B 421      12.349 -19.642  21.148  1.00 17.98           C  
ATOM   4762  H   ILE B 421      15.474 -23.982  22.502  1.00  0.00           H  
ATOM   4763  HA  ILE B 421      12.599 -23.450  22.489  1.00  0.00           H  
ATOM   4764  HB  ILE B 421      13.732 -21.300  22.610  1.00  0.00           H  
ATOM   4765 HG12 ILE B 421      12.358 -21.428  20.110  1.00  0.00           H  
ATOM   4766 HG13 ILE B 421      11.564 -21.513  21.522  1.00  0.00           H  
ATOM   4767 HG21 ILE B 421      15.027 -20.468  20.896  1.00  0.00           H  
ATOM   4768 HG22 ILE B 421      15.671 -21.864  21.439  1.00  0.00           H  
ATOM   4769 HG23 ILE B 421      14.832 -21.843  20.041  1.00  0.00           H  
ATOM   4770 HD11 ILE B 421      13.157 -19.279  20.689  1.00  0.00           H  
ATOM   4771 HD12 ILE B 421      11.525 -19.299  20.703  1.00  0.00           H  
ATOM   4772 HD13 ILE B 421      12.353 -19.369  22.107  1.00  0.00           H  
ATOM   4773  N   LEU B 422      12.207 -24.411  20.269  1.00 19.10           N  
ATOM   4774  CA  LEU B 422      12.080 -25.183  19.036  1.00 19.77           C  
ATOM   4775  C   LEU B 422      12.367 -24.248  17.880  1.00 20.80           C  
ATOM   4776  O   LEU B 422      11.568 -23.375  17.547  1.00 23.09           O  
ATOM   4777  CB  LEU B 422      10.688 -25.793  18.947  1.00 20.89           C  
ATOM   4778  CG  LEU B 422      10.583 -27.070  19.781  1.00 22.33           C  
ATOM   4779  CD1 LEU B 422       9.120 -27.421  20.044  1.00 22.04           C  
ATOM   4780  CD2 LEU B 422      11.293 -28.240  19.108  1.00 23.19           C  
ATOM   4781  H   LEU B 422      11.413 -24.077  20.826  1.00  0.00           H  
ATOM   4782  HA  LEU B 422      12.762 -25.906  19.041  1.00  0.00           H  
ATOM   4783  HB2 LEU B 422      10.046 -25.150  19.309  1.00  0.00           H  
ATOM   4784  HB3 LEU B 422      10.515 -26.032  18.016  1.00  0.00           H  
ATOM   4785  HG  LEU B 422      11.050 -26.930  20.653  1.00  0.00           H  
ATOM   4786 HD11 LEU B 422       8.651 -27.563  19.173  1.00  0.00           H  
ATOM   4787 HD12 LEU B 422       9.072 -28.257  20.590  1.00  0.00           H  
ATOM   4788 HD13 LEU B 422       8.683 -26.672  20.541  1.00  0.00           H  
ATOM   4789 HD21 LEU B 422      12.261 -28.019  18.990  1.00  0.00           H  
ATOM   4790 HD22 LEU B 422      11.205 -29.056  19.679  1.00  0.00           H  
ATOM   4791 HD23 LEU B 422      10.878 -28.412  18.214  1.00  0.00           H  
ATOM   4792  N   GLU B 423      13.572 -24.377  17.331  1.00 20.67           N  
ATOM   4793  CA  GLU B 423      14.059 -23.474  16.316  1.00 20.56           C  
ATOM   4794  C   GLU B 423      15.021 -24.267  15.463  1.00 20.90           C  
ATOM   4795  O   GLU B 423      16.041 -24.731  15.969  1.00 21.44           O  
ATOM   4796  CB  GLU B 423      14.800 -22.311  16.976  1.00 21.40           C  
ATOM   4797  CG  GLU B 423      15.262 -21.221  16.016  1.00 20.41           C  
ATOM   4798  CD  GLU B 423      14.104 -20.376  15.522  1.00 21.33           C  
ATOM   4799  OE1 GLU B 423      13.509 -20.750  14.504  1.00 24.49           O  
ATOM   4800  OE2 GLU B 423      13.767 -19.364  16.162  1.00 20.42           O  
ATOM   4801  H   GLU B 423      14.125 -25.184  17.700  1.00  0.00           H  
ATOM   4802  HA  GLU B 423      13.307 -23.145  15.759  1.00  0.00           H  
ATOM   4803  HB2 GLU B 423      14.186 -21.893  17.626  1.00  0.00           H  
ATOM   4804  HB3 GLU B 423      15.603 -22.677  17.418  1.00  0.00           H  
ATOM   4805  HG2 GLU B 423      15.878 -20.631  16.496  1.00  0.00           H  
ATOM   4806  HG3 GLU B 423      15.671 -21.650  15.237  1.00  0.00           H  
ATOM   4807  N   SER B 424      14.741 -24.378  14.174  1.00 20.87           N  
ATOM   4808  CA  SER B 424      15.584 -25.213  13.299  1.00 21.23           C  
ATOM   4809  C   SER B 424      16.869 -24.462  12.933  1.00 20.52           C  
ATOM   4810  O   SER B 424      16.800 -23.280  12.686  1.00 21.64           O  
ATOM   4811  CB  SER B 424      14.829 -25.548  12.028  1.00 21.96           C  
ATOM   4812  OG  SER B 424      13.696 -26.356  12.303  1.00 25.83           O  
ATOM   4813  H   SER B 424      13.921 -23.856  13.843  1.00  0.00           H  
ATOM   4814  HA  SER B 424      15.841 -26.033  13.811  1.00  0.00           H  
ATOM   4815  HB2 SER B 424      14.523 -24.703  11.596  1.00  0.00           H  
ATOM   4816  HB3 SER B 424      15.434 -26.045  11.410  1.00  0.00           H  
ATOM   4817  HG  SER B 424      13.632 -26.535  13.279  1.00  0.00           H  
ATOM   4818  N   PRO B 425      18.032 -25.126  12.868  1.00 20.45           N  
ATOM   4819  CA  PRO B 425      18.210 -26.553  13.170  1.00 20.53           C  
ATOM   4820  C   PRO B 425      18.779 -26.757  14.587  1.00 20.87           C  
ATOM   4821  O   PRO B 425      19.491 -27.739  14.832  1.00 22.39           O  
ATOM   4822  CB  PRO B 425      19.249 -26.954  12.141  1.00 21.78           C  
ATOM   4823  CG  PRO B 425      20.162 -25.772  12.122  1.00 21.09           C  
ATOM   4824  CD  PRO B 425      19.275 -24.548  12.318  1.00 21.99           C  
ATOM   4825  HA  PRO B 425      17.344 -27.053  13.064  1.00  0.00           H  
ATOM   4826  HB2 PRO B 425      19.737 -27.776  12.425  1.00  0.00           H  
ATOM   4827  HB3 PRO B 425      18.834 -27.097  11.247  1.00  0.00           H  
ATOM   4828  HG2 PRO B 425      20.841 -25.833  12.862  1.00  0.00           H  
ATOM   4829  HG3 PRO B 425      20.650 -25.712  11.245  1.00  0.00           H  
ATOM   4830  HD2 PRO B 425      19.684 -23.910  12.964  1.00  0.00           H  
ATOM   4831  HD3 PRO B 425      19.099 -24.091  11.450  1.00  0.00           H  
ATOM   4832  N   TYR B 426      18.461 -25.850  15.503  1.00 20.02           N  
ATOM   4833  CA  TYR B 426      18.991 -25.916  16.865  1.00 20.05           C  
ATOM   4834  C   TYR B 426      18.297 -26.996  17.707  1.00 20.50           C  
ATOM   4835  O   TYR B 426      18.953 -27.810  18.335  1.00 20.21           O  
ATOM   4836  CB  TYR B 426      18.895 -24.545  17.530  1.00 19.75           C  
ATOM   4837  CG  TYR B 426      19.719 -23.524  16.812  1.00 20.98           C  
ATOM   4838  CD1 TYR B 426      21.076 -23.412  17.101  1.00 21.62           C  
ATOM   4839  CD2 TYR B 426      19.168 -22.707  15.815  1.00 23.06           C  
ATOM   4840  CE1 TYR B 426      21.874 -22.490  16.460  1.00 23.63           C  
ATOM   4841  CE2 TYR B 426      19.982 -21.756  15.166  1.00 22.79           C  
ATOM   4842  CZ  TYR B 426      21.327 -21.687  15.502  1.00 24.19           C  
ATOM   4843  OH  TYR B 426      22.209 -20.811  14.883  1.00 27.44           O  
ATOM   4844  H   TYR B 426      17.817 -25.104  15.177  1.00  0.00           H  
ATOM   4845  HA  TYR B 426      19.973 -26.149  16.812  1.00  0.00           H  
ATOM   4846  HB2 TYR B 426      17.948 -24.259  17.515  1.00  0.00           H  
ATOM   4847  HB3 TYR B 426      19.228 -24.627  18.458  1.00  0.00           H  
ATOM   4848  HD1 TYR B 426      21.480 -24.019  17.794  1.00  0.00           H  
ATOM   4849  HD2 TYR B 426      18.222 -22.793  15.566  1.00  0.00           H  
ATOM   4850  HE1 TYR B 426      22.846 -22.414  16.698  1.00  0.00           H  
ATOM   4851  HE2 TYR B 426      19.594 -21.152  14.485  1.00  0.00           H  
ATOM   4852  HH  TYR B 426      21.649 -20.257  14.199  1.00  0.00           H  
ATOM   4853  N   VAL B 427      16.971 -26.941  17.764  1.00 19.90           N  
ATOM   4854  CA  VAL B 427      16.183 -27.978  18.444  1.00 19.90           C  
ATOM   4855  C   VAL B 427      14.983 -28.217  17.560  1.00 20.34           C  
ATOM   4856  O   VAL B 427      14.247 -27.289  17.204  1.00 20.83           O  
ATOM   4857  CB  VAL B 427      15.758 -27.560  19.871  1.00 20.87           C  
ATOM   4858  CG1 VAL B 427      15.039 -28.691  20.595  1.00 21.94           C  
ATOM   4859  CG2 VAL B 427      16.952 -27.151  20.710  1.00 20.50           C  
ATOM   4860  H   VAL B 427      16.544 -26.119  17.297  1.00  0.00           H  
ATOM   4861  HA  VAL B 427      16.724 -28.803  18.472  1.00  0.00           H  
ATOM   4862  HB  VAL B 427      15.107 -26.808  19.783  1.00  0.00           H  
ATOM   4863 HG11 VAL B 427      15.683 -29.434  20.775  1.00  0.00           H  
ATOM   4864 HG12 VAL B 427      14.671 -28.352  21.461  1.00  0.00           H  
ATOM   4865 HG13 VAL B 427      14.291 -29.029  20.025  1.00  0.00           H  
ATOM   4866 HG21 VAL B 427      17.477 -26.452  20.223  1.00  0.00           H  
ATOM   4867 HG22 VAL B 427      16.634 -26.782  21.584  1.00  0.00           H  
ATOM   4868 HG23 VAL B 427      17.532 -27.950  20.876  1.00  0.00           H  
ATOM   4869  N   MET B 428      14.827 -29.471  17.171  1.00 20.74           N  
ATOM   4870  CA  MET B 428      13.742 -29.893  16.313  1.00 21.09           C  
ATOM   4871  C   MET B 428      13.189 -31.200  16.847  1.00 22.00           C  
ATOM   4872  O   MET B 428      13.922 -31.988  17.448  1.00 22.99           O  
ATOM   4873  CB  MET B 428      14.244 -30.106  14.874  1.00 22.07           C  
ATOM   4874  CG  MET B 428      14.936 -28.879  14.272  1.00 21.91           C  
ATOM   4875  SD  MET B 428      15.573 -29.141  12.614  1.00 25.39           S  
ATOM   4876  CE  MET B 428      17.023 -30.142  12.954  1.00 25.95           C  
ATOM   4877  H   MET B 428      15.556 -30.129  17.538  1.00  0.00           H  
ATOM   4878  HA  MET B 428      13.016 -29.208  16.357  1.00  0.00           H  
ATOM   4879  HB2 MET B 428      14.896 -30.872  14.867  1.00  0.00           H  
ATOM   4880  HB3 MET B 428      13.462 -30.346  14.289  1.00  0.00           H  
ATOM   4881  HG2 MET B 428      14.264 -28.096  14.291  1.00  0.00           H  
ATOM   4882  HG3 MET B 428      15.689 -28.592  14.916  1.00  0.00           H  
ATOM   4883  HE1 MET B 428      17.844 -29.652  12.660  1.00  0.00           H  
ATOM   4884  HE2 MET B 428      17.079 -30.326  13.936  1.00  0.00           H  
ATOM   4885  HE3 MET B 428      16.956 -31.007  12.456  1.00  0.00           H  
ATOM   4886  N   MET B 429      11.896 -31.426  16.644  1.00 22.63           N  
ATOM   4887  CA  MET B 429      11.289 -32.740  16.907  0.50 23.94           C  
ATOM   4888  C   MET B 429      11.811 -33.739  15.910  1.00 24.35           C  
ATOM   4889  O   MET B 429      11.756 -33.481  14.709  1.00 25.23           O  
ATOM   4890  CB  MET B 429       9.771 -32.703  16.703  0.50 25.12           C  
ATOM   4891  CG  MET B 429       9.097 -31.530  17.360  0.50 25.44           C  
ATOM   4892  SD  MET B 429       9.559 -31.492  19.082  0.50 26.89           S  
ATOM   4893  CE  MET B 429       8.712 -32.933  19.727  0.50 29.37           C  
ATOM   4894  H   MET B 429      11.357 -30.614  16.291  1.00  0.00           H  
ATOM   4895  HA  MET B 429      11.568 -33.026  17.825  1.00  0.00           H  
ATOM   4896  HB2 MET B 429       9.580 -32.676  15.712  1.00  0.00           H  
ATOM   4897  HB3 MET B 429       9.376 -33.556  17.073  1.00  0.00           H  
ATOM   4898  HG2 MET B 429       9.378 -30.680  16.889  1.00  0.00           H  
ATOM   4899  HG3 MET B 429       8.095 -31.620  17.255  1.00  0.00           H  
ATOM   4900  HE1 MET B 429       7.871 -33.088  19.207  1.00  0.00           H  
ATOM   4901  HE2 MET B 429       9.305 -33.735  19.646  1.00  0.00           H  
ATOM   4902  HE3 MET B 429       8.484 -32.785  20.690  1.00  0.00           H  
ATOM   4903  N   LYS B 430      12.294 -34.883  16.390  1.00 24.85           N  
ATOM   4904  CA  LYS B 430      12.626 -35.979  15.491  1.00 26.03           C  
ATOM   4905  C   LYS B 430      11.392 -36.447  14.748  1.00 27.38           C  
ATOM   4906  O   LYS B 430      10.280 -36.327  15.272  1.00 26.39           O  
ATOM   4907  CB  LYS B 430      13.204 -37.162  16.270  1.00 26.90           C  
ATOM   4908  CG  LYS B 430      14.614 -36.894  16.782  1.00 26.51           C  
ATOM   4909  CD  LYS B 430      15.108 -38.143  17.491  1.00 27.32           C  
ATOM   4910  CE  LYS B 430      16.455 -37.908  18.172  1.00 27.08           C  
ATOM   4911  NZ  LYS B 430      16.807 -39.106  18.996  1.00 30.26           N  
ATOM   4912  H   LYS B 430      12.406 -34.920  17.413  1.00  0.00           H  
ATOM   4913  HA  LYS B 430      13.307 -35.657  14.823  1.00  0.00           H  
ATOM   4914  HB2 LYS B 430      12.617 -37.340  17.049  1.00  0.00           H  
ATOM   4915  HB3 LYS B 430      13.234 -37.949  15.666  1.00  0.00           H  
ATOM   4916  HG2 LYS B 430      15.206 -36.700  16.016  1.00  0.00           H  
ATOM   4917  HG3 LYS B 430      14.590 -36.145  17.423  1.00  0.00           H  
ATOM   4918  HD2 LYS B 430      14.446 -38.404  18.186  1.00  0.00           H  
ATOM   4919  HD3 LYS B 430      15.217 -38.874  16.825  1.00  0.00           H  
ATOM   4920  HE2 LYS B 430      17.149 -37.772  17.478  1.00  0.00           H  
ATOM   4921  HE3 LYS B 430      16.386 -37.114  18.761  1.00  0.00           H  
ATOM   4922  HZ1 LYS B 430      17.751 -39.368  18.806  1.00  0.00           H  
ATOM   4923  HZ2 LYS B 430      16.707 -38.879  19.963  1.00  0.00           H  
ATOM   4924  HZ3 LYS B 430      16.194 -39.858  18.760  1.00  0.00           H  
ATOM   4925  N   LYS B 431      11.576 -36.998  13.546  1.00 28.96           N  
ATOM   4926  CA  LYS B 431      10.422 -37.440  12.747  1.00 32.09           C  
ATOM   4927  C   LYS B 431       9.536 -38.448  13.469  1.00 32.97           C  
ATOM   4928  O   LYS B 431       8.314 -38.436  13.313  1.00 34.20           O  
ATOM   4929  CB  LYS B 431      10.835 -37.952  11.358  1.00 37.30           C  
ATOM   4930  CG  LYS B 431      11.084 -36.823  10.357  1.00 42.08           C  
ATOM   4931  CD  LYS B 431       9.809 -36.017  10.086  1.00 45.62           C  
ATOM   4932  CE  LYS B 431      10.104 -34.588   9.649  1.00 48.40           C  
ATOM   4933  NZ  LYS B 431      10.383 -34.528   8.185  1.00 55.77           N  
ATOM   4934  H   LYS B 431      12.551 -37.083  13.240  1.00  0.00           H  
ATOM   4935  HA  LYS B 431       9.864 -36.624  12.514  1.00  0.00           H  
ATOM   4936  HB2 LYS B 431      11.673 -38.473  11.455  1.00  0.00           H  
ATOM   4937  HB3 LYS B 431      10.104 -38.524  11.008  1.00  0.00           H  
ATOM   4938  HG2 LYS B 431      11.779 -36.208  10.726  1.00  0.00           H  
ATOM   4939  HG3 LYS B 431      11.404 -37.215   9.496  1.00  0.00           H  
ATOM   4940  HD2 LYS B 431       9.294 -36.472   9.363  1.00  0.00           H  
ATOM   4941  HD3 LYS B 431       9.267 -35.989  10.923  1.00  0.00           H  
ATOM   4942  HE2 LYS B 431       9.313 -34.015   9.857  1.00  0.00           H  
ATOM   4943  HE3 LYS B 431      10.901 -34.253  10.149  1.00  0.00           H  
ATOM   4944  HZ1 LYS B 431      11.012 -33.774   8.000  1.00  0.00           H  
ATOM   4945  HZ2 LYS B 431      10.795 -35.390   7.892  1.00  0.00           H  
ATOM   4946  HZ3 LYS B 431       9.527 -34.380   7.692  1.00  0.00           H  
ATOM   4947  N   ASN B 432      10.154 -39.301  14.280  1.00 32.09           N  
ATOM   4948  CA  ASN B 432       9.412 -40.305  15.031  1.00 31.94           C  
ATOM   4949  C   ASN B 432       9.297 -39.944  16.526  1.00 31.04           C  
ATOM   4950  O   ASN B 432       9.198 -40.826  17.378  1.00 31.95           O  
ATOM   4951  CB  ASN B 432      10.093 -41.673  14.849  1.00 33.69           C  
ATOM   4952  CG  ASN B 432      11.561 -41.666  15.297  1.00 33.61           C  
ATOM   4953  OD1 ASN B 432      12.295 -40.686  15.154  1.00 35.48           O  
ATOM   4954  ND2 ASN B 432      12.002 -42.818  15.812  1.00 35.14           N  
ATOM   4955  H   ASN B 432      11.183 -39.191  14.329  1.00  0.00           H  
ATOM   4956  HA  ASN B 432       8.471 -40.321  14.667  1.00  0.00           H  
ATOM   4957  HB2 ASN B 432       9.604 -42.344  15.394  1.00  0.00           H  
ATOM   4958  HB3 ASN B 432      10.062 -41.915  13.886  1.00  0.00           H  
ATOM   4959 HD22 ASN B 432      11.399 -43.607  15.880  1.00  0.00           H  
ATOM   4960 HD21 ASN B 432      12.951 -42.885  16.131  1.00  0.00           H  
ATOM   4961  N   HIS B 433       9.232 -38.653  16.836  1.00 28.76           N  
ATOM   4962  CA  HIS B 433       9.252 -38.168  18.228  1.00 28.04           C  
ATOM   4963  C   HIS B 433       8.074 -38.670  19.088  1.00 29.56           C  
ATOM   4964  O   HIS B 433       8.196 -38.737  20.312  1.00 30.18           O  
ATOM   4965  CB  HIS B 433       9.299 -36.632  18.277  1.00 26.34           C  
ATOM   4966  CG  HIS B 433       8.051 -35.977  17.767  1.00 26.45           C  
ATOM   4967  ND1 HIS B 433       7.880 -35.635  16.442  1.00 26.14           N  
ATOM   4968  CD2 HIS B 433       6.909 -35.620  18.404  1.00 26.27           C  
ATOM   4969  CE1 HIS B 433       6.680 -35.099  16.281  1.00 26.46           C  
ATOM   4970  NE2 HIS B 433       6.077 -35.069  17.458  1.00 25.93           N  
ATOM   4971  H   HIS B 433       9.166 -38.011  16.018  1.00  0.00           H  
ATOM   4972  HA  HIS B 433      10.113 -38.489  18.662  1.00  0.00           H  
ATOM   4973  HB2 HIS B 433       9.444 -36.342  19.228  1.00  0.00           H  
ATOM   4974  HB3 HIS B 433      10.073 -36.314  17.722  1.00  0.00           H  
ATOM   4975  HD1 HIS B 433       8.555 -35.771  15.719  1.00  0.00           H  
ATOM   4976  HD2 HIS B 433       6.710 -35.733  19.372  1.00  0.00           H  
ATOM   4977  HE1 HIS B 433       6.298 -34.773  15.423  1.00  0.00           H  
ATOM   4978  N   GLU B 434       6.946 -38.986  18.450  1.00 31.19           N  
ATOM   4979  CA  GLU B 434       5.747 -39.436  19.169  1.00 34.18           C  
ATOM   4980  C   GLU B 434       5.984 -40.743  19.930  1.00 36.39           C  
ATOM   4981  O   GLU B 434       5.339 -41.001  20.951  1.00 39.64           O  
ATOM   4982  CB  GLU B 434       4.562 -39.585  18.220  1.00 37.61           C  
ATOM   4983  CG  GLU B 434       4.076 -38.259  17.656  1.00 38.11           C  
ATOM   4984  CD  GLU B 434       3.217 -38.468  16.431  1.00 41.57           C  
ATOM   4985  OE1 GLU B 434       3.742 -38.277  15.311  1.00 44.46           O  
ATOM   4986  OE2 GLU B 434       2.034 -38.860  16.589  1.00 39.16           O  
ATOM   4987  H   GLU B 434       6.987 -38.888  17.418  1.00  0.00           H  
ATOM   4988  HA  GLU B 434       5.457 -38.718  19.819  1.00  0.00           H  
ATOM   4989  HB2 GLU B 434       4.849 -40.142  17.465  1.00  0.00           H  
ATOM   4990  HB3 GLU B 434       3.821 -39.984  18.723  1.00  0.00           H  
ATOM   4991  HG2 GLU B 434       3.528 -37.820  18.335  1.00  0.00           H  
ATOM   4992  HG3 GLU B 434       4.856 -37.734  17.389  1.00  0.00           H  
ATOM   4993  N   MET B 435       6.912 -41.551  19.418  1.00 36.47           N  
ATOM   4994  CA  MET B 435       7.285 -42.829  20.030  1.00 35.88           C  
ATOM   4995  C   MET B 435       8.552 -42.712  20.904  1.00 35.46           C  
ATOM   4996  O   MET B 435       9.071 -43.725  21.401  1.00 36.14           O  
ATOM   4997  CB  MET B 435       7.433 -43.914  18.955  1.00 36.57           C  
ATOM   4998  CG  MET B 435       6.089 -44.336  18.351  1.00 37.62           C  
ATOM   4999  SD  MET B 435       6.101 -45.768  17.245  1.00 40.87           S  
ATOM   5000  CE  MET B 435       6.377 -47.124  18.393  1.00 40.15           C  
ATOM   5001  H   MET B 435       7.354 -41.194  18.539  1.00  0.00           H  
ATOM   5002  HA  MET B 435       6.529 -43.125  20.629  1.00  0.00           H  
ATOM   5003  HB2 MET B 435       8.014 -43.567  18.217  1.00  0.00           H  
ATOM   5004  HB3 MET B 435       7.862 -44.722  19.362  1.00  0.00           H  
ATOM   5005  HG2 MET B 435       5.423 -44.489  19.141  1.00  0.00           H  
ATOM   5006  HG3 MET B 435       5.685 -43.503  17.867  1.00  0.00           H  
ATOM   5007  HE1 MET B 435       7.333 -47.122  18.686  1.00  0.00           H  
ATOM   5008  HE2 MET B 435       5.783 -47.012  19.189  1.00  0.00           H  
ATOM   5009  HE3 MET B 435       6.168 -47.991  17.940  1.00  0.00           H  
ATOM   5010  N   LEU B 436       9.018 -41.483  21.116  1.00 33.66           N  
ATOM   5011  CA  LEU B 436      10.227 -41.243  21.901  1.00 34.75           C  
ATOM   5012  C   LEU B 436       9.926 -40.447  23.172  1.00 35.38           C  
ATOM   5013  O   LEU B 436       8.856 -39.854  23.304  1.00 36.35           O  
ATOM   5014  CB  LEU B 436      11.294 -40.552  21.048  1.00 32.69           C  
ATOM   5015  CG  LEU B 436      11.665 -41.181  19.697  1.00 33.03           C  
ATOM   5016  CD1 LEU B 436      12.667 -40.280  19.005  1.00 31.31           C  
ATOM   5017  CD2 LEU B 436      12.256 -42.573  19.831  1.00 35.11           C  
ATOM   5018  H   LEU B 436       8.458 -40.724  20.683  1.00  0.00           H  
ATOM   5019  HA  LEU B 436      10.617 -42.133  22.171  1.00  0.00           H  
ATOM   5020  HB2 LEU B 436      10.977 -39.617  20.859  1.00  0.00           H  
ATOM   5021  HB3 LEU B 436      12.137 -40.504  21.592  1.00  0.00           H  
ATOM   5022  HG  LEU B 436      10.846 -41.260  19.145  1.00  0.00           H  
ATOM   5023 HD11 LEU B 436      13.487 -40.187  19.573  1.00  0.00           H  
ATOM   5024 HD12 LEU B 436      12.922 -40.674  18.120  1.00  0.00           H  
ATOM   5025 HD13 LEU B 436      12.263 -39.375  18.859  1.00  0.00           H  
ATOM   5026 HD21 LEU B 436      11.593 -43.179  20.274  1.00  0.00           H  
ATOM   5027 HD22 LEU B 436      12.478 -42.933  18.923  1.00  0.00           H  
ATOM   5028 HD23 LEU B 436      13.090 -42.533  20.384  1.00  0.00           H  
ATOM   5029  N   GLU B 437      10.883 -40.433  24.092  1.00 36.16           N  
ATOM   5030  CA  GLU B 437      10.633 -39.984  25.452  1.00 36.96           C  
ATOM   5031  C   GLU B 437      11.718 -39.029  25.900  1.00 34.26           C  
ATOM   5032  O   GLU B 437      12.875 -39.211  25.541  1.00 33.43           O  
ATOM   5033  CB  GLU B 437      10.627 -41.201  26.372  1.00 42.13           C  
ATOM   5034  CG  GLU B 437       9.882 -41.017  27.684  1.00 49.98           C  
ATOM   5035  CD  GLU B 437       9.495 -42.341  28.315  1.00 53.90           C  
ATOM   5036  OE1 GLU B 437      10.036 -42.658  29.395  1.00 61.90           O  
ATOM   5037  OE2 GLU B 437       8.659 -43.069  27.738  1.00 57.86           O  
ATOM   5038  H   GLU B 437      11.811 -40.766  23.759  1.00  0.00           H  
ATOM   5039  HA  GLU B 437       9.738 -39.526  25.498  1.00  0.00           H  
ATOM   5040  HB2 GLU B 437      10.192 -41.945  25.885  1.00  0.00           H  
ATOM   5041  HB3 GLU B 437      11.567 -41.418  26.591  1.00  0.00           H  
ATOM   5042  HG2 GLU B 437      10.473 -40.550  28.312  1.00  0.00           H  
ATOM   5043  HG3 GLU B 437       9.055 -40.521  27.504  1.00  0.00           H  
ATOM   5044  N   GLY B 438      11.333 -38.018  26.679  1.00 32.86           N  
ATOM   5045  CA  GLY B 438      12.294 -37.107  27.295  1.00 31.46           C  
ATOM   5046  C   GLY B 438      13.222 -36.450  26.289  1.00 29.59           C  
ATOM   5047  O   GLY B 438      12.773 -35.984  25.232  1.00 29.88           O  
ATOM   5048  H   GLY B 438      10.304 -37.937  26.807  1.00  0.00           H  
ATOM   5049  HA2 GLY B 438      11.790 -36.387  27.806  1.00  0.00           H  
ATOM   5050  HA3 GLY B 438      12.847 -37.619  27.977  1.00  0.00           H  
ATOM   5051  N   ASN B 439      14.518 -36.444  26.598  1.00 29.24           N  
ATOM   5052  CA  ASN B 439      15.514 -35.779  25.743  1.00 27.78           C  
ATOM   5053  C   ASN B 439      15.615 -36.361  24.336  1.00 28.28           C  
ATOM   5054  O   ASN B 439      15.982 -35.661  23.383  1.00 26.75           O  
ATOM   5055  CB  ASN B 439      16.895 -35.783  26.390  1.00 27.53           C  
ATOM   5056  CG  ASN B 439      16.951 -34.980  27.675  1.00 28.89           C  
ATOM   5057  OD1 ASN B 439      16.053 -34.183  27.990  1.00 28.54           O  
ATOM   5058  ND2 ASN B 439      18.044 -35.151  28.407  1.00 28.65           N  
ATOM   5059  H   ASN B 439      14.762 -36.938  27.475  1.00  0.00           H  
ATOM   5060  HA  ASN B 439      15.216 -34.812  25.644  1.00  0.00           H  
ATOM   5061  HB2 ASN B 439      17.146 -36.727  26.595  1.00  0.00           H  
ATOM   5062  HB3 ASN B 439      17.548 -35.393  25.743  1.00  0.00           H  
ATOM   5063 HD22 ASN B 439      18.769 -35.767  28.108  1.00  0.00           H  
ATOM   5064 HD21 ASN B 439      18.146 -34.654  29.275  1.00  0.00           H  
ATOM   5065  N   GLU B 440      15.266 -37.641  24.214  1.00 30.01           N  
ATOM   5066  CA  GLU B 440      15.347 -38.342  22.945  1.00 30.88           C  
ATOM   5067  C   GLU B 440      14.369 -37.850  21.887  1.00 28.92           C  
ATOM   5068  O   GLU B 440      14.521 -38.186  20.716  1.00 28.17           O  
ATOM   5069  CB  GLU B 440      15.178 -39.847  23.172  1.00 35.59           C  
ATOM   5070  CG  GLU B 440      16.505 -40.566  23.300  1.00 42.42           C  
ATOM   5071  CD  GLU B 440      16.967 -41.134  21.964  1.00 48.40           C  
ATOM   5072  OE1 GLU B 440      16.289 -42.048  21.417  1.00 53.20           O  
ATOM   5073  OE2 GLU B 440      18.005 -40.657  21.459  1.00 47.75           O  
ATOM   5074  H   GLU B 440      14.936 -38.084  25.097  1.00  0.00           H  
ATOM   5075  HA  GLU B 440      16.300 -38.270  22.578  1.00  0.00           H  
ATOM   5076  HB2 GLU B 440      14.688 -39.968  24.010  1.00  0.00           H  
ATOM   5077  HB3 GLU B 440      14.710 -40.214  22.396  1.00  0.00           H  
ATOM   5078  HG2 GLU B 440      17.181 -39.924  23.594  1.00  0.00           H  
ATOM   5079  HG3 GLU B 440      16.396 -41.318  23.915  1.00  0.00           H  
ATOM   5080  N   ARG B 441      13.375 -37.059  22.293  1.00 27.15           N  
ATOM   5081  CA  ARG B 441      12.391 -36.522  21.362  1.00 26.83           C  
ATOM   5082  C   ARG B 441      13.015 -35.545  20.379  1.00 24.96           C  
ATOM   5083  O   ARG B 441      12.498 -35.366  19.273  1.00 23.99           O  
ATOM   5084  CB  ARG B 441      11.295 -35.774  22.115  1.00 28.29           C  
ATOM   5085  CG  ARG B 441      10.310 -36.671  22.862  1.00 30.46           C  
ATOM   5086  CD  ARG B 441       9.451 -35.779  23.752  1.00 31.30           C  
ATOM   5087  NE  ARG B 441      10.227 -35.194  24.853  1.00 31.11           N  
ATOM   5088  CZ  ARG B 441       9.733 -34.411  25.810  1.00 31.43           C  
ATOM   5089  NH1 ARG B 441       8.433 -34.108  25.838  1.00 34.00           N  
ATOM   5090  NH2 ARG B 441      10.543 -33.948  26.754  1.00 30.89           N  
ATOM   5091  H   ARG B 441      13.366 -36.864  23.314  1.00  0.00           H  
ATOM   5092  HA  ARG B 441      11.984 -37.288  20.842  1.00  0.00           H  
ATOM   5093  HB2 ARG B 441      11.727 -35.172  22.784  1.00  0.00           H  
ATOM   5094  HB3 ARG B 441      10.775 -35.232  21.459  1.00  0.00           H  
ATOM   5095  HG2 ARG B 441       9.725 -37.124  22.220  1.00  0.00           H  
ATOM   5096  HG3 ARG B 441      10.803 -37.296  23.434  1.00  0.00           H  
ATOM   5097  HD2 ARG B 441       9.079 -35.048  23.190  1.00  0.00           H  
ATOM   5098  HD3 ARG B 441       8.716 -36.335  24.129  1.00  0.00           H  
ATOM   5099  HE  ARG B 441      11.217 -35.404  24.885  1.00  0.00           H  
ATOM   5100 HH11 ARG B 441       7.813 -34.481  25.154  1.00  0.00           H  
ATOM   5101 HH12 ARG B 441       8.082 -33.502  26.555  1.00  0.00           H  
ATOM   5102 HH21 ARG B 441      11.511 -34.203  26.755  1.00  0.00           H  
ATOM   5103 HH22 ARG B 441      10.187 -33.344  27.468  1.00  0.00           H  
ATOM   5104  N   TYR B 442      14.126 -34.940  20.791  1.00 24.22           N  
ATOM   5105  CA  TYR B 442      14.677 -33.764  20.110  1.00 24.14           C  
ATOM   5106  C   TYR B 442      15.983 -34.081  19.436  1.00 25.09           C  
ATOM   5107  O   TYR B 442      16.715 -34.978  19.864  1.00 24.95           O  
ATOM   5108  CB  TYR B 442      14.898 -32.617  21.091  1.00 23.23           C  
ATOM   5109  CG  TYR B 442      13.682 -32.316  21.907  1.00 23.84           C  
ATOM   5110  CD1 TYR B 442      12.540 -31.758  21.320  1.00 23.49           C  
ATOM   5111  CD2 TYR B 442      13.654 -32.632  23.263  1.00 24.18           C  
ATOM   5112  CE1 TYR B 442      11.391 -31.517  22.076  1.00 24.69           C  
ATOM   5113  CE2 TYR B 442      12.537 -32.368  24.033  1.00 24.65           C  
ATOM   5114  CZ  TYR B 442      11.404 -31.818  23.437  1.00 25.09           C  
ATOM   5115  OH  TYR B 442      10.296 -31.578  24.210  1.00 24.41           O  
ATOM   5116  H   TYR B 442      14.568 -35.368  21.631  1.00  0.00           H  
ATOM   5117  HA  TYR B 442      14.011 -33.475  19.407  1.00  0.00           H  
ATOM   5118  HB2 TYR B 442      15.639 -32.871  21.703  1.00  0.00           H  
ATOM   5119  HB3 TYR B 442      15.140 -31.806  20.570  1.00  0.00           H  
ATOM   5120  HD1 TYR B 442      12.546 -31.528  20.349  1.00  0.00           H  
ATOM   5121  HD2 TYR B 442      14.455 -33.057  23.682  1.00  0.00           H  
ATOM   5122  HE1 TYR B 442      10.577 -31.138  21.650  1.00  0.00           H  
ATOM   5123  HE2 TYR B 442      12.535 -32.568  25.012  1.00  0.00           H  
ATOM   5124  HH  TYR B 442      10.506 -31.840  25.161  1.00  0.00           H  
ATOM   5125  N   GLU B 443      16.244 -33.367  18.358  1.00 24.43           N  
ATOM   5126  CA  GLU B 443      17.539 -33.403  17.692  1.00 24.71           C  
ATOM   5127  C   GLU B 443      17.905 -32.000  17.229  1.00 23.73           C  
ATOM   5128  O   GLU B 443      17.055 -31.106  17.145  1.00 23.32           O  
ATOM   5129  CB  GLU B 443      17.505 -34.369  16.517  1.00 25.80           C  
ATOM   5130  CG  GLU B 443      16.629 -33.940  15.358  1.00 26.40           C  
ATOM   5131  CD  GLU B 443      16.660 -34.913  14.204  1.00 31.11           C  
ATOM   5132  OE1 GLU B 443      17.531 -35.822  14.177  1.00 32.52           O  
ATOM   5133  OE2 GLU B 443      15.787 -34.782  13.333  1.00 33.49           O  
ATOM   5134  H   GLU B 443      15.449 -32.776  18.023  1.00  0.00           H  
ATOM   5135  HA  GLU B 443      18.237 -33.740  18.325  1.00  0.00           H  
ATOM   5136  HB2 GLU B 443      18.429 -34.460  16.175  1.00  0.00           H  
ATOM   5137  HB3 GLU B 443      17.160 -35.235  16.848  1.00  0.00           H  
ATOM   5138  HG2 GLU B 443      15.699 -33.884  15.678  1.00  0.00           H  
ATOM   5139  HG3 GLU B 443      16.956 -33.072  15.026  1.00  0.00           H  
ATOM   5140  N   GLY B 444      19.186 -31.795  16.961  1.00 22.91           N  
ATOM   5141  CA  GLY B 444      19.643 -30.519  16.440  1.00 21.89           C  
ATOM   5142  C   GLY B 444      20.934 -30.082  17.071  1.00 22.16           C  
ATOM   5143  O   GLY B 444      21.456 -30.721  17.982  1.00 22.62           O  
ATOM   5144  H   GLY B 444      19.810 -32.598  17.150  1.00  0.00           H  
ATOM   5145  HA2 GLY B 444      19.763 -30.593  15.435  1.00  0.00           H  
ATOM   5146  HA3 GLY B 444      18.929 -29.817  16.604  1.00  0.00           H  
ATOM   5147  N   TYR B 445      21.434 -28.950  16.597  1.00 20.78           N  
ATOM   5148  CA  TYR B 445      22.694 -28.406  17.066  1.00 20.59           C  
ATOM   5149  C   TYR B 445      22.745 -28.242  18.582  1.00 21.62           C  
ATOM   5150  O   TYR B 445      23.726 -28.651  19.221  1.00 21.78           O  
ATOM   5151  CB  TYR B 445      22.935 -27.066  16.373  1.00 19.43           C  
ATOM   5152  CG  TYR B 445      24.198 -26.379  16.800  1.00 19.30           C  
ATOM   5153  CD1 TYR B 445      24.244 -25.653  17.990  1.00 19.18           C  
ATOM   5154  CD2 TYR B 445      25.347 -26.462  16.018  1.00 19.83           C  
ATOM   5155  CE1 TYR B 445      25.414 -25.004  18.395  1.00 19.28           C  
ATOM   5156  CE2 TYR B 445      26.521 -25.832  16.409  1.00 19.56           C  
ATOM   5157  CZ  TYR B 445      26.546 -25.124  17.597  1.00 20.44           C  
ATOM   5158  OH  TYR B 445      27.688 -24.456  17.988  1.00 22.43           O  
ATOM   5159  H   TYR B 445      20.848 -28.491  15.865  1.00  0.00           H  
ATOM   5160  HA  TYR B 445      23.438 -29.044  16.797  1.00  0.00           H  
ATOM   5161  HB2 TYR B 445      22.979 -27.229  15.389  1.00  0.00           H  
ATOM   5162  HB3 TYR B 445      22.164 -26.466  16.580  1.00  0.00           H  
ATOM   5163  HD1 TYR B 445      23.429 -25.592  18.566  1.00  0.00           H  
ATOM   5164  HD2 TYR B 445      25.327 -26.981  15.168  1.00  0.00           H  
ATOM   5165  HE1 TYR B 445      25.434 -24.474  19.231  1.00  0.00           H  
ATOM   5166  HE2 TYR B 445      27.337 -25.889  15.838  1.00  0.00           H  
ATOM   5167  HH  TYR B 445      28.406 -24.638  17.283  1.00  0.00           H  
ATOM   5168  N   CYS B 446      21.705 -27.628  19.155  1.00 20.18           N  
ATOM   5169  CA  CYS B 446      21.675 -27.348  20.589  1.00 20.79           C  
ATOM   5170  C   CYS B 446      21.398 -28.584  21.414  1.00 21.62           C  
ATOM   5171  O   CYS B 446      21.797 -28.653  22.583  1.00 23.70           O  
ATOM   5172  CB  CYS B 446      20.672 -26.238  20.908  1.00 19.59           C  
ATOM   5173  SG  CYS B 446      21.341 -24.618  20.471  1.00 25.09           S  
ATOM   5174  H   CYS B 446      20.939 -27.374  18.505  1.00  0.00           H  
ATOM   5175  HA  CYS B 446      22.583 -26.984  20.854  1.00  0.00           H  
ATOM   5176  HB2 CYS B 446      19.859 -26.392  20.378  1.00  0.00           H  
ATOM   5177  HB3 CYS B 446      20.493 -26.249  21.875  1.00  0.00           H  
ATOM   5178  HG  CYS B 446      22.247 -24.677  20.093  1.00  0.00           H  
ATOM   5179  N   VAL B 447      20.737 -29.573  20.811  1.00 21.84           N  
ATOM   5180  CA  VAL B 447      20.559 -30.873  21.443  1.00 22.81           C  
ATOM   5181  C   VAL B 447      21.927 -31.537  21.565  1.00 23.22           C  
ATOM   5182  O   VAL B 447      22.250 -32.030  22.639  1.00 24.00           O  
ATOM   5183  CB  VAL B 447      19.565 -31.743  20.670  1.00 23.05           C  
ATOM   5184  CG1 VAL B 447      19.464 -33.161  21.264  1.00 24.21           C  
ATOM   5185  CG2 VAL B 447      18.206 -31.044  20.662  1.00 22.28           C  
ATOM   5186  H   VAL B 447      20.368 -29.336  19.869  1.00  0.00           H  
ATOM   5187  HA  VAL B 447      20.203 -30.730  22.363  1.00  0.00           H  
ATOM   5188  HB  VAL B 447      19.906 -31.853  19.737  1.00  0.00           H  
ATOM   5189 HG11 VAL B 447      18.627 -33.229  21.801  1.00  0.00           H  
ATOM   5190 HG12 VAL B 447      19.445 -33.824  20.520  1.00  0.00           H  
ATOM   5191 HG13 VAL B 447      20.256 -33.326  21.846  1.00  0.00           H  
ATOM   5192 HG21 VAL B 447      17.720 -31.265  21.506  1.00  0.00           H  
ATOM   5193 HG22 VAL B 447      18.346 -30.057  20.600  1.00  0.00           H  
ATOM   5194 HG23 VAL B 447      17.680 -31.362  19.875  1.00  0.00           H  
ATOM   5195  N   ASP B 448      22.733 -31.491  20.499  1.00 23.66           N  
ATOM   5196  CA  ASP B 448      24.099 -32.022  20.562  1.00 24.09           C  
ATOM   5197  C   ASP B 448      24.967 -31.207  21.492  1.00 24.55           C  
ATOM   5198  O   ASP B 448      25.793 -31.771  22.218  1.00 27.01           O  
ATOM   5199  CB  ASP B 448      24.747 -32.114  19.186  1.00 24.37           C  
ATOM   5200  CG  ASP B 448      24.054 -33.119  18.278  1.00 25.23           C  
ATOM   5201  OD1 ASP B 448      23.349 -34.033  18.774  1.00 27.50           O  
ATOM   5202  OD2 ASP B 448      24.231 -33.021  17.054  1.00 25.77           O  
ATOM   5203  H   ASP B 448      22.322 -31.063  19.656  1.00  0.00           H  
ATOM   5204  HA  ASP B 448      24.033 -32.953  20.947  1.00  0.00           H  
ATOM   5205  HB2 ASP B 448      24.700 -31.218  18.760  1.00  0.00           H  
ATOM   5206  HB3 ASP B 448      25.692 -32.394  19.305  1.00  0.00           H  
ATOM   5207  N   LEU B 449      24.768 -29.889  21.490  1.00 22.95           N  
ATOM   5208  CA  LEU B 449      25.553 -29.030  22.364  1.00 21.46           C  
ATOM   5209  C   LEU B 449      25.256 -29.292  23.845  1.00 22.67           C  
ATOM   5210  O   LEU B 449      26.180 -29.418  24.651  1.00 23.07           O  
ATOM   5211  CB  LEU B 449      25.357 -27.551  21.973  1.00 20.76           C  
ATOM   5212  CG  LEU B 449      26.165 -26.530  22.776  1.00 21.67           C  
ATOM   5213  CD1 LEU B 449      27.649 -26.857  22.626  1.00 24.54           C  
ATOM   5214  CD2 LEU B 449      25.846 -25.109  22.321  1.00 22.26           C  
ATOM   5215  H   LEU B 449      24.043 -29.553  20.844  1.00  0.00           H  
ATOM   5216  HA  LEU B 449      26.534 -29.214  22.204  1.00  0.00           H  
ATOM   5217  HB2 LEU B 449      25.618 -27.456  21.018  1.00  0.00           H  
ATOM   5218  HB3 LEU B 449      24.395 -27.334  22.092  1.00  0.00           H  
ATOM   5219  HG  LEU B 449      25.909 -26.591  23.731  1.00  0.00           H  
ATOM   5220 HD11 LEU B 449      27.903 -26.810  21.661  1.00  0.00           H  
ATOM   5221 HD12 LEU B 449      28.189 -26.196  23.147  1.00  0.00           H  
ATOM   5222 HD13 LEU B 449      27.822 -27.778  22.973  1.00  0.00           H  
ATOM   5223 HD21 LEU B 449      24.872 -24.928  22.455  1.00  0.00           H  
ATOM   5224 HD22 LEU B 449      26.384 -24.459  22.858  1.00  0.00           H  
ATOM   5225 HD23 LEU B 449      26.074 -25.011  21.352  1.00  0.00           H  
ATOM   5226  N   ALA B 450      23.977 -29.439  24.189  1.00 23.51           N  
ATOM   5227  CA  ALA B 450      23.567 -29.730  25.559  1.00 24.07           C  
ATOM   5228  C   ALA B 450      24.233 -31.007  26.041  1.00 25.50           C  
ATOM   5229  O   ALA B 450      24.771 -31.050  27.163  1.00 26.46           O  
ATOM   5230  CB  ALA B 450      22.049 -29.878  25.641  1.00 24.92           C  
ATOM   5231  H   ALA B 450      23.303 -29.329  23.402  1.00  0.00           H  
ATOM   5232  HA  ALA B 450      23.855 -28.972  26.151  1.00  0.00           H  
ATOM   5233  HB1 ALA B 450      21.619 -28.999  25.440  1.00  0.00           H  
ATOM   5234  HB2 ALA B 450      21.746 -30.558  24.976  1.00  0.00           H  
ATOM   5235  HB3 ALA B 450      21.794 -30.173  26.561  1.00  0.00           H  
ATOM   5236  N   ALA B 451      24.220 -32.028  25.183  1.00 24.49           N  
ATOM   5237  CA  ALA B 451      24.778 -33.320  25.539  1.00 26.23           C  
ATOM   5238  C   ALA B 451      26.265 -33.178  25.843  1.00 27.16           C  
ATOM   5239  O   ALA B 451      26.755 -33.717  26.840  1.00 29.00           O  
ATOM   5240  CB  ALA B 451      24.526 -34.337  24.429  1.00 25.82           C  
ATOM   5241  H   ALA B 451      23.787 -31.818  24.265  1.00  0.00           H  
ATOM   5242  HA  ALA B 451      24.315 -33.662  26.362  1.00  0.00           H  
ATOM   5243  HB1 ALA B 451      23.760 -34.925  24.685  1.00  0.00           H  
ATOM   5244  HB2 ALA B 451      24.309 -33.856  23.581  1.00  0.00           H  
ATOM   5245  HB3 ALA B 451      25.345 -34.894  24.297  1.00  0.00           H  
ATOM   5246  N   GLU B 452      26.959 -32.418  25.008  1.00 26.88           N  
ATOM   5247  CA  GLU B 452      28.392 -32.188  25.183  1.00 28.21           C  
ATOM   5248  C   GLU B 452      28.725 -31.369  26.431  1.00 27.17           C  
ATOM   5249  O   GLU B 452      29.662 -31.698  27.167  1.00 30.74           O  
ATOM   5250  CB  GLU B 452      28.953 -31.518  23.934  1.00 29.15           C  
ATOM   5251  CG  GLU B 452      29.198 -32.486  22.796  1.00 31.95           C  
ATOM   5252  CD  GLU B 452      30.411 -33.373  23.029  1.00 35.79           C  
ATOM   5253  OE1 GLU B 452      31.168 -33.112  23.984  1.00 38.87           O  
ATOM   5254  OE2 GLU B 452      30.608 -34.323  22.254  1.00 43.22           O  
ATOM   5255  H   GLU B 452      26.407 -32.005  24.229  1.00  0.00           H  
ATOM   5256  HA  GLU B 452      28.874 -33.082  25.233  1.00  0.00           H  
ATOM   5257  HB2 GLU B 452      28.296 -30.856  23.628  1.00  0.00           H  
ATOM   5258  HB3 GLU B 452      29.814 -31.111  24.172  1.00  0.00           H  
ATOM   5259  HG2 GLU B 452      28.415 -33.075  22.713  1.00  0.00           H  
ATOM   5260  HG3 GLU B 452      29.365 -31.970  21.976  1.00  0.00           H  
ATOM   5261  N   ILE B 453      27.948 -30.313  26.666  1.00 25.90           N  
ATOM   5262  CA  ILE B 453      28.175 -29.447  27.811  1.00 25.52           C  
ATOM   5263  C   ILE B 453      27.926 -30.189  29.104  1.00 28.28           C  
ATOM   5264  O   ILE B 453      28.706 -30.051  30.046  1.00 29.46           O  
ATOM   5265  CB  ILE B 453      27.288 -28.207  27.734  1.00 24.93           C  
ATOM   5266  CG1 ILE B 453      27.740 -27.343  26.556  1.00 24.94           C  
ATOM   5267  CG2 ILE B 453      27.229 -27.470  29.083  1.00 24.93           C  
ATOM   5268  CD1 ILE B 453      28.995 -26.514  26.774  1.00 25.94           C  
ATOM   5269  H   ILE B 453      27.188 -30.170  25.976  1.00  0.00           H  
ATOM   5270  HA  ILE B 453      29.152 -29.209  27.795  1.00  0.00           H  
ATOM   5271  HB  ILE B 453      26.358 -28.499  27.559  1.00  0.00           H  
ATOM   5272 HG12 ILE B 453      27.887 -27.945  25.760  1.00  0.00           H  
ATOM   5273 HG13 ILE B 453      26.984 -26.717  26.318  1.00  0.00           H  
ATOM   5274 HG21 ILE B 453      26.586 -26.713  29.012  1.00  0.00           H  
ATOM   5275 HG22 ILE B 453      26.927 -28.105  29.788  1.00  0.00           H  
ATOM   5276 HG23 ILE B 453      28.136 -27.124  29.305  1.00  0.00           H  
ATOM   5277 HD11 ILE B 453      29.758 -27.123  26.981  1.00  0.00           H  
ATOM   5278 HD12 ILE B 453      29.193 -25.995  25.945  1.00  0.00           H  
ATOM   5279 HD13 ILE B 453      28.846 -25.888  27.537  1.00  0.00           H  
ATOM   5280  N   ALA B 454      26.858 -30.985  29.128  1.00 27.30           N  
ATOM   5281  CA  ALA B 454      26.510 -31.787  30.285  1.00 29.62           C  
ATOM   5282  C   ALA B 454      27.610 -32.802  30.555  1.00 32.00           C  
ATOM   5283  O   ALA B 454      27.934 -33.062  31.720  1.00 35.71           O  
ATOM   5284  CB  ALA B 454      25.198 -32.498  30.059  1.00 29.97           C  
ATOM   5285  H   ALA B 454      26.299 -30.978  28.244  1.00  0.00           H  
ATOM   5286  HA  ALA B 454      26.424 -31.188  31.086  1.00  0.00           H  
ATOM   5287  HB1 ALA B 454      25.360 -33.477  29.924  1.00  0.00           H  
ATOM   5288  HB2 ALA B 454      24.601 -32.371  30.853  1.00  0.00           H  
ATOM   5289  HB3 ALA B 454      24.745 -32.126  29.246  1.00  0.00           H  
ATOM   5290  N   LYS B 455      28.192 -33.345  29.482  1.00 32.82           N  
ATOM   5291  CA  LYS B 455      29.268 -34.351  29.610  1.00 35.25           C  
ATOM   5292  C   LYS B 455      30.527 -33.712  30.195  1.00 36.45           C  
ATOM   5293  O   LYS B 455      31.132 -34.249  31.138  1.00 35.69           O  
ATOM   5294  CB  LYS B 455      29.570 -35.019  28.263  1.00 36.89           C  
ATOM   5295  CG  LYS B 455      30.693 -36.063  28.319  1.00 39.27           C  
ATOM   5296  CD  LYS B 455      30.657 -37.005  27.127  1.00 43.88           C  
ATOM   5297  CE  LYS B 455      30.998 -36.288  25.825  1.00 44.89           C  
ATOM   5298  NZ  LYS B 455      30.478 -37.036  24.642  1.00 45.84           N  
ATOM   5299  H   LYS B 455      27.835 -33.011  28.572  1.00  0.00           H  
ATOM   5300  HA  LYS B 455      28.954 -35.076  30.227  1.00  0.00           H  
ATOM   5301  HB2 LYS B 455      28.742 -35.473  27.946  1.00  0.00           H  
ATOM   5302  HB3 LYS B 455      29.839 -34.310  27.615  1.00  0.00           H  
ATOM   5303  HG2 LYS B 455      31.573 -35.586  28.332  1.00  0.00           H  
ATOM   5304  HG3 LYS B 455      30.594 -36.596  29.161  1.00  0.00           H  
ATOM   5305  HD2 LYS B 455      31.322 -37.733  27.270  1.00  0.00           H  
ATOM   5306  HD3 LYS B 455      29.742 -37.389  27.044  1.00  0.00           H  
ATOM   5307  HE2 LYS B 455      30.590 -35.375  25.841  1.00  0.00           H  
ATOM   5308  HE3 LYS B 455      31.992 -36.206  25.750  1.00  0.00           H  
ATOM   5309  HZ1 LYS B 455      30.254 -37.970  24.916  1.00  0.00           H  
ATOM   5310  HZ2 LYS B 455      29.658 -36.580  24.299  1.00  0.00           H  
ATOM   5311  HZ3 LYS B 455      31.178 -37.052  23.929  1.00  0.00           H  
ATOM   5312  N   HIS B 456      30.914 -32.561  29.655  1.00 36.62           N  
ATOM   5313  CA  HIS B 456      32.124 -31.886  30.140  1.00 37.31           C  
ATOM   5314  C   HIS B 456      31.984 -31.278  31.536  1.00 39.74           C  
ATOM   5315  O   HIS B 456      32.984 -31.122  32.240  1.00 47.96           O  
ATOM   5316  CB  HIS B 456      32.655 -30.891  29.115  1.00 35.47           C  
ATOM   5317  CG  HIS B 456      33.314 -31.546  27.944  1.00 37.70           C  
ATOM   5318  ND1 HIS B 456      34.650 -31.887  27.937  1.00 39.28           N  
ATOM   5319  CD2 HIS B 456      32.817 -31.953  26.753  1.00 37.15           C  
ATOM   5320  CE1 HIS B 456      34.951 -32.465  26.788  1.00 41.78           C  
ATOM   5321  NE2 HIS B 456      33.856 -32.519  26.051  1.00 40.20           N  
ATOM   5322  H   HIS B 456      30.319 -32.199  28.901  1.00  0.00           H  
ATOM   5323  HA  HIS B 456      32.877 -32.571  30.168  1.00  0.00           H  
ATOM   5324  HB2 HIS B 456      31.894 -30.330  28.776  1.00  0.00           H  
ATOM   5325  HB3 HIS B 456      33.326 -30.289  29.559  1.00  0.00           H  
ATOM   5326  HD1 HIS B 456      35.290 -31.721  28.688  1.00  0.00           H  
ATOM   5327  HD2 HIS B 456      31.876 -31.861  26.440  1.00  0.00           H  
ATOM   5328  HE1 HIS B 456      35.849 -32.801  26.521  1.00  0.00           H  
ATOM   5329  N   CYS B 457      30.749 -30.985  31.942  1.00 36.98           N  
ATOM   5330  CA  CYS B 457      30.471 -30.409  33.258  1.00 34.87           C  
ATOM   5331  C   CYS B 457      29.977 -31.409  34.285  1.00 34.84           C  
ATOM   5332  O   CYS B 457      29.795 -31.049  35.443  1.00 38.46           O  
ATOM   5333  CB  CYS B 457      29.460 -29.270  33.151  1.00 33.57           C  
ATOM   5334  SG  CYS B 457      29.981 -27.909  32.110  1.00 34.17           S  
ATOM   5335  H   CYS B 457      30.003 -31.200  31.246  1.00  0.00           H  
ATOM   5336  HA  CYS B 457      31.337 -29.998  33.607  1.00  0.00           H  
ATOM   5337  HB2 CYS B 457      28.609 -29.648  32.783  1.00  0.00           H  
ATOM   5338  HB3 CYS B 457      29.293 -28.921  34.075  1.00  0.00           H  
ATOM   5339  HG  CYS B 457      30.891 -28.094  31.733  1.00  0.00           H  
ATOM   5340  N   GLY B 458      29.732 -32.645  33.849  1.00 34.34           N  
ATOM   5341  CA  GLY B 458      29.329 -33.743  34.735  1.00 37.51           C  
ATOM   5342  C   GLY B 458      27.950 -33.578  35.349  1.00 37.87           C  
ATOM   5343  O   GLY B 458      27.765 -33.859  36.531  1.00 43.48           O  
ATOM   5344  H   GLY B 458      29.852 -32.767  32.816  1.00  0.00           H  
ATOM   5345  HA2 GLY B 458      29.361 -34.618  34.210  1.00  0.00           H  
ATOM   5346  HA3 GLY B 458      30.020 -33.834  35.481  1.00  0.00           H  
ATOM   5347  N   PHE B 459      26.978 -33.110  34.562  1.00 34.41           N  
ATOM   5348  CA  PHE B 459      25.595 -33.096  35.035  1.00 33.94           C  
ATOM   5349  C   PHE B 459      24.635 -33.886  34.160  1.00 33.93           C  
ATOM   5350  O   PHE B 459      24.892 -34.077  32.969  1.00 32.62           O  
ATOM   5351  CB  PHE B 459      25.083 -31.665  35.325  1.00 32.06           C  
ATOM   5352  CG  PHE B 459      25.025 -30.751  34.124  1.00 32.05           C  
ATOM   5353  CD1 PHE B 459      23.971 -30.829  33.209  1.00 31.07           C  
ATOM   5354  CD2 PHE B 459      25.994 -29.755  33.944  1.00 29.87           C  
ATOM   5355  CE1 PHE B 459      23.904 -29.943  32.124  1.00 30.48           C  
ATOM   5356  CE2 PHE B 459      25.938 -28.899  32.852  1.00 29.77           C  
ATOM   5357  CZ  PHE B 459      24.891 -28.987  31.944  1.00 31.30           C  
ATOM   5358  H   PHE B 459      27.277 -32.777  33.639  1.00  0.00           H  
ATOM   5359  HA  PHE B 459      25.595 -33.543  35.949  1.00  0.00           H  
ATOM   5360  HB2 PHE B 459      24.166 -31.747  35.693  1.00  0.00           H  
ATOM   5361  HB3 PHE B 459      25.696 -31.260  35.990  1.00  0.00           H  
ATOM   5362  HD1 PHE B 459      23.263 -31.512  33.323  1.00  0.00           H  
ATOM   5363  HD2 PHE B 459      26.730 -29.663  34.612  1.00  0.00           H  
ATOM   5364  HE1 PHE B 459      23.132 -30.014  31.482  1.00  0.00           H  
ATOM   5365  HE2 PHE B 459      26.670 -28.208  32.721  1.00  0.00           H  
ATOM   5366  HZ  PHE B 459      24.847 -28.365  31.164  1.00  0.00           H  
ATOM   5367  N   LYS B 460      23.563 -34.363  34.789  1.00 34.83           N  
ATOM   5368  CA  LYS B 460      22.385 -34.910  34.114  1.00 34.80           C  
ATOM   5369  C   LYS B 460      21.425 -33.752  33.868  1.00 33.74           C  
ATOM   5370  O   LYS B 460      21.434 -32.767  34.609  1.00 31.58           O  
ATOM   5371  CB  LYS B 460      21.712 -35.986  34.971  1.00 38.99           C  
ATOM   5372  CG  LYS B 460      22.546 -37.244  35.146  1.00 42.60           C  
ATOM   5373  CD  LYS B 460      21.746 -38.320  35.856  1.00 46.32           C  
ATOM   5374  CE  LYS B 460      22.620 -39.499  36.262  1.00 50.82           C  
ATOM   5375  NZ  LYS B 460      23.429 -39.216  37.484  1.00 55.01           N  
ATOM   5376  H   LYS B 460      23.634 -34.313  35.842  1.00  0.00           H  
ATOM   5377  HA  LYS B 460      22.660 -35.292  33.240  1.00  0.00           H  
ATOM   5378  HB2 LYS B 460      21.534 -35.599  35.873  1.00  0.00           H  
ATOM   5379  HB3 LYS B 460      20.851 -36.237  34.534  1.00  0.00           H  
ATOM   5380  HG2 LYS B 460      22.819 -37.582  34.248  1.00  0.00           H  
ATOM   5381  HG3 LYS B 460      23.354 -37.028  35.689  1.00  0.00           H  
ATOM   5382  HD2 LYS B 460      21.339 -37.932  36.678  1.00  0.00           H  
ATOM   5383  HD3 LYS B 460      21.033 -38.652  35.244  1.00  0.00           H  
ATOM   5384  HE2 LYS B 460      22.031 -40.295  36.436  1.00  0.00           H  
ATOM   5385  HE3 LYS B 460      23.241 -39.721  35.502  1.00  0.00           H  
ATOM   5386  HZ1 LYS B 460      23.534 -38.228  37.588  1.00  0.00           H  
ATOM   5387  HZ2 LYS B 460      22.961 -39.590  38.283  1.00  0.00           H  
ATOM   5388  HZ3 LYS B 460      24.328 -39.642  37.390  1.00  0.00           H  
ATOM   5389  N   TYR B 461      20.605 -33.866  32.826  1.00 31.65           N  
ATOM   5390  CA  TYR B 461      19.784 -32.739  32.390  1.00 29.47           C  
ATOM   5391  C   TYR B 461      18.490 -33.181  31.732  1.00 29.41           C  
ATOM   5392  O   TYR B 461      18.386 -34.304  31.224  1.00 29.88           O  
ATOM   5393  CB  TYR B 461      20.582 -31.814  31.449  1.00 28.18           C  
ATOM   5394  CG  TYR B 461      20.937 -32.458  30.122  1.00 29.29           C  
ATOM   5395  CD1 TYR B 461      21.993 -33.376  30.026  1.00 29.24           C  
ATOM   5396  CD2 TYR B 461      20.203 -32.170  28.966  1.00 27.54           C  
ATOM   5397  CE1 TYR B 461      22.326 -33.963  28.814  1.00 29.34           C  
ATOM   5398  CE2 TYR B 461      20.526 -32.760  27.743  1.00 28.49           C  
ATOM   5399  CZ  TYR B 461      21.598 -33.639  27.673  1.00 29.62           C  
ATOM   5400  OH  TYR B 461      21.913 -34.256  26.484  1.00 31.19           O  
ATOM   5401  H   TYR B 461      20.601 -34.791  32.368  1.00  0.00           H  
ATOM   5402  HA  TYR B 461      19.551 -32.186  33.207  1.00  0.00           H  
ATOM   5403  HB2 TYR B 461      20.030 -31.008  31.268  1.00  0.00           H  
ATOM   5404  HB3 TYR B 461      21.426 -31.561  31.909  1.00  0.00           H  
ATOM   5405  HD1 TYR B 461      22.514 -33.609  30.848  1.00  0.00           H  
ATOM   5406  HD2 TYR B 461      19.438 -31.535  29.017  1.00  0.00           H  
ATOM   5407  HE1 TYR B 461      23.082 -34.615  28.758  1.00  0.00           H  
ATOM   5408  HE2 TYR B 461      19.991 -32.551  26.929  1.00  0.00           H  
ATOM   5409  HH  TYR B 461      21.297 -33.884  25.766  1.00  0.00           H  
ATOM   5410  N   LYS B 462      17.514 -32.278  31.769  1.00 28.66           N  
ATOM   5411  CA  LYS B 462      16.235 -32.462  31.123  1.00 29.65           C  
ATOM   5412  C   LYS B 462      16.014 -31.272  30.194  1.00 27.70           C  
ATOM   5413  O   LYS B 462      15.931 -30.113  30.655  1.00 25.76           O  
ATOM   5414  CB  LYS B 462      15.120 -32.528  32.177  1.00 33.80           C  
ATOM   5415  CG  LYS B 462      13.747 -32.815  31.588  1.00 39.55           C  
ATOM   5416  CD  LYS B 462      12.610 -32.395  32.509  1.00 43.88           C  
ATOM   5417  CE  LYS B 462      11.271 -32.778  31.899  1.00 46.89           C  
ATOM   5418  NZ  LYS B 462      10.328 -31.627  31.909  1.00 48.90           N  
ATOM   5419  H   LYS B 462      17.761 -31.412  32.315  1.00  0.00           H  
ATOM   5420  HA  LYS B 462      16.254 -33.293  30.575  1.00  0.00           H  
ATOM   5421  HB2 LYS B 462      15.345 -33.253  32.820  1.00  0.00           H  
ATOM   5422  HB3 LYS B 462      15.086 -31.650  32.646  1.00  0.00           H  
ATOM   5423  HG2 LYS B 462      13.656 -32.321  30.717  1.00  0.00           H  
ATOM   5424  HG3 LYS B 462      13.668 -33.801  31.407  1.00  0.00           H  
ATOM   5425  HD2 LYS B 462      12.710 -32.862  33.375  1.00  0.00           H  
ATOM   5426  HD3 LYS B 462      12.636 -31.413  32.626  1.00  0.00           H  
ATOM   5427  HE2 LYS B 462      11.417 -33.076  30.955  1.00  0.00           H  
ATOM   5428  HE3 LYS B 462      10.877 -33.532  32.427  1.00  0.00           H  
ATOM   5429  HZ1 LYS B 462       9.723 -31.701  32.701  1.00  0.00           H  
ATOM   5430  HZ2 LYS B 462      10.846 -30.774  31.963  1.00  0.00           H  
ATOM   5431  HZ3 LYS B 462       9.784 -31.636  31.070  1.00  0.00           H  
ATOM   5432  N   LEU B 463      15.935 -31.545  28.893  1.00 25.38           N  
ATOM   5433  CA  LEU B 463      15.587 -30.500  27.927  1.00 25.62           C  
ATOM   5434  C   LEU B 463      14.116 -30.188  28.075  1.00 25.29           C  
ATOM   5435  O   LEU B 463      13.265 -31.087  28.076  1.00 27.34           O  
ATOM   5436  CB  LEU B 463      15.893 -30.911  26.489  1.00 26.91           C  
ATOM   5437  CG  LEU B 463      17.325 -31.298  26.140  1.00 26.31           C  
ATOM   5438  CD1 LEU B 463      17.347 -31.900  24.747  1.00 27.74           C
[truncated: 1,605,120 more chars]
