# Supplementary material for: Toward the Treatment of Glioblastoma Tumors Using Photoactivated Chemotherapy: In Vitro Evaluation of Efficacy and Safety
Source: ACS Pharmacol Transl Sci. 2025 Jan 30;8(2):484–98. doi: 10.1021/acsptsci.4c00600 (PMC11833736; doi:10.1021/acsptsci.4c00600)
Supplement: Supplementary file 2 — pt4c00600_si_002.zip [file pt4c00600_si_002.zip › docked_poses_of_figures/Figure_6_aqua_5YBG/ru_water_9.pdbqt]

ROOT
ATOM      1  C   LIG A   1      22.414  36.831  16.236  0.00  0.00    +0.079 C 
ATOM      2  C   LIG A   1      23.127  35.737  16.779  0.00  0.00    +0.063 C 
ATOM      3  C   LIG A   1      22.383  38.042  16.871  0.00  0.00    +0.044 C 
ATOM      4  C   LIG A   1      23.802  35.872  17.960  0.00  0.00    +0.044 C 
ATOM      5  C   LIG A   1      23.070  38.212  18.096  0.00  0.00    +0.012 C 
ATOM      6  C   LIG A   1      23.785  37.113  18.639  0.00  0.00    -0.008 C 
ATOM      7  C   LIG A   1      23.115  39.422  18.803  0.00  0.00    +0.041 C 
ATOM      8  C   LIG A   1      24.439  37.300  19.862  0.00  0.00    +0.189 C 
ATOM      9  C   LIG A   1      23.794  39.502  19.995  0.00  0.00    +0.217 C 
ATOM     10 N1   LIG A   1      24.427  38.430  20.553  0.00  0.00    -0.407 N 
ATOM     11 N2   LIG A   1      23.791  40.704  20.701  0.00  0.00    -0.454 N 
ATOM     12 RU   LIG A   1      25.243  38.578  22.524  0.00  0.00    +1.033 Ru
ATOM     13  H   LIG A   1      24.998  37.870  22.546  0.00  0.00     0.000 DD
ATOM     14  H   LIG A   1      23.193  41.384  20.253  0.00  0.00    +0.348 HD
ATOM     15  C   LIG A   1      24.925  41.314  21.231  0.00  0.00    +0.222 C 
ATOM     16 N3   LIG A   1      27.224  37.991  22.180  0.00  0.00    -0.385 N 
ATOM     17 N4   LIG A   1      23.571  39.302  23.596  0.00  0.00    -0.379 N 
ATOM     18 N5   LIG A   1      26.010  38.775  24.336  0.00  0.00    -0.411 N 
ATOM     19 N6   LIG A   1      25.749  40.569  22.023  0.00  0.00    -0.390 N 
ATOM     20  C   LIG A   1      25.152  42.647  20.987  0.00  0.00    +0.046 C 
ATOM     21  C   LIG A   1      27.800  37.636  21.028  0.00  0.00    +0.198 C 
ATOM     22  C   LIG A   1      27.977  37.974  23.315  0.00  0.00    +0.122 C 
ATOM     23  C   LIG A   1      22.318  39.496  23.176  0.00  0.00    +0.193 C 
ATOM     24  C   LIG A   1      23.871  39.600  24.890  0.00  0.00    +0.125 C 
ATOM     25  C   LIG A   1      27.296  38.436  24.536  0.00  0.00    +0.127 C 
ATOM     26  C   LIG A   1      25.246  39.293  25.314  0.00  0.00    +0.134 C 
ATOM     27  C   LIG A   1      26.827  41.155  22.520  0.00  0.00    +0.187 C 
ATOM     28  C   LIG A   1      26.268  43.289  21.542  0.00  0.00    +0.013 A 
ATOM     29  C   LIG A   1      29.118  37.224  20.944  0.00  0.00    +0.084 C 
ATOM     30  C   LIG A   1      29.303  37.572  23.297  0.00  0.00    +0.072 C 
ATOM     31  C   LIG A   1      21.323  40.009  23.989  0.00  0.00    +0.081 C 
ATOM     32  C   LIG A   1      22.921  40.128  25.752  0.00  0.00    +0.071 C 
ATOM     33  C   LIG A   1      27.866  38.583  25.791  0.00  0.00    +0.075 C 
ATOM     34  C   LIG A   1      25.773  39.466  26.587  0.00  0.00    +0.079 C 
ATOM     35  C   LIG A   1      27.150  42.504  22.326  0.00  0.00    -0.007 A 
ATOM     36  C   LIG A   1      26.570  44.656  21.336  0.00  0.00    +0.047 A 
ATOM     37  C   LIG A   1      29.879  37.183  22.099  0.00  0.00    +0.106 C 
ATOM     38  C   LIG A   1      21.632  40.342  25.296  0.00  0.00    +0.107 C 
ATOM     39  C   LIG A   1      27.089  39.099  26.819  0.00  0.00    +0.101 C 
ATOM     40  C   LIG A   1      28.308  43.086  22.895  0.00  0.00    +0.040 A 
ATOM     41  C   LIG A   1      27.697  45.194  21.895  0.00  0.00    +0.080 A 
ATOM     42  C   LIG A   1      28.572  44.410  22.681  0.00  0.00    +0.062 A 
ENDROOT
TORSDOF 0
