# Supplementary material for: Toward the Treatment of Glioblastoma Tumors Using Photoactivated Chemotherapy: In Vitro Evaluation of Efficacy and Safety
Source: ACS Pharmacol Transl Sci. 2025 Jan 30;8(2):484–98. doi: 10.1021/acsptsci.4c00600 (PMC11833736; doi:10.1021/acsptsci.4c00600)
Supplement: Supplementary file 2 — pt4c00600_si_002.zip [file pt4c00600_si_002.zip › docked_poses_of_figures/Figure_S5_hmte_7WC4/ru_hmte_3.pdbqt]

ROOT
ATOM      1 RU   LIG A   1     -27.330 -10.934 141.440  0.00  0.00    +0.941 Ru
ATOM      2 N1   LIG A   1     -26.301 -12.418 140.379  0.00  0.00    -0.406 N 
ATOM      3 N2   LIG A   1     -28.232  -9.059 141.812  0.00  0.00    -0.391 N 
ATOM      4 N3   LIG A   1     -26.881  -9.960 139.778  0.00  0.00    -0.449 N 
ATOM      5 N4   LIG A   1     -27.874 -12.003 143.209  0.00  0.00    -0.393 N 
ATOM      6 N5   LIG A   1     -29.156 -11.620 140.622  0.00  0.00    -0.381 N 
ATOM      7  C   LIG A   1     -26.071 -13.686 140.730  0.00  0.00    +0.151 C 
ATOM      8  C   LIG A   1     -25.812 -11.976 139.187  0.00  0.00    +0.089 C 
ATOM      9  C   LIG A   1     -28.864  -8.628 142.907  0.00  0.00    +0.154 C 
ATOM     10  C   LIG A   1     -28.129  -8.212 140.751  0.00  0.00    +0.106 C 
ATOM     11  C   LIG A   1     -26.155 -10.588 138.835  0.00  0.00    +0.085 C 
ATOM     12  C   LIG A   1     -27.356  -8.715 139.605  0.00  0.00    +0.100 C 
ATOM     13  C   LIG A   1     -26.977 -12.571 144.001  0.00  0.00    +0.163 C 
ATOM     14  C   LIG A   1     -29.180 -12.051 143.603  0.00  0.00    +0.219 C 
ATOM     15  C   LIG A   1     -29.283 -11.875 139.330  0.00  0.00    +0.190 C 
ATOM     16  C   LIG A   1     -30.264 -11.739 141.408  0.00  0.00    +0.225 C 
ATOM     17  C   LIG A   1     -25.333 -14.559 139.950  0.00  0.00    +0.009 C 
ATOM     18  C   LIG A   1     -25.066 -12.801 138.360  0.00  0.00    +0.024 C 
ATOM     19  C   LIG A   1     -29.438  -7.373 143.000  0.00  0.00    +0.021 C 
ATOM     20  C   LIG A   1     -28.691  -6.944 140.778  0.00  0.00    +0.033 C 
ATOM     21  C   LIG A   1     -25.844  -9.936 137.652  0.00  0.00    +0.033 C 
ATOM     22  C   LIG A   1     -27.076  -8.023 138.433  0.00  0.00    +0.026 C 
ATOM     23  C   LIG A   1     -27.268 -13.146 145.244  0.00  0.00    -0.013 C 
ATOM     24  C   LIG A   1     -29.570 -12.584 144.808  0.00  0.00    +0.016 C 
ATOM     25  N   LIG A   1     -30.139 -11.477 142.770  0.00  0.00    -0.456 N 
ATOM     26  C   LIG A   1     -30.491 -12.211 138.708  0.00  0.00    -0.011 C 
ATOM     27  C   LIG A   1     -31.497 -12.058 140.892  0.00  0.00    +0.019 C 
ATOM     28  C   LIG A   1     -24.815 -14.106 138.750  0.00  0.00    +0.034 C 
ATOM     29  C   LIG A   1     -29.361  -6.520 141.913  0.00  0.00    +0.040 C 
ATOM     30  C   LIG A   1     -26.309  -8.644 137.461  0.00  0.00    +0.015 C 
ATOM     31  C   LIG A   1     -26.263 -13.708 146.066  0.00  0.00    +0.031 C 
ATOM     32  C   LIG A   1     -28.618 -13.131 145.680  0.00  0.00    +0.002 C 
ATOM     33  H   LIG A   1     -31.044 -11.461 143.218  0.00  0.00    +0.339 HD
ATOM     34  C   LIG A   1     -30.575 -12.458 137.317  0.00  0.00    +0.034 C 
ATOM     35  C   LIG A   1     -31.652 -12.289 139.518  0.00  0.00    +0.005 C 
ATOM     36  C   LIG A   1     -26.599 -14.235 147.281  0.00  0.00    +0.031 C 
ATOM     37  C   LIG A   1     -28.936 -13.687 146.941  0.00  0.00    +0.023 C 
ATOM     38  C   LIG A   1     -31.782 -12.776 136.759  0.00  0.00    +0.030 C 
ATOM     39  C   LIG A   1     -32.886 -12.623 138.912  0.00  0.00    +0.025 C 
ATOM     40  C   LIG A   1     -27.944 -14.222 147.717  0.00  0.00    +0.043 C 
ATOM     41  C   LIG A   1     -32.940 -12.859 137.565  0.00  0.00    +0.046 C 
ENDROOT
BRANCH   1  42
ATOM     42  S   LIG A   1     -25.318 -10.241 142.543  0.00  0.00    +0.033 S 
ATOM     43  C   LIG A   1     -25.706  -9.504 144.143  0.00  0.00    +0.068 C 
BRANCH   42  44
ATOM     44  C   LIG A   1     -24.341 -11.684 143.068  0.00  0.00    +0.037 C 
BRANCH   44  45
ATOM     45  C   LIG A   1     -23.241 -11.365 144.064  0.00  0.00    +0.146 C 
BRANCH   45  47
ATOM     46  H   LIG A   1     -22.219 -12.787 143.210  0.00  0.00    +0.342 HD
ATOM     47  O   LIG A   1     -22.057 -12.125 143.893  0.00  0.00    -0.432 OA
ENDBRANCH   45  47
ENDBRANCH   44  45
ENDBRANCH   42  44
ENDBRANCH   1  42
TORSDOF 4
