# Supplementary material for: Toward the Treatment of Glioblastoma Tumors Using Photoactivated Chemotherapy: In Vitro Evaluation of Efficacy and Safety
Source: ACS Pharmacol Transl Sci. 2025 Jan 30;8(2):484–98. doi: 10.1021/acsptsci.4c00600 (PMC11833736; doi:10.1021/acsptsci.4c00600)
Supplement: Supplementary file 2 — pt4c00600_si_002.zip [file pt4c00600_si_002.zip › docked_poses_of_figures/Figure_S5_hmte_7WC4/ru_hmte_1.pdbqt]

ROOT
ATOM      1 RU   LIG A   1     -25.411 -15.670 145.832  0.00  0.00    +0.941 Ru
ATOM      2 N1   LIG A   1     -24.916 -13.635 145.840  0.00  0.00    -0.406 N 
ATOM      3 N2   LIG A   1     -25.250 -17.726 145.364  0.00  0.00    -0.391 N 
ATOM      4 N3   LIG A   1     -23.868 -15.658 144.596  0.00  0.00    -0.449 N 
ATOM      5 N4   LIG A   1     -27.038 -15.698 147.220  0.00  0.00    -0.393 N 
ATOM      6 N5   LIG A   1     -24.153 -15.980 147.503  0.00  0.00    -0.381 N 
ATOM      7  C   LIG A   1     -25.473 -12.645 146.541  0.00  0.00    +0.151 C 
ATOM      8  C   LIG A   1     -23.892 -13.335 144.993  0.00  0.00    +0.089 C 
ATOM      9  C   LIG A   1     -26.031 -18.741 145.741  0.00  0.00    +0.154 C 
ATOM     10  C   LIG A   1     -24.180 -17.996 144.567  0.00  0.00    +0.106 C 
ATOM     11  C   LIG A   1     -23.284 -14.483 144.300  0.00  0.00    +0.085 C 
ATOM     12  C   LIG A   1     -23.404 -16.827 144.122  0.00  0.00    +0.100 C 
ATOM     13  C   LIG A   1     -28.134 -14.975 147.044  0.00  0.00    +0.163 C 
ATOM     14  C   LIG A   1     -27.006 -16.541 148.292  0.00  0.00    +0.219 C 
ATOM     15  C   LIG A   1     -22.927 -15.483 147.548  0.00  0.00    +0.190 C 
ATOM     16  C   LIG A   1     -24.560 -16.768 148.539  0.00  0.00    +0.225 C 
ATOM     17  C   LIG A   1     -25.077 -11.324 146.420  0.00  0.00    +0.009 C 
ATOM     18  C   LIG A   1     -23.448 -12.033 144.828  0.00  0.00    +0.024 C 
ATOM     19  C   LIG A   1     -25.785 -20.054 145.379  0.00  0.00    +0.021 C 
ATOM     20  C   LIG A   1     -23.874 -19.291 144.178  0.00  0.00    +0.033 C 
ATOM     21  C   LIG A   1     -22.187 -14.447 143.452  0.00  0.00    +0.033 C 
ATOM     22  C   LIG A   1     -22.304 -16.844 143.275  0.00  0.00    +0.026 C 
ATOM     23  C   LIG A   1     -29.284 -15.075 147.837  0.00  0.00    -0.013 C 
ATOM     24  C   LIG A   1     -28.083 -16.718 149.126  0.00  0.00    +0.016 C 
ATOM     25  N   LIG A   1     -25.851 -17.292 148.503  0.00  0.00    -0.456 N 
ATOM     26  C   LIG A   1     -22.004 -15.753 148.566  0.00  0.00    -0.011 C 
ATOM     27  C   LIG A   1     -23.728 -17.097 149.582  0.00  0.00    +0.019 C 
ATOM     28  C   LIG A   1     -24.053 -11.013 145.543  0.00  0.00    +0.034 C 
ATOM     29  C   LIG A   1     -24.681 -20.336 144.594  0.00  0.00    +0.040 C 
ATOM     30  C   LIG A   1     -21.704 -15.641 142.938  0.00  0.00    +0.015 C 
ATOM     31  C   LIG A   1     -30.441 -14.302 147.582  0.00  0.00    +0.031 C 
ATOM     32  C   LIG A   1     -29.269 -16.003 148.909  0.00  0.00    +0.002 C 
ATOM     33  H   LIG A   1     -25.987 -17.964 149.244  0.00  0.00    +0.339 HD
ATOM     34  C   LIG A   1     -20.698 -15.208 148.557  0.00  0.00    +0.034 C 
ATOM     35  C   LIG A   1     -22.413 -16.611 149.619  0.00  0.00    +0.005 C 
ATOM     36  C   LIG A   1     -31.545 -14.455 148.373  0.00  0.00    +0.031 C 
ATOM     37  C   LIG A   1     -30.426 -16.137 149.713  0.00  0.00    +0.023 C 
ATOM     38  C   LIG A   1     -19.834 -15.511 149.572  0.00  0.00    +0.030 C 
ATOM     39  C   LIG A   1     -21.496 -16.903 150.656  0.00  0.00    +0.025 C 
ATOM     40  C   LIG A   1     -31.533 -15.380 149.443  0.00  0.00    +0.043 C 
ATOM     41  C   LIG A   1     -20.240 -16.362 150.626  0.00  0.00    +0.046 C 
ENDROOT
BRANCH   1  42
ATOM     42  S   LIG A   1     -26.996 -15.341 144.064  0.00  0.00    +0.033 S 
ATOM     43  C   LIG A   1     -28.656 -15.148 144.741  0.00  0.00    +0.068 C 
BRANCH   42  44
ATOM     44  C   LIG A   1     -26.762 -13.713 143.284  0.00  0.00    +0.037 C 
BRANCH   44  45
ATOM     45  C   LIG A   1     -26.031 -13.757 141.954  0.00  0.00    +0.146 C 
BRANCH   45  47
ATOM     46  H   LIG A   1     -25.991 -12.844 140.234  0.00  0.00    +0.342 HD
ATOM     47  O   LIG A   1     -26.648 -13.010 140.921  0.00  0.00    -0.432 OA
ENDBRANCH   45  47
ENDBRANCH   44  45
ENDBRANCH   42  44
ENDBRANCH   1  42
TORSDOF 4
