# Supplementary material for: Toward the Treatment of Glioblastoma Tumors Using Photoactivated Chemotherapy: In Vitro Evaluation of Efficacy and Safety
Source: ACS Pharmacol Transl Sci. 2025 Jan 30;8(2):484–98. doi: 10.1021/acsptsci.4c00600 (PMC11833736; doi:10.1021/acsptsci.4c00600)
Supplement: Supplementary file 2 — pt4c00600_si_002.zip [file pt4c00600_si_002.zip › docked_poses_of_figures/Figure_S5_hmte_7WC4/ru_hmte_5.pdbqt]

ROOT
ATOM      1 RU   LIG A   1     -25.409 -15.996 145.889  0.00  0.00    +0.941 Ru
ATOM      2 N1   LIG A   1     -25.075 -13.929 145.939  0.00  0.00    -0.406 N 
ATOM      3 N2   LIG A   1     -25.092 -18.022 145.371  0.00  0.00    -0.391 N 
ATOM      4 N3   LIG A   1     -23.886 -15.835 144.638  0.00  0.00    -0.449 N 
ATOM      5 N4   LIG A   1     -27.013 -16.184 147.291  0.00  0.00    -0.393 N 
ATOM      6 N5   LIG A   1     -24.111 -16.244 147.540  0.00  0.00    -0.381 N 
ATOM      7  C   LIG A   1     -25.701 -13.002 146.669  0.00  0.00    +0.151 C 
ATOM      8  C   LIG A   1     -24.089 -13.530 145.090  0.00  0.00    +0.089 C 
ATOM      9  C   LIG A   1     -25.786 -19.104 145.732  0.00  0.00    +0.154 C 
ATOM     10  C   LIG A   1     -24.013 -18.188 144.558  0.00  0.00    +0.106 C 
ATOM     11  C   LIG A   1     -23.400 -14.610 144.364  0.00  0.00    +0.085 C 
ATOM     12  C   LIG A   1     -23.336 -16.953 144.133  0.00  0.00    +0.100 C 
ATOM     13  C   LIG A   1     -28.164 -15.547 147.143  0.00  0.00    +0.163 C 
ATOM     14  C   LIG A   1     -26.902 -17.046 148.343  0.00  0.00    +0.219 C 
ATOM     15  C   LIG A   1     -22.928 -15.652 147.585  0.00  0.00    +0.190 C 
ATOM     16  C   LIG A   1     -24.443 -17.084 148.561  0.00  0.00    +0.225 C 
ATOM     17  C   LIG A   1     -25.412 -11.652 146.575  0.00  0.00    +0.009 C 
ATOM     18  C   LIG A   1     -23.751 -12.194 144.950  0.00  0.00    +0.024 C 
ATOM     19  C   LIG A   1     -25.441 -20.385 145.337  0.00  0.00    +0.021 C 
ATOM     20  C   LIG A   1     -23.610 -19.447 144.136  0.00  0.00    +0.033 C 
ATOM     21  C   LIG A   1     -22.319 -14.469 143.507  0.00  0.00    +0.033 C 
ATOM     22  C   LIG A   1     -22.248 -16.863 143.275  0.00  0.00    +0.026 C 
ATOM     23  C   LIG A   1     -29.293 -15.754 147.944  0.00  0.00    -0.013 C 
ATOM     24  C   LIG A   1     -27.952 -17.326 149.183  0.00  0.00    +0.016 C 
ATOM     25  N   LIG A   1     -25.688 -17.707 148.525  0.00  0.00    -0.456 N 
ATOM     26  C   LIG A   1     -21.975 -15.871 148.587  0.00  0.00    -0.011 C 
ATOM     27  C   LIG A   1     -23.575 -17.370 149.588  0.00  0.00    +0.019 C 
ATOM     28  C   LIG A   1     -24.426 -11.241 145.695  0.00  0.00    +0.034 C 
ATOM     29  C   LIG A   1     -24.328 -20.561 144.535  0.00  0.00    +0.040 C 
ATOM     30  C   LIG A   1     -21.749 -15.610 142.960  0.00  0.00    +0.015 C 
ATOM     31  C   LIG A   1     -30.510 -15.070 147.719  0.00  0.00    +0.031 C 
ATOM     32  C   LIG A   1     -29.193 -16.703 148.995  0.00  0.00    +0.002 C 
ATOM     33  H   LIG A   1     -25.763 -18.405 149.251  0.00  0.00    +0.339 HD
ATOM     34  C   LIG A   1     -20.716 -15.225 148.578  0.00  0.00    +0.034 C 
ATOM     35  C   LIG A   1     -22.303 -16.782 149.623  0.00  0.00    +0.005 C 
ATOM     36  C   LIG A   1     -31.589 -15.328 148.517  0.00  0.00    +0.031 C 
ATOM     37  C   LIG A   1     -30.326 -16.946 149.806  0.00  0.00    +0.023 C 
ATOM     38  C   LIG A   1     -19.819 -15.481 149.577  0.00  0.00    +0.030 C 
ATOM     39  C   LIG A   1     -21.354 -17.024 150.645  0.00  0.00    +0.025 C 
ATOM     40  C   LIG A   1     -31.492 -16.272 149.565  0.00  0.00    +0.043 C 
ATOM     41  C   LIG A   1     -20.145 -16.384 150.614  0.00  0.00    +0.046 C 
ENDROOT
BRANCH   1  42
ATOM     42  S   LIG A   1     -27.035 -15.755 144.145  0.00  0.00    +0.033 S 
ATOM     43  C   LIG A   1     -28.443 -16.839 144.449  0.00  0.00    +0.068 C 
BRANCH   42  44
ATOM     44  C   LIG A   1     -27.842 -14.125 144.238  0.00  0.00    +0.037 C 
BRANCH   44  45
ATOM     45  C   LIG A   1     -27.092 -13.015 143.523  0.00  0.00    +0.146 C 
BRANCH   45  47
ATOM     46  H   LIG A   1     -25.415 -13.130 142.539  0.00  0.00    +0.342 HD
ATOM     47  O   LIG A   1     -26.317 -13.448 142.418  0.00  0.00    -0.432 OA
ENDBRANCH   45  47
ENDBRANCH   44  45
ENDBRANCH   42  44
ENDBRANCH   1  42
TORSDOF 4
