# Supplementary material for: Toward the Treatment of Glioblastoma Tumors Using Photoactivated Chemotherapy: In Vitro Evaluation of Efficacy and Safety
Source: ACS Pharmacol Transl Sci. 2025 Jan 30;8(2):484–98. doi: 10.1021/acsptsci.4c00600 (PMC11833736; doi:10.1021/acsptsci.4c00600)
Supplement: Supplementary file 2 — pt4c00600_si_002.zip [file pt4c00600_si_002.zip › docked_poses_of_figures/Figure_S5_hmte_7WC4/clean_7wc4.pdb]

ATOM      1  N   SER A  67     -17.760 -21.061 166.622  1.00105.32           N  
ATOM      2  CA  SER A  67     -16.746 -20.976 165.537  1.00104.90           C  
ATOM      3  C   SER A  67     -17.466 -21.223 164.199  1.00125.09           C  
ATOM      4  O   SER A  67     -18.528 -21.895 164.212  1.00137.86           O  
ATOM      5  CB  SER A  67     -15.590 -21.938 165.806  1.00 89.27           C  
ATOM      6  OG  SER A  67     -14.428 -21.612 165.063  1.00 69.76           O  
ATOM      7  H   SER A  67     -17.336 -20.809 167.489  1.00  0.00           H  
ATOM      8  HA  SER A  67     -16.389 -20.052 165.528  1.00  0.00           H  
ATOM      9  HB2 SER A  67     -15.368 -21.910 166.782  1.00  0.00           H  
ATOM     10  HB3 SER A  67     -15.880 -22.865 165.561  1.00  0.00           H  
ATOM     11  HG  SER A  67     -14.616 -20.799 164.506  1.00  0.00           H  
ATOM     12  H2  SER A  67     -18.510 -20.436 166.420  1.00  0.00           H  
ATOM     13  H3  SER A  67     -18.106 -21.995 166.676  1.00  0.00           H  
ATOM     14  N   LEU A  68     -16.959 -20.637 163.104  1.00134.20           N  
ATOM     15  CA  LEU A  68     -17.464 -20.836 161.708  1.00128.07           C  
ATOM     16  C   LEU A  68     -16.285 -20.711 160.725  1.00133.87           C  
ATOM     17  O   LEU A  68     -15.127 -20.866 161.171  1.00132.55           O  
ATOM     18  CB  LEU A  68     -18.595 -19.844 161.394  1.00109.79           C  
ATOM     19  CG  LEU A  68     -19.806 -19.918 162.319  1.00  0.00           C  
ATOM     20  CD1 LEU A  68     -20.850 -18.877 161.890  1.00  0.00           C  
ATOM     21  CD2 LEU A  68     -20.394 -21.317 162.238  1.00  0.00           C  
ATOM     22  H   LEU A  68     -16.144 -19.998 163.304  1.00  0.00           H  
ATOM     23  HA  LEU A  68     -17.836 -21.754 161.644  1.00  0.00           H  
ATOM     24  HB2 LEU A  68     -18.219 -18.927 161.463  1.00  0.00           H  
ATOM     25  HB3 LEU A  68     -18.909 -20.027 160.471  1.00  0.00           H  
ATOM     26  HG  LEU A  68     -19.520 -19.725 163.253  1.00  0.00           H  
ATOM     27 HD11 LEU A  68     -21.135 -19.066 160.953  1.00  0.00           H  
ATOM     28 HD12 LEU A  68     -21.638 -18.932 162.501  1.00  0.00           H  
ATOM     29 HD13 LEU A  68     -20.445 -17.966 161.943  1.00  0.00           H  
ATOM     30 HD21 LEU A  68     -19.707 -21.986 162.524  1.00  0.00           H  
ATOM     31 HD22 LEU A  68     -21.191 -21.381 162.841  1.00  0.00           H  
ATOM     32 HD23 LEU A  68     -20.674 -21.509 161.297  1.00  0.00           H  
ATOM     33  N   LEU A  69     -16.572 -20.470 159.434  1.00147.70           N  
ATOM     34  CA  LEU A  69     -15.631 -20.514 158.258  1.00129.28           C  
ATOM     35  C   LEU A  69     -14.960 -21.888 158.161  1.00135.10           C  
ATOM     36  O   LEU A  69     -13.725 -21.954 158.076  1.00134.23           O  
ATOM     37  CB  LEU A  69     -14.560 -19.414 158.325  1.00113.89           C  
ATOM     38  CG  LEU A  69     -15.037 -17.973 158.132  1.00115.51           C  
ATOM     39  CD1 LEU A  69     -13.884 -17.030 157.796  1.00104.40           C  
ATOM     40  CD2 LEU A  69     -16.108 -17.912 157.056  1.00124.27           C  
ATOM     41  H   LEU A  69     -17.603 -20.223 159.283  1.00  0.00           H  
ATOM     42  HA  LEU A  69     -16.172 -20.357 157.433  1.00  0.00           H  
ATOM     43  HB2 LEU A  69     -14.128 -19.467 159.224  1.00  0.00           H  
ATOM     44  HB3 LEU A  69     -13.886 -19.604 157.614  1.00  0.00           H  
ATOM     45  HG  LEU A  69     -15.482 -17.661 158.977  1.00  0.00           H  
ATOM     46 HD11 LEU A  69     -13.445 -17.331 156.950  1.00  0.00           H  
ATOM     47 HD12 LEU A  69     -14.237 -16.103 157.678  1.00  0.00           H  
ATOM     48 HD13 LEU A  69     -13.218 -17.042 158.541  1.00  0.00           H  
ATOM     49 HD21 LEU A  69     -16.887 -18.480 157.325  1.00  0.00           H  
ATOM     50 HD22 LEU A  69     -16.412 -16.966 156.938  1.00  0.00           H  
ATOM     51 HD23 LEU A  69     -15.735 -18.250 156.191  1.00  0.00           H  
ATOM     52  N   HIS A  70     -15.750 -22.954 158.132  1.00143.39           N  
ATOM     53  CA  HIS A  70     -15.232 -24.342 158.066  1.00132.19           C  
ATOM     54  C   HIS A  70     -15.299 -24.824 156.617  1.00120.00           C  
ATOM     55  O   HIS A  70     -16.383 -24.743 156.012  1.00113.90           O  
ATOM     56  CB  HIS A  70     -15.995 -25.257 159.036  1.00142.23           C  
ATOM     57  CG  HIS A  70     -15.826 -24.908 160.484  1.00133.19           C  
ATOM     58  ND1 HIS A  70     -14.651 -25.133 161.183  1.00121.17           N  
ATOM     59  CD2 HIS A  70     -16.697 -24.395 161.380  1.00132.30           C  
ATOM     60  CE1 HIS A  70     -14.804 -24.748 162.435  1.00124.21           C  
ATOM     61  NE2 HIS A  70     -16.049 -24.288 162.577  1.00123.85           N  
ATOM     62  H   HIS A  70     -16.772 -22.742 158.159  1.00  0.00           H  
ATOM     63  HA  HIS A  70     -14.279 -24.330 158.354  1.00  0.00           H  
ATOM     64  HB2 HIS A  70     -16.978 -25.218 158.814  1.00  0.00           H  
ATOM     65  HB3 HIS A  70     -15.681 -26.206 158.901  1.00  0.00           H  
ATOM     66  HD1 HIS A  70     -13.820 -25.526 160.791  1.00  0.00           H  
ATOM     67  HD2 HIS A  70     -17.649 -24.140 161.198  1.00  0.00           H  
ATOM     68  HE1 HIS A  70     -14.121 -24.790 163.153  1.00  0.00           H  
ATOM     69  N   LEU A  71     -14.172 -25.313 156.096  1.00118.46           N  
ATOM     70  CA  LEU A  71     -14.094 -26.149 154.859  1.00121.65           C  
ATOM     71  C   LEU A  71     -14.883 -27.453 155.096  1.00124.08           C  
ATOM     72  O   LEU A  71     -14.684 -28.102 156.145  1.00154.00           O  
ATOM     73  CB  LEU A  71     -12.605 -26.389 154.528  1.00110.03           C  
ATOM     74  CG  LEU A  71     -12.220 -27.022 153.178  1.00102.68           C  
ATOM     75  CD1 LEU A  71     -10.950 -26.400 152.623  1.00 95.54           C  
ATOM     76  CD2 LEU A  71     -12.007 -28.533 153.289  1.00103.84           C  
ATOM     77  H   LEU A  71     -13.305 -25.059 156.639  1.00  0.00           H  
ATOM     78  HA  LEU A  71     -14.525 -25.648 154.120  1.00  0.00           H  
ATOM     79  HB2 LEU A  71     -12.138 -25.496 154.579  1.00  0.00           H  
ATOM     80  HB3 LEU A  71     -12.228 -26.982 155.251  1.00  0.00           H  
ATOM     81  HG  LEU A  71     -12.973 -26.881 152.533  1.00  0.00           H  
ATOM     82 HD11 LEU A  71     -10.197 -26.542 153.267  1.00  0.00           H  
ATOM     83 HD12 LEU A  71     -10.722 -26.828 151.747  1.00  0.00           H  
ATOM     84 HD13 LEU A  71     -11.089 -25.418 152.486  1.00  0.00           H  
ATOM     85 HD21 LEU A  71     -12.851 -28.963 153.606  1.00  0.00           H  
ATOM     86 HD22 LEU A  71     -11.760 -28.899 152.392  1.00  0.00           H  
ATOM     87 HD23 LEU A  71     -11.272 -28.716 153.941  1.00  0.00           H  
ATOM     88  N   GLN A  72     -15.737 -27.855 154.154  1.00116.09           N  
ATOM     89  CA  GLN A  72     -16.573 -29.084 154.312  1.00128.61           C  
ATOM     90  C   GLN A  72     -16.354 -30.051 153.123  1.00136.85           C  
ATOM     91  O   GLN A  72     -15.381 -29.868 152.341  1.00107.86           O  
ATOM     92  CB  GLN A  72     -18.056 -28.714 154.523  1.00131.73           C  
ATOM     93  CG  GLN A  72     -18.386 -27.898 155.786  1.00135.13           C  
ATOM     94  CD  GLN A  72     -18.398 -28.636 157.113  1.00144.16           C  
ATOM     95  OE1 GLN A  72     -18.765 -29.811 157.211  1.00138.44           O  
ATOM     96  NE2 GLN A  72     -18.039 -27.925 158.177  1.00142.23           N  
ATOM     97  H   GLN A  72     -15.779 -27.259 153.310  1.00  0.00           H  
ATOM     98  HA  GLN A  72     -16.269 -29.549 155.143  1.00  0.00           H  
ATOM     99  HB2 GLN A  72     -18.369 -28.182 153.725  1.00  0.00           H  
ATOM    100  HB3 GLN A  72     -18.596 -29.567 154.560  1.00  0.00           H  
ATOM    101  HG2 GLN A  72     -17.713 -27.136 155.849  1.00  0.00           H  
ATOM    102  HG3 GLN A  72     -19.299 -27.468 155.649  1.00  0.00           H  
ATOM    103 HE21 GLN A  72     -18.035 -28.346 159.106  1.00  0.00           H  
ATOM    104 HE22 GLN A  72     -17.767 -26.954 158.052  1.00  0.00           H  
ATOM    105  N   GLU A  73     -17.208 -31.086 153.000  1.00144.35           N  
ATOM    106  CA  GLU A  73     -17.135 -32.136 151.941  1.00130.64           C  
ATOM    107  C   GLU A  73     -18.218 -31.891 150.876  1.00125.11           C  
ATOM    108  O   GLU A  73     -18.811 -32.871 150.424  1.00118.87           O  
ATOM    109  CB  GLU A  73     -17.237 -33.541 152.566  1.00125.68           C  
ATOM    110  CG  GLU A  73     -15.903 -34.076 153.106  1.00130.12           C  
ATOM    111  CD  GLU A  73     -15.937 -35.299 154.021  1.00129.60           C  
ATOM    112  OE1 GLU A  73     -17.049 -35.754 154.359  1.00128.85           O  
ATOM    113  OE2 GLU A  73     -14.845 -35.785 154.408  1.00119.99           O  
ATOM    114  H   GLU A  73     -17.961 -31.098 153.737  1.00  0.00           H  
ATOM    115  HA  GLU A  73     -16.232 -32.109 151.516  1.00  0.00           H  
ATOM    116  HB2 GLU A  73     -17.860 -33.487 153.321  1.00  0.00           H  
ATOM    117  HB3 GLU A  73     -17.540 -34.157 151.867  1.00  0.00           H  
ATOM    118  HG2 GLU A  73     -15.329 -34.312 152.318  1.00  0.00           H  
ATOM    119  HG3 GLU A  73     -15.463 -33.336 153.620  1.00  0.00           H  
ATOM    120  N   LYS A  74     -18.466 -30.647 150.457  1.00130.54           N  
ATOM    121  CA  LYS A  74     -19.392 -30.363 149.315  1.00138.67           C  
ATOM    122  C   LYS A  74     -18.620 -30.455 147.982  1.00143.42           C  
ATOM    123  O   LYS A  74     -18.472 -29.428 147.276  1.00158.26           O  
ATOM    124  CB  LYS A  74     -20.072 -29.001 149.496  1.00126.65           C  
ATOM    125  CG  LYS A  74     -20.975 -28.864 150.718  1.00127.00           C  
ATOM    126  CD  LYS A  74     -21.630 -27.486 150.838  1.00116.47           C  
ATOM    127  CE  LYS A  74     -22.567 -27.338 152.022  1.00111.44           C  
ATOM    128  NZ  LYS A  74     -21.847 -27.408 153.319  1.00108.56           N  
ATOM    129  H   LYS A  74     -17.976 -29.899 150.974  1.00  0.00           H  
ATOM    130  HA  LYS A  74     -20.114 -31.050 149.318  1.00  0.00           H  
ATOM    131  HB2 LYS A  74     -19.354 -28.301 149.559  1.00  0.00           H  
ATOM    132  HB3 LYS A  74     -20.626 -28.819 148.676  1.00  0.00           H  
ATOM    133  HG2 LYS A  74     -21.701 -29.560 150.667  1.00  0.00           H  
ATOM    134  HG3 LYS A  74     -20.431 -29.033 151.548  1.00  0.00           H  
ATOM    135  HD2 LYS A  74     -20.902 -26.795 150.917  1.00  0.00           H  
ATOM    136  HD3 LYS A  74     -22.149 -27.307 149.994  1.00  0.00           H  
ATOM    137  HE2 LYS A  74     -23.040 -26.453 151.954  1.00  0.00           H  
ATOM    138  HE3 LYS A  74     -23.255 -28.071 151.987  1.00  0.00           H  
ATOM    139  HZ1 LYS A  74     -21.429 -26.521 153.516  1.00  0.00           H  
ATOM    140  HZ2 LYS A  74     -22.493 -27.642 154.046  1.00  0.00           H  
ATOM    141  HZ3 LYS A  74     -21.135 -28.108 153.267  1.00  0.00           H  
ATOM    142  N   ASN A  75     -18.131 -31.643 147.630  1.00130.47           N  
ATOM    143  CA  ASN A  75     -17.061 -31.775 146.600  1.00125.46           C  
ATOM    144  C   ASN A  75     -17.546 -32.473 145.331  1.00132.15           C  
ATOM    145  O   ASN A  75     -16.706 -32.623 144.384  1.00124.52           O  
ATOM    146  CB  ASN A  75     -15.847 -32.498 147.166  1.00116.40           C  
ATOM    147  CG  ASN A  75     -15.237 -31.704 148.294  1.00118.29           C  
ATOM    148  OD1 ASN A  75     -15.133 -30.476 148.206  1.00 98.56           O  
ATOM    149  ND2 ASN A  75     -14.857 -32.398 149.355  1.00129.19           N  
ATOM    150  H   ASN A  75     -18.542 -32.456 148.116  1.00  0.00           H  
ATOM    151  HA  ASN A  75     -16.795 -30.835 146.344  1.00  0.00           H  
ATOM    152  HB2 ASN A  75     -16.137 -33.377 147.514  1.00  0.00           H  
ATOM    153  HB3 ASN A  75     -15.176 -32.599 146.446  1.00  0.00           H  
ATOM    154 HD22 ASN A  75     -14.973 -33.391 149.380  1.00  0.00           H  
ATOM    155 HD21 ASN A  75     -14.449 -31.929 150.142  1.00  0.00           H  
ATOM    156  N   TRP A  76     -18.818 -32.896 145.306  1.00122.48           N  
ATOM    157  CA  TRP A  76     -19.576 -33.135 144.048  1.00100.90           C  
ATOM    158  C   TRP A  76     -19.623 -31.804 143.297  1.00 98.38           C  
ATOM    159  O   TRP A  76     -19.343 -31.806 142.061  1.00 72.24           O  
ATOM    160  CB  TRP A  76     -20.982 -33.674 144.333  1.00 96.05           C  
ATOM    161  CG  TRP A  76     -21.042 -34.963 145.079  1.00  0.00           C  
ATOM    162  CD1 TRP A  76     -21.092 -35.143 146.437  1.00  0.00           C  
ATOM    163  CD2 TRP A  76     -21.080 -36.279 144.507  1.00  0.00           C  
ATOM    164  NE1 TRP A  76     -21.159 -36.482 146.737  1.00  0.00           N  
ATOM    165  CE2 TRP A  76     -21.140 -37.199 145.574  1.00  0.00           C  
ATOM    166  CE3 TRP A  76     -21.056 -36.755 143.197  1.00  0.00           C  
ATOM    167  CZ2 TRP A  76     -21.192 -38.561 145.373  1.00  0.00           C  
ATOM    168  CZ3 TRP A  76     -21.102 -38.107 142.989  1.00  0.00           C  
ATOM    169  CH2 TRP A  76     -21.166 -39.001 144.058  1.00  0.00           C  
ATOM    170  H   TRP A  76     -19.241 -33.047 146.248  1.00  0.00           H  
ATOM    171  HA  TRP A  76     -19.052 -33.773 143.506  1.00  0.00           H  
ATOM    172  HB2 TRP A  76     -21.481 -32.993 144.873  1.00  0.00           H  
ATOM    173  HB3 TRP A  76     -21.454 -33.811 143.459  1.00  0.00           H  
ATOM    174  HD1 TRP A  76     -21.081 -34.407 147.111  1.00  0.00           H  
ATOM    175  HE1 TRP A  76     -21.213 -36.869 147.657  1.00  0.00           H  
ATOM    176  HE3 TRP A  76     -21.006 -36.122 142.424  1.00  0.00           H  
ATOM    177  HZ2 TRP A  76     -21.245 -39.201 146.139  1.00  0.00           H  
ATOM    178  HZ3 TRP A  76     -21.089 -38.461 142.054  1.00  0.00           H  
ATOM    179  HH2 TRP A  76     -21.194 -39.983 143.872  1.00  0.00           H  
ATOM    180  N   SER A  77     -19.954 -30.731 144.045  1.00104.78           N  
ATOM    181  CA  SER A  77     -20.100 -29.340 143.540  1.00 97.15           C  
ATOM    182  C   SER A  77     -18.763 -28.790 143.062  1.00 89.23           C  
ATOM    183  O   SER A  77     -18.763 -28.058 142.095  1.00 89.85           O  
ATOM    184  CB  SER A  77     -20.685 -28.438 144.560  1.00 86.71           C  
ATOM    185  OG  SER A  77     -22.086 -28.602 144.590  1.00 88.84           O  
ATOM    186  H   SER A  77     -20.108 -30.968 145.064  1.00  0.00           H  
ATOM    187  HA  SER A  77     -20.728 -29.370 142.757  1.00  0.00           H  
ATOM    188  HB2 SER A  77     -20.321 -28.659 145.460  1.00  0.00           H  
ATOM    189  HB3 SER A  77     -20.483 -27.490 144.332  1.00  0.00           H  
ATOM    190  HG  SER A  77     -22.392 -29.273 143.939  1.00  0.00           H  
ATOM    191  N   ALA A  78     -17.678 -29.102 143.750  1.00 86.64           N  
ATOM    192  CA  ALA A  78     -16.338 -28.574 143.416  1.00 89.65           C  
ATOM    193  C   ALA A  78     -15.922 -29.061 142.025  1.00 94.86           C  
ATOM    194  O   ALA A  78     -15.318 -28.271 141.254  1.00 87.60           O  
ATOM    195  CB  ALA A  78     -15.352 -29.021 144.455  1.00 93.68           C  
ATOM    196  H   ALA A  78     -17.837 -29.752 144.551  1.00  0.00           H  
ATOM    197  HA  ALA A  78     -16.383 -27.575 143.407  1.00  0.00           H  
ATOM    198  HB1 ALA A  78     -14.460 -29.198 144.031  1.00  0.00           H  
ATOM    199  HB2 ALA A  78     -15.242 -28.311 145.155  1.00  0.00           H  
ATOM    200  HB3 ALA A  78     -15.673 -29.863 144.896  1.00  0.00           H  
ATOM    201  N   LEU A  79     -16.204 -30.324 141.707  1.00100.61           N  
ATOM    202  CA  LEU A  79     -15.820 -30.857 140.379  1.00102.68           C  
ATOM    203  C   LEU A  79     -16.780 -30.289 139.320  1.00 99.47           C  
ATOM    204  O   LEU A  79     -16.299 -29.919 138.226  1.00 86.28           O  
ATOM    205  CB  LEU A  79     -15.800 -32.385 140.416  1.00 96.83           C  
ATOM    206  CG  LEU A  79     -15.531 -33.066 139.066  1.00102.61           C  
ATOM    207  CD1 LEU A  79     -14.252 -32.582 138.384  1.00 94.66           C  
ATOM    208  CD2 LEU A  79     -15.481 -34.576 139.229  1.00122.62           C  
ATOM    209  H   LEU A  79     -16.686 -30.873 142.422  1.00  0.00           H  
ATOM    210  HA  LEU A  79     -14.899 -30.546 140.170  1.00  0.00           H  
ATOM    211  HB2 LEU A  79     -15.081 -32.668 141.037  1.00  0.00           H  
ATOM    212  HB3 LEU A  79     -16.685 -32.697 140.732  1.00  0.00           H  
ATOM    213  HG  LEU A  79     -16.317 -32.893 138.455  1.00  0.00           H  
ATOM    214 HD11 LEU A  79     -13.469 -32.770 138.976  1.00  0.00           H  
ATOM    215 HD12 LEU A  79     -14.138 -33.063 137.515  1.00  0.00           H  
ATOM    216 HD13 LEU A  79     -14.317 -31.599 138.217  1.00  0.00           H  
ATOM    217 HD21 LEU A  79     -16.356 -34.904 139.588  1.00  0.00           H  
ATOM    218 HD22 LEU A  79     -15.305 -35.004 138.341  1.00  0.00           H  
ATOM    219 HD23 LEU A  79     -14.749 -34.821 139.866  1.00  0.00           H  
ATOM    220  N   LEU A  80     -18.077 -30.178 139.621  1.00 86.59           N  
ATOM    221  CA  LEU A  80     -19.054 -29.706 138.609  1.00 80.91           C  
ATOM    222  C   LEU A  80     -18.808 -28.226 138.319  1.00 76.95           C  
ATOM    223  O   LEU A  80     -18.885 -27.849 137.140  1.00 91.95           O  
ATOM    224  CB  LEU A  80     -20.496 -29.949 139.078  1.00 86.53           C  
ATOM    225  CG  LEU A  80     -21.079 -31.347 138.811  1.00 86.75           C  
ATOM    226  CD1 LEU A  80     -22.590 -31.413 139.080  1.00 74.81           C  
ATOM    227  CD2 LEU A  80     -20.826 -31.785 137.373  1.00 87.17           C  
ATOM    228  H   LEU A  80     -18.336 -30.438 140.580  1.00  0.00           H  
ATOM    229  HA  LEU A  80     -18.909 -30.226 137.771  1.00  0.00           H  
ATOM    230  HB2 LEU A  80     -20.525 -29.801 140.063  1.00  0.00           H  
ATOM    231  HB3 LEU A  80     -21.083 -29.291 138.615  1.00  0.00           H  
ATOM    232  HG  LEU A  80     -20.612 -32.012 139.402  1.00  0.00           H  
ATOM    233 HD11 LEU A  80     -23.057 -30.762 138.485  1.00  0.00           H  
ATOM    234 HD12 LEU A  80     -22.916 -32.337 138.892  1.00  0.00           H  
ATOM    235 HD13 LEU A  80     -22.763 -31.181 140.035  1.00  0.00           H  
ATOM    236 HD21 LEU A  80     -19.841 -31.812 137.201  1.00  0.00           H  
ATOM    237 HD22 LEU A  80     -21.215 -32.695 137.228  1.00  0.00           H  
ATOM    238 HD23 LEU A  80     -21.256 -31.135 136.746  1.00  0.00           H  
ATOM    239  N   THR A  81     -18.563 -27.400 139.331  1.00 78.28           N  
ATOM    240  CA  THR A  81     -18.466 -25.927 139.125  1.00 82.43           C  
ATOM    241  C   THR A  81     -17.169 -25.569 138.406  1.00 71.06           C  
ATOM    242  O   THR A  81     -17.136 -24.537 137.748  1.00 54.34           O  
ATOM    243  CB  THR A  81     -18.570 -25.152 140.438  1.00 90.18           C  
ATOM    244  OG1 THR A  81     -17.609 -25.680 141.351  1.00110.30           O  
ATOM    245  CG2 THR A  81     -19.970 -25.212 141.013  1.00 89.17           C  
ATOM    246  H   THR A  81     -18.447 -27.844 140.254  1.00  0.00           H  
ATOM    247  HA  THR A  81     -19.240 -25.646 138.554  1.00  0.00           H  
ATOM    248  HB  THR A  81     -18.343 -24.175 140.266  1.00  0.00           H  
ATOM    249  HG1 THR A  81     -17.101 -26.431 140.907  1.00  0.00           H  
ATOM    250 HG21 THR A  81     -19.930 -25.435 141.991  1.00  0.00           H  
ATOM    251 HG22 THR A  81     -20.426 -24.325 140.900  1.00  0.00           H  
ATOM    252 HG23 THR A  81     -20.506 -25.917 140.540  1.00  0.00           H  
ATOM    253  N   ALA A  82     -16.134 -26.390 138.549  1.00 79.49           N  
ATOM    254  CA  ALA A  82     -14.827 -26.172 137.888  1.00 82.10           C  
ATOM    255  C   ALA A  82     -15.011 -26.301 136.371  1.00 77.77           C  
ATOM    256  O   ALA A  82     -14.384 -25.571 135.601  1.00 76.81           O  
ATOM    257  CB  ALA A  82     -13.812 -27.158 138.418  1.00 80.34           C  
ATOM    258  H   ALA A  82     -16.313 -27.212 139.171  1.00  0.00           H  
ATOM    259  HA  ALA A  82     -14.516 -25.249 138.097  1.00  0.00           H  
ATOM    260  HB1 ALA A  82     -13.078 -27.284 137.748  1.00  0.00           H  
ATOM    261  HB2 ALA A  82     -13.420 -26.815 139.273  1.00  0.00           H  
ATOM    262  HB3 ALA A  82     -14.253 -28.040 138.590  1.00  0.00           H  
ATOM    263  N   VAL A  83     -15.869 -27.214 135.956  1.00 74.56           N  
ATOM    264  CA  VAL A  83     -16.113 -27.515 134.525  1.00 68.98           C  
ATOM    265  C   VAL A  83     -16.710 -26.269 133.875  1.00 70.26           C  
ATOM    266  O   VAL A  83     -16.184 -25.857 132.821  1.00 64.26           O  
ATOM    267  CB  VAL A  83     -17.028 -28.741 134.444  1.00 66.95           C  
ATOM    268  CG1 VAL A  83     -17.657 -28.904 133.078  1.00 67.67           C  
ATOM    269  CG2 VAL A  83     -16.273 -29.989 134.883  1.00 63.84           C  
ATOM    270  H   VAL A  83     -16.375 -27.721 136.721  1.00  0.00           H  
ATOM    271  HA  VAL A  83     -15.235 -27.700 134.100  1.00  0.00           H  
ATOM    272  HB  VAL A  83     -17.778 -28.606 135.099  1.00  0.00           H  
ATOM    273 HG11 VAL A  83     -16.941 -28.982 132.382  1.00  0.00           H  
ATOM    274 HG12 VAL A  83     -18.222 -29.731 133.062  1.00  0.00           H  
ATOM    275 HG13 VAL A  83     -18.231 -28.109 132.872  1.00  0.00           H  
ATOM    276 HG21 VAL A  83     -16.521 -30.751 134.286  1.00  0.00           H  
ATOM    277 HG22 VAL A  83     -15.290 -29.818 134.821  1.00  0.00           H  
ATOM    278 HG23 VAL A  83     -16.518 -30.207 135.827  1.00  0.00           H  
ATOM    279  N   VAL A  84     -17.707 -25.668 134.529  1.00 75.14           N  
ATOM    280  CA  VAL A  84     -18.493 -24.494 134.023  1.00 77.24           C  
ATOM    281  C   VAL A  84     -17.573 -23.265 133.902  1.00 68.86           C  
ATOM    282  O   VAL A  84     -17.776 -22.434 132.987  1.00 57.89           O  
ATOM    283  CB  VAL A  84     -19.718 -24.263 134.932  1.00 74.68           C  
ATOM    284  CG1 VAL A  84     -20.684 -23.193 134.439  1.00 70.25           C  
ATOM    285  CG2 VAL A  84     -20.458 -25.578 135.092  1.00 78.40           C  
ATOM    286  H   VAL A  84     -17.916 -26.095 135.472  1.00  0.00           H  
ATOM    287  HA  VAL A  84     -18.825 -24.727 133.113  1.00  0.00           H  
ATOM    288  HB  VAL A  84     -19.374 -23.954 135.831  1.00  0.00           H  
ATOM    289 HG11 VAL A  84     -21.616 -23.554 134.452  1.00  0.00           H  
ATOM    290 HG12 VAL A  84     -20.628 -22.393 135.036  1.00  0.00           H  
ATOM    291 HG13 VAL A  84     -20.441 -22.930 133.506  1.00  0.00           H  
ATOM    292 HG21 VAL A  84     -21.163 -25.651 134.386  1.00  0.00           H  
ATOM    293 HG22 VAL A  84     -19.812 -26.336 134.999  1.00  0.00           H  
ATOM    294 HG23 VAL A  84     -20.885 -25.611 135.996  1.00  0.00           H  
ATOM    295  N   ILE A  85     -16.568 -23.164 134.762  1.00 60.23           N  
ATOM    296  CA  ILE A  85     -15.649 -22.001 134.746  1.00 64.08           C  
ATOM    297  C   ILE A  85     -14.793 -22.073 133.484  1.00 66.43           C  
ATOM    298  O   ILE A  85     -14.619 -21.017 132.831  1.00 81.55           O  
ATOM    299  CB  ILE A  85     -14.849 -21.937 136.058  1.00 64.88           C  
ATOM    300  CG1 ILE A  85     -15.823 -21.640 137.200  1.00 65.49           C  
ATOM    301  CG2 ILE A  85     -13.700 -20.922 135.992  1.00 63.75           C  
ATOM    302  CD1 ILE A  85     -15.191 -21.534 138.571  1.00 67.02           C  
ATOM    303  H   ILE A  85     -16.475 -23.944 135.433  1.00  0.00           H  
ATOM    304  HA  ILE A  85     -16.229 -21.198 134.657  1.00  0.00           H  
ATOM    305  HB  ILE A  85     -14.450 -22.824 136.218  1.00  0.00           H  
ATOM    306 HG12 ILE A  85     -16.297 -20.779 136.994  1.00  0.00           H  
ATOM    307 HG13 ILE A  85     -16.512 -22.372 137.221  1.00  0.00           H  
ATOM    308 HG21 ILE A  85     -13.191 -20.947 136.849  1.00  0.00           H  
ATOM    309 HG22 ILE A  85     -13.097 -21.159 135.235  1.00  0.00           H  
ATOM    310 HG23 ILE A  85     -14.076 -20.010 135.850  1.00  0.00           H  
ATOM    311 HD11 ILE A  85     -14.518 -20.796 138.569  1.00  0.00           H  
ATOM    312 HD12 ILE A  85     -15.899 -21.340 139.248  1.00  0.00           H  
ATOM    313 HD13 ILE A  85     -14.741 -22.397 138.796  1.00  0.00           H  
ATOM    314  N   ILE A  86     -14.303 -23.252 133.118  1.00 65.22           N  
ATOM    315  CA  ILE A  86     -13.361 -23.363 131.965  1.00 71.29           C  
ATOM    316  C   ILE A  86     -14.137 -23.180 130.652  1.00 65.67           C  
ATOM    317  O   ILE A  86     -13.683 -22.423 129.791  1.00 60.78           O  
ATOM    318  CB  ILE A  86     -12.591 -24.690 132.022  1.00 70.99           C  
ATOM    319  CG1 ILE A  86     -11.819 -24.805 133.335  1.00 59.74           C  
ATOM    320  CG2 ILE A  86     -11.683 -24.842 130.802  1.00 74.58           C  
ATOM    321  CD1 ILE A  86     -11.326 -26.181 133.602  1.00 58.56           C  
ATOM    322  H   ILE A  86     -14.610 -24.061 133.670  1.00  0.00           H  
ATOM    323  HA  ILE A  86     -12.744 -22.587 132.046  1.00  0.00           H  
ATOM    324  HB  ILE A  86     -13.253 -25.432 131.987  1.00  0.00           H  
ATOM    325 HG12 ILE A  86     -11.047 -24.172 133.297  1.00  0.00           H  
ATOM    326 HG13 ILE A  86     -12.429 -24.521 134.075  1.00  0.00           H  
ATOM    327 HG21 ILE A  86     -11.244 -25.737 130.827  1.00  0.00           H  
ATOM    328 HG22 ILE A  86     -12.229 -24.760 129.971  1.00  0.00           H  
ATOM    329 HG23 ILE A  86     -10.987 -24.127 130.817  1.00  0.00           H  
ATOM    330 HD11 ILE A  86     -10.710 -26.475 132.867  1.00  0.00           H  
ATOM    331 HD12 ILE A  86     -10.827 -26.206 134.472  1.00  0.00           H  
ATOM    332 HD13 ILE A  86     -12.098 -26.820 133.653  1.00  0.00           H  
ATOM    333  N   LEU A  87     -15.288 -23.821 130.531  1.00 53.06           N  
ATOM    334  CA  LEU A  87     -16.155 -23.697 129.353  1.00 51.63           C  
ATOM    335  C   LEU A  87     -16.538 -22.241 129.141  1.00 59.58           C  
ATOM    336  O   LEU A  87     -16.728 -21.843 127.953  1.00 71.41           O  
ATOM    337  CB  LEU A  87     -17.401 -24.528 129.609  1.00 50.08           C  
ATOM    338  CG  LEU A  87     -17.131 -26.021 129.590  1.00 48.45           C  
ATOM    339  CD1 LEU A  87     -18.412 -26.778 129.837  1.00 48.20           C  
ATOM    340  CD2 LEU A  87     -16.548 -26.416 128.256  1.00 49.64           C  
ATOM    341  H   LEU A  87     -15.535 -24.429 131.348  1.00  0.00           H  
ATOM    342  HA  LEU A  87     -15.646 -24.015 128.551  1.00  0.00           H  
ATOM    343  HB2 LEU A  87     -17.746 -24.297 130.503  1.00  0.00           H  
ATOM    344  HB3 LEU A  87     -18.053 -24.331 128.899  1.00  0.00           H  
ATOM    345  HG  LEU A  87     -16.468 -26.243 130.304  1.00  0.00           H  
ATOM    346 HD11 LEU A  87     -19.081 -26.558 129.124  1.00  0.00           H  
ATOM    347 HD12 LEU A  87     -18.233 -27.764 129.824  1.00  0.00           H  
ATOM    348 HD13 LEU A  87     -18.791 -26.526 130.730  1.00  0.00           H  
ATOM    349 HD21 LEU A  87     -15.688 -25.924 128.100  1.00  0.00           H  
ATOM    350 HD22 LEU A  87     -16.369 -27.403 128.241  1.00  0.00           H  
ATOM    351 HD23 LEU A  87     -17.192 -26.189 127.521  1.00  0.00           H  
ATOM    352  N   THR A  88     -16.735 -21.489 130.217  1.00 60.87           N  
ATOM    353  CA  THR A  88     -16.991 -20.035 130.113  1.00 71.78           C  
ATOM    354  C   THR A  88     -15.740 -19.352 129.573  1.00 62.87           C  
ATOM    355  O   THR A  88     -15.833 -18.575 128.592  1.00 69.78           O  
ATOM    356  CB  THR A  88     -17.430 -19.452 131.457  1.00 73.62           C  
ATOM    357  OG1 THR A  88     -18.760 -19.924 131.675  1.00 73.33           O  
ATOM    358  CG2 THR A  88     -17.402 -17.943 131.454  1.00 68.73           C  
ATOM    359  H   THR A  88     -16.697 -21.990 131.122  1.00  0.00           H  
ATOM    360  HA  THR A  88     -17.736 -19.897 129.466  1.00  0.00           H  
ATOM    361  HB  THR A  88     -16.838 -19.819 132.186  1.00  0.00           H  
ATOM    362  HG1 THR A  88     -19.071 -20.499 130.925  1.00  0.00           H  
ATOM    363 HG21 THR A  88     -16.485 -17.614 131.209  1.00  0.00           H  
ATOM    364 HG22 THR A  88     -18.063 -17.586 130.787  1.00  0.00           H  
ATOM    365 HG23 THR A  88     -17.639 -17.591 132.364  1.00  0.00           H  
ATOM    366  N   ILE A  89     -14.625 -19.625 130.220  1.00 57.84           N  
ATOM    367  CA  ILE A  89     -13.373 -18.885 129.942  1.00 69.41           C  
ATOM    368  C   ILE A  89     -12.905 -19.289 128.547  1.00 72.95           C  
ATOM    369  O   ILE A  89     -12.637 -18.397 127.752  1.00 70.73           O  
ATOM    370  CB  ILE A  89     -12.338 -19.138 131.044  1.00 78.26           C  
ATOM    371  CG1 ILE A  89     -12.744 -18.386 132.318  1.00 81.67           C  
ATOM    372  CG2 ILE A  89     -10.943 -18.771 130.564  1.00 78.12           C  
ATOM    373  CD1 ILE A  89     -11.968 -18.760 133.570  1.00 77.63           C  
ATOM    374  H   ILE A  89     -14.685 -20.380 130.924  1.00  0.00           H  
ATOM    375  HA  ILE A  89     -13.627 -17.929 129.895  1.00  0.00           H  
ATOM    376  HB  ILE A  89     -12.335 -20.108 131.251  1.00  0.00           H  
ATOM    377 HG12 ILE A  89     -12.633 -17.402 132.152  1.00  0.00           H  
ATOM    378 HG13 ILE A  89     -13.720 -18.560 132.485  1.00  0.00           H  
ATOM    379 HG21 ILE A  89     -10.276 -18.992 131.274  1.00  0.00           H  
ATOM    380 HG22 ILE A  89     -10.728 -19.286 129.735  1.00  0.00           H  
ATOM    381 HG23 ILE A  89     -10.904 -17.793 130.366  1.00  0.00           H  
ATOM    382 HD11 ILE A  89     -10.999 -18.571 133.424  1.00  0.00           H  
ATOM    383 HD12 ILE A  89     -12.305 -18.219 134.338  1.00  0.00           H  
ATOM    384 HD13 ILE A  89     -12.098 -19.731 133.758  1.00  0.00           H  
ATOM    385  N   ALA A  90     -12.839 -20.586 128.251  1.00 82.35           N  
ATOM    386  CA  ALA A  90     -12.367 -21.100 126.941  1.00 77.03           C  
ATOM    387  C   ALA A  90     -13.370 -20.762 125.843  1.00 59.02           C  
ATOM    388  O   ALA A  90     -12.952 -20.503 124.747  1.00 55.80           O  
ATOM    389  CB  ALA A  90     -12.093 -22.584 126.985  1.00 82.20           C  
ATOM    390  H   ALA A  90     -13.148 -21.223 129.020  1.00  0.00           H  
ATOM    391  HA  ALA A  90     -11.491 -20.661 126.729  1.00  0.00           H  
ATOM    392  HB1 ALA A  90     -12.732 -23.030 127.614  1.00  0.00           H  
ATOM    393  HB2 ALA A  90     -12.205 -22.978 126.071  1.00  0.00           H  
ATOM    394  HB3 ALA A  90     -11.156 -22.748 127.300  1.00  0.00           H  
ATOM    395  N   GLY A  91     -14.655 -20.772 126.134  1.00 51.45           N  
ATOM    396  CA  GLY A  91     -15.649 -20.460 125.105  1.00 54.86           C  
ATOM    397  C   GLY A  91     -15.527 -19.003 124.686  1.00 58.54           C  
ATOM    398  O   GLY A  91     -15.481 -18.668 123.468  1.00 57.42           O  
ATOM    399  H   GLY A  91     -14.896 -21.008 127.107  1.00  0.00           H  
ATOM    400  HA2 GLY A  91     -15.501 -21.051 124.309  1.00  0.00           H  
ATOM    401  HA3 GLY A  91     -16.568 -20.628 125.468  1.00  0.00           H  
ATOM    402  N   ASN A  92     -15.518 -18.117 125.657  1.00 58.90           N  
ATOM    403  CA  ASN A  92     -15.691 -16.695 125.318  1.00 60.47           C  
ATOM    404  C   ASN A  92     -14.369 -16.093 124.898  1.00 63.04           C  
ATOM    405  O   ASN A  92     -14.409 -15.046 124.303  1.00 63.03           O  
ATOM    406  CB  ASN A  92     -16.300 -15.981 126.490  1.00 62.71           C  
ATOM    407  CG  ASN A  92     -17.745 -16.379 126.624  1.00 65.60           C  
ATOM    408  OD1 ASN A  92     -18.573 -15.988 125.798  1.00 63.84           O  
ATOM    409  ND2 ASN A  92     -18.031 -17.190 127.635  1.00 70.49           N  
ATOM    410  H   ASN A  92     -15.390 -18.467 126.604  1.00  0.00           H  
ATOM    411  HA  ASN A  92     -16.305 -16.660 124.525  1.00  0.00           H  
ATOM    412  HB2 ASN A  92     -15.822 -16.243 127.313  1.00  0.00           H  
ATOM    413  HB3 ASN A  92     -16.253 -15.007 126.336  1.00  0.00           H  
ATOM    414 HD22 ASN A  92     -17.313 -17.497 128.258  1.00  0.00           H  
ATOM    415 HD21 ASN A  92     -18.975 -17.498 127.777  1.00  0.00           H  
ATOM    416  N   ILE A  93     -13.253 -16.718 125.234  1.00 62.62           N  
ATOM    417  CA  ILE A  93     -11.928 -16.300 124.695  1.00 70.36           C  
ATOM    418  C   ILE A  93     -11.947 -16.550 123.179  1.00 61.29           C  
ATOM    419  O   ILE A  93     -11.482 -15.678 122.410  1.00 54.67           O  
ATOM    420  CB  ILE A  93     -10.793 -17.026 125.465  1.00 82.63           C  
ATOM    421  CG1 ILE A  93     -10.449 -16.276 126.756  1.00 79.55           C  
ATOM    422  CG2 ILE A  93      -9.537 -17.291 124.632  1.00 81.17           C  
ATOM    423  CD1 ILE A  93      -9.525 -17.032 127.669  1.00 75.50           C  
ATOM    424  H   ILE A  93     -13.361 -17.510 125.890  1.00  0.00           H  
ATOM    425  HA  ILE A  93     -11.882 -15.321 124.823  1.00  0.00           H  
ATOM    426  HB  ILE A  93     -11.125 -17.930 125.710  1.00  0.00           H  
ATOM    427 HG12 ILE A  93     -10.027 -15.404 126.508  1.00  0.00           H  
ATOM    428 HG13 ILE A  93     -11.304 -16.088 127.241  1.00  0.00           H  
ATOM    429 HG21 ILE A  93      -8.899 -17.843 125.164  1.00  0.00           H  
ATOM    430 HG22 ILE A  93      -9.790 -17.779 123.800  1.00  0.00           H  
ATOM    431 HG23 ILE A  93      -9.110 -16.422 124.394  1.00  0.00           H  
ATOM    432 HD11 ILE A  93      -8.663 -17.217 127.196  1.00  0.00           H  
ATOM    433 HD12 ILE A  93      -9.343 -16.488 128.489  1.00  0.00           H  
ATOM    434 HD13 ILE A  93      -9.949 -17.898 127.935  1.00  0.00           H  
ATOM    435  N   LEU A  94     -12.495 -17.682 122.755  1.00 57.71           N  
ATOM    436  CA  LEU A  94     -12.541 -18.042 121.323  1.00 58.63           C  
ATOM    437  C   LEU A  94     -13.430 -17.060 120.566  1.00 58.33           C  
ATOM    438  O   LEU A  94     -13.087 -16.760 119.434  1.00 55.99           O  
ATOM    439  CB  LEU A  94     -13.060 -19.469 121.199  1.00 61.88           C  
ATOM    440  CG  LEU A  94     -12.011 -20.504 121.589  1.00 63.09           C  
ATOM    441  CD1 LEU A  94     -12.588 -21.903 121.549  1.00 62.79           C  
ATOM    442  CD2 LEU A  94     -10.804 -20.410 120.666  1.00 71.14           C  
ATOM    443  H   LEU A  94     -12.885 -18.290 123.500  1.00  0.00           H  
ATOM    444  HA  LEU A  94     -11.612 -17.983 120.955  1.00  0.00           H  
ATOM    445  HB2 LEU A  94     -13.822 -19.573 121.809  1.00  0.00           H  
ATOM    446  HB3 LEU A  94     -13.302 -19.628 120.262  1.00  0.00           H  
ATOM    447  HG  LEU A  94     -11.685 -20.303 122.516  1.00  0.00           H  
ATOM    448 HD11 LEU A  94     -12.911 -22.109 120.624  1.00  0.00           H  
ATOM    449 HD12 LEU A  94     -11.884 -22.567 121.808  1.00  0.00           H  
ATOM    450 HD13 LEU A  94     -13.356 -21.971 122.189  1.00  0.00           H  
ATOM    451 HD21 LEU A  94     -10.401 -19.497 120.734  1.00  0.00           H  
ATOM    452 HD22 LEU A  94     -10.125 -21.094 120.933  1.00  0.00           H  
ATOM    453 HD23 LEU A  94     -11.091 -20.577 119.722  1.00  0.00           H  
ATOM    454  N   VAL A  95     -14.514 -16.571 121.164  1.00 60.60           N  
ATOM    455  CA  VAL A  95     -15.388 -15.525 120.546  1.00 56.90           C  
ATOM    456  C   VAL A  95     -14.616 -14.205 120.430  1.00 54.58           C  
ATOM    457  O   VAL A  95     -14.703 -13.558 119.402  1.00 45.46           O  
ATOM    458  CB  VAL A  95     -16.670 -15.345 121.368  1.00 58.06           C  
ATOM    459  CG1 VAL A  95     -17.573 -14.219 120.844  1.00 53.57           C  
ATOM    460  CG2 VAL A  95     -17.388 -16.688 121.464  1.00 63.75           C  
ATOM    461  H   VAL A  95     -14.715 -16.972 122.104  1.00  0.00           H  
ATOM    462  HA  VAL A  95     -15.621 -15.835 119.627  1.00  0.00           H  
ATOM    463  HB  VAL A  95     -16.405 -15.085 122.302  1.00  0.00           H  
ATOM    464 HG11 VAL A  95     -18.519 -14.535 120.836  1.00  0.00           H  
ATOM    465 HG12 VAL A  95     -17.487 -13.425 121.442  1.00  0.00           H  
ATOM    466 HG13 VAL A  95     -17.290 -13.977 119.918  1.00  0.00           H  
ATOM    467 HG21 VAL A  95     -17.128 -17.139 122.317  1.00  0.00           H  
ATOM    468 HG22 VAL A  95     -18.375 -16.534 121.451  1.00  0.00           H  
ATOM    469 HG23 VAL A  95     -17.124 -17.257 120.686  1.00  0.00           H  
ATOM    470  N   ILE A  96     -13.855 -13.831 121.451  1.00 62.54           N  
ATOM    471  CA  ILE A  96     -13.098 -12.552 121.455  1.00 62.54           C  
ATOM    472  C   ILE A  96     -12.023 -12.667 120.387  1.00 56.52           C  
ATOM    473  O   ILE A  96     -11.814 -11.683 119.663  1.00 47.22           O  
ATOM    474  CB  ILE A  96     -12.544 -12.189 122.848  1.00 65.77           C  
ATOM    475  CG1 ILE A  96     -13.659 -12.056 123.880  1.00 67.01           C  
ATOM    476  CG2 ILE A  96     -11.772 -10.883 122.776  1.00 75.03           C  
ATOM    477  CD1 ILE A  96     -13.180 -12.166 125.279  1.00 64.55           C  
ATOM    478  H   ILE A  96     -13.826 -14.497 122.248  1.00  0.00           H  
ATOM    479  HA  ILE A  96     -13.738 -11.862 121.152  1.00  0.00           H  
ATOM    480  HB  ILE A  96     -11.938 -12.929 123.137  1.00  0.00           H  
ATOM    481 HG12 ILE A  96     -14.104 -11.170 123.744  1.00  0.00           H  
ATOM    482 HG13 ILE A  96     -14.331 -12.776 123.700  1.00  0.00           H  
ATOM    483 HG21 ILE A  96     -11.377 -10.677 123.670  1.00  0.00           H  
ATOM    484 HG22 ILE A  96     -11.040 -10.963 122.101  1.00  0.00           H  
ATOM    485 HG23 ILE A  96     -12.388 -10.144 122.509  1.00  0.00           H  
ATOM    486 HD11 ILE A  96     -12.510 -11.444 125.473  1.00  0.00           H  
ATOM    487 HD12 ILE A  96     -13.950 -12.072 125.917  1.00  0.00           H  
ATOM    488 HD13 ILE A  96     -12.745 -13.059 125.427  1.00  0.00           H  
ATOM    489  N   MET A  97     -11.397 -13.834 120.283  1.00 64.22           N  
ATOM    490  CA  MET A  97     -10.385 -14.100 119.230  1.00 70.71           C  
ATOM    491  C   MET A  97     -11.059 -14.114 117.851  1.00 68.44           C  
ATOM    492  O   MET A  97     -10.395 -13.777 116.882  1.00 59.19           O  
ATOM    493  CB  MET A  97      -9.707 -15.453 119.447  1.00 78.16           C  
ATOM    494  CG  MET A  97      -8.680 -15.480 120.548  1.00 72.91           C  
ATOM    495  SD  MET A  97      -8.294 -17.219 120.954  1.00 80.06           S  
ATOM    496  CE  MET A  97      -7.324 -17.684 119.519  1.00 77.15           C  
ATOM    497  H   MET A  97     -11.667 -14.545 120.990  1.00  0.00           H  
ATOM    498  HA  MET A  97      -9.724 -13.352 119.246  1.00  0.00           H  
ATOM    499  HB2 MET A  97     -10.421 -16.143 119.653  1.00  0.00           H  
ATOM    500  HB3 MET A  97      -9.260 -15.733 118.580  1.00  0.00           H  
ATOM    501  HG2 MET A  97      -7.846 -15.003 120.247  1.00  0.00           H  
ATOM    502  HG3 MET A  97      -9.039 -15.008 121.362  1.00  0.00           H  
ATOM    503  HE1 MET A  97      -7.834 -18.349 118.971  1.00  0.00           H  
ATOM    504  HE2 MET A  97      -7.135 -16.872 118.965  1.00  0.00           H  
ATOM    505  HE3 MET A  97      -6.460 -18.092 119.817  1.00  0.00           H  
ATOM    506  N   ALA A  98     -12.330 -14.522 117.744  1.00 67.39           N  
ATOM    507  CA  ALA A  98     -13.015 -14.636 116.436  1.00 57.42           C  
ATOM    508  C   ALA A  98     -13.252 -13.221 115.902  1.00 57.18           C  
ATOM    509  O   ALA A  98     -12.927 -12.971 114.736  1.00 56.71           O  
ATOM    510  CB  ALA A  98     -14.282 -15.449 116.533  1.00 51.50           C  
ATOM    511  H   ALA A  98     -12.792 -14.750 118.644  1.00  0.00           H  
ATOM    512  HA  ALA A  98     -12.419 -15.122 115.808  1.00  0.00           H  
ATOM    513  HB1 ALA A  98     -14.487 -15.868 115.646  1.00  0.00           H  
ATOM    514  HB2 ALA A  98     -14.172 -16.172 117.218  1.00  0.00           H  
ATOM    515  HB3 ALA A  98     -15.046 -14.859 116.800  1.00  0.00           H  
ATOM    516  N   VAL A  99     -13.759 -12.307 116.720  1.00 57.68           N  
ATOM    517  CA  VAL A  99     -14.120 -10.939 116.230  1.00 63.31           C  
ATOM    518  C   VAL A  99     -12.830 -10.144 115.994  1.00 61.81           C  
ATOM    519  O   VAL A  99     -12.771  -9.395 115.007  1.00 59.03           O  
ATOM    520  CB  VAL A  99     -15.119 -10.240 117.182  1.00 60.47           C  
ATOM    521  CG1 VAL A  99     -15.499  -8.839 116.717  1.00 50.12           C  
ATOM    522  CG2 VAL A  99     -16.367 -11.108 117.356  1.00 63.73           C  
ATOM    523  H   VAL A  99     -13.885 -12.597 117.699  1.00  0.00           H  
ATOM    524  HA  VAL A  99     -14.586 -11.047 115.359  1.00  0.00           H  
ATOM    525  HB  VAL A  99     -14.667 -10.140 118.072  1.00  0.00           H  
ATOM    526 HG11 VAL A  99     -14.752  -8.207 116.919  1.00  0.00           H  
ATOM    527 HG12 VAL A  99     -15.669  -8.850 115.732  1.00  0.00           H  
ATOM    528 HG13 VAL A  99     -16.325  -8.542 117.195  1.00  0.00           H  
ATOM    529 HG21 VAL A  99     -16.278 -11.643 118.194  1.00  0.00           H  
ATOM    530 HG22 VAL A  99     -17.170 -10.517 117.414  1.00  0.00           H  
ATOM    531 HG23 VAL A  99     -16.451 -11.719 116.571  1.00  0.00           H  
ATOM    532  N   SER A 100     -11.811 -10.356 116.829  1.00 64.57           N  
ATOM    533  CA  SER A 100     -10.533  -9.607 116.764  1.00 61.07           C  
ATOM    534  C   SER A 100      -9.747 -10.037 115.514  1.00 59.46           C  
ATOM    535  O   SER A 100      -8.845  -9.316 115.101  1.00 56.45           O  
ATOM    536  CB  SER A 100      -9.748  -9.800 118.050  1.00 59.27           C  
ATOM    537  OG  SER A 100     -10.400  -9.200 119.174  1.00 50.90           O  
ATOM    538  H   SER A 100     -11.985 -11.101 117.542  1.00  0.00           H  
ATOM    539  HA  SER A 100     -10.752  -8.638 116.672  1.00  0.00           H  
ATOM    540  HB2 SER A 100      -9.646 -10.778 118.230  1.00  0.00           H  
ATOM    541  HB3 SER A 100      -8.845  -9.382 117.950  1.00  0.00           H  
ATOM    542  HG  SER A 100     -11.249  -8.775 118.863  1.00  0.00           H  
ATOM    543  N   LEU A 101     -10.009 -11.209 114.945  1.00 60.53           N  
ATOM    544  CA  LEU A 101      -9.101 -11.741 113.902  1.00 63.84           C  
ATOM    545  C   LEU A 101      -9.888 -11.972 112.616  1.00 62.50           C  
ATOM    546  O   LEU A 101      -9.409 -11.556 111.578  1.00 77.77           O  
ATOM    547  CB  LEU A 101      -8.414 -13.032 114.381  1.00 68.59           C  
ATOM    548  CG  LEU A 101      -7.504 -12.972 115.628  1.00 67.09           C  
ATOM    549  CD1 LEU A 101      -6.830 -14.341 115.854  1.00 65.03           C  
ATOM    550  CD2 LEU A 101      -6.467 -11.835 115.586  1.00 59.01           C  
ATOM    551  H   LEU A 101     -10.848 -11.693 115.268  1.00  0.00           H  
ATOM    552  HA  LEU A 101      -8.393 -11.059 113.728  1.00  0.00           H  
ATOM    553  HB2 LEU A 101      -9.135 -13.705 114.578  1.00  0.00           H  
ATOM    554  HB3 LEU A 101      -7.850 -13.376 113.624  1.00  0.00           H  
ATOM    555  HG  LEU A 101      -8.057 -12.746 116.421  1.00  0.00           H  
ATOM    556 HD11 LEU A 101      -6.282 -14.568 115.053  1.00  0.00           H  
ATOM    557 HD12 LEU A 101      -6.247 -14.286 116.661  1.00  0.00           H  
ATOM    558 HD13 LEU A 101      -7.536 -15.031 115.991  1.00  0.00           H  
ATOM    559 HD21 LEU A 101      -6.944 -10.961 115.520  1.00  0.00           H  
ATOM    560 HD22 LEU A 101      -5.921 -11.861 116.420  1.00  0.00           H  
ATOM    561 HD23 LEU A 101      -5.878 -11.961 114.790  1.00  0.00           H  
ATOM    562  N   GLU A 102     -11.012 -12.675 112.661  1.00 62.87           N  
ATOM    563  CA  GLU A 102     -11.742 -13.032 111.422  1.00 64.84           C  
ATOM    564  C   GLU A 102     -12.405 -11.773 110.859  1.00 64.55           C  
ATOM    565  O   GLU A 102     -12.999 -11.028 111.619  1.00 67.31           O  
ATOM    566  CB  GLU A 102     -12.715 -14.178 111.684  1.00 64.02           C  
ATOM    567  CG  GLU A 102     -12.138 -15.534 111.324  1.00 67.73           C  
ATOM    568  CD  GLU A 102     -11.933 -15.768 109.831  1.00 82.66           C  
ATOM    569  OE1 GLU A 102     -12.735 -15.226 109.013  1.00 90.88           O  
ATOM    570  OE2 GLU A 102     -10.960 -16.461 109.466  1.00100.41           O  
ATOM    571  H   GLU A 102     -11.332 -12.948 113.602  1.00  0.00           H  
ATOM    572  HA  GLU A 102     -11.102 -13.403 110.757  1.00  0.00           H  
ATOM    573  HB2 GLU A 102     -12.919 -14.185 112.642  1.00  0.00           H  
ATOM    574  HB3 GLU A 102     -13.508 -14.033 111.127  1.00  0.00           H  
ATOM    575  HG2 GLU A 102     -11.251 -15.621 111.758  1.00  0.00           H  
ATOM    576  HG3 GLU A 102     -12.760 -16.235 111.647  1.00  0.00           H  
ATOM    577  N   LYS A 103     -12.303 -11.569 109.548  1.00 75.29           N  
ATOM    578  CA  LYS A 103     -12.760 -10.318 108.894  1.00 81.87           C  
ATOM    579  C   LYS A 103     -14.132 -10.503 108.243  1.00 85.16           C  
ATOM    580  O   LYS A 103     -14.661  -9.501 107.738  1.00103.63           O  
ATOM    581  CB  LYS A 103     -11.735  -9.773 107.894  1.00 88.07           C  
ATOM    582  CG  LYS A 103     -11.461 -10.623 106.660  1.00 92.33           C  
ATOM    583  CD  LYS A 103     -10.575  -9.916 105.631  1.00 97.02           C  
ATOM    584  CE  LYS A 103      -9.715 -10.850 104.797  1.00100.88           C  
ATOM    585  NZ  LYS A 103     -10.523 -11.748 103.934  1.00101.17           N  
ATOM    586  H   LYS A 103     -11.878 -12.355 109.014  1.00  0.00           H  
ATOM    587  HA  LYS A 103     -12.826  -9.601 109.595  1.00  0.00           H  
ATOM    588  HB2 LYS A 103     -12.054  -8.867 107.585  1.00  0.00           H  
ATOM    589  HB3 LYS A 103     -10.862  -9.643 108.385  1.00  0.00           H  
ATOM    590  HG2 LYS A 103     -11.005 -11.474 106.943  1.00  0.00           H  
ATOM    591  HG3 LYS A 103     -12.335 -10.857 106.222  1.00  0.00           H  
ATOM    592  HD2 LYS A 103     -11.168  -9.389 105.012  1.00  0.00           H  
ATOM    593  HD3 LYS A 103      -9.971  -9.275 106.118  1.00  0.00           H  
ATOM    594  HE2 LYS A 103      -9.103 -10.298 104.218  1.00  0.00           H  
ATOM    595  HE3 LYS A 103      -9.148 -11.408 105.415  1.00  0.00           H  
ATOM    596  HZ1 LYS A 103     -10.130 -11.769 103.015  1.00  0.00           H  
ATOM    597  HZ2 LYS A 103     -10.521 -12.671 104.319  1.00  0.00           H  
ATOM    598  HZ3 LYS A 103     -11.463 -11.408 103.887  1.00  0.00           H  
ATOM    599  N   LYS A 104     -14.743 -11.685 108.288  1.00 84.26           N  
ATOM    600  CA  LYS A 104     -16.193 -11.763 107.944  1.00 85.94           C  
ATOM    601  C   LYS A 104     -17.043 -11.375 109.159  1.00 81.82           C  
ATOM    602  O   LYS A 104     -18.244 -11.444 109.016  1.00 86.11           O  
ATOM    603  CB  LYS A 104     -16.660 -13.150 107.501  1.00 90.15           C  
ATOM    604  CG  LYS A 104     -16.250 -13.602 106.112  1.00103.67           C  
ATOM    605  CD  LYS A 104     -14.940 -14.362 106.094  1.00112.51           C  
ATOM    606  CE  LYS A 104     -15.068 -15.800 106.544  1.00113.24           C  
ATOM    607  NZ  LYS A 104     -13.741 -16.453 106.625  1.00130.04           N  
ATOM    608  H   LYS A 104     -14.182 -12.484 108.558  1.00  0.00           H  
ATOM    609  HA  LYS A 104     -16.373 -11.120 107.201  1.00  0.00           H  
ATOM    610  HB2 LYS A 104     -16.307 -13.824 108.167  1.00  0.00           H  
ATOM    611  HB3 LYS A 104     -17.670 -13.168 107.553  1.00  0.00           H  
ATOM    612  HG2 LYS A 104     -16.974 -14.194 105.735  1.00  0.00           H  
ATOM    613  HG3 LYS A 104     -16.165 -12.793 105.517  1.00  0.00           H  
ATOM    614  HD2 LYS A 104     -14.574 -14.352 105.158  1.00  0.00           H  
ATOM    615  HD3 LYS A 104     -14.287 -13.895 106.699  1.00  0.00           H  
ATOM    616  HE2 LYS A 104     -15.504 -15.823 107.446  1.00  0.00           H  
ATOM    617  HE3 LYS A 104     -15.642 -16.298 105.890  1.00  0.00           H  
ATOM    618  HZ1 LYS A 104     -13.133 -16.064 105.932  1.00  0.00           H  
ATOM    619  HZ2 LYS A 104     -13.348 -16.303 107.533  1.00  0.00           H  
ATOM    620  HZ3 LYS A 104     -13.841 -17.436 106.465  1.00  0.00           H  
ATOM    621  N   LEU A 105     -16.453 -11.012 110.305  1.00 80.26           N  
ATOM    622  CA  LEU A 105     -17.181 -10.704 111.566  1.00 76.37           C  
ATOM    623  C   LEU A 105     -17.075  -9.226 111.920  1.00 75.62           C  
ATOM    624  O   LEU A 105     -17.302  -8.881 113.092  1.00 87.16           O  
ATOM    625  CB  LEU A 105     -16.599 -11.543 112.704  1.00 69.10           C  
ATOM    626  CG  LEU A 105     -16.677 -13.034 112.443  1.00 72.79           C  
ATOM    627  CD1 LEU A 105     -15.963 -13.808 113.521  1.00 80.49           C  
ATOM    628  CD2 LEU A 105     -18.114 -13.495 112.337  1.00 75.68           C  
ATOM    629  H   LEU A 105     -15.404 -10.959 110.245  1.00  0.00           H  
ATOM    630  HA  LEU A 105     -18.149 -10.936 111.427  1.00  0.00           H  
ATOM    631  HB2 LEU A 105     -15.649 -11.302 112.802  1.00  0.00           H  
ATOM    632  HB3 LEU A 105     -17.116 -11.349 113.518  1.00  0.00           H  
ATOM    633  HG  LEU A 105     -16.257 -13.233 111.553  1.00  0.00           H  
ATOM    634 HD11 LEU A 105     -16.382 -13.619 114.412  1.00  0.00           H  
ATOM    635 HD12 LEU A 105     -16.024 -14.791 113.333  1.00  0.00           H  
ATOM    636 HD13 LEU A 105     -14.997 -13.541 113.551  1.00  0.00           H  
ATOM    637 HD21 LEU A 105     -18.569 -13.016 111.583  1.00  0.00           H  
ATOM    638 HD22 LEU A 105     -18.142 -14.482 112.165  1.00  0.00           H  
ATOM    639 HD23 LEU A 105     -18.598 -13.297 113.192  1.00  0.00           H  
ATOM    640  N   GLN A 106     -16.782  -8.353 110.978  1.00 69.60           N  
ATOM    641  CA  GLN A 106     -16.453  -6.966 111.376  1.00 73.13           C  
ATOM    642  C   GLN A 106     -17.688  -6.070 111.308  1.00 70.96           C  
ATOM    643  O   GLN A 106     -17.605  -4.976 110.735  1.00 76.62           O  
ATOM    644  CB  GLN A 106     -15.334  -6.459 110.480  1.00 83.55           C  
ATOM    645  CG  GLN A 106     -14.100  -7.340 110.528  1.00 76.95           C  
ATOM    646  CD  GLN A 106     -13.391  -7.325 111.862  1.00 72.30           C  
ATOM    647  OE1 GLN A 106     -13.194  -6.283 112.487  1.00 67.32           O  
ATOM    648  NE2 GLN A 106     -12.966  -8.495 112.301  1.00 85.53           N  
ATOM    649  H   GLN A 106     -16.797  -8.681 110.018  1.00  0.00           H  
ATOM    650  HA  GLN A 106     -16.140  -6.992 112.330  1.00  0.00           H  
ATOM    651  HB2 GLN A 106     -15.660  -6.431 109.538  1.00  0.00           H  
ATOM    652  HB3 GLN A 106     -15.073  -5.541 110.775  1.00  0.00           H  
ATOM    653  HG2 GLN A 106     -14.373  -8.286 110.321  1.00  0.00           H  
ATOM    654  HG3 GLN A 106     -13.457  -7.030 109.819  1.00  0.00           H  
ATOM    655 HE21 GLN A 106     -12.462  -8.570 113.192  1.00  0.00           H  
ATOM    656 HE22 GLN A 106     -13.142  -9.330 111.747  1.00  0.00           H  
ATOM    657  N   ASN A 107     -18.796  -6.481 111.903  1.00 68.63           N  
ATOM    658  CA  ASN A 107     -19.991  -5.606 111.954  1.00 64.17           C  
ATOM    659  C   ASN A 107     -20.392  -5.391 113.408  1.00 65.97           C  
ATOM    660  O   ASN A 107     -19.917  -6.130 114.292  1.00 61.00           O  
ATOM    661  CB  ASN A 107     -21.154  -6.158 111.147  1.00 63.94           C  
ATOM    662  CG  ASN A 107     -21.394  -7.612 111.454  1.00 74.40           C  
ATOM    663  OD1 ASN A 107     -20.656  -8.219 112.227  1.00 65.75           O  
ATOM    664  ND2 ASN A 107     -22.386  -8.191 110.801  1.00 97.27           N  
ATOM    665  H   ASN A 107     -18.768  -7.421 112.314  1.00  0.00           H  
ATOM    666  HA  ASN A 107     -19.714  -4.721 111.586  1.00  0.00           H  
ATOM    667  HB2 ASN A 107     -21.971  -5.643 111.376  1.00  0.00           H  
ATOM    668  HB3 ASN A 107     -20.941  -6.065 110.181  1.00  0.00           H  
ATOM    669 HD22 ASN A 107     -22.929  -7.672 110.139  1.00  0.00           H  
ATOM    670 HD21 ASN A 107     -22.601  -9.157 110.965  1.00  0.00           H  
ATOM    671  N   ALA A 108     -21.249  -4.390 113.608  1.00 80.61           N  
ATOM    672  CA  ALA A 108     -21.623  -3.798 114.914  1.00 85.56           C  
ATOM    673  C   ALA A 108     -22.280  -4.866 115.789  1.00 82.66           C  
ATOM    674  O   ALA A 108     -22.013  -4.867 117.002  1.00 73.59           O  
ATOM    675  CB  ALA A 108     -22.532  -2.602 114.725  1.00 84.57           C  
ATOM    676  H   ALA A 108     -21.674  -4.021 112.700  1.00  0.00           H  
ATOM    677  HA  ALA A 108     -20.792  -3.477 115.364  1.00  0.00           H  
ATOM    678  HB1 ALA A 108     -22.041  -1.763 114.964  1.00  0.00           H  
ATOM    679  HB2 ALA A 108     -22.828  -2.549 113.770  1.00  0.00           H  
ATOM    680  HB3 ALA A 108     -23.336  -2.692 115.314  1.00  0.00           H  
ATOM    681  N   THR A 109     -23.046  -5.773 115.181  1.00 75.46           N  
ATOM    682  CA  THR A 109     -23.704  -6.874 115.913  1.00 71.00           C  
ATOM    683  C   THR A 109     -22.631  -7.823 116.438  1.00 66.70           C  
ATOM    684  O   THR A 109     -22.674  -8.163 117.630  1.00 69.29           O  
ATOM    685  CB  THR A 109     -24.766  -7.543 115.044  1.00 69.90           C  
ATOM    686  OG1 THR A 109     -25.869  -6.630 115.049  1.00 79.36           O  
ATOM    687  CG2 THR A 109     -25.175  -8.899 115.568  1.00 64.48           C  
ATOM    688  H   THR A 109     -23.143  -5.643 114.154  1.00  0.00           H  
ATOM    689  HA  THR A 109     -24.193  -6.485 116.689  1.00  0.00           H  
ATOM    690  HB  THR A 109     -24.424  -7.621 114.104  1.00  0.00           H  
ATOM    691  HG1 THR A 109     -25.689  -5.822 115.588  1.00  0.00           H  
ATOM    692 HG21 THR A 109     -24.437  -9.564 115.420  1.00  0.00           H  
ATOM    693 HG22 THR A 109     -25.370  -8.845 116.552  1.00  0.00           H  
ATOM    694 HG23 THR A 109     -26.000  -9.219 115.092  1.00  0.00           H  
ATOM    695  N   ASN A 110     -21.662  -8.195 115.619  1.00 66.41           N  
ATOM    696  CA  ASN A 110     -20.627  -9.153 116.084  1.00 67.53           C  
ATOM    697  C   ASN A 110     -19.725  -8.429 117.074  1.00 62.64           C  
ATOM    698  O   ASN A 110     -19.178  -9.103 117.964  1.00 66.22           O  
ATOM    699  CB  ASN A 110     -19.858  -9.813 114.940  1.00 63.95           C  
ATOM    700  CG  ASN A 110     -20.615 -10.978 114.346  1.00 70.40           C  
ATOM    701  OD1 ASN A 110     -21.104 -11.836 115.069  1.00 63.71           O  
ATOM    702  ND2 ASN A 110     -20.739 -11.018 113.030  1.00 83.92           N  
ATOM    703  H   ASN A 110     -21.676  -7.792 114.680  1.00  0.00           H  
ATOM    704  HA  ASN A 110     -21.104  -9.868 116.582  1.00  0.00           H  
ATOM    705  HB2 ASN A 110     -19.707  -9.134 114.230  1.00  0.00           H  
ATOM    706  HB3 ASN A 110     -18.989 -10.143 115.295  1.00  0.00           H  
ATOM    707 HD22 ASN A 110     -20.327 -10.286 112.475  1.00  0.00           H  
ATOM    708 HD21 ASN A 110     -21.233 -11.761 112.588  1.00  0.00           H  
ATOM    709  N   TYR A 111     -19.596  -7.115 116.955  1.00 59.31           N  
ATOM    710  CA  TYR A 111     -18.760  -6.334 117.894  1.00 70.78           C  
ATOM    711  C   TYR A 111     -19.381  -6.376 119.291  1.00 64.14           C  
ATOM    712  O   TYR A 111     -18.625  -6.467 120.280  1.00 64.36           O  
ATOM    713  CB  TYR A 111     -18.577  -4.887 117.436  1.00 77.51           C  
ATOM    714  CG  TYR A 111     -17.667  -4.682 116.252  1.00 78.66           C  
ATOM    715  CD1 TYR A 111     -16.545  -5.461 116.046  1.00 76.81           C  
ATOM    716  CD2 TYR A 111     -17.915  -3.668 115.345  1.00 96.34           C  
ATOM    717  CE1 TYR A 111     -15.713  -5.261 114.956  1.00 83.41           C  
ATOM    718  CE2 TYR A 111     -17.096  -3.447 114.253  1.00 93.44           C  
ATOM    719  CZ  TYR A 111     -15.989  -4.247 114.058  1.00 84.29           C  
ATOM    720  OH  TYR A 111     -15.185  -4.029 112.982  1.00105.21           O  
ATOM    721  H   TYR A 111     -20.114  -6.685 116.171  1.00  0.00           H  
ATOM    722  HA  TYR A 111     -17.860  -6.765 117.936  1.00  0.00           H  
ATOM    723  HB2 TYR A 111     -19.483  -4.517 117.203  1.00  0.00           H  
ATOM    724  HB3 TYR A 111     -18.207  -4.360 118.209  1.00  0.00           H  
ATOM    725  HD1 TYR A 111     -16.321  -6.193 116.701  1.00  0.00           H  
ATOM    726  HD2 TYR A 111     -18.715  -3.073 115.482  1.00  0.00           H  
ATOM    727  HE1 TYR A 111     -14.913  -5.852 114.819  1.00  0.00           H  
ATOM    728  HE2 TYR A 111     -17.305  -2.710 113.608  1.00  0.00           H  
ATOM    729  HH  TYR A 111     -15.536  -3.238 112.459  1.00  0.00           H  
ATOM    730  N   PHE A 112     -20.702  -6.266 119.374  1.00 53.21           N  
ATOM    731  CA  PHE A 112     -21.391  -6.371 120.675  1.00 53.57           C  
ATOM    732  C   PHE A 112     -21.180  -7.774 121.232  1.00 49.96           C  
ATOM    733  O   PHE A 112     -20.979  -7.890 122.445  1.00 43.57           O  
ATOM    734  CB  PHE A 112     -22.890  -6.128 120.545  1.00 58.61           C  
ATOM    735  CG  PHE A 112     -23.306  -4.728 120.168  1.00 69.03           C  
ATOM    736  CD1 PHE A 112     -22.807  -3.621 120.830  1.00 77.59           C  
ATOM    737  CD2 PHE A 112     -24.236  -4.520 119.164  1.00 89.18           C  
ATOM    738  CE1 PHE A 112     -23.217  -2.339 120.498  1.00 74.09           C  
ATOM    739  CE2 PHE A 112     -24.626  -3.236 118.816  1.00 91.47           C  
ATOM    740  CZ  PHE A 112     -24.126  -2.154 119.490  1.00 81.12           C  
ATOM    741  H   PHE A 112     -21.194  -6.106 118.483  1.00  0.00           H  
ATOM    742  HA  PHE A 112     -20.932  -5.738 121.293  1.00  0.00           H  
ATOM    743  HB2 PHE A 112     -23.241  -6.746 119.844  1.00  0.00           H  
ATOM    744  HB3 PHE A 112     -23.312  -6.342 121.424  1.00  0.00           H  
ATOM    745  HD1 PHE A 112     -22.136  -3.741 121.563  1.00  0.00           H  
ATOM    746  HD2 PHE A 112     -24.631  -5.304 118.683  1.00  0.00           H  
ATOM    747  HE1 PHE A 112     -22.839  -1.553 121.007  1.00  0.00           H  
ATOM    748  HE2 PHE A 112     -25.290  -3.110 118.053  1.00  0.00           H  
ATOM    749  HZ  PHE A 112     -24.423  -1.224 119.248  1.00  0.00           H  
ATOM    750  N   LEU A 113     -21.256  -8.799 120.381  1.00 45.64           N  
ATOM    751  CA  LEU A 113     -21.158 -10.194 120.868  1.00 52.85           C  
ATOM    752  C   LEU A 113     -19.772 -10.438 121.473  1.00 60.33           C  
ATOM    753  O   LEU A 113     -19.687 -11.308 122.357  1.00 53.33           O  
ATOM    754  CB  LEU A 113     -21.438 -11.146 119.710  1.00 54.07           C  
ATOM    755  CG  LEU A 113     -22.849 -11.103 119.165  1.00 54.64           C  
ATOM    756  CD1 LEU A 113     -22.988 -12.132 118.051  1.00 62.08           C  
ATOM    757  CD2 LEU A 113     -23.853 -11.342 120.279  1.00 55.81           C  
ATOM    758  H   LEU A 113     -21.384  -8.551 119.393  1.00  0.00           H  
ATOM    759  HA  LEU A 113     -21.845 -10.326 121.581  1.00  0.00           H  
ATOM    760  HB2 LEU A 113     -20.819 -10.911 118.967  1.00  0.00           H  
ATOM    761  HB3 LEU A 113     -21.263 -12.071 120.028  1.00  0.00           H  
ATOM    762  HG  LEU A 113     -23.037 -10.196 118.799  1.00  0.00           H  
ATOM    763 HD11 LEU A 113     -22.796 -13.044 118.413  1.00  0.00           H  
ATOM    764 HD12 LEU A 113     -23.920 -12.107 117.688  1.00  0.00           H  
ATOM    765 HD13 LEU A 113     -22.340 -11.921 117.319  1.00  0.00           H  
ATOM    766 HD21 LEU A 113     -23.753 -10.633 120.979  1.00  0.00           H  
ATOM    767 HD22 LEU A 113     -24.782 -11.311 119.907  1.00  0.00           H  
ATOM    768 HD23 LEU A 113     -23.691 -12.240 120.691  1.00  0.00           H  
ATOM    769  N   MET A 114     -18.743  -9.718 121.003  1.00 64.21           N  
ATOM    770  CA  MET A 114     -17.389  -9.769 121.607  1.00 60.65           C  
ATOM    771  C   MET A 114     -17.440  -9.201 123.029  1.00 52.80           C  
ATOM    772  O   MET A 114     -16.916  -9.822 123.987  1.00 49.41           O  
ATOM    773  CB  MET A 114     -16.414  -8.935 120.793  1.00 63.06           C  
ATOM    774  CG  MET A 114     -15.067  -8.938 121.444  1.00 71.65           C  
ATOM    775  SD  MET A 114     -13.863  -8.019 120.530  1.00 76.32           S  
ATOM    776  CE  MET A 114     -14.727  -6.441 120.483  1.00 89.03           C  
ATOM    777  H   MET A 114     -18.970  -9.122 120.183  1.00  0.00           H  
ATOM    778  HA  MET A 114     -17.116 -10.727 121.663  1.00  0.00           H  
ATOM    779  HB2 MET A 114     -16.337  -9.323 119.879  1.00  0.00           H  
ATOM    780  HB3 MET A 114     -16.751  -7.999 120.741  1.00  0.00           H  
ATOM    781  HG2 MET A 114     -15.166  -8.569 122.404  1.00  0.00           H  
ATOM    782  HG3 MET A 114     -14.767  -9.918 121.574  1.00  0.00           H  
ATOM    783  HE1 MET A 114     -15.508  -6.472 121.107  1.00  0.00           H  
ATOM    784  HE2 MET A 114     -14.103  -5.713 120.764  1.00  0.00           H  
ATOM    785  HE3 MET A 114     -15.048  -6.266 119.553  1.00  0.00           H  
ATOM    786  N   SER A 115     -18.056  -8.038 123.154  1.00 47.67           N  
ATOM    787  CA  SER A 115     -18.138  -7.290 124.424  1.00 49.59           C  
ATOM    788  C   SER A 115     -19.032  -8.064 125.397  1.00 58.35           C  
ATOM    789  O   SER A 115     -18.862  -7.979 126.626  1.00 63.85           O  
ATOM    790  CB  SER A 115     -18.659  -5.925 124.151  1.00 42.50           C  
ATOM    791  OG  SER A 115     -18.747  -5.197 125.345  1.00 39.15           O  
ATOM    792  H   SER A 115     -18.490  -7.679 122.268  1.00  0.00           H  
ATOM    793  HA  SER A 115     -17.222  -7.247 124.814  1.00  0.00           H  
ATOM    794  HB2 SER A 115     -18.043  -5.448 123.528  1.00  0.00           H  
ATOM    795  HB3 SER A 115     -19.569  -5.988 123.745  1.00  0.00           H  
ATOM    796  HG  SER A 115     -18.449  -5.725 126.124  1.00  0.00           H  
ATOM    797  N   LEU A 116     -20.016  -8.751 124.849  1.00 63.45           N  
ATOM    798  CA  LEU A 116     -20.841  -9.678 125.636  1.00 65.33           C  
ATOM    799  C   LEU A 116     -19.924 -10.785 126.167  1.00 66.92           C  
ATOM    800  O   LEU A 116     -20.066 -11.178 127.330  1.00 77.26           O  
ATOM    801  CB  LEU A 116     -21.912 -10.223 124.696  1.00 66.33           C  
ATOM    802  CG  LEU A 116     -22.888 -11.161 125.367  1.00 66.97           C  
ATOM    803  CD1 LEU A 116     -23.813 -10.347 126.216  1.00 68.93           C  
ATOM    804  CD2 LEU A 116     -23.638 -11.996 124.358  1.00 70.98           C  
ATOM    805  H   LEU A 116     -20.161  -8.589 123.834  1.00  0.00           H  
ATOM    806  HA  LEU A 116     -21.222  -9.187 126.409  1.00  0.00           H  
ATOM    807  HB2 LEU A 116     -22.423  -9.455 124.341  1.00  0.00           H  
ATOM    808  HB3 LEU A 116     -21.457 -10.720 123.974  1.00  0.00           H  
ATOM    809  HG  LEU A 116     -22.385 -11.805 125.935  1.00  0.00           H  
ATOM    810 HD11 LEU A 116     -24.314  -9.686 125.649  1.00  0.00           H  
ATOM    811 HD12 LEU A 116     -24.476 -10.944 126.677  1.00  0.00           H  
ATOM    812 HD13 LEU A 116     -23.292  -9.844 126.913  1.00  0.00           H  
ATOM    813 HD21 LEU A 116     -22.992 -12.546 123.823  1.00  0.00           H  
ATOM    814 HD22 LEU A 116     -24.277 -12.608 124.830  1.00  0.00           H  
ATOM    815 HD23 LEU A 116     -24.153 -11.400 123.737  1.00  0.00           H  
ATOM    816  N   ALA A 117     -19.010 -11.283 125.338  1.00 64.79           N  
ATOM    817  CA  ALA A 117     -18.122 -12.409 125.698  1.00 64.67           C  
ATOM    818  C   ALA A 117     -16.989 -11.910 126.594  1.00 68.02           C  
ATOM    819  O   ALA A 117     -16.408 -12.770 127.281  1.00 66.75           O  
ATOM    820  CB  ALA A 117     -17.565 -13.086 124.475  1.00 70.02           C  
ATOM    821  H   ALA A 117     -18.968 -10.814 124.406  1.00  0.00           H  
ATOM    822  HA  ALA A 117     -18.658 -13.087 126.202  1.00  0.00           H  
ATOM    823  HB1 ALA A 117     -16.594 -13.297 124.612  1.00  0.00           H  
ATOM    824  HB2 ALA A 117     -18.062 -13.939 124.299  1.00  0.00           H  
ATOM    825  HB3 ALA A 117     -17.658 -12.485 123.678  1.00  0.00           H  
ATOM    826  N   ILE A 118     -16.637 -10.618 126.559  1.00 62.34           N  
ATOM    827  CA  ILE A 118     -15.647 -10.062 127.533  1.00 57.55           C  
ATOM    828  C   ILE A 118     -16.312 -10.086 128.912  1.00 60.90           C  
ATOM    829  O   ILE A 118     -15.685 -10.547 129.870  1.00 56.20           O  
ATOM    830  CB  ILE A 118     -15.188  -8.659 127.104  1.00 56.89           C  
ATOM    831  CG1 ILE A 118     -14.413  -8.705 125.784  1.00 59.37           C  
ATOM    832  CG2 ILE A 118     -14.379  -7.954 128.187  1.00 54.34           C  
ATOM    833  CD1 ILE A 118     -14.225  -7.332 125.139  1.00 64.38           C  
ATOM    834  H   ILE A 118     -17.087 -10.052 125.832  1.00  0.00           H  
ATOM    835  HA  ILE A 118     -14.906 -10.713 127.558  1.00  0.00           H  
ATOM    836  HB  ILE A 118     -16.001  -8.098 126.964  1.00  0.00           H  
ATOM    837 HG12 ILE A 118     -13.516  -9.102 125.954  1.00  0.00           H  
ATOM    838 HG13 ILE A 118     -14.911  -9.286 125.146  1.00  0.00           H  
ATOM    839 HG21 ILE A 118     -14.181  -7.019 127.898  1.00  0.00           H  
ATOM    840 HG22 ILE A 118     -14.904  -7.937 129.036  1.00  0.00           H  
ATOM    841 HG23 ILE A 118     -13.523  -8.445 128.335  1.00  0.00           H  
ATOM    842 HD11 ILE A 118     -13.720  -6.746 125.767  1.00  0.00           H  
ATOM    843 HD12 ILE A 118     -13.715  -7.441 124.290  1.00  0.00           H  
ATOM    844 HD13 ILE A 118     -15.121  -6.938 124.951  1.00  0.00           H  
ATOM    845  N   ALA A 119     -17.574  -9.650 128.982  1.00 69.52           N  
ATOM    846  CA  ALA A 119     -18.426  -9.682 130.201  1.00 74.51           C  
ATOM    847  C   ALA A 119     -18.585 -11.117 130.730  1.00 73.59           C  
ATOM    848  O   ALA A 119     -18.516 -11.316 131.950  1.00 73.53           O  
ATOM    849  CB  ALA A 119     -19.782  -9.072 129.904  1.00 72.73           C  
ATOM    850  H   ALA A 119     -17.938  -9.264 128.067  1.00  0.00           H  
ATOM    851  HA  ALA A 119     -17.983  -9.125 130.909  1.00  0.00           H  
ATOM    852  HB1 ALA A 119     -20.259  -8.876 130.762  1.00  0.00           H  
ATOM    853  HB2 ALA A 119     -19.664  -8.221 129.391  1.00  0.00           H  
ATOM    854  HB3 ALA A 119     -20.328  -9.712 129.362  1.00  0.00           H  
ATOM    855  N   ASP A 120     -18.881 -12.065 129.847  1.00 66.15           N  
ATOM    856  CA  ASP A 120     -19.005 -13.496 130.200  1.00 71.30           C  
ATOM    857  C   ASP A 120     -17.680 -14.022 130.730  1.00 76.46           C  
ATOM    858  O   ASP A 120     -17.672 -14.782 131.695  1.00 86.85           O  
ATOM    859  CB  ASP A 120     -19.405 -14.308 128.979  1.00 82.75           C  
ATOM    860  CG  ASP A 120     -20.899 -14.258 128.803  1.00 89.15           C  
ATOM    861  OD1 ASP A 120     -21.557 -14.182 129.889  1.00 76.02           O  
ATOM    862  OD2 ASP A 120     -21.386 -14.312 127.609  1.00 91.71           O1-
ATOM    863  H   ASP A 120     -19.022 -11.718 128.869  1.00  0.00           H  
ATOM    864  HA  ASP A 120     -19.671 -13.552 130.947  1.00  0.00           H  
ATOM    865  HB2 ASP A 120     -18.974 -13.910 128.189  1.00  0.00           H  
ATOM    866  HB3 ASP A 120     -19.128 -15.240 129.124  1.00  0.00           H  
ATOM    867  N   MET A 121     -16.580 -13.687 130.088  1.00 79.97           N  
ATOM    868  CA  MET A 121     -15.277 -14.267 130.473  1.00 82.16           C  
ATOM    869  C   MET A 121     -14.829 -13.708 131.837  1.00 77.43           C  
ATOM    870  O   MET A 121     -14.340 -14.477 132.669  1.00 68.99           O  
ATOM    871  CB  MET A 121     -14.283 -13.929 129.374  1.00 79.41           C  
ATOM    872  CG  MET A 121     -12.886 -14.326 129.684  1.00 79.76           C  
ATOM    873  SD  MET A 121     -11.942 -13.411 128.518  1.00 67.03           S  
ATOM    874  CE  MET A 121     -12.273 -11.746 129.097  1.00 65.50           C  
ATOM    875  H   MET A 121     -16.691 -13.011 129.320  1.00  0.00           H  
ATOM    876  HA  MET A 121     -15.394 -15.255 130.569  1.00  0.00           H  
ATOM    877  HB2 MET A 121     -14.577 -14.389 128.521  1.00  0.00           H  
ATOM    878  HB3 MET A 121     -14.315 -12.930 129.207  1.00  0.00           H  
ATOM    879  HG2 MET A 121     -12.660 -14.068 130.615  1.00  0.00           H  
ATOM    880  HG3 MET A 121     -12.774 -15.304 129.554  1.00  0.00           H  
ATOM    881  HE1 MET A 121     -13.012 -11.767 129.771  1.00  0.00           H  
ATOM    882  HE2 MET A 121     -11.448 -11.368 129.519  1.00  0.00           H  
ATOM    883  HE3 MET A 121     -12.544 -11.171 128.324  1.00  0.00           H  
ATOM    884  N   LEU A 122     -14.978 -12.409 132.060  1.00 65.95           N  
ATOM    885  CA  LEU A 122     -14.638 -11.777 133.357  1.00 57.90           C  
ATOM    886  C   LEU A 122     -15.562 -12.310 134.445  1.00 55.87           C  
ATOM    887  O   LEU A 122     -15.202 -12.283 135.601  1.00 58.21           O  
ATOM    888  CB  LEU A 122     -14.868 -10.282 133.242  1.00 55.89           C  
ATOM    889  CG  LEU A 122     -13.909  -9.498 132.375  1.00 55.35           C  
ATOM    890  CD1 LEU A 122     -14.393  -8.064 132.285  1.00 59.26           C  
ATOM    891  CD2 LEU A 122     -12.517  -9.561 132.938  1.00 53.33           C  
ATOM    892  H   LEU A 122     -15.352 -11.864 131.255  1.00  0.00           H  
ATOM    893  HA  LEU A 122     -13.697 -12.022 133.584  1.00  0.00           H  
ATOM    894  HB2 LEU A 122     -15.791 -10.142 132.872  1.00  0.00           H  
ATOM    895  HB3 LEU A 122     -14.826  -9.893 134.166  1.00  0.00           H  
ATOM    896  HG  LEU A 122     -13.885  -9.896 131.464  1.00  0.00           H  
ATOM    897 HD11 LEU A 122     -14.426  -7.661 133.201  1.00  0.00           H  
ATOM    898 HD12 LEU A 122     -13.767  -7.532 131.713  1.00  0.00           H  
ATOM    899 HD13 LEU A 122     -15.309  -8.042 131.881  1.00  0.00           H  
ATOM    900 HD21 LEU A 122     -12.206 -10.514 132.980  1.00  0.00           H  
ATOM    901 HD22 LEU A 122     -11.887  -9.038 132.357  1.00  0.00           H  
ATOM    902 HD23 LEU A 122     -12.502  -9.173 133.864  1.00  0.00           H  
ATOM    903  N   LEU A 123     -16.766 -12.722 134.100  1.00 53.69           N  
ATOM    904  CA  LEU A 123     -17.636 -13.413 135.079  1.00 49.39           C  
ATOM    905  C   LEU A 123     -16.981 -14.771 135.374  1.00 52.61           C  
ATOM    906  O   LEU A 123     -17.029 -15.219 136.509  1.00 55.74           O  
ATOM    907  CB  LEU A 123     -19.008 -13.447 134.405  1.00 46.42           C  
ATOM    908  CG  LEU A 123     -20.257 -14.030 135.057  1.00 53.44           C  
ATOM    909  CD1 LEU A 123     -20.666 -13.332 136.341  1.00 60.64           C  
ATOM    910  CD2 LEU A 123     -21.404 -13.900 134.053  1.00 61.14           C  
ATOM    911  H   LEU A 123     -17.050 -12.534 133.129  1.00  0.00           H  
ATOM    912  HA  LEU A 123     -17.653 -12.884 135.912  1.00  0.00           H  
ATOM    913  HB2 LEU A 123     -19.239 -12.476 134.146  1.00  0.00           H  
ATOM    914  HB3 LEU A 123     -18.889 -13.938 133.507  1.00  0.00           H  
ATOM    915  HG  LEU A 123     -20.094 -15.013 135.251  1.00  0.00           H  
ATOM    916 HD11 LEU A 123     -20.855 -12.367 136.154  1.00  0.00           H  
ATOM    917 HD12 LEU A 123     -21.489 -13.765 136.712  1.00  0.00           H  
ATOM    918 HD13 LEU A 123     -19.926 -13.400 137.011  1.00  0.00           H  
ATOM    919 HD21 LEU A 123     -21.175 -14.405 133.222  1.00  0.00           H  
ATOM    920 HD22 LEU A 123     -22.239 -14.275 134.454  1.00  0.00           H  
ATOM    921 HD23 LEU A 123     -21.542 -12.935 133.832  1.00  0.00           H  
ATOM    922  N   GLY A 124     -16.355 -15.416 134.396  1.00 54.02           N  
ATOM    923  CA  GLY A 124     -15.736 -16.731 134.644  1.00 56.69           C  
ATOM    924  C   GLY A 124     -14.492 -16.596 135.496  1.00 62.12           C  
ATOM    925  O   GLY A 124     -14.129 -17.597 136.163  1.00 56.97           O  
ATOM    926  H   GLY A 124     -16.337 -14.942 133.485  1.00  0.00           H  
ATOM    927  HA2 GLY A 124     -16.404 -17.324 135.108  1.00  0.00           H  
ATOM    928  HA3 GLY A 124     -15.500 -17.152 133.761  1.00  0.00           H  
ATOM    929  N   PHE A 125     -13.799 -15.451 135.414  1.00 60.47           N  
ATOM    930  CA  PHE A 125     -12.542 -15.226 136.167  1.00 58.51           C  
ATOM    931  C   PHE A 125     -12.887 -14.799 137.585  1.00 54.94           C  
ATOM    932  O   PHE A 125     -12.315 -15.289 138.535  1.00 58.29           O  
ATOM    933  CB  PHE A 125     -11.658 -14.187 135.490  1.00 57.74           C  
ATOM    934  CG  PHE A 125     -10.799 -14.760 134.393  1.00 71.00           C  
ATOM    935  CD1 PHE A 125      -9.678 -15.520 134.697  1.00 67.23           C  
ATOM    936  CD2 PHE A 125     -11.108 -14.549 133.046  1.00 80.61           C  
ATOM    937  CE1 PHE A 125      -8.884 -16.031 133.673  1.00 71.39           C  
ATOM    938  CE2 PHE A 125     -10.311 -15.059 132.023  1.00 70.59           C  
ATOM    939  CZ  PHE A 125      -9.198 -15.803 132.341  1.00 69.13           C  
ATOM    940  H   PHE A 125     -14.212 -14.738 134.783  1.00  0.00           H  
ATOM    941  HA  PHE A 125     -12.087 -16.111 136.227  1.00  0.00           H  
ATOM    942  HB2 PHE A 125     -12.243 -13.501 135.089  1.00  0.00           H  
ATOM    943  HB3 PHE A 125     -11.059 -13.802 136.173  1.00  0.00           H  
ATOM    944  HD1 PHE A 125      -9.438 -15.704 135.640  1.00  0.00           H  
ATOM    945  HD2 PHE A 125     -11.927 -14.016 132.811  1.00  0.00           H  
ATOM    946  HE1 PHE A 125      -8.064 -16.577 133.915  1.00  0.00           H  
ATOM    947  HE2 PHE A 125     -10.559 -14.875 131.061  1.00  0.00           H  
ATOM    948  HZ  PHE A 125      -8.614 -16.181 131.623  1.00  0.00           H  
ATOM    949  N   LEU A 126     -13.779 -13.843 137.737  1.00 50.27           N  
ATOM    950  CA  LEU A 126     -13.793 -13.035 138.986  1.00 42.31           C  
ATOM    951  C   LEU A 126     -14.932 -13.455 139.905  1.00 46.46           C  
ATOM    952  O   LEU A 126     -14.781 -13.370 141.104  1.00 49.73           O  
ATOM    953  CB  LEU A 126     -13.914 -11.571 138.605  1.00 36.13           C  
ATOM    954  CG  LEU A 126     -12.853 -11.101 137.617  1.00 33.29           C  
ATOM    955  CD1 LEU A 126     -13.054  -9.637 137.240  1.00 33.24           C  
ATOM    956  CD2 LEU A 126     -11.490 -11.319 138.203  1.00 31.15           C  
ATOM    957  H   LEU A 126     -14.437 -13.698 136.968  1.00  0.00           H  
ATOM    958  HA  LEU A 126     -12.920 -13.187 139.460  1.00  0.00           H  
ATOM    959  HB2 LEU A 126     -14.796 -11.433 138.180  1.00  0.00           H  
ATOM    960  HB3 LEU A 126     -13.818 -11.028 139.424  1.00  0.00           H  
ATOM    961  HG  LEU A 126     -12.904 -11.664 136.788  1.00  0.00           H  
ATOM    962 HD11 LEU A 126     -12.996  -9.071 138.062  1.00  0.00           H  
ATOM    963 HD12 LEU A 126     -12.344  -9.360 136.593  1.00  0.00           H  
ATOM    964 HD13 LEU A 126     -13.953  -9.522 136.819  1.00  0.00           H  
ATOM    965 HD21 LEU A 126     -11.349 -12.294 138.397  1.00  0.00           H  
ATOM    966 HD22 LEU A 126     -10.783 -11.012 137.558  1.00  0.00           H  
ATOM    967 HD23 LEU A 126     -11.395 -10.801 139.059  1.00  0.00           H  
ATOM    968  N   VAL A 127     -16.030 -13.934 139.355  1.00 52.65           N  
ATOM    969  CA  VAL A 127     -17.270 -14.150 140.138  1.00 50.74           C  
ATOM    970  C   VAL A 127     -17.425 -15.641 140.417  1.00 50.77           C  
ATOM    971  O   VAL A 127     -17.577 -16.015 141.560  1.00 56.27           O  
ATOM    972  CB  VAL A 127     -18.455 -13.572 139.351  1.00 50.21           C  
ATOM    973  CG1 VAL A 127     -19.774 -13.973 139.975  1.00 48.34           C  
ATOM    974  CG2 VAL A 127     -18.314 -12.064 139.206  1.00 49.28           C  
ATOM    975  H   VAL A 127     -15.967 -14.148 138.342  1.00  0.00           H  
ATOM    976  HA  VAL A 127     -17.165 -13.676 141.008  1.00  0.00           H  
ATOM    977  HB  VAL A 127     -18.431 -13.967 138.434  1.00  0.00           H  
ATOM    978 HG11 VAL A 127     -19.611 -14.612 140.729  1.00  0.00           H  
ATOM    979 HG12 VAL A 127     -20.243 -13.161 140.327  1.00  0.00           H  
ATOM    980 HG13 VAL A 127     -20.353 -14.415 139.288  1.00  0.00           H  
ATOM    981 HG21 VAL A 127     -19.150 -11.691 138.804  1.00  0.00           H  
ATOM    982 HG22 VAL A 127     -18.164 -11.658 140.107  1.00  0.00           H  
ATOM    983 HG23 VAL A 127     -17.536 -11.861 138.612  1.00  0.00           H  
ATOM    984  N   MET A 128     -17.387 -16.453 139.379  1.00 51.52           N  
ATOM    985  CA  MET A 128     -17.650 -17.903 139.462  1.00 52.85           C  
ATOM    986  C   MET A 128     -16.617 -18.630 140.337  1.00 63.39           C  
ATOM    987  O   MET A 128     -17.034 -19.571 141.002  1.00 81.58           O  
ATOM    988  CB  MET A 128     -17.699 -18.470 138.041  1.00 53.50           C  
ATOM    989  CG  MET A 128     -18.886 -17.976 137.261  1.00 65.14           C  
ATOM    990  SD  MET A 128     -18.789 -18.294 135.459  1.00 77.25           S  
ATOM    991  CE  MET A 128     -19.085 -20.055 135.437  1.00 80.40           C  
ATOM    992  H   MET A 128     -17.151 -15.984 138.468  1.00  0.00           H  
ATOM    993  HA  MET A 128     -18.557 -18.029 139.884  1.00  0.00           H  
ATOM    994  HB2 MET A 128     -16.858 -18.205 137.559  1.00  0.00           H  
ATOM    995  HB3 MET A 128     -17.738 -19.472 138.095  1.00  0.00           H  
ATOM    996  HG2 MET A 128     -19.743 -18.405 137.644  1.00  0.00           H  
ATOM    997  HG3 MET A 128     -19.004 -16.964 137.430  1.00  0.00           H  
ATOM    998  HE1 MET A 128     -18.283 -20.529 135.069  1.00  0.00           H  
ATOM    999  HE2 MET A 128     -19.261 -20.380 136.368  1.00  0.00           H  
ATOM   1000  HE3 MET A 128     -19.880 -20.257 134.862  1.00  0.00           H  
ATOM   1001  N   PRO A 129     -15.270 -18.360 140.385  1.00 73.94           N  
ATOM   1002  CA  PRO A 129     -14.402 -19.032 141.367  1.00 69.85           C  
ATOM   1003  C   PRO A 129     -14.701 -18.750 142.838  1.00 64.75           C  
ATOM   1004  O   PRO A 129     -14.624 -19.637 143.644  1.00 58.35           O  
ATOM   1005  CB  PRO A 129     -13.007 -18.451 141.101  1.00 68.51           C  
ATOM   1006  CG  PRO A 129     -13.064 -18.218 139.632  1.00 68.02           C  
ATOM   1007  CD  PRO A 129     -14.429 -17.591 139.441  1.00 71.72           C  
ATOM   1008  HA  PRO A 129     -14.399 -20.047 141.193  1.00  0.00           H  
ATOM   1009  HB2 PRO A 129     -12.882 -17.603 141.597  1.00  0.00           H  
ATOM   1010  HB3 PRO A 129     -12.304 -19.107 141.336  1.00  0.00           H  
ATOM   1011  HG2 PRO A 129     -12.346 -17.593 139.342  1.00  0.00           H  
ATOM   1012  HG3 PRO A 129     -12.998 -19.076 139.132  1.00  0.00           H  
ATOM   1013  HD2 PRO A 129     -14.422 -16.627 139.685  1.00  0.00           H  
ATOM   1014  HD3 PRO A 129     -14.755 -17.708 138.507  1.00  0.00           H  
ATOM   1015  N   VAL A 130     -15.043 -17.511 143.128  1.00 66.12           N  
ATOM   1016  CA  VAL A 130     -15.427 -17.051 144.486  1.00 63.34           C  
ATOM   1017  C   VAL A 130     -16.757 -17.713 144.856  1.00 55.43           C  
ATOM   1018  O   VAL A 130     -16.928 -18.141 146.006  1.00 49.87           O  
ATOM   1019  CB  VAL A 130     -15.503 -15.518 144.474  1.00 64.46           C  
ATOM   1020  CG1 VAL A 130     -15.862 -14.987 145.835  1.00 60.37           C  
ATOM   1021  CG2 VAL A 130     -14.203 -14.901 143.976  1.00 66.31           C  
ATOM   1022  H   VAL A 130     -15.025 -16.850 142.309  1.00  0.00           H  
ATOM   1023  HA  VAL A 130     -14.733 -17.368 145.121  1.00  0.00           H  
ATOM   1024  HB  VAL A 130     -16.238 -15.258 143.849  1.00  0.00           H  
ATOM   1025 HG11 VAL A 130     -15.035 -14.892 146.395  1.00  0.00           H  
ATOM   1026 HG12 VAL A 130     -16.301 -14.090 145.748  1.00  0.00           H  
ATOM   1027 HG13 VAL A 130     -16.495 -15.616 146.293  1.00  0.00           H  
ATOM   1028 HG21 VAL A 130     -14.144 -13.955 144.294  1.00  0.00           H  
ATOM   1029 HG22 VAL A 130     -13.431 -15.426 144.334  1.00  0.00           H  
ATOM   1030 HG23 VAL A 130     -14.190 -14.921 142.977  1.00  0.00           H  
ATOM   1031  N   SER A 131     -17.653 -17.827 143.889  1.00 51.77           N  
ATOM   1032  CA  SER A 131     -18.985 -18.446 144.066  1.00 59.15           C  
ATOM   1033  C   SER A 131     -18.795 -19.925 144.394  1.00 61.93           C  
ATOM   1034  O   SER A 131     -19.528 -20.456 145.216  1.00 68.92           O  
ATOM   1035  CB  SER A 131     -19.826 -18.246 142.833  1.00 62.23           C  
ATOM   1036  OG  SER A 131     -21.081 -18.906 142.967  1.00 58.57           O  
ATOM   1037  H   SER A 131     -17.343 -17.437 142.963  1.00  0.00           H  
ATOM   1038  HA  SER A 131     -19.422 -18.008 144.845  1.00  0.00           H  
ATOM   1039  HB2 SER A 131     -19.994 -17.274 142.698  1.00  0.00           H  
ATOM   1040  HB3 SER A 131     -19.353 -18.625 142.043  1.00  0.00           H  
ATOM   1041  HG  SER A 131     -21.139 -19.359 143.846  1.00  0.00           H  
ATOM   1042  N   MET A 132     -17.833 -20.559 143.749  1.00 69.23           N  
ATOM   1043  CA  MET A 132     -17.434 -21.954 144.039  1.00 77.28           C  
ATOM   1044  C   MET A 132     -16.849 -22.021 145.455  1.00 77.56           C  
ATOM   1045  O   MET A 132     -17.174 -22.953 146.211  1.00 79.88           O  
ATOM   1046  CB  MET A 132     -16.406 -22.410 143.001  1.00 83.89           C  
ATOM   1047  CG  MET A 132     -15.790 -23.741 143.311  1.00 92.62           C  
ATOM   1048  SD  MET A 132     -14.635 -24.262 142.043  1.00 90.69           S  
ATOM   1049  CE  MET A 132     -13.943 -25.689 142.885  1.00103.13           C  
ATOM   1050  H   MET A 132     -17.362 -19.993 143.001  1.00  0.00           H  
ATOM   1051  HA  MET A 132     -18.253 -22.519 144.014  1.00  0.00           H  
ATOM   1052  HB2 MET A 132     -16.859 -22.459 142.101  1.00  0.00           H  
ATOM   1053  HB3 MET A 132     -15.676 -21.715 142.946  1.00  0.00           H  
ATOM   1054  HG2 MET A 132     -15.324 -23.688 144.225  1.00  0.00           H  
ATOM   1055  HG3 MET A 132     -16.537 -24.436 143.427  1.00  0.00           H  
ATOM   1056  HE1 MET A 132     -12.997 -25.495 143.148  1.00  0.00           H  
ATOM   1057  HE2 MET A 132     -14.482 -25.887 143.704  1.00  0.00           H  
ATOM   1058  HE3 MET A 132     -13.964 -26.480 142.273  1.00  0.00           H  
ATOM   1059  N   LEU A 133     -16.012 -21.047 145.800  1.00 82.73           N  
ATOM   1060  CA  LEU A 133     -15.179 -21.035 147.028  1.00 79.86           C  
ATOM   1061  C   LEU A 133     -16.088 -20.976 148.254  1.00 84.07           C  
ATOM   1062  O   LEU A 133     -15.744 -21.606 149.260  1.00 80.50           O  
ATOM   1063  CB  LEU A 133     -14.274 -19.802 146.964  1.00 77.47           C  
ATOM   1064  CG  LEU A 133     -13.194 -19.725 148.034  1.00 75.73           C  
ATOM   1065  CD1 LEU A 133     -12.163 -20.824 147.836  1.00 73.47           C  
ATOM   1066  CD2 LEU A 133     -12.540 -18.355 148.036  1.00 70.52           C  
ATOM   1067  H   LEU A 133     -15.981 -20.248 145.108  1.00  0.00           H  
ATOM   1068  HA  LEU A 133     -14.655 -21.883 147.056  1.00  0.00           H  
ATOM   1069  HB2 LEU A 133     -13.821 -19.804 146.079  1.00  0.00           H  
ATOM   1070  HB3 LEU A 133     -14.849 -18.998 147.058  1.00  0.00           H  
ATOM   1071  HG  LEU A 133     -13.618 -19.827 148.935  1.00  0.00           H  
ATOM   1072 HD11 LEU A 133     -11.734 -20.724 146.937  1.00  0.00           H  
ATOM   1073 HD12 LEU A 133     -11.462 -20.758 148.547  1.00  0.00           H  
ATOM   1074 HD13 LEU A 133     -12.610 -21.717 147.893  1.00  0.00           H  
ATOM   1075 HD21 LEU A 133     -13.230 -17.653 148.222  1.00  0.00           H  
ATOM   1076 HD22 LEU A 133     -11.833 -18.321 148.744  1.00  0.00           H  
ATOM   1077 HD23 LEU A 133     -12.123 -18.180 147.143  1.00  0.00           H  
ATOM   1078  N   THR A 134     -17.202 -20.255 148.151  1.00 83.09           N  
ATOM   1079  CA  THR A 134     -18.237 -20.189 149.201  1.00 82.97           C  
ATOM   1080  C   THR A 134     -18.834 -21.577 149.415  1.00 80.91           C  
ATOM   1081  O   THR A 134     -18.966 -21.960 150.577  1.00 98.02           O  
ATOM   1082  CB  THR A 134     -19.298 -19.148 148.846  1.00 89.83           C  
ATOM   1083  OG1 THR A 134     -19.893 -19.481 147.591  1.00 74.22           O  
ATOM   1084  CG2 THR A 134     -18.688 -17.768 148.798  1.00 94.06           C  
ATOM   1085  H   THR A 134     -17.289 -19.727 147.248  1.00  0.00           H  
ATOM   1086  HA  THR A 134     -17.802 -19.894 150.051  1.00  0.00           H  
ATOM   1087  HB  THR A 134     -20.030 -19.162 149.559  1.00  0.00           H  
ATOM   1088  HG1 THR A 134     -19.459 -20.332 147.247  1.00  0.00           H  
ATOM   1089 HG21 THR A 134     -17.690 -17.827 148.899  1.00  0.00           H  
ATOM   1090 HG22 THR A 134     -18.899 -17.327 147.921  1.00  0.00           H  
ATOM   1091 HG23 THR A 134     -19.055 -17.201 149.542  1.00  0.00           H  
ATOM   1092  N   ILE A 135     -19.144 -22.319 148.356  1.00 82.22           N  
ATOM   1093  CA  ILE A 135     -19.726 -23.691 148.465  1.00 87.91           C  
ATOM   1094  C   ILE A 135     -18.701 -24.596 149.151  1.00 87.22           C  
ATOM   1095  O   ILE A 135     -19.100 -25.540 149.868  1.00 97.30           O  
ATOM   1096  CB  ILE A 135     -20.135 -24.247 147.092  1.00 89.54           C  
ATOM   1097  CG1 ILE A 135     -20.885 -23.206 146.267  1.00 88.82           C  
ATOM   1098  CG2 ILE A 135     -20.989 -25.489 147.269  1.00 94.75           C  
ATOM   1099  CD1 ILE A 135     -20.994 -23.567 144.819  1.00 83.79           C  
ATOM   1100  H   ILE A 135     -18.951 -21.873 147.435  1.00  0.00           H  
ATOM   1101  HA  ILE A 135     -20.497 -23.605 149.083  1.00  0.00           H  
ATOM   1102  HB  ILE A 135     -19.301 -24.491 146.599  1.00  0.00           H  
ATOM   1103 HG12 ILE A 135     -21.800 -23.100 146.652  1.00  0.00           H  
ATOM   1104 HG13 ILE A 135     -20.401 -22.336 146.352  1.00  0.00           H  
ATOM   1105 HG21 ILE A 135     -21.206 -25.877 146.374  1.00  0.00           H  
ATOM   1106 HG22 ILE A 135     -20.490 -26.165 147.810  1.00  0.00           H  
ATOM   1107 HG23 ILE A 135     -21.837 -25.249 147.740  1.00  0.00           H  
ATOM   1108 HD11 ILE A 135     -21.484 -24.435 144.721  1.00  0.00           H  
ATOM   1109 HD12 ILE A 135     -21.494 -22.851 144.327  1.00  0.00           H  
ATOM   1110 HD13 ILE A 135     -20.079 -23.660 144.422  1.00  0.00           H  
ATOM   1111  N   LEU A 136     -17.421 -24.315 148.957  1.00 81.30           N  
ATOM   1112  CA  LEU A 136     -16.346 -25.093 149.605  1.00 78.46           C  
ATOM   1113  C   LEU A 136     -16.232 -24.745 151.080  1.00 69.89           C  
ATOM   1114  O   LEU A 136     -15.703 -25.573 151.821  1.00 62.68           O  
ATOM   1115  CB  LEU A 136     -15.041 -24.844 148.866  1.00 80.55           C  
ATOM   1116  CG  LEU A 136     -15.094 -25.432 147.473  1.00 89.47           C  
ATOM   1117  CD1 LEU A 136     -13.832 -25.068 146.725  1.00 87.36           C  
ATOM   1118  CD2 LEU A 136     -15.350 -26.948 147.518  1.00 89.74           C  
ATOM   1119  H   LEU A 136     -17.233 -23.516 148.323  1.00  0.00           H  
ATOM   1120  HA  LEU A 136     -16.572 -26.069 149.519  1.00  0.00           H  
ATOM   1121  HB2 LEU A 136     -14.917 -23.879 148.782  1.00  0.00           H  
ATOM   1122  HB3 LEU A 136     -14.323 -25.288 149.355  1.00  0.00           H  
ATOM   1123  HG  LEU A 136     -15.885 -25.064 146.989  1.00  0.00           H  
ATOM   1124 HD11 LEU A 136     -13.034 -25.433 147.209  1.00  0.00           H  
ATOM   1125 HD12 LEU A 136     -13.861 -25.455 145.801  1.00  0.00           H  
ATOM   1126 HD13 LEU A 136     -13.751 -24.071 146.661  1.00  0.00           H  
ATOM   1127 HD21 LEU A 136     -16.222 -27.118 147.972  1.00  0.00           H  
ATOM   1128 HD22 LEU A 136     -15.379 -27.302 146.585  1.00  0.00           H  
ATOM   1129 HD23 LEU A 136     -14.612 -27.389 148.025  1.00  0.00           H  
ATOM   1130  N   TYR A 137     -16.662 -23.566 151.509  1.00 72.09           N  
ATOM   1131  CA  TYR A 137     -16.606 -23.220 152.957  1.00 73.44           C  
ATOM   1132  C   TYR A 137     -18.041 -23.152 153.507  1.00 73.45           C  
ATOM   1133  O   TYR A 137     -18.311 -22.237 154.302  1.00 78.50           O  
ATOM   1134  CB  TYR A 137     -15.748 -21.963 153.211  1.00 76.46           C  
ATOM   1135  CG  TYR A 137     -14.233 -22.104 153.105  1.00 80.28           C  
ATOM   1136  CD1 TYR A 137     -13.618 -22.782 152.060  1.00 74.60           C  
ATOM   1137  CD2 TYR A 137     -13.383 -21.513 154.028  1.00 83.69           C  
ATOM   1138  CE1 TYR A 137     -12.243 -22.942 151.978  1.00 74.85           C  
ATOM   1139  CE2 TYR A 137     -12.003 -21.651 153.960  1.00 76.65           C  
ATOM   1140  CZ  TYR A 137     -11.425 -22.375 152.933  1.00 71.71           C  
ATOM   1141  OH  TYR A 137     -10.071 -22.532 152.829  1.00 65.19           O  
ATOM   1142  H   TYR A 137     -17.025 -22.928 150.794  1.00  0.00           H  
ATOM   1143  HA  TYR A 137     -16.125 -23.951 153.428  1.00  0.00           H  
ATOM   1144  HB2 TYR A 137     -16.038 -21.252 152.553  1.00  0.00           H  
ATOM   1145  HB3 TYR A 137     -15.961 -21.626 154.141  1.00  0.00           H  
ATOM   1146  HD1 TYR A 137     -14.196 -23.177 151.327  1.00  0.00           H  
ATOM   1147  HD2 TYR A 137     -13.778 -20.963 154.774  1.00  0.00           H  
ATOM   1148  HE1 TYR A 137     -11.845 -23.470 151.221  1.00  0.00           H  
ATOM   1149  HE2 TYR A 137     -11.423 -21.224 154.660  1.00  0.00           H  
ATOM   1150  HH  TYR A 137      -9.631 -22.068 153.625  1.00  0.00           H  
ATOM   1151  N   GLY A 138     -18.919 -24.076 153.082  1.00 59.49           N  
ATOM   1152  CA  GLY A 138     -20.276 -24.293 153.622  1.00 61.48           C  
ATOM   1153  C   GLY A 138     -21.210 -23.087 153.491  1.00 67.18           C  
ATOM   1154  O   GLY A 138     -22.193 -23.034 154.256  1.00 80.97           O  
ATOM   1155  H   GLY A 138     -18.539 -24.668 152.285  1.00  0.00           H  
ATOM   1156  HA2 GLY A 138     -20.694 -25.091 153.147  1.00  0.00           H  
ATOM   1157  HA3 GLY A 138     -20.200 -24.550 154.605  1.00  0.00           H  
ATOM   1158  N   TYR A 139     -20.927 -22.186 152.541  1.00 69.77           N  
ATOM   1159  CA  TYR A 139     -21.568 -20.872 152.218  1.00 72.18           C  
ATOM   1160  C   TYR A 139     -21.232 -19.780 153.252  1.00 64.84           C  
ATOM   1161  O   TYR A 139     -21.596 -18.595 153.018  1.00 52.48           O  
ATOM   1162  CB  TYR A 139     -23.063 -21.017 151.920  1.00 84.10           C  
ATOM   1163  CG  TYR A 139     -23.374 -21.837 150.691  1.00 89.05           C  
ATOM   1164  CD1 TYR A 139     -23.363 -21.285 149.421  1.00 87.33           C  
ATOM   1165  CD2 TYR A 139     -23.665 -23.185 150.802  1.00110.20           C  
ATOM   1166  CE1 TYR A 139     -23.655 -22.041 148.292  1.00 95.57           C  
ATOM   1167  CE2 TYR A 139     -23.958 -23.956 149.687  1.00129.46           C  
ATOM   1168  CZ  TYR A 139     -23.958 -23.385 148.424  1.00122.35           C  
ATOM   1169  OH  TYR A 139     -24.243 -24.160 147.328  1.00152.33           O  
ATOM   1170  H   TYR A 139     -20.079 -22.518 151.931  1.00  0.00           H  
ATOM   1171  HA  TYR A 139     -21.216 -20.576 151.321  1.00  0.00           H  
ATOM   1172  HB2 TYR A 139     -23.496 -21.454 152.707  1.00  0.00           H  
ATOM   1173  HB3 TYR A 139     -23.445 -20.103 151.791  1.00  0.00           H  
ATOM   1174  HD1 TYR A 139     -23.139 -20.310 149.307  1.00  0.00           H  
ATOM   1175  HD2 TYR A 139     -23.664 -23.617 151.707  1.00  0.00           H  
ATOM   1176  HE1 TYR A 139     -23.645 -21.613 147.386  1.00  0.00           H  
ATOM   1177  HE2 TYR A 139     -24.171 -24.931 149.794  1.00  0.00           H  
ATOM   1178  HH  TYR A 139     -24.455 -25.094 147.633  1.00  0.00           H  
ATOM   1179  N   ARG A 140     -20.465 -20.108 154.295  1.00 67.25           N  
ATOM   1180  CA  ARG A 140     -19.826 -19.080 155.152  1.00 77.04           C  
ATOM   1181  C   ARG A 140     -18.659 -18.498 154.342  1.00 67.82           C  
ATOM   1182  O   ARG A 140     -17.900 -19.275 153.714  1.00 48.41           O  
ATOM   1183  CB  ARG A 140     -19.399 -19.607 156.535  1.00 95.41           C  
ATOM   1184  CG  ARG A 140     -20.460 -20.285 157.412  1.00112.65           C  
ATOM   1185  CD  ARG A 140     -21.562 -19.425 158.043  1.00123.38           C  
ATOM   1186  NE  ARG A 140     -22.667 -19.174 157.098  1.00138.64           N  
ATOM   1187  CZ  ARG A 140     -23.676 -20.017 156.818  1.00127.30           C  
ATOM   1188  NH1 ARG A 140     -23.771 -21.180 157.445  1.00122.58           N  
ATOM   1189  NH2 ARG A 140     -24.592 -19.689 155.913  1.00108.87           N  
ATOM   1190  H   ARG A 140     -20.353 -21.124 154.456  1.00  0.00           H  
ATOM   1191  HA  ARG A 140     -20.481 -18.364 155.330  1.00  0.00           H  
ATOM   1192  HB2 ARG A 140     -18.650 -20.272 156.395  1.00  0.00           H  
ATOM   1193  HB3 ARG A 140     -19.023 -18.829 157.060  1.00  0.00           H  
ATOM   1194  HG2 ARG A 140     -20.923 -21.017 156.860  1.00  0.00           H  
ATOM   1195  HG3 ARG A 140     -19.986 -20.780 158.176  1.00  0.00           H  
ATOM   1196  HD2 ARG A 140     -21.914 -19.909 158.835  1.00  0.00           H  
ATOM   1197  HD3 ARG A 140     -21.159 -18.558 158.311  1.00  0.00           H  
ATOM   1198  HE  ARG A 140     -22.666 -18.282 156.613  1.00  0.00           H  
ATOM   1199 HH11 ARG A 140     -23.111 -21.441 158.146  1.00  0.00           H  
ATOM   1200 HH12 ARG A 140     -24.520 -21.812 157.213  1.00  0.00           H  
ATOM   1201 HH21 ARG A 140     -24.531 -18.797 155.457  1.00  0.00           H  
ATOM   1202 HH22 ARG A 140     -25.329 -20.318 155.691  1.00  0.00           H  
ATOM   1203  N   TRP A 141     -18.522 -17.169 154.407  1.00 71.46           N  
ATOM   1204  CA  TRP A 141     -17.727 -16.297 153.497  1.00 67.10           C  
ATOM   1205  C   TRP A 141     -16.259 -16.208 153.902  1.00 69.88           C  
ATOM   1206  O   TRP A 141     -15.944 -15.480 154.848  1.00 72.06           O  
ATOM   1207  CB  TRP A 141     -18.327 -14.892 153.496  1.00 62.86           C  
ATOM   1208  CG  TRP A 141     -17.510 -13.869 152.769  1.00 59.15           C  
ATOM   1209  CD1 TRP A 141     -16.865 -12.797 153.307  1.00 57.96           C  
ATOM   1210  CD2 TRP A 141     -17.284 -13.794 151.352  1.00 56.99           C  
ATOM   1211  NE1 TRP A 141     -16.252 -12.069 152.325  1.00 57.65           N  
ATOM   1212  CE2 TRP A 141     -16.495 -12.652 151.120  1.00 53.64           C  
ATOM   1213  CE3 TRP A 141     -17.674 -14.581 150.268  1.00 56.90           C  
ATOM   1214  CZ2 TRP A 141     -16.094 -12.271 149.854  1.00 52.91           C  
ATOM   1215  CZ3 TRP A 141     -17.279 -14.206 149.015  1.00 56.33           C  
ATOM   1216  CH2 TRP A 141     -16.504 -13.066 148.816  1.00 58.93           C  
ATOM   1217  H   TRP A 141     -19.068 -16.741 155.225  1.00  0.00           H  
ATOM   1218  HA  TRP A 141     -17.771 -16.714 152.579  1.00  0.00           H  
ATOM   1219  HB2 TRP A 141     -19.221 -14.923 153.056  1.00  0.00           H  
ATOM   1220  HB3 TRP A 141     -18.421 -14.580 154.438  1.00  0.00           H  
ATOM   1221  HD1 TRP A 141     -16.842 -12.572 154.283  1.00  0.00           H  
ATOM   1222  HE1 TRP A 141     -15.709 -11.237 152.470  1.00  0.00           H  
ATOM   1223  HE3 TRP A 141     -18.229 -15.400 150.407  1.00  0.00           H  
ATOM   1224  HZ2 TRP A 141     -15.534 -11.455 149.713  1.00  0.00           H  
ATOM   1225  HZ3 TRP A 141     -17.551 -14.759 148.227  1.00  0.00           H  
ATOM   1226  HH2 TRP A 141     -16.239 -12.823 147.875  1.00  0.00           H  
ATOM   1227  N   PRO A 142     -15.322 -16.850 153.155  1.00 70.18           N  
ATOM   1228  CA  PRO A 142     -13.932 -16.969 153.602  1.00 68.84           C  
ATOM   1229  C   PRO A 142     -13.024 -15.727 153.474  1.00 75.21           C  
ATOM   1230  O   PRO A 142     -12.031 -15.659 154.189  1.00 98.40           O  
ATOM   1231  CB  PRO A 142     -13.409 -18.130 152.740  1.00 59.40           C  
ATOM   1232  CG  PRO A 142     -14.181 -18.022 151.463  1.00 59.34           C  
ATOM   1233  CD  PRO A 142     -15.560 -17.568 151.891  1.00 68.71           C  
ATOM   1234  HA  PRO A 142     -13.902 -17.319 154.578  1.00  0.00           H  
ATOM   1235  HB2 PRO A 142     -12.426 -18.030 152.575  1.00  0.00           H  
ATOM   1236  HB3 PRO A 142     -13.580 -19.007 153.191  1.00  0.00           H  
ATOM   1237  HG2 PRO A 142     -13.761 -17.351 150.852  1.00  0.00           H  
ATOM   1238  HG3 PRO A 142     -14.227 -18.909 151.002  1.00  0.00           H  
ATOM   1239  HD2 PRO A 142     -15.968 -16.958 151.210  1.00  0.00           H  
ATOM   1240  HD3 PRO A 142     -16.170 -18.350 152.038  1.00  0.00           H  
ATOM   1241  N   LEU A 143     -13.347 -14.773 152.603  1.00 67.75           N  
ATOM   1242  CA  LEU A 143     -12.430 -13.649 152.289  1.00 65.58           C  
ATOM   1243  C   LEU A 143     -12.675 -12.541 153.309  1.00 62.02           C  
ATOM   1244  O   LEU A 143     -13.507 -12.704 154.189  1.00 71.22           O  
ATOM   1245  CB  LEU A 143     -12.712 -13.199 150.854  1.00 72.02           C  
ATOM   1246  CG  LEU A 143     -12.685 -14.269 149.762  1.00 72.37           C  
ATOM   1247  CD1 LEU A 143     -12.847 -13.619 148.405  1.00 76.52           C  
ATOM   1248  CD2 LEU A 143     -11.409 -15.065 149.788  1.00 73.55           C  
ATOM   1249  H   LEU A 143     -14.280 -14.874 152.164  1.00  0.00           H  
ATOM   1250  HA  LEU A 143     -11.497 -13.974 152.385  1.00  0.00           H  
ATOM   1251  HB2 LEU A 143     -13.623 -12.782 150.839  1.00  0.00           H  
ATOM   1252  HB3 LEU A 143     -12.029 -12.509 150.611  1.00  0.00           H  
ATOM   1253  HG  LEU A 143     -13.433 -14.910 149.919  1.00  0.00           H  
ATOM   1254 HD11 LEU A 143     -12.100 -12.970 148.249  1.00  0.00           H  
ATOM   1255 HD12 LEU A 143     -12.829 -14.320 147.690  1.00  0.00           H  
ATOM   1256 HD13 LEU A 143     -13.721 -13.130 148.366  1.00  0.00           H  
ATOM   1257 HD21 LEU A 143     -11.309 -15.525 150.674  1.00  0.00           H  
ATOM   1258 HD22 LEU A 143     -11.421 -15.757 149.061  1.00  0.00           H  
ATOM   1259 HD23 LEU A 143     -10.622 -14.458 149.646  1.00  0.00           H  
ATOM   1260  N   PRO A 144     -11.910 -11.430 153.303  1.00 61.13           N  
ATOM   1261  CA  PRO A 144     -12.346 -10.177 153.933  1.00 57.62           C  
ATOM   1262  C   PRO A 144     -13.762  -9.675 153.609  1.00 57.07           C  
ATOM   1263  O   PRO A 144     -14.294  -9.863 152.533  1.00 50.89           O  
ATOM   1264  CB  PRO A 144     -11.334  -9.149 153.414  1.00 63.69           C  
ATOM   1265  CG  PRO A 144     -10.066  -9.961 153.219  1.00 73.59           C  
ATOM   1266  CD  PRO A 144     -10.508 -11.374 152.858  1.00 69.33           C  
ATOM   1267  HA  PRO A 144     -12.224 -10.238 154.959  1.00  0.00           H  
ATOM   1268  HB2 PRO A 144     -11.634  -8.758 152.547  1.00  0.00           H  
ATOM   1269  HB3 PRO A 144     -11.185  -8.425 154.081  1.00  0.00           H  
ATOM   1270  HG2 PRO A 144      -9.511  -9.564 152.482  1.00  0.00           H  
ATOM   1271  HG3 PRO A 144      -9.524  -9.964 154.065  1.00  0.00           H  
ATOM   1272  HD2 PRO A 144     -10.441 -11.528 151.872  1.00  0.00           H  
ATOM   1273  HD3 PRO A 144      -9.954 -12.056 153.339  1.00  0.00           H  
ATOM   1274  N   SER A 145     -14.360  -9.020 154.593  1.00 62.36           N  
ATOM   1275  CA  SER A 145     -15.804  -8.701 154.606  1.00 64.25           C  
ATOM   1276  C   SER A 145     -16.069  -7.578 153.608  1.00 72.69           C  
ATOM   1277  O   SER A 145     -17.198  -7.553 153.033  1.00 92.85           O  
ATOM   1278  CB  SER A 145     -16.247  -8.348 155.989  1.00 68.71           C  
ATOM   1279  OG  SER A 145     -15.845  -7.030 156.343  1.00 76.70           O  
ATOM   1280  H   SER A 145     -13.722  -8.739 155.377  1.00  0.00           H  
ATOM   1281  HA  SER A 145     -16.297  -9.512 154.302  1.00  0.00           H  
ATOM   1282  HB2 SER A 145     -17.244  -8.398 156.048  1.00  0.00           H  
ATOM   1283  HB3 SER A 145     -15.843  -8.985 156.646  1.00  0.00           H  
ATOM   1284  HG  SER A 145     -15.349  -6.615 155.589  1.00  0.00           H  
ATOM   1285  N   LYS A 146     -15.090  -6.686 153.398  1.00 64.95           N  
ATOM   1286  CA  LYS A 146     -15.276  -5.602 152.400  1.00 71.59           C  
ATOM   1287  C   LYS A 146     -15.052  -6.150 150.979  1.00 72.55           C  
ATOM   1288  O   LYS A 146     -15.269  -5.370 150.013  1.00 69.43           O  
ATOM   1289  CB  LYS A 146     -14.400  -4.389 152.725  1.00 73.80           C  
ATOM   1290  CG  LYS A 146     -14.541  -3.776 154.114  1.00 79.23           C  
ATOM   1291  CD  LYS A 146     -15.803  -2.922 154.350  1.00 86.04           C  
ATOM   1292  CE  LYS A 146     -16.845  -3.609 155.217  1.00 86.09           C  
ATOM   1293  NZ  LYS A 146     -17.806  -2.645 155.797  1.00 88.18           N  
ATOM   1294  H   LYS A 146     -14.245  -6.808 153.955  1.00  0.00           H  
ATOM   1295  HA  LYS A 146     -16.213  -5.263 152.470  1.00  0.00           H  
ATOM   1296  HB2 LYS A 146     -13.433  -4.661 152.602  1.00  0.00           H  
ATOM   1297  HB3 LYS A 146     -14.603  -3.668 152.044  1.00  0.00           H  
ATOM   1298  HG2 LYS A 146     -14.534  -4.522 154.805  1.00  0.00           H  
ATOM   1299  HG3 LYS A 146     -13.729  -3.194 154.301  1.00  0.00           H  
ATOM   1300  HD2 LYS A 146     -15.524  -2.070 154.795  1.00  0.00           H  
ATOM   1301  HD3 LYS A 146     -16.211  -2.713 153.460  1.00  0.00           H  
ATOM   1302  HE2 LYS A 146     -17.342  -4.278 154.655  1.00  0.00           H  
ATOM   1303  HE3 LYS A 146     -16.376  -4.099 155.959  1.00  0.00           H  
ATOM   1304  HZ1 LYS A 146     -18.056  -1.964 155.107  1.00  0.00           H  
ATOM   1305  HZ2 LYS A 146     -18.629  -3.130 156.097  1.00  0.00           H  
ATOM   1306  HZ3 LYS A 146     -17.388  -2.185 156.581  1.00  0.00           H  
ATOM   1307  N   LEU A 147     -14.632  -7.415 150.829  1.00 67.36           N  
ATOM   1308  CA  LEU A 147     -14.603  -8.073 149.492  1.00 67.79           C  
ATOM   1309  C   LEU A 147     -15.932  -8.770 149.223  1.00 66.68           C  
ATOM   1310  O   LEU A 147     -16.053  -9.404 148.187  1.00 62.85           O  
ATOM   1311  CB  LEU A 147     -13.499  -9.125 149.403  1.00 64.61           C  
ATOM   1312  CG  LEU A 147     -12.057  -8.643 149.337  1.00 62.72           C  
ATOM   1313  CD1 LEU A 147     -11.151  -9.835 149.002  1.00 60.56           C  
ATOM   1314  CD2 LEU A 147     -11.890  -7.530 148.318  1.00 58.99           C  
ATOM   1315  H   LEU A 147     -14.336  -7.888 151.695  1.00  0.00           H  
ATOM   1316  HA  LEU A 147     -14.464  -7.362 148.803  1.00  0.00           H  
ATOM   1317  HB2 LEU A 147     -13.579  -9.719 150.211  1.00  0.00           H  
ATOM   1318  HB3 LEU A 147     -13.669  -9.676 148.580  1.00  0.00           H  
ATOM   1319  HG  LEU A 147     -11.791  -8.271 150.217  1.00  0.00           H  
ATOM   1320 HD11 LEU A 147     -11.423 -10.216 148.120  1.00  0.00           H  
ATOM   1321 HD12 LEU A 147     -10.203  -9.525 148.957  1.00  0.00           H  
ATOM   1322 HD13 LEU A 147     -11.245 -10.529 149.713  1.00  0.00           H  
ATOM   1323 HD21 LEU A 147     -12.471  -6.754 148.569  1.00  0.00           H  
ATOM   1324 HD22 LEU A 147     -10.934  -7.234 148.297  1.00  0.00           H  
ATOM   1325 HD23 LEU A 147     -12.154  -7.862 147.411  1.00  0.00           H  
ATOM   1326  N   CYS A 148     -16.886  -8.720 150.128  1.00 68.26           N  
ATOM   1327  CA  CYS A 148     -18.194  -9.303 149.816  1.00 63.06           C  
ATOM   1328  C   CYS A 148     -18.918  -8.373 148.858  1.00 58.04           C  
ATOM   1329  O   CYS A 148     -19.367  -8.853 147.796  1.00 55.31           O  
ATOM   1330  CB  CYS A 148     -19.008  -9.465 151.069  1.00 63.09           C  
ATOM   1331  SG  CYS A 148     -20.718  -9.847 150.655  1.00 66.38           S  
ATOM   1332  H   CYS A 148     -16.656  -8.269 151.014  1.00  0.00           H  
ATOM   1333  HA  CYS A 148     -18.045 -10.175 149.357  1.00  0.00           H  
ATOM   1334  HB2 CYS A 148     -18.646 -10.213 151.594  1.00  0.00           H  
ATOM   1335  HB3 CYS A 148     -18.997  -8.619 151.572  1.00  0.00           H  
ATOM   1336  N   ALA A 149     -19.025  -7.103 149.249  1.00 55.88           N  
ATOM   1337  CA  ALA A 149     -19.716  -6.050 148.464  1.00 60.86           C  
ATOM   1338  C   ALA A 149     -19.027  -5.766 147.103  1.00 54.86           C  
ATOM   1339  O   ALA A 149     -19.706  -5.237 146.196  1.00 38.27           O  
ATOM   1340  CB  ALA A 149     -19.862  -4.809 149.321  1.00 69.13           C  
ATOM   1341  H   ALA A 149     -18.574  -6.899 150.174  1.00  0.00           H  
ATOM   1342  HA  ALA A 149     -20.660  -6.356 148.281  1.00  0.00           H  
ATOM   1343  HB1 ALA A 149     -20.698  -4.320 149.068  1.00  0.00           H  
ATOM   1344  HB2 ALA A 149     -19.912  -5.069 150.286  1.00  0.00           H  
ATOM   1345  HB3 ALA A 149     -19.074  -4.208 149.182  1.00  0.00           H  
ATOM   1346  N   VAL A 150     -17.743  -6.097 146.939  1.00 57.86           N  
ATOM   1347  CA  VAL A 150     -17.044  -5.991 145.625  1.00 61.12           C  
ATOM   1348  C   VAL A 150     -17.521  -7.127 144.723  1.00 59.19           C  
ATOM   1349  O   VAL A 150     -17.846  -6.880 143.555  1.00 54.07           O  
ATOM   1350  CB  VAL A 150     -15.520  -6.030 145.801  1.00 60.99           C  
ATOM   1351  CG1 VAL A 150     -14.806  -6.200 144.464  1.00 56.58           C  
ATOM   1352  CG2 VAL A 150     -15.051  -4.781 146.531  1.00 70.30           C  
ATOM   1353  H   VAL A 150     -17.265  -6.435 147.797  1.00  0.00           H  
ATOM   1354  HA  VAL A 150     -17.312  -5.127 145.213  1.00  0.00           H  
ATOM   1355  HB  VAL A 150     -15.296  -6.833 146.352  1.00  0.00           H  
ATOM   1356 HG11 VAL A 150     -14.757  -7.171 144.234  1.00  0.00           H  
ATOM   1357 HG12 VAL A 150     -15.312  -5.714 143.753  1.00  0.00           H  
ATOM   1358 HG13 VAL A 150     -13.882  -5.826 144.531  1.00  0.00           H  
ATOM   1359 HG21 VAL A 150     -15.768  -4.476 147.158  1.00  0.00           H  
ATOM   1360 HG22 VAL A 150     -14.220  -4.992 147.047  1.00  0.00           H  
ATOM   1361 HG23 VAL A 150     -14.859  -4.061 145.864  1.00  0.00           H  
ATOM   1362  N   TRP A 151     -17.585  -8.332 145.279  1.00 61.59           N  
ATOM   1363  CA  TRP A 151     -17.943  -9.565 144.541  1.00 60.37           C  
ATOM   1364  C   TRP A 151     -19.412  -9.516 144.115  1.00 71.71           C  
ATOM   1365  O   TRP A 151     -19.732 -10.054 143.022  1.00 84.69           O  
ATOM   1366  CB  TRP A 151     -17.673 -10.772 145.419  1.00 57.92           C  
ATOM   1367  CG  TRP A 151     -18.181 -12.046 144.844  1.00 58.62           C  
ATOM   1368  CD1 TRP A 151     -17.730 -12.659 143.721  1.00 59.85           C  
ATOM   1369  CD2 TRP A 151     -19.216 -12.885 145.376  1.00 63.67           C  
ATOM   1370  NE1 TRP A 151     -18.418 -13.819 143.505  1.00 61.32           N  
ATOM   1371  CE2 TRP A 151     -19.342 -13.983 144.499  1.00 67.35           C  
ATOM   1372  CE3 TRP A 151     -20.044 -12.818 146.495  1.00 66.99           C  
ATOM   1373  CZ2 TRP A 151     -20.251 -15.016 144.718  1.00 72.47           C  
ATOM   1374  CZ3 TRP A 151     -20.958 -13.824 146.703  1.00 75.54           C  
ATOM   1375  CH2 TRP A 151     -21.052 -14.909 145.831  1.00 79.00           C  
ATOM   1376  H   TRP A 151     -17.358  -8.346 146.305  1.00  0.00           H  
ATOM   1377  HA  TRP A 151     -17.385  -9.589 143.711  1.00  0.00           H  
ATOM   1378  HB2 TRP A 151     -16.691 -10.871 145.542  1.00  0.00           H  
ATOM   1379  HB3 TRP A 151     -18.121 -10.642 146.297  1.00  0.00           H  
ATOM   1380  HD1 TRP A 151     -16.996 -12.312 143.131  1.00  0.00           H  
ATOM   1381  HE1 TRP A 151     -18.272 -14.452 142.741  1.00  0.00           H  
ATOM   1382  HE3 TRP A 151     -19.977 -12.055 147.137  1.00  0.00           H  
ATOM   1383  HZ2 TRP A 151     -20.308 -15.789 144.090  1.00  0.00           H  
ATOM   1384  HZ3 TRP A 151     -21.566 -13.774 147.495  1.00  0.00           H  
ATOM   1385  HH2 TRP A 151     -21.724 -15.629 146.026  1.00  0.00           H  
ATOM   1386  N   ILE A 152     -20.297  -8.939 144.930  1.00 68.53           N  
ATOM   1387  CA  ILE A 152     -21.717  -8.784 144.504  1.00 63.28           C  
ATOM   1388  C   ILE A 152     -21.722  -7.767 143.363  1.00 56.92           C  
ATOM   1389  O   ILE A 152     -22.404  -8.007 142.356  1.00 55.82           O  
ATOM   1390  CB  ILE A 152     -22.637  -8.428 145.682  1.00 66.03           C  
ATOM   1391  CG1 ILE A 152     -22.583  -9.532 146.735  1.00 77.31           C  
ATOM   1392  CG2 ILE A 152     -24.069  -8.205 145.226  1.00 63.72           C  
ATOM   1393  CD1 ILE A 152     -23.178  -9.142 148.054  1.00 75.80           C  
ATOM   1394  H   ILE A 152     -19.941  -8.624 145.834  1.00  0.00           H  
ATOM   1395  HA  ILE A 152     -21.976  -9.653 144.117  1.00  0.00           H  
ATOM   1396  HB  ILE A 152     -22.298  -7.591 146.094  1.00  0.00           H  
ATOM   1397 HG12 ILE A 152     -23.068 -10.331 146.377  1.00  0.00           H  
ATOM   1398 HG13 ILE A 152     -21.623  -9.783 146.872  1.00  0.00           H  
ATOM   1399 HG21 ILE A 152     -24.631  -7.937 146.007  1.00  0.00           H  
ATOM   1400 HG22 ILE A 152     -24.092  -7.481 144.538  1.00  0.00           H  
ATOM   1401 HG23 ILE A 152     -24.430  -9.049 144.832  1.00  0.00           H  
ATOM   1402 HD11 ILE A 152     -24.142  -8.899 147.932  1.00  0.00           H  
ATOM   1403 HD12 ILE A 152     -23.110  -9.908 148.696  1.00  0.00           H  
ATOM   1404 HD13 ILE A 152     -22.685  -8.355 148.428  1.00  0.00           H  
ATOM   1405  N   TYR A 153     -20.928  -6.709 143.489  1.00 55.35           N  
ATOM   1406  CA  TYR A 153     -20.914  -5.595 142.514  1.00 56.48           C  
ATOM   1407  C   TYR A 153     -20.432  -6.135 141.178  1.00 49.54           C  
ATOM   1408  O   TYR A 153     -20.937  -5.690 140.166  1.00 42.58           O  
ATOM   1409  CB  TYR A 153     -20.035  -4.433 142.979  1.00 69.11           C  
ATOM   1410  CG  TYR A 153     -19.715  -3.397 141.920  1.00 78.34           C  
ATOM   1411  CD1 TYR A 153     -20.710  -2.613 141.363  1.00 84.53           C  
ATOM   1412  CD2 TYR A 153     -18.414  -3.158 141.505  1.00 86.44           C  
ATOM   1413  CE1 TYR A 153     -20.436  -1.633 140.425  1.00 79.26           C  
ATOM   1414  CE2 TYR A 153     -18.127  -2.203 140.544  1.00 87.09           C  
ATOM   1415  CZ  TYR A 153     -19.145  -1.448 139.999  1.00 79.83           C  
ATOM   1416  OH  TYR A 153     -18.898  -0.497 139.073  1.00 88.30           O  
ATOM   1417  H   TYR A 153     -20.312  -6.722 144.331  1.00  0.00           H  
ATOM   1418  HA  TYR A 153     -21.849  -5.270 142.408  1.00  0.00           H  
ATOM   1419  HB2 TYR A 153     -20.503  -3.969 143.735  1.00  0.00           H  
ATOM   1420  HB3 TYR A 153     -19.168  -4.810 143.314  1.00  0.00           H  
ATOM   1421  HD1 TYR A 153     -21.669  -2.758 141.648  1.00  0.00           H  
ATOM   1422  HD2 TYR A 153     -17.665  -3.686 141.909  1.00  0.00           H  
ATOM   1423  HE1 TYR A 153     -21.179  -1.064 140.063  1.00  0.00           H  
ATOM   1424  HE2 TYR A 153     -17.180  -2.061 140.245  1.00  0.00           H  
ATOM   1425  HH  TYR A 153     -17.890  -0.505 138.852  1.00  0.00           H  
ATOM   1426  N   LEU A 154     -19.501  -7.072 141.167  1.00 49.28           N  
ATOM   1427  CA  LEU A 154     -19.013  -7.567 139.860  1.00 54.10           C  
ATOM   1428  C   LEU A 154     -20.032  -8.537 139.300  1.00 55.73           C  
ATOM   1429  O   LEU A 154     -20.231  -8.498 138.075  1.00 54.48           O  
ATOM   1430  CB  LEU A 154     -17.675  -8.273 139.985  1.00 54.63           C  
ATOM   1431  CG  LEU A 154     -16.540  -7.417 140.503  1.00 52.86           C  
ATOM   1432  CD1 LEU A 154     -15.288  -8.173 140.253  1.00 51.49           C  
ATOM   1433  CD2 LEU A 154     -16.468  -6.069 139.821  1.00 55.03           C  
ATOM   1434  H   LEU A 154     -19.167  -7.406 142.064  1.00  0.00           H  
ATOM   1435  HA  LEU A 154     -18.932  -6.788 139.245  1.00  0.00           H  
ATOM   1436  HB2 LEU A 154     -17.789  -9.036 140.614  1.00  0.00           H  
ATOM   1437  HB3 LEU A 154     -17.417  -8.604 139.084  1.00  0.00           H  
ATOM   1438  HG  LEU A 154     -16.665  -7.268 141.473  1.00  0.00           H  
ATOM   1439 HD11 LEU A 154     -15.172  -8.349 139.269  1.00  0.00           H  
ATOM   1440 HD12 LEU A 154     -14.490  -7.652 140.578  1.00  0.00           H  
ATOM   1441 HD13 LEU A 154     -15.307  -9.057 140.734  1.00  0.00           H  
ATOM   1442 HD21 LEU A 154     -17.322  -5.566 139.972  1.00  0.00           H  
ATOM   1443 HD22 LEU A 154     -15.704  -5.540 140.196  1.00  0.00           H  
ATOM   1444 HD23 LEU A 154     -16.330  -6.194 138.836  1.00  0.00           H  
ATOM   1445  N   ASP A 155     -20.621  -9.376 140.157  1.00 56.03           N  
ATOM   1446  CA  ASP A 155     -21.609 -10.399 139.728  1.00 67.38           C  
ATOM   1447  C   ASP A 155     -22.753  -9.668 139.016  1.00 69.36           C  
ATOM   1448  O   ASP A 155     -23.165 -10.103 137.910  1.00 73.62           O  
ATOM   1449  CB  ASP A 155     -22.085 -11.237 140.922  1.00 75.74           C  
ATOM   1450  CG  ASP A 155     -22.914 -12.471 140.566  1.00 80.77           C  
ATOM   1451  OD1 ASP A 155     -23.045 -12.790 139.376  1.00 72.00           O  
ATOM   1452  OD2 ASP A 155     -23.427 -13.119 141.497  1.00 98.96           O1-
ATOM   1453  H   ASP A 155     -20.334  -9.258 141.150  1.00  0.00           H  
ATOM   1454  HA  ASP A 155     -21.158 -10.969 139.054  1.00  0.00           H  
ATOM   1455  HB2 ASP A 155     -21.274 -11.538 141.429  1.00  0.00           H  
ATOM   1456  HB3 ASP A 155     -22.638 -10.645 141.513  1.00  0.00           H  
ATOM   1457  N   VAL A 156     -23.252  -8.607 139.641  1.00 64.30           N  
ATOM   1458  CA  VAL A 156     -24.434  -7.861 139.153  1.00 57.60           C  
ATOM   1459  C   VAL A 156     -24.018  -7.001 137.957  1.00 59.92           C  
ATOM   1460  O   VAL A 156     -24.821  -6.949 137.028  1.00 63.38           O  
ATOM   1461  CB  VAL A 156     -25.064  -7.096 140.325  1.00 58.34           C  
ATOM   1462  CG1 VAL A 156     -26.178  -6.173 139.872  1.00 65.88           C  
ATOM   1463  CG2 VAL A 156     -25.573  -8.101 141.353  1.00 58.83           C  
ATOM   1464  H   VAL A 156     -22.742  -8.335 140.512  1.00  0.00           H  
ATOM   1465  HA  VAL A 156     -25.107  -8.525 138.840  1.00  0.00           H  
ATOM   1466  HB  VAL A 156     -24.351  -6.519 140.730  1.00  0.00           H  
ATOM   1467 HG11 VAL A 156     -25.793  -5.292 139.594  1.00  0.00           H  
ATOM   1468 HG12 VAL A 156     -26.660  -6.582 139.096  1.00  0.00           H  
ATOM   1469 HG13 VAL A 156     -26.823  -6.029 140.624  1.00  0.00           H  
ATOM   1470 HG21 VAL A 156     -25.560  -7.679 142.259  1.00  0.00           H  
ATOM   1471 HG22 VAL A 156     -26.507  -8.367 141.118  1.00  0.00           H  
ATOM   1472 HG23 VAL A 156     -24.981  -8.906 141.347  1.00  0.00           H  
ATOM   1473  N   LEU A 157     -22.802  -6.429 137.930  1.00 59.00           N  
ATOM   1474  CA  LEU A 157     -22.293  -5.596 136.793  1.00 54.69           C  
ATOM   1475  C   LEU A 157     -22.225  -6.400 135.492  1.00 55.88           C  
ATOM   1476  O   LEU A 157     -22.657  -5.854 134.456  1.00 54.79           O  
ATOM   1477  CB  LEU A 157     -20.896  -5.053 137.100  1.00 53.35           C  
ATOM   1478  CG  LEU A 157     -20.176  -4.336 135.958  1.00 53.56           C  
ATOM   1479  CD1 LEU A 157     -20.860  -3.032 135.574  1.00 53.73           C  
ATOM   1480  CD2 LEU A 157     -18.749  -4.070 136.370  1.00 57.99           C  
ATOM   1481  H   LEU A 157     -22.223  -6.612 138.781  1.00  0.00           H  
ATOM   1482  HA  LEU A 157     -22.930  -4.830 136.668  1.00  0.00           H  
ATOM   1483  HB2 LEU A 157     -20.980  -4.403 137.853  1.00  0.00           H  
ATOM   1484  HB3 LEU A 157     -20.324  -5.821 137.377  1.00  0.00           H  
ATOM   1485  HG  LEU A 157     -20.150  -4.945 135.157  1.00  0.00           H  
ATOM   1486 HD11 LEU A 157     -20.877  -2.418 136.364  1.00  0.00           H  
ATOM   1487 HD12 LEU A 157     -20.357  -2.598 134.826  1.00  0.00           H  
ATOM   1488 HD13 LEU A 157     -21.797  -3.220 135.279  1.00  0.00           H  
ATOM   1489 HD21 LEU A 157     -18.284  -4.936 136.568  1.00  0.00           H  
ATOM   1490 HD22 LEU A 157     -18.262  -3.599 135.630  1.00  0.00           H  
ATOM   1491 HD23 LEU A 157     -18.733  -3.494 137.191  1.00  0.00           H  
ATOM   1492  N   PHE A 158     -21.676  -7.617 135.524  1.00 57.97           N  
ATOM   1493  CA  PHE A 158     -21.457  -8.424 134.296  1.00 56.75           C  
ATOM   1494  C   PHE A 158     -22.812  -8.907 133.775  1.00 53.14           C  
ATOM   1495  O   PHE A 158     -23.016  -8.972 132.547  1.00 44.69           O  
ATOM   1496  CB  PHE A 158     -20.453  -9.554 134.529  1.00 55.10           C  
ATOM   1497  CG  PHE A 158     -19.068  -9.110 134.940  1.00 58.63           C  
ATOM   1498  CD1 PHE A 158     -18.544  -7.882 134.564  1.00 59.73           C  
ATOM   1499  CD2 PHE A 158     -18.265  -9.936 135.715  1.00 67.44           C  
ATOM   1500  CE1 PHE A 158     -17.272  -7.499 134.963  1.00 55.08           C  
ATOM   1501  CE2 PHE A 158     -16.991  -9.553 136.119  1.00 59.04           C  
ATOM   1502  CZ  PHE A 158     -16.505  -8.326 135.755  1.00 55.17           C  
ATOM   1503  H   PHE A 158     -21.415  -7.955 136.470  1.00  0.00           H  
ATOM   1504  HA  PHE A 158     -21.085  -7.803 133.613  1.00  0.00           H  
ATOM   1505  HB2 PHE A 158     -20.810 -10.135 135.251  1.00  0.00           H  
ATOM   1506  HB3 PHE A 158     -20.367 -10.065 133.681  1.00  0.00           H  
ATOM   1507  HD1 PHE A 158     -19.086  -7.263 134.001  1.00  0.00           H  
ATOM   1508  HD2 PHE A 158     -18.615 -10.839 135.994  1.00  0.00           H  
ATOM   1509  HE1 PHE A 158     -16.912  -6.600 134.662  1.00  0.00           H  
ATOM   1510  HE2 PHE A 158     -16.436 -10.190 136.679  1.00  0.00           H  
ATOM   1511  HZ  PHE A 158     -15.599  -8.024 136.059  1.00  0.00           H  
ATOM   1512  N   SER A 159     -23.736  -9.210 134.676  1.00 55.23           N  
ATOM   1513  CA  SER A 159     -25.091  -9.656 134.284  1.00 61.61           C  
ATOM   1514  C   SER A 159     -25.854  -8.455 133.736  1.00 58.82           C  
ATOM   1515  O   SER A 159     -26.588  -8.646 132.762  1.00 59.03           O  
ATOM   1516  CB  SER A 159     -25.800 -10.339 135.419  1.00 65.90           C  
ATOM   1517  OG  SER A 159     -25.174 -11.585 135.698  1.00 67.42           O  
ATOM   1518  H   SER A 159     -23.441  -9.112 135.665  1.00  0.00           H  
ATOM   1519  HA  SER A 159     -24.991 -10.323 133.553  1.00  0.00           H  
ATOM   1520  HB2 SER A 159     -25.752  -9.772 136.232  1.00  0.00           H  
ATOM   1521  HB3 SER A 159     -26.745 -10.510 135.167  1.00  0.00           H  
ATOM   1522  HG  SER A 159     -24.410 -11.743 135.096  1.00  0.00           H  
ATOM   1523  N   THR A 160     -25.693  -7.279 134.336  1.00 56.06           N  
ATOM   1524  CA  THR A 160     -26.393  -6.061 133.873  1.00 56.40           C  
ATOM   1525  C   THR A 160     -25.801  -5.648 132.531  1.00 58.01           C  
ATOM   1526  O   THR A 160     -26.583  -5.281 131.628  1.00 64.46           O  
ATOM   1527  CB  THR A 160     -26.337  -4.936 134.903  1.00 61.36           C  
ATOM   1528  OG1 THR A 160     -26.867  -5.469 136.120  1.00 64.42           O  
ATOM   1529  CG2 THR A 160     -27.129  -3.726 134.453  1.00 67.81           C  
ATOM   1530  H   THR A 160     -25.045  -7.282 135.145  1.00  0.00           H  
ATOM   1531  HA  THR A 160     -27.354  -6.285 133.744  1.00  0.00           H  
ATOM   1532  HB  THR A 160     -25.373  -4.679 135.063  1.00  0.00           H  
ATOM   1533  HG1 THR A 160     -27.138  -6.423 136.003  1.00  0.00           H  
ATOM   1534 HG21 THR A 160     -28.107  -3.949 134.419  1.00  0.00           H  
ATOM   1535 HG22 THR A 160     -26.990  -2.967 135.094  1.00  0.00           H  
ATOM   1536 HG23 THR A 160     -26.829  -3.439 133.539  1.00  0.00           H  
ATOM   1537  N   ALA A 161     -24.489  -5.759 132.364  1.00 58.41           N  
ATOM   1538  CA  ALA A 161     -23.849  -5.453 131.063  1.00 56.23           C  
ATOM   1539  C   ALA A 161     -24.306  -6.467 129.993  1.00 51.57           C  
ATOM   1540  O   ALA A 161     -24.423  -6.050 128.831  1.00 45.43           O  
ATOM   1541  CB  ALA A 161     -22.350  -5.374 131.207  1.00 53.20           C  
ATOM   1542  H   ALA A 161     -23.958  -6.069 133.193  1.00  0.00           H  
ATOM   1543  HA  ALA A 161     -24.133  -4.538 130.776  1.00  0.00           H  
ATOM   1544  HB1 ALA A 161     -22.110  -4.714 131.922  1.00  0.00           H  
ATOM   1545  HB2 ALA A 161     -21.983  -6.273 131.456  1.00  0.00           H  
ATOM   1546  HB3 ALA A 161     -21.939  -5.082 130.341  1.00  0.00           H  
ATOM   1547  N   LYS A 162     -24.570  -7.727 130.346  1.00 47.46           N  
ATOM   1548  CA  LYS A 162     -25.033  -8.709 129.343  1.00 52.99           C  
ATOM   1549  C   LYS A 162     -26.421  -8.321 128.844  1.00 54.25           C  
ATOM   1550  O   LYS A 162     -26.622  -8.344 127.614  1.00 56.93           O  
ATOM   1551  CB  LYS A 162     -25.136 -10.118 129.909  1.00 61.48           C  
ATOM   1552  CG  LYS A 162     -23.839 -10.905 129.981  1.00 69.03           C  
ATOM   1553  CD  LYS A 162     -24.091 -12.360 130.399  1.00 76.92           C  
ATOM   1554  CE  LYS A 162     -24.650 -13.221 129.271  1.00 85.11           C  
ATOM   1555  NZ  LYS A 162     -24.729 -14.674 129.588  1.00 83.03           N  
ATOM   1556  H   LYS A 162     -24.430  -7.950 131.338  1.00  0.00           H  
ATOM   1557  HA  LYS A 162     -24.395  -8.701 128.572  1.00  0.00           H  
ATOM   1558  HB2 LYS A 162     -25.515 -10.055 130.841  1.00  0.00           H  
ATOM   1559  HB3 LYS A 162     -25.786 -10.638 129.340  1.00  0.00           H  
ATOM   1560  HG2 LYS A 162     -23.402 -10.905 129.083  1.00  0.00           H  
ATOM   1561  HG3 LYS A 162     -23.232 -10.483 130.652  1.00  0.00           H  
ATOM   1562  HD2 LYS A 162     -23.225 -12.757 130.703  1.00  0.00           H  
ATOM   1563  HD3 LYS A 162     -24.744 -12.364 131.156  1.00  0.00           H  
ATOM   1564  HE2 LYS A 162     -25.577 -12.884 129.037  1.00  0.00           H  
ATOM   1565  HE3 LYS A 162     -24.069 -13.095 128.450  1.00  0.00           H  
ATOM   1566  HZ1 LYS A 162     -24.798 -15.195 128.738  1.00  0.00           H  
ATOM   1567  HZ2 LYS A 162     -23.907 -14.950 130.085  1.00  0.00           H  
ATOM   1568  HZ3 LYS A 162     -25.535 -14.846 130.153  1.00  0.00           H  
ATOM   1569  N   ILE A 163     -27.359  -8.022 129.747  1.00 54.71           N  
ATOM   1570  CA  ILE A 163     -28.798  -7.836 129.374  1.00 52.94           C  
ATOM   1571  C   ILE A 163     -28.929  -6.525 128.585  1.00 48.36           C  
ATOM   1572  O   ILE A 163     -29.639  -6.508 127.561  1.00 42.36           O  
ATOM   1573  CB  ILE A 163     -29.735  -7.949 130.604  1.00 55.06           C  
ATOM   1574  CG1 ILE A 163     -31.211  -7.743 130.273  1.00 58.35           C  
ATOM   1575  CG2 ILE A 163     -29.368  -6.989 131.698  1.00 61.96           C  
ATOM   1576  CD1 ILE A 163     -31.793  -8.793 129.397  1.00 66.06           C  
ATOM   1577  H   ILE A 163     -27.022  -7.928 130.721  1.00  0.00           H  
ATOM   1578  HA  ILE A 163     -29.008  -8.573 128.746  1.00  0.00           H  
ATOM   1579  HB  ILE A 163     -29.626  -8.876 130.983  1.00  0.00           H  
ATOM   1580 HG12 ILE A 163     -31.720  -7.706 131.137  1.00  0.00           H  
ATOM   1581 HG13 ILE A 163     -31.303  -6.848 129.825  1.00  0.00           H  
ATOM   1582 HG21 ILE A 163     -29.928  -7.163 132.511  1.00  0.00           H  
ATOM   1583 HG22 ILE A 163     -28.402  -7.097 131.941  1.00  0.00           H  
ATOM   1584 HG23 ILE A 163     -29.522  -6.046 131.394  1.00  0.00           H  
ATOM   1585 HD11 ILE A 163     -31.720  -9.691 129.840  1.00  0.00           H  
ATOM   1586 HD12 ILE A 163     -32.761  -8.597 129.220  1.00  0.00           H  
ATOM   1587 HD13 ILE A 163     -31.303  -8.822 128.522  1.00  0.00           H  
ATOM   1588  N   TRP A 164     -28.193  -5.499 128.982  1.00 49.32           N  
ATOM   1589  CA  TRP A 164     -28.216  -4.206 128.269  1.00 55.62           C  
ATOM   1590  C   TRP A 164     -27.456  -4.293 126.949  1.00 58.76           C  
ATOM   1591  O   TRP A 164     -27.755  -3.488 126.067  1.00 57.68           O  
ATOM   1592  CB  TRP A 164     -27.680  -3.116 129.182  1.00 64.15           C  
ATOM   1593  CG  TRP A 164     -28.677  -2.733 130.228  1.00 76.57           C  
ATOM   1594  CD1 TRP A 164     -28.931  -3.375 131.409  1.00 74.90           C  
ATOM   1595  CD2 TRP A 164     -29.570  -1.602 130.172  1.00 79.44           C  
ATOM   1596  NE1 TRP A 164     -29.920  -2.722 132.091  1.00 82.92           N  
ATOM   1597  CE2 TRP A 164     -30.336  -1.632 131.355  1.00 84.62           C  
ATOM   1598  CE3 TRP A 164     -29.797  -0.581 129.243  1.00 74.77           C  
ATOM   1599  CZ2 TRP A 164     -31.315  -0.671 131.619  1.00 82.89           C  
ATOM   1600  CZ3 TRP A 164     -30.759   0.364 129.509  1.00 72.76           C  
ATOM   1601  CH2 TRP A 164     -31.508   0.315 130.680  1.00 76.07           C  
ATOM   1602  H   TRP A 164     -27.607  -5.669 129.819  1.00  0.00           H  
ATOM   1603  HA  TRP A 164     -29.176  -3.998 128.057  1.00  0.00           H  
ATOM   1604  HB2 TRP A 164     -26.876  -3.448 129.648  1.00  0.00           H  
ATOM   1605  HB3 TRP A 164     -27.488  -2.309 128.648  1.00  0.00           H  
ATOM   1606  HD1 TRP A 164     -28.463  -4.198 131.724  1.00  0.00           H  
ATOM   1607  HE1 TRP A 164     -30.290  -2.985 132.983  1.00  0.00           H  
ATOM   1608  HE3 TRP A 164     -29.265  -0.538 128.395  1.00  0.00           H  
ATOM   1609  HZ2 TRP A 164     -31.850  -0.712 132.466  1.00  0.00           H  
ATOM   1610  HZ3 TRP A 164     -30.920   1.095 128.848  1.00  0.00           H  
ATOM   1611  HH2 TRP A 164     -32.205   1.018 130.841  1.00  0.00           H  
ATOM   1612  N   HIS A 165     -26.519  -5.225 126.801  1.00 58.85           N  
ATOM   1613  CA  HIS A 165     -25.989  -5.566 125.460  1.00 56.81           C  
ATOM   1614  C   HIS A 165     -27.098  -6.217 124.644  1.00 53.39           C  
ATOM   1615  O   HIS A 165     -27.379  -5.762 123.531  1.00 62.24           O  
ATOM   1616  CB  HIS A 165     -24.792  -6.491 125.553  1.00 59.67           C  
ATOM   1617  CG  HIS A 165     -23.516  -5.764 125.768  1.00 60.08           C  
ATOM   1618  ND1 HIS A 165     -23.212  -5.148 126.949  1.00 56.83           N  
ATOM   1619  CD2 HIS A 165     -22.463  -5.581 124.950  1.00 63.50           C  
ATOM   1620  CE1 HIS A 165     -22.001  -4.626 126.863  1.00 63.39           C  
ATOM   1621  NE2 HIS A 165     -21.519  -4.872 125.637  1.00 62.21           N  
ATOM   1622  H   HIS A 165     -26.199  -5.679 127.667  1.00  0.00           H  
ATOM   1623  HA  HIS A 165     -25.716  -4.719 125.012  1.00  0.00           H  
ATOM   1624  HB2 HIS A 165     -24.927  -7.131 126.317  1.00  0.00           H  
ATOM   1625  HB3 HIS A 165     -24.717  -7.020 124.701  1.00  0.00           H  
ATOM   1626  HD1 HIS A 165     -23.807  -5.099 127.751  1.00  0.00           H  
ATOM   1627  HD2 HIS A 165     -22.384  -5.906 124.004  1.00  0.00           H  
ATOM   1628  HE1 HIS A 165     -21.521  -4.132 127.578  1.00  0.00           H  
ATOM   1629  N   LEU A 166     -27.731  -7.238 125.197  1.00 47.49           N  
ATOM   1630  CA  LEU A 166     -28.677  -8.050 124.416  1.00 50.91           C  
ATOM   1631  C   LEU A 166     -29.833  -7.179 123.978  1.00 49.80           C  
ATOM   1632  O   LEU A 166     -30.360  -7.385 122.869  1.00 57.98           O  
ATOM   1633  CB  LEU A 166     -29.167  -9.208 125.269  1.00 54.24           C  
ATOM   1634  CG  LEU A 166     -28.138 -10.316 125.446  1.00 59.13           C  
ATOM   1635  CD1 LEU A 166     -28.799 -11.530 126.053  1.00 66.68           C  
ATOM   1636  CD2 LEU A 166     -27.502 -10.698 124.123  1.00 58.29           C  
ATOM   1637  H   LEU A 166     -27.516  -7.415 126.190  1.00  0.00           H  
ATOM   1638  HA  LEU A 166     -28.202  -8.391 123.606  1.00  0.00           H  
ATOM   1639  HB2 LEU A 166     -29.386  -8.859 126.167  1.00  0.00           H  
ATOM   1640  HB3 LEU A 166     -29.958  -9.602 124.830  1.00  0.00           H  
ATOM   1641  HG  LEU A 166     -27.412  -9.992 126.049  1.00  0.00           H  
ATOM   1642 HD11 LEU A 166     -29.533 -11.854 125.452  1.00  0.00           H  
ATOM   1643 HD12 LEU A 166     -28.124 -12.262 126.171  1.00  0.00           H  
ATOM   1644 HD13 LEU A 166     -29.187 -11.295 126.947  1.00  0.00           H  
ATOM   1645 HD21 LEU A 166     -27.043  -9.901 123.727  1.00  0.00           H  
ATOM   1646 HD22 LEU A 166     -26.831 -11.427 124.270  1.00  0.00           H  
ATOM   1647 HD23 LEU A 166     -28.208 -11.021 123.490  1.00  0.00           H  
ATOM   1648  N   CYS A 167     -30.278  -6.300 124.851  1.00 50.33           N  
ATOM   1649  CA  CYS A 167     -31.265  -5.269 124.469  1.00 57.34           C  
ATOM   1650  C   CYS A 167     -30.748  -4.382 123.324  1.00 56.44           C  
ATOM   1651  O   CYS A 167     -31.488  -4.190 122.305  1.00 56.55           O  
ATOM   1652  CB  CYS A 167     -31.593  -4.391 125.653  1.00 61.52           C  
ATOM   1653  SG  CYS A 167     -32.268  -2.832 125.064  1.00 66.32           S  
ATOM   1654  H   CYS A 167     -29.894  -6.381 125.808  1.00  0.00           H  
ATOM   1655  HA  CYS A 167     -32.096  -5.738 124.148  1.00  0.00           H  
ATOM   1656  HB2 CYS A 167     -32.273  -4.833 126.199  1.00  0.00           H  
ATOM   1657  HB3 CYS A 167     -30.769  -4.202 126.147  1.00  0.00           H  
ATOM   1658  HG  CYS A 167     -32.331  -2.763 124.094  1.00  0.00           H  
ATOM   1659  N   ALA A 168     -29.540  -3.836 123.483  1.00 56.02           N  
ATOM   1660  CA  ALA A 168     -28.973  -2.842 122.543  1.00 57.48           C  
ATOM   1661  C   ALA A 168     -28.672  -3.491 121.186  1.00 57.48           C  
ATOM   1662  O   ALA A 168     -28.625  -2.725 120.229  1.00 55.11           O  
ATOM   1663  CB  ALA A 168     -27.735  -2.196 123.120  1.00 56.06           C  
ATOM   1664  H   ALA A 168     -29.023  -4.166 124.327  1.00  0.00           H  
ATOM   1665  HA  ALA A 168     -29.648  -2.113 122.408  1.00  0.00           H  
ATOM   1666  HB1 ALA A 168     -27.733  -2.296 124.117  1.00  0.00           H  
ATOM   1667  HB2 ALA A 168     -26.917  -2.635 122.745  1.00  0.00           H  
ATOM   1668  HB3 ALA A 168     -27.720  -1.222 122.888  1.00  0.00           H  
ATOM   1669  N   ILE A 169     -28.430  -4.808 121.112  1.00 54.73           N  
ATOM   1670  CA  ILE A 169     -28.220  -5.489 119.807  1.00 55.20           C  
ATOM   1671  C   ILE A 169     -29.538  -5.474 119.073  1.00 58.28           C  
ATOM   1672  O   ILE A 169     -29.561  -5.009 117.934  1.00 68.13           O  
ATOM   1673  CB  ILE A 169     -27.752  -6.930 119.963  1.00 62.73           C  
ATOM   1674  CG1 ILE A 169     -26.415  -6.983 120.687  1.00 67.64           C  
ATOM   1675  CG2 ILE A 169     -27.688  -7.610 118.599  1.00 74.29           C  
ATOM   1676  CD1 ILE A 169     -25.984  -8.381 121.036  1.00 71.24           C  
ATOM   1677  H   ILE A 169     -28.402  -5.302 122.016  1.00  0.00           H  
ATOM   1678  HA  ILE A 169     -27.593  -4.909 119.304  1.00  0.00           H  
ATOM   1679  HB  ILE A 169     -28.422  -7.418 120.517  1.00  0.00           H  
ATOM   1680 HG12 ILE A 169     -25.722  -6.563 120.105  1.00  0.00           H  
ATOM   1681 HG13 ILE A 169     -26.492  -6.450 121.528  1.00  0.00           H  
ATOM   1682 HG21 ILE A 169     -27.434  -8.568 118.717  1.00  0.00           H  
ATOM   1683 HG22 ILE A 169     -28.582  -7.554 118.158  1.00  0.00           H  
ATOM   1684 HG23 ILE A 169     -27.007  -7.152 118.032  1.00  0.00           H  
ATOM   1685 HD11 ILE A 169     -25.895  -8.923 120.200  1.00  0.00           H  
ATOM   1686 HD12 ILE A 169     -25.102  -8.353 121.508  1.00  0.00           H  
ATOM   1687 HD13 ILE A 169     -26.666  -8.803 121.634  1.00  0.00           H  
ATOM   1688  N   SER A 170     -30.568  -5.995 119.734  1.00 66.66           N  
ATOM   1689  CA  SER A 170     -31.957  -6.104 119.223  1.00 65.48           C  
ATOM   1690  C   SER A 170     -32.456  -4.702 118.843  1.00 58.96           C  
ATOM   1691  O   SER A 170     -33.185  -4.576 117.848  1.00 61.35           O  
ATOM   1692  CB  SER A 170     -32.843  -6.782 120.245  1.00 62.91           C  
ATOM   1693  OG  SER A 170     -34.156  -6.923 119.722  1.00 58.54           O  
ATOM   1694  H   SER A 170     -30.313  -6.346 120.703  1.00  0.00           H  
ATOM   1695  HA  SER A 170     -31.934  -6.658 118.397  1.00  0.00           H  
ATOM   1696  HB2 SER A 170     -32.481  -7.682 120.448  1.00  0.00           H  
ATOM   1697  HB3 SER A 170     -32.884  -6.225 121.065  1.00  0.00           H  
ATOM   1698  HG  SER A 170     -34.220  -6.555 118.810  1.00  0.00           H  
ATOM   1699  N   LEU A 171     -32.071  -3.687 119.607  1.00 51.51           N  
ATOM   1700  CA  LEU A 171     -32.410  -2.290 119.280  1.00 54.06           C  
ATOM   1701  C   LEU A 171     -31.684  -1.850 118.010  1.00 57.73           C  
ATOM   1702  O   LEU A 171     -32.343  -1.330 117.102  1.00 55.30           O  
ATOM   1703  CB  LEU A 171     -32.014  -1.394 120.447  1.00 57.99           C  
ATOM   1704  CG  LEU A 171     -32.635  -0.012 120.328  1.00 60.94           C  
ATOM   1705  CD1 LEU A 171     -34.138  -0.123 120.517  1.00 63.89           C  
ATOM   1706  CD2 LEU A 171     -32.013   0.965 121.319  1.00 60.65           C  
ATOM   1707  H   LEU A 171     -31.518  -3.951 120.445  1.00  0.00           H  
ATOM   1708  HA  LEU A 171     -33.398  -2.235 119.119  1.00  0.00           H  
ATOM   1709  HB2 LEU A 171     -32.347  -1.802 121.272  1.00  0.00           H  
ATOM   1710  HB3 LEU A 171     -31.042  -1.289 120.436  1.00  0.00           H  
ATOM   1711  HG  LEU A 171     -32.441   0.359 119.425  1.00  0.00           H  
ATOM   1712 HD11 LEU A 171     -34.336  -0.502 121.422  1.00  0.00           H  
ATOM   1713 HD12 LEU A 171     -34.554   0.784 120.440  1.00  0.00           H  
ATOM   1714 HD13 LEU A 171     -34.521  -0.724 119.815  1.00  0.00           H  
ATOM   1715 HD21 LEU A 171     -31.032   1.042 121.140  1.00  0.00           H  
ATOM   1716 HD22 LEU A 171     -32.442   1.863 121.216  1.00  0.00           H  
ATOM   1717 HD23 LEU A 171     -32.157   0.632 122.251  1.00  0.00           H  
ATOM   1718  N   ASP A 172     -30.362  -2.038 117.964  1.00 72.90           N  
ATOM   1719  CA  ASP A 172     -29.464  -1.597 116.852  1.00 74.06           C  
ATOM   1720  C   ASP A 172     -29.854  -2.356 115.570  1.00 67.49           C  
ATOM   1721  O   ASP A 172     -29.761  -1.787 114.488  1.00 57.75           O  
ATOM   1722  CB  ASP A 172     -27.997  -1.793 117.260  1.00 79.63           C  
ATOM   1723  CG  ASP A 172     -26.989  -1.735 116.130  1.00 83.03           C  
ATOM   1724  OD1 ASP A 172     -26.786  -0.630 115.639  1.00 91.65           O  
ATOM   1725  OD2 ASP A 172     -26.394  -2.802 115.774  1.00 67.29           O1-
ATOM   1726  H   ASP A 172     -29.976  -2.544 118.808  1.00  0.00           H  
ATOM   1727  HA  ASP A 172     -29.656  -0.635 116.695  1.00  0.00           H  
ATOM   1728  HB2 ASP A 172     -27.770  -1.078 117.930  1.00  0.00           H  
ATOM   1729  HB3 ASP A 172     -27.924  -2.688 117.711  1.00  0.00           H  
ATOM   1730  N   ARG A 173     -30.275  -3.610 115.703  1.00 72.02           N  
ATOM   1731  CA  ARG A 173     -30.679  -4.483 114.573  1.00 73.27           C  
ATOM   1732  C   ARG A 173     -31.977  -3.925 113.968  1.00 58.63           C  
ATOM   1733  O   ARG A 173     -32.109  -3.881 112.738  1.00 50.53           O  
ATOM   1734  CB  ARG A 173     -30.760  -5.927 115.083  1.00 80.56           C  
ATOM   1735  CG  ARG A 173     -31.265  -6.942 114.074  1.00 93.32           C  
ATOM   1736  CD  ARG A 173     -31.532  -8.335 114.646  1.00105.98           C  
ATOM   1737  NE  ARG A 173     -31.803  -9.183 113.499  1.00101.50           N  
ATOM   1738  CZ  ARG A 173     -30.866  -9.728 112.737  1.00114.71           C  
ATOM   1739  NH1 ARG A 173     -29.584  -9.604 113.052  1.00144.09           N  
ATOM   1740  NH2 ARG A 173     -31.213 -10.380 111.642  1.00111.48           N  
ATOM   1741  H   ARG A 173     -30.302  -3.950 116.700  1.00  0.00           H  
ATOM   1742  HA  ARG A 173     -29.966  -4.457 113.882  1.00  0.00           H  
ATOM   1743  HB2 ARG A 173     -29.843  -6.205 115.371  1.00  0.00           H  
ATOM   1744  HB3 ARG A 173     -31.374  -5.942 115.873  1.00  0.00           H  
ATOM   1745  HG2 ARG A 173     -32.126  -6.609 113.665  1.00  0.00           H  
ATOM   1746  HG3 ARG A 173     -30.588  -7.042 113.332  1.00  0.00           H  
ATOM   1747  HD2 ARG A 173     -30.727  -8.634 115.100  1.00  0.00           H  
ATOM   1748  HD3 ARG A 173     -32.318  -8.281 115.215  1.00  0.00           H  
ATOM   1749  HE  ARG A 173     -32.766  -9.370 113.266  1.00  0.00           H  
ATOM   1750 HH11 ARG A 173     -29.303  -9.117 113.876  1.00  0.00           H  
ATOM   1751 HH12 ARG A 173     -28.883 -10.007 112.453  1.00  0.00           H  
ATOM   1752 HH21 ARG A 173     -32.181 -10.479 111.399  1.00  0.00           H  
ATOM   1753 HH22 ARG A 173     -30.512 -10.780 111.049  1.00  0.00           H  
ATOM   1754  N   TYR A 174     -32.913  -3.491 114.792  1.00 52.19           N  
ATOM   1755  CA  TYR A 174     -34.219  -2.996 114.300  1.00 52.14           C  
ATOM   1756  C   TYR A 174     -34.012  -1.669 113.595  1.00 54.03           C  
ATOM   1757  O   TYR A 174     -34.649  -1.498 112.567  1.00 65.19           O  
ATOM   1758  CB  TYR A 174     -35.206  -2.782 115.442  1.00 53.91           C  
ATOM   1759  CG  TYR A 174     -36.510  -2.131 115.066  1.00 54.55           C  
ATOM   1760  CD1 TYR A 174     -37.495  -2.883 114.466  1.00 57.98           C  
ATOM   1761  CD2 TYR A 174     -36.786  -0.798 115.344  1.00 57.97           C  
ATOM   1762  CE1 TYR A 174     -38.734  -2.340 114.152  1.00 60.26           C  
ATOM   1763  CE2 TYR A 174     -38.016  -0.228 115.036  1.00 60.63           C  
ATOM   1764  CZ  TYR A 174     -38.991  -1.008 114.428  1.00 64.52           C  
ATOM   1765  OH  TYR A 174     -40.218  -0.524 114.079  1.00 66.70           O  
ATOM   1766  H   TYR A 174     -32.670  -3.521 115.800  1.00  0.00           H  
ATOM   1767  HA  TYR A 174     -34.567  -3.659 113.640  1.00  0.00           H  
ATOM   1768  HB2 TYR A 174     -35.410  -3.678 115.852  1.00  0.00           H  
ATOM   1769  HB3 TYR A 174     -34.760  -2.208 116.138  1.00  0.00           H  
ATOM   1770  HD1 TYR A 174     -37.321  -3.850 114.246  1.00  0.00           H  
ATOM   1771  HD2 TYR A 174     -36.082  -0.232 115.779  1.00  0.00           H  
ATOM   1772  HE1 TYR A 174     -39.440  -2.912 113.728  1.00  0.00           H  
ATOM   1773  HE2 TYR A 174     -38.197   0.728 115.248  1.00  0.00           H  
ATOM   1774  HH  TYR A 174     -40.241   0.479 114.332  1.00  0.00           H  
ATOM   1775  N   VAL A 175     -33.192  -0.774 114.149  1.00 52.49           N  
ATOM   1776  CA  VAL A 175     -32.982   0.597 113.592  1.00 56.98           C  
ATOM   1777  C   VAL A 175     -32.228   0.455 112.262  1.00 68.16           C  
ATOM   1778  O   VAL A 175     -32.460   1.281 111.349  1.00 71.95           O  
ATOM   1779  CB  VAL A 175     -32.271   1.494 114.617  1.00 49.04           C  
ATOM   1780  CG1 VAL A 175     -31.907   2.868 114.075  1.00 47.16           C  
ATOM   1781  CG2 VAL A 175     -33.130   1.600 115.857  1.00 48.84           C  
ATOM   1782  H   VAL A 175     -32.702  -1.102 115.008  1.00  0.00           H  
ATOM   1783  HA  VAL A 175     -33.874   0.984 113.405  1.00  0.00           H  
ATOM   1784  HB  VAL A 175     -31.407   1.043 114.870  1.00  0.00           H  
ATOM   1785 HG11 VAL A 175     -32.456   3.565 114.536  1.00  0.00           H  
ATOM   1786 HG12 VAL A 175     -30.937   3.046 114.240  1.00  0.00           H  
ATOM   1787 HG13 VAL A 175     -32.088   2.898 113.092  1.00  0.00           H  
ATOM   1788 HG21 VAL A 175     -33.893   0.955 115.792  1.00  0.00           H  
ATOM   1789 HG22 VAL A 175     -32.579   1.384 116.665  1.00  0.00           H  
ATOM   1790 HG23 VAL A 175     -33.488   2.532 115.938  1.00  0.00           H  
ATOM   1791  N   ALA A 176     -31.438  -0.615 112.122  1.00 70.09           N  
ATOM   1792  CA  ALA A 176     -30.716  -0.955 110.879  1.00 76.51           C  
ATOM   1793  C   ALA A 176     -31.719  -1.270 109.765  1.00 82.71           C  
ATOM   1794  O   ALA A 176     -31.435  -0.964 108.601  1.00 94.93           O  
ATOM   1795  CB  ALA A 176     -29.781  -2.108 111.112  1.00 79.40           C  
ATOM   1796  H   ALA A 176     -31.370  -1.209 112.987  1.00  0.00           H  
ATOM   1797  HA  ALA A 176     -30.167  -0.166 110.604  1.00  0.00           H  
ATOM   1798  HB1 ALA A 176     -30.093  -2.651 111.895  1.00  0.00           H  
ATOM   1799  HB2 ALA A 176     -29.752  -2.696 110.300  1.00  0.00           H  
ATOM   1800  HB3 ALA A 176     -28.856  -1.768 111.300  1.00  0.00           H  
ATOM   1801  N   ILE A 177     -32.876  -1.834 110.077  1.00 81.22           N  
ATOM   1802  CA  ILE A 177     -33.847  -2.192 109.004  1.00 79.52           C  
ATOM   1803  C   ILE A 177     -34.732  -0.983 108.672  1.00 89.55           C  
ATOM   1804  O   ILE A 177     -35.163  -0.878 107.505  1.00100.55           O  
ATOM   1805  CB  ILE A 177     -34.579  -3.465 109.449  1.00 76.75           C  
ATOM   1806  CG1 ILE A 177     -33.520  -4.529 109.773  1.00 77.71           C  
ATOM   1807  CG2 ILE A 177     -35.592  -3.938 108.417  1.00 72.84           C  
ATOM   1808  CD1 ILE A 177     -34.011  -5.690 110.587  1.00 83.17           C  
ATOM   1809  H   ILE A 177     -33.051  -2.001 111.070  1.00  0.00           H  
ATOM   1810  HA  ILE A 177     -33.297  -2.379 108.193  1.00  0.00           H  
ATOM   1811  HB  ILE A 177     -35.072  -3.265 110.277  1.00  0.00           H  
ATOM   1812 HG12 ILE A 177     -33.146  -4.868 108.904  1.00  0.00           H  
ATOM   1813 HG13 ILE A 177     -32.772  -4.075 110.269  1.00  0.00           H  
ATOM   1814 HG21 ILE A 177     -36.067  -4.746 108.762  1.00  0.00           H  
ATOM   1815 HG22 ILE A 177     -36.255  -3.212 108.243  1.00  0.00           H  
ATOM   1816 HG23 ILE A 177     -35.120  -4.167 107.567  1.00  0.00           H  
ATOM   1817 HD11 ILE A 177     -34.744  -6.161 110.095  1.00  0.00           H  
ATOM   1818 HD12 ILE A 177     -33.259  -6.330 110.750  1.00  0.00           H  
ATOM   1819 HD13 ILE A 177     -34.361  -5.362 111.466  1.00  0.00           H  
ATOM   1820  N   GLN A 178     -35.100  -0.191 109.673  1.00100.01           N  
ATOM   1821  CA  GLN A 178     -36.029   0.951 109.482  1.00107.12           C  
ATOM   1822  C   GLN A 178     -35.246   2.115 108.892  1.00129.13           C  
ATOM   1823  O   GLN A 178     -35.875   3.017 108.313  1.00162.86           O  
ATOM   1824  CB  GLN A 178     -36.707   1.339 110.793  1.00 90.83           C  
ATOM   1825  CG  GLN A 178     -38.205   1.119 110.763  1.00 93.69           C  
ATOM   1826  CD  GLN A 178     -38.596  -0.320 110.498  1.00 96.75           C  
ATOM   1827  OE1 GLN A 178     -37.916  -1.258 110.902  1.00 86.78           O  
ATOM   1828  NE2 GLN A 178     -39.740  -0.516 109.867  1.00101.23           N  
ATOM   1829  H   GLN A 178     -34.691  -0.429 110.597  1.00  0.00           H  
ATOM   1830  HA  GLN A 178     -36.717   0.669 108.821  1.00  0.00           H  
ATOM   1831  HB2 GLN A 178     -36.324   0.786 111.529  1.00  0.00           H  
ATOM   1832  HB3 GLN A 178     -36.536   2.306 110.970  1.00  0.00           H  
ATOM   1833  HG2 GLN A 178     -38.590   1.395 111.648  1.00  0.00           H  
ATOM   1834  HG3 GLN A 178     -38.602   1.695 110.043  1.00  0.00           H  
ATOM   1835 HE21 GLN A 178     -40.063  -1.456 109.641  1.00  0.00           H  
ATOM   1836 HE22 GLN A 178     -40.305   0.293 109.605  1.00  0.00           H  
ATOM   1837  N   ASN A 179     -33.927   2.099 109.049  1.00129.62           N  
ATOM   1838  CA  ASN A 179     -33.081   3.167 108.463  1.00125.45           C  
ATOM   1839  C   ASN A 179     -31.910   2.526 107.737  1.00120.20           C  
ATOM   1840  O   ASN A 179     -30.804   2.532 108.273  1.00116.30           O  
ATOM   1841  CB  ASN A 179     -32.659   4.185 109.522  1.00117.25           C  
ATOM   1842  CG  ASN A 179     -33.831   4.880 110.191  1.00  0.00           C  
ATOM   1843  OD1 ASN A 179     -34.994   4.613 109.874  1.00  0.00           O  
ATOM   1844  ND2 ASN A 179     -33.525   5.766 111.138  1.00  0.00           N  
ATOM   1845  H   ASN A 179     -33.548   1.313 109.592  1.00  0.00           H  
ATOM   1846  HA  ASN A 179     -33.640   3.632 107.781  1.00  0.00           H  
ATOM   1847  HB2 ASN A 179     -32.130   3.709 110.224  1.00  0.00           H  
ATOM   1848  HB3 ASN A 179     -32.088   4.878 109.083  1.00  0.00           H  
ATOM   1849 HD22 ASN A 179     -32.568   5.944 111.365  1.00  0.00           H  
ATOM   1850 HD21 ASN A 179     -34.253   6.253 111.620  1.00  0.00           H  
ATOM   1851  N   PRO A 180     -32.124   1.962 106.523  1.00122.58           N  
ATOM   1852  CA  PRO A 180     -31.048   1.316 105.779  1.00129.31           C  
ATOM   1853  C   PRO A 180     -29.937   2.327 105.478  1.00143.79           C  
ATOM   1854  O   PRO A 180     -28.786   1.953 105.574  1.00200.48           O  
ATOM   1855  CB  PRO A 180     -31.694   0.810 104.484  1.00115.85           C  
ATOM   1856  CG  PRO A 180     -32.991   1.584 104.370  1.00112.57           C  
ATOM   1857  CD  PRO A 180     -33.394   1.960 105.784  1.00115.68           C  
ATOM   1858  HA  PRO A 180     -30.682   0.529 106.281  1.00  0.00           H  
ATOM   1859  HB2 PRO A 180     -31.105   0.996 103.695  1.00  0.00           H  
ATOM   1860  HB3 PRO A 180     -31.876  -0.173 104.535  1.00  0.00           H  
ATOM   1861  HG2 PRO A 180     -32.855   2.406 103.807  1.00  0.00           H  
ATOM   1862  HG3 PRO A 180     -33.697   1.013 103.938  1.00  0.00           H  
ATOM   1863  HD2 PRO A 180     -33.820   2.865 105.808  1.00  0.00           H  
ATOM   1864  HD3 PRO A 180     -34.029   1.287 106.169  1.00  0.00           H  
ATOM   1865  N   ILE A 181     -30.302   3.556 105.118  1.00136.42           N  
ATOM   1866  CA  ILE A 181     -29.302   4.630 104.850  1.00153.71           C  
ATOM   1867  C   ILE A 181     -28.492   4.905 106.127  1.00196.13           C  
ATOM   1868  O   ILE A 181     -27.253   5.051 106.026  1.00233.85           O  
ATOM   1869  CB  ILE A 181     -29.982   5.899 104.318  1.00125.15           C  
ATOM   1870  CG1 ILE A 181     -30.762   5.612 103.055  1.00  0.00           C  
ATOM   1871  CG2 ILE A 181     -28.955   6.987 104.088  1.00  0.00           C  
ATOM   1872  CD1 ILE A 181     -31.793   6.663 102.735  1.00  0.00           C  
ATOM   1873  H   ILE A 181     -31.321   3.711 105.038  1.00  0.00           H  
ATOM   1874  HA  ILE A 181     -28.669   4.249 104.184  1.00  0.00           H  
ATOM   1875  HB  ILE A 181     -30.620   6.219 105.017  1.00  0.00           H  
ATOM   1876 HG12 ILE A 181     -30.123   5.542 102.290  1.00  0.00           H  
ATOM   1877 HG13 ILE A 181     -31.227   4.731 103.161  1.00  0.00           H  
ATOM   1878 HG21 ILE A 181     -29.413   7.828 103.799  1.00  0.00           H  
ATOM   1879 HG22 ILE A 181     -28.451   7.161 104.934  1.00  0.00           H  
ATOM   1880 HG23 ILE A 181     -28.314   6.701 103.376  1.00  0.00           H  
ATOM   1881 HD11 ILE A 181     -31.342   7.547 102.614  1.00  0.00           H  
ATOM   1882 HD12 ILE A 181     -32.273   6.416 101.893  1.00  0.00           H  
ATOM   1883 HD13 ILE A 181     -32.451   6.726 103.486  1.00  0.00           H  
ATOM   1884  N   HIS A 182     -29.155   4.983 107.281  1.00205.51           N  
ATOM   1885  CA  HIS A 182     -28.472   5.283 108.569  1.00212.79           C  
ATOM   1886  C   HIS A 182     -27.486   4.158 108.889  1.00222.12           C  
ATOM   1887  O   HIS A 182     -26.410   4.469 109.404  1.00226.86           O  
ATOM   1888  CB  HIS A 182     -29.474   5.535 109.702  1.00218.76           C  
ATOM   1889  CG  HIS A 182     -28.983   5.166 111.064  1.00214.41           C  
ATOM   1890  ND1 HIS A 182     -28.203   6.016 111.828  1.00199.20           N  
ATOM   1891  CD2 HIS A 182     -29.170   4.051 111.804  1.00204.13           C  
ATOM   1892  CE1 HIS A 182     -27.928   5.439 112.980  1.00190.60           C  
ATOM   1893  NE2 HIS A 182     -28.509   4.232 112.991  1.00195.15           N  
ATOM   1894  H   HIS A 182     -30.176   4.820 107.215  1.00  0.00           H  
ATOM   1895  HA  HIS A 182     -27.962   6.131 108.456  1.00  0.00           H  
ATOM   1896  HB2 HIS A 182     -29.719   6.515 109.707  1.00  0.00           H  
ATOM   1897  HB3 HIS A 182     -30.315   5.007 109.514  1.00  0.00           H  
ATOM   1898  HD1 HIS A 182     -27.900   6.925 111.543  1.00  0.00           H  
ATOM   1899  HD2 HIS A 182     -29.692   3.243 111.537  1.00  0.00           H  
ATOM   1900  HE1 HIS A 182     -27.386   5.820 113.718  1.00  0.00           H  
ATOM   1901  N   HIS A 183     -27.844   2.909 108.595  1.00224.98           N  
ATOM   1902  CA  HIS A 183     -26.974   1.746 108.912  1.00202.23           C  
ATOM   1903  C   HIS A 183     -25.636   1.903 108.188  1.00222.61           C  
ATOM   1904  O   HIS A 183     -24.605   1.609 108.809  1.00274.50           O  
ATOM   1905  CB  HIS A 183     -27.649   0.426 108.545  1.00172.79           C  
ATOM   1906  CG  HIS A 183     -27.203  -0.145 107.230  1.00  0.00           C  
ATOM   1907  ND1 HIS A 183     -26.137  -0.996 107.083  1.00  0.00           N  
ATOM   1908  CD2 HIS A 183     -27.790  -0.068 106.013  1.00  0.00           C  
ATOM   1909  CE1 HIS A 183     -26.087  -1.417 105.833  1.00  0.00           C  
ATOM   1910  NE2 HIS A 183     -27.079  -0.872 105.159  1.00  0.00           N  
ATOM   1911  H   HIS A 183     -28.765   2.810 108.133  1.00  0.00           H  
ATOM   1912  HA  HIS A 183     -26.807   1.746 109.895  1.00  0.00           H  
ATOM   1913  HB2 HIS A 183     -27.456  -0.254 109.263  1.00  0.00           H  
ATOM   1914  HB3 HIS A 183     -28.646   0.567 108.503  1.00  0.00           H  
ATOM   1915  HD1 HIS A 183     -25.500  -1.258 107.809  1.00  0.00           H  
ATOM   1916  HD2 HIS A 183     -28.594   0.476 105.778  1.00  0.00           H  
ATOM   1917  HE1 HIS A 183     -25.405  -2.045 105.458  1.00  0.00           H  
ATOM   1918  N   SER A 184     -25.640   2.354 106.935  1.00205.59           N  
ATOM   1919  CA  SER A 184     -24.378   2.596 106.188  1.00165.74           C  
ATOM   1920  C   SER A 184     -23.556   3.650 106.942  1.00166.91           C  
ATOM   1921  O   SER A 184     -22.337   3.458 107.088  1.00158.65           O  
ATOM   1922  CB  SER A 184     -24.636   3.003 104.772  1.00133.23           C  
ATOM   1923  OG  SER A 184     -25.403   4.197 104.686  1.00  0.00           O  
ATOM   1924  H   SER A 184     -26.574   2.521 106.526  1.00  0.00           H  
ATOM   1925  HA  SER A 184     -23.862   1.747 106.183  1.00  0.00           H  
ATOM   1926  HB2 SER A 184     -23.764   3.156 104.300  1.00  0.00           H  
ATOM   1927  HB3 SER A 184     -25.138   2.274 104.298  1.00  0.00           H  
ATOM   1928  HG  SER A 184     -25.611   4.519 105.608  1.00  0.00           H  
ATOM   1929  N   ARG A 185     -24.199   4.725 107.402  1.00164.21           N  
ATOM   1930  CA  ARG A 185     -23.509   5.770 108.204  1.00152.65           C  
ATOM   1931  C   ARG A 185     -23.087   5.182 109.564  1.00161.26           C  
ATOM   1932  O   ARG A 185     -21.989   5.542 110.036  1.00189.75           O  
ATOM   1933  CB  ARG A 185     -24.381   7.022 108.341  1.00122.57           C  
ATOM   1934  CG  ARG A 185     -24.760   7.698 107.030  1.00  0.00           C  
ATOM   1935  CD  ARG A 185     -25.606   8.903 107.255  1.00  0.00           C  
ATOM   1936  NE  ARG A 185     -25.972   9.554 106.005  1.00  0.00           N  
ATOM   1937  CZ  ARG A 185     -26.722  10.649 105.945  1.00  0.00           C  
ATOM   1938  NH1 ARG A 185     -27.355  11.116 107.016  1.00  0.00           N  
ATOM   1939  NH2 ARG A 185     -26.886  11.264 104.776  1.00  0.00           N  
ATOM   1940  H   ARG A 185     -25.203   4.776 107.161  1.00  0.00           H  
ATOM   1941  HA  ARG A 185     -22.691   6.058 107.712  1.00  0.00           H  
ATOM   1942  HB2 ARG A 185     -25.226   6.763 108.810  1.00  0.00           H  
ATOM   1943  HB3 ARG A 185     -23.884   7.688 108.898  1.00  0.00           H  
ATOM   1944  HG2 ARG A 185     -23.924   7.971 106.553  1.00  0.00           H  
ATOM   1945  HG3 ARG A 185     -25.267   7.047 106.465  1.00  0.00           H  
ATOM   1946  HD2 ARG A 185     -26.441   8.627 107.733  1.00  0.00           H  
ATOM   1947  HD3 ARG A 185     -25.097   9.552 107.822  1.00  0.00           H  
ATOM   1948  HE  ARG A 185     -25.642   9.158 105.148  1.00  0.00           H  
ATOM   1949 HH11 ARG A 185     -27.257  10.654 107.897  1.00  0.00           H  
ATOM   1950 HH12 ARG A 185     -27.929  11.932 106.942  1.00  0.00           H  
ATOM   1951 HH21 ARG A 185     -26.431  10.912 103.958  1.00  0.00           H  
ATOM   1952 HH22 ARG A 185     -27.464  12.078 104.716  1.00  0.00           H  
ATOM   1953  N   PHE A 186     -23.889   4.300 110.172  1.00155.95           N  
ATOM   1954  CA  PHE A 186     -23.622   3.774 111.541  1.00137.61           C  
ATOM   1955  C   PHE A 186     -22.753   2.516 111.468  1.00144.89           C  
ATOM   1956  O   PHE A 186     -22.610   1.838 112.509  1.00133.09           O  
ATOM   1957  CB  PHE A 186     -24.918   3.468 112.290  1.00113.34           C  
ATOM   1958  CG  PHE A 186     -25.224   2.021 112.517  1.00  0.00           C  
ATOM   1959  CD1 PHE A 186     -24.770   1.382 113.669  1.00  0.00           C  
ATOM   1960  CD2 PHE A 186     -25.981   1.298 111.596  1.00  0.00           C  
ATOM   1961  CE1 PHE A 186     -25.045   0.046 113.908  1.00  0.00           C  
ATOM   1962  CE2 PHE A 186     -26.275  -0.048 111.804  1.00  0.00           C  
ATOM   1963  CZ  PHE A 186     -25.783  -0.676 112.962  1.00  0.00           C  
ATOM   1964  H   PHE A 186     -24.717   4.008 109.615  1.00  0.00           H  
ATOM   1965  HA  PHE A 186     -23.086   4.475 112.012  1.00  0.00           H  
ATOM   1966  HB2 PHE A 186     -24.863   3.915 113.183  1.00  0.00           H  
ATOM   1967  HB3 PHE A 186     -25.671   3.863 111.764  1.00  0.00           H  
ATOM   1968  HD1 PHE A 186     -24.236   1.898 114.338  1.00  0.00           H  
ATOM   1969  HD2 PHE A 186     -26.318   1.754 110.771  1.00  0.00           H  
ATOM   1970  HE1 PHE A 186     -24.721  -0.396 114.743  1.00  0.00           H  
ATOM   1971  HE2 PHE A 186     -26.825  -0.558 111.143  1.00  0.00           H  
ATOM   1972  HZ  PHE A 186     -25.961  -1.648 113.112  1.00  0.00           H  
ATOM   1973  N   ASN A 187     -22.211   2.202 110.284  1.00148.09           N  
ATOM   1974  CA  ASN A 187     -21.313   1.036 110.092  1.00150.45           C  
ATOM   1975  C   ASN A 187     -20.022   1.217 110.887  1.00144.23           C  
ATOM   1976  O   ASN A 187     -19.373   0.184 111.185  1.00156.18           O  
ATOM   1977  CB  ASN A 187     -20.980   0.798 108.618  1.00157.95           C  
ATOM   1978  CG  ASN A 187     -22.023  -0.023 107.889  1.00167.47           C  
ATOM   1979  OD1 ASN A 187     -22.076  -0.026 106.660  1.00155.54           O  
ATOM   1980  ND2 ASN A 187     -22.861  -0.733 108.626  1.00184.52           N  
ATOM   1981  H   ASN A 187     -22.470   2.843 109.506  1.00  0.00           H  
ATOM   1982  HA  ASN A 187     -21.789   0.241 110.473  1.00  0.00           H  
ATOM   1983  HB2 ASN A 187     -20.901   1.687 108.166  1.00  0.00           H  
ATOM   1984  HB3 ASN A 187     -20.104   0.318 108.568  1.00  0.00           H  
ATOM   1985 HD22 ASN A 187     -22.784  -0.701 109.629  1.00  0.00           H  
ATOM   1986 HD21 ASN A 187     -23.563  -1.295 108.198  1.00  0.00           H  
ATOM   1987  N   SER A 188     -19.649   2.460 111.205  1.00117.92           N  
ATOM   1988  CA  SER A 188     -18.323   2.762 111.807  1.00100.92           C  
ATOM   1989  C   SER A 188     -18.101   1.917 113.068  1.00108.63           C  
ATOM   1990  O   SER A 188     -19.022   1.822 113.895  1.00135.61           O  
ATOM   1991  CB  SER A 188     -18.174   4.213 112.089  1.00 79.95           C  
ATOM   1992  OG  SER A 188     -16.931   4.454 112.712  1.00 78.97           O  
ATOM   1993  H   SER A 188     -20.351   3.195 111.001  1.00  0.00           H  
ATOM   1994  HA  SER A 188     -17.623   2.511 111.137  1.00  0.00           H  
ATOM   1995  HB2 SER A 188     -18.208   4.729 111.238  1.00  0.00           H  
ATOM   1996  HB3 SER A 188     -18.899   4.515 112.702  1.00  0.00           H  
ATOM   1997  HG  SER A 188     -16.416   3.623 112.834  1.00  0.00           H  
ATOM   1998  N   ARG A 189     -16.918   1.329 113.211  1.00105.92           N  
ATOM   1999  CA  ARG A 189     -16.534   0.588 114.436  1.00 93.98           C  
ATOM   2000  C   ARG A 189     -16.577   1.570 115.605  1.00 86.24           C  
ATOM   2001  O   ARG A 189     -16.969   1.159 116.694  1.00 98.97           O  
ATOM   2002  CB  ARG A 189     -15.127   0.015 114.289  1.00 95.17           C  
ATOM   2003  CG  ARG A 189     -14.664  -0.867 115.439  1.00 98.16           C  
ATOM   2004  CD  ARG A 189     -13.152  -1.018 115.379  1.00112.28           C  
ATOM   2005  NE  ARG A 189     -12.679  -1.635 114.140  1.00108.63           N  
ATOM   2006  CZ  ARG A 189     -12.334  -2.914 114.009  1.00113.28           C  
ATOM   2007  NH1 ARG A 189     -12.380  -3.740 115.049  1.00115.22           N  
ATOM   2008  NH2 ARG A 189     -11.936  -3.360 112.829  1.00112.92           N  
ATOM   2009  H   ARG A 189     -16.278   1.428 112.395  1.00  0.00           H  
ATOM   2010  HA  ARG A 189     -17.199  -0.131 114.591  1.00  0.00           H  
ATOM   2011  HB2 ARG A 189     -15.097  -0.531 113.451  1.00  0.00           H  
ATOM   2012  HB3 ARG A 189     -14.485   0.778 114.209  1.00  0.00           H  
ATOM   2013  HG2 ARG A 189     -14.901  -0.443 116.298  1.00  0.00           H  
ATOM   2014  HG3 ARG A 189     -15.069  -1.763 115.353  1.00  0.00           H  
ATOM   2015  HD2 ARG A 189     -12.746  -0.106 115.468  1.00  0.00           H  
ATOM   2016  HD3 ARG A 189     -12.867  -1.582 116.157  1.00  0.00           H  
ATOM   2017  HE  ARG A 189     -12.609  -1.046 113.321  1.00  0.00           H  
ATOM   2018 HH11 ARG A 189     -12.693  -3.418 115.940  1.00  0.00           H  
ATOM   2019 HH12 ARG A 189     -12.098  -4.697 114.937  1.00  0.00           H  
ATOM   2020 HH21 ARG A 189     -11.913  -2.746 112.038  1.00  0.00           H  
ATOM   2021 HH22 ARG A 189     -11.656  -4.316 112.721  1.00  0.00           H  
ATOM   2022  N   THR A 190     -16.169   2.815 115.377  1.00 75.91           N  
ATOM   2023  CA  THR A 190     -16.181   3.866 116.421  1.00 72.15           C  
ATOM   2024  C   THR A 190     -17.617   4.067 116.897  1.00 72.10           C  
ATOM   2025  O   THR A 190     -17.837   4.158 118.104  1.00 81.03           O  
ATOM   2026  CB  THR A 190     -15.611   5.187 115.913  1.00 72.61           C  
ATOM   2027  OG1 THR A 190     -14.416   4.854 115.201  1.00 89.58           O  
ATOM   2028  CG2 THR A 190     -15.323   6.181 117.014  1.00 70.54           C  
ATOM   2029  H   THR A 190     -15.839   2.996 114.406  1.00  0.00           H  
ATOM   2030  HA  THR A 190     -15.631   3.548 117.188  1.00  0.00           H  
ATOM   2031  HB  THR A 190     -16.262   5.602 115.264  1.00  0.00           H  
ATOM   2032  HG1 THR A 190     -14.250   3.873 115.209  1.00  0.00           H  
ATOM   2033 HG21 THR A 190     -16.096   6.814 117.119  1.00  0.00           H  
ATOM   2034 HG22 THR A 190     -15.177   5.700 117.884  1.00  0.00           H  
ATOM   2035 HG23 THR A 190     -14.498   6.710 116.794  1.00  0.00           H  
ATOM   2036  N   LYS A 191     -18.570   4.098 115.983  1.00 70.59           N  
ATOM   2037  CA  LYS A 191     -19.988   4.238 116.372  1.00 76.40           C  
ATOM   2038  C   LYS A 191     -20.388   3.040 117.217  1.00 64.71           C  
ATOM   2039  O   LYS A 191     -21.031   3.250 118.246  1.00 57.95           O  
ATOM   2040  CB  LYS A 191     -20.877   4.380 115.139  1.00 95.93           C  
ATOM   2041  CG  LYS A 191     -20.725   5.724 114.419  1.00112.25           C  
ATOM   2042  CD  LYS A 191     -21.053   6.925 115.314  1.00110.45           C  
ATOM   2043  CE  LYS A 191     -20.524   8.244 114.797  1.00 93.70           C  
ATOM   2044  NZ  LYS A 191     -19.049   8.325 114.919  1.00 88.60           N  
ATOM   2045  H   LYS A 191     -18.259   4.019 115.004  1.00  0.00           H  
ATOM   2046  HA  LYS A 191     -20.088   5.070 116.914  1.00  0.00           H  
ATOM   2047  HB2 LYS A 191     -20.642   3.657 114.495  1.00  0.00           H  
ATOM   2048  HB3 LYS A 191     -21.828   4.288 115.423  1.00  0.00           H  
ATOM   2049  HG2 LYS A 191     -19.778   5.814 114.097  1.00  0.00           H  
ATOM   2050  HG3 LYS A 191     -21.339   5.739 113.625  1.00  0.00           H  
ATOM   2051  HD2 LYS A 191     -22.053   6.989 115.400  1.00  0.00           H  
ATOM   2052  HD3 LYS A 191     -20.663   6.755 116.225  1.00  0.00           H  
ATOM   2053  HE2 LYS A 191     -20.782   8.344 113.832  1.00  0.00           H  
ATOM   2054  HE3 LYS A 191     -20.940   8.992 115.322  1.00  0.00           H  
ATOM   2055  HZ1 LYS A 191     -18.721   7.586 115.509  1.00  0.00           H  
ATOM   2056  HZ2 LYS A 191     -18.633   8.237 114.013  1.00  0.00           H  
ATOM   2057  HZ3 LYS A 191     -18.794   9.207 115.318  1.00  0.00           H  
ATOM   2058  N   ALA A 192     -19.986   1.843 116.811  1.00 60.94           N  
ATOM   2059  CA  ALA A 192     -20.305   0.611 117.567  1.00 62.59           C  
ATOM   2060  C   ALA A 192     -19.691   0.694 118.966  1.00 67.81           C  
ATOM   2061  O   ALA A 192     -20.409   0.403 119.934  1.00 69.72           O  
ATOM   2062  CB  ALA A 192     -19.824  -0.597 116.833  1.00 53.24           C  
ATOM   2063  H   ALA A 192     -19.436   1.835 115.932  1.00  0.00           H  
ATOM   2064  HA  ALA A 192     -21.298   0.541 117.654  1.00  0.00           H  
ATOM   2065  HB1 ALA A 192     -18.823  -0.661 116.886  1.00  0.00           H  
ATOM   2066  HB2 ALA A 192     -20.221  -1.429 117.233  1.00  0.00           H  
ATOM   2067  HB3 ALA A 192     -20.092  -0.547 115.866  1.00  0.00           H  
ATOM   2068  N   PHE A 193     -18.422   1.085 119.058  1.00 72.22           N  
ATOM   2069  CA  PHE A 193     -17.691   1.152 120.351  1.00 72.73           C  
ATOM   2070  C   PHE A 193     -18.316   2.226 121.237  1.00 66.39           C  
ATOM   2071  O   PHE A 193     -18.406   1.988 122.438  1.00 82.94           O  
ATOM   2072  CB  PHE A 193     -16.188   1.355 120.146  1.00 81.63           C  
ATOM   2073  CG  PHE A 193     -15.443   0.107 119.728  1.00 99.18           C  
ATOM   2074  CD1 PHE A 193     -16.090  -1.118 119.600  1.00107.46           C  
ATOM   2075  CD2 PHE A 193     -14.082   0.146 119.478  1.00103.65           C  
ATOM   2076  CE1 PHE A 193     -15.401  -2.260 119.220  1.00100.37           C  
ATOM   2077  CE2 PHE A 193     -13.397  -0.998 119.097  1.00101.94           C  
ATOM   2078  CZ  PHE A 193     -14.056  -2.198 118.965  1.00 99.36           C  
ATOM   2079  H   PHE A 193     -17.976   1.342 118.153  1.00  0.00           H  
ATOM   2080  HA  PHE A 193     -17.838   0.274 120.803  1.00  0.00           H  
ATOM   2081  HB2 PHE A 193     -16.066   2.032 119.435  1.00  0.00           H  
ATOM   2082  HB3 PHE A 193     -15.803   1.664 121.004  1.00  0.00           H  
ATOM   2083  HD1 PHE A 193     -17.071  -1.179 119.784  1.00  0.00           H  
ATOM   2084  HD2 PHE A 193     -13.585   1.010 119.572  1.00  0.00           H  
ATOM   2085  HE1 PHE A 193     -15.904  -3.133 119.136  1.00  0.00           H  
ATOM   2086  HE2 PHE A 193     -12.395  -0.938 118.917  1.00  0.00           H  
ATOM   2087  HZ  PHE A 193     -13.558  -3.021 118.684  1.00  0.00           H  
ATOM   2088  N   LEU A 194     -18.750   3.338 120.657  1.00 55.21           N  
ATOM   2089  CA  LEU A 194     -19.419   4.398 121.434  1.00 59.91           C  
ATOM   2090  C   LEU A 194     -20.655   3.799 122.085  1.00 63.28           C  
ATOM   2091  O   LEU A 194     -20.913   4.124 123.259  1.00 66.63           O  
ATOM   2092  CB  LEU A 194     -19.832   5.542 120.509  1.00 64.50           C  
ATOM   2093  CG  LEU A 194     -18.773   6.586 120.190  1.00 66.93           C  
ATOM   2094  CD1 LEU A 194     -19.286   7.537 119.131  1.00 68.96           C  
ATOM   2095  CD2 LEU A 194     -18.357   7.359 121.420  1.00 65.97           C  
ATOM   2096  H   LEU A 194     -18.586   3.401 119.639  1.00  0.00           H  
ATOM   2097  HA  LEU A 194     -18.796   4.705 122.146  1.00  0.00           H  
ATOM   2098  HB2 LEU A 194     -20.128   5.140 119.641  1.00  0.00           H  
ATOM   2099  HB3 LEU A 194     -20.602   6.015 120.936  1.00  0.00           H  
ATOM   2100  HG  LEU A 194     -17.951   6.126 119.856  1.00  0.00           H  
ATOM   2101 HD11 LEU A 194     -20.111   7.999 119.461  1.00  0.00           H  
ATOM   2102 HD12 LEU A 194     -18.586   8.223 118.924  1.00  0.00           H  
ATOM   2103 HD13 LEU A 194     -19.505   7.028 118.296  1.00  0.00           H  
ATOM   2104 HD21 LEU A 194     -17.979   6.731 122.104  1.00  0.00           H  
ATOM   2105 HD22 LEU A 194     -17.660   8.037 121.176  1.00  0.00           H  
ATOM   2106 HD23 LEU A 194     -19.151   7.830 121.810  1.00  0.00           H  
ATOM   2107  N   LYS A 195     -21.404   2.992 121.330  1.00 72.10           N  
ATOM   2108  CA  LYS A 195     -22.659   2.382 121.836  1.00 69.02           C  
ATOM   2109  C   LYS A 195     -22.317   1.365 122.927  1.00 61.06           C  
ATOM   2110  O   LYS A 195     -23.061   1.284 123.908  1.00 55.91           O  
ATOM   2111  CB  LYS A 195     -23.430   1.684 120.722  1.00 64.50           C  
ATOM   2112  CG  LYS A 195     -23.964   2.563 119.601  1.00 66.10           C  
ATOM   2113  CD  LYS A 195     -24.769   1.775 118.561  1.00 65.91           C  
ATOM   2114  CE  LYS A 195     -25.120   2.565 117.318  1.00 62.61           C  
ATOM   2115  NZ  LYS A 195     -23.968   2.577 116.389  1.00 72.97           N  
ATOM   2116  H   LYS A 195     -21.045   2.826 120.373  1.00  0.00           H  
ATOM   2117  HA  LYS A 195     -23.225   3.102 122.228  1.00  0.00           H  
ATOM   2118  HB2 LYS A 195     -22.824   0.988 120.310  1.00  0.00           H  
ATOM   2119  HB3 LYS A 195     -24.214   1.200 121.139  1.00  0.00           H  
ATOM   2120  HG2 LYS A 195     -24.559   3.271 119.993  1.00  0.00           H  
ATOM   2121  HG3 LYS A 195     -23.194   3.009 119.136  1.00  0.00           H  
ATOM   2122  HD2 LYS A 195     -24.230   0.970 118.290  1.00  0.00           H  
ATOM   2123  HD3 LYS A 195     -25.620   1.460 118.994  1.00  0.00           H  
ATOM   2124  HE2 LYS A 195     -25.903   2.139 116.871  1.00  0.00           H  
ATOM   2125  HE3 LYS A 195     -25.346   3.500 117.579  1.00  0.00           H  
ATOM   2126  HZ1 LYS A 195     -23.965   1.736 115.847  1.00  0.00           H  
ATOM   2127  HZ2 LYS A 195     -24.038   3.366 115.777  1.00  0.00           H  
ATOM   2128  HZ3 LYS A 195     -23.116   2.638 116.911  1.00  0.00           H  
ATOM   2129  N   ILE A 196     -21.230   0.625 122.771  1.00 50.84           N  
ATOM   2130  CA  ILE A 196     -20.829  -0.325 123.835  1.00 53.94           C  
ATOM   2131  C   ILE A 196     -20.481   0.489 125.081  1.00 56.10           C  
ATOM   2132  O   ILE A 196     -20.936   0.155 126.178  1.00 65.15           O  
ATOM   2133  CB  ILE A 196     -19.648  -1.189 123.382  1.00 60.03           C  
ATOM   2134  CG1 ILE A 196     -19.953  -1.952 122.096  1.00 69.64           C  
ATOM   2135  CG2 ILE A 196     -19.255  -2.146 124.479  1.00 59.75           C  
ATOM   2136  CD1 ILE A 196     -18.777  -2.731 121.551  1.00 73.17           C  
ATOM   2137  H   ILE A 196     -20.711   0.753 121.900  1.00  0.00           H  
ATOM   2138  HA  ILE A 196     -21.642  -0.849 124.052  1.00  0.00           H  
ATOM   2139  HB  ILE A 196     -18.871  -0.582 123.204  1.00  0.00           H  
ATOM   2140 HG12 ILE A 196     -20.707  -2.584 122.274  1.00  0.00           H  
ATOM   2141 HG13 ILE A 196     -20.249  -1.293 121.403  1.00  0.00           H  
ATOM   2142 HG21 ILE A 196     -18.440  -2.659 124.207  1.00  0.00           H  
ATOM   2143 HG22 ILE A 196     -19.057  -1.639 125.319  1.00  0.00           H  
ATOM   2144 HG23 ILE A 196     -20.002  -2.788 124.654  1.00  0.00           H  
ATOM   2145 HD11 ILE A 196     -18.480  -3.401 122.230  1.00  0.00           H  
ATOM   2146 HD12 ILE A 196     -19.051  -3.202 120.713  1.00  0.00           H  
ATOM   2147 HD13 ILE A 196     -18.027  -2.102 121.351  1.00  0.00           H  
ATOM   2148  N   ILE A 197     -19.673   1.523 124.915  1.00 63.21           N  
ATOM   2149  CA  ILE A 197     -19.153   2.363 126.025  1.00 69.68           C  
ATOM   2150  C   ILE A 197     -20.306   3.124 126.696  1.00 68.56           C  
ATOM   2151  O   ILE A 197     -20.223   3.360 127.925  1.00 59.69           O  
ATOM   2152  CB  ILE A 197     -18.035   3.224 125.415  1.00 78.68           C  
ATOM   2153  CG1 ILE A 197     -16.684   2.550 125.687  1.00 76.82           C  
ATOM   2154  CG2 ILE A 197     -18.113   4.680 125.848  1.00 82.64           C  
ATOM   2155  CD1 ILE A 197     -15.568   2.977 124.758  1.00 81.62           C  
ATOM   2156  H   ILE A 197     -19.416   1.716 123.913  1.00  0.00           H  
ATOM   2157  HA  ILE A 197     -18.795   1.726 126.705  1.00  0.00           H  
ATOM   2158  HB  ILE A 197     -18.169   3.255 124.437  1.00  0.00           H  
ATOM   2159 HG12 ILE A 197     -16.417   2.752 126.631  1.00  0.00           H  
ATOM   2160 HG13 ILE A 197     -16.810   1.559 125.604  1.00  0.00           H  
ATOM   2161 HG21 ILE A 197     -17.421   5.211 125.361  1.00  0.00           H  
ATOM   2162 HG22 ILE A 197     -19.019   5.043 125.637  1.00  0.00           H  
ATOM   2163 HG23 ILE A 197     -17.950   4.745 126.831  1.00  0.00           H  
ATOM   2164 HD11 ILE A 197     -15.424   3.962 124.844  1.00  0.00           H  
ATOM   2165 HD12 ILE A 197     -14.729   2.493 125.004  1.00  0.00           H  
ATOM   2166 HD13 ILE A 197     -15.818   2.756 123.816  1.00  0.00           H  
ATOM   2167  N   ALA A 198     -21.382   3.409 125.961  1.00 68.13           N  
ATOM   2168  CA  ALA A 198     -22.666   3.859 126.554  1.00 66.99           C  
ATOM   2169  C   ALA A 198     -23.200   2.777 127.501  1.00 60.76           C  
ATOM   2170  O   ALA A 198     -23.625   3.117 128.602  1.00 57.81           O  
ATOM   2171  CB  ALA A 198     -23.673   4.198 125.480  1.00 71.37           C  
ATOM   2172  H   ALA A 198     -21.252   3.291 124.934  1.00  0.00           H  
ATOM   2173  HA  ALA A 198     -22.497   4.691 127.078  1.00  0.00           H  
ATOM   2174  HB1 ALA A 198     -23.355   4.989 124.954  1.00  0.00           H  
ATOM   2175  HB2 ALA A 198     -23.787   3.418 124.863  1.00  0.00           H  
ATOM   2176  HB3 ALA A 198     -24.556   4.416 125.899  1.00  0.00           H  
ATOM   2177  N   VAL A 199     -23.146   1.512 127.112  1.00 58.17           N  
ATOM   2178  CA  VAL A 199     -23.831   0.429 127.872  1.00 64.12           C  
ATOM   2179  C   VAL A 199     -23.041   0.124 129.143  1.00 62.69           C  
ATOM   2180  O   VAL A 199     -23.667  -0.023 130.209  1.00 74.15           O  
ATOM   2181  CB  VAL A 199     -24.036  -0.813 126.989  1.00 67.29           C  
ATOM   2182  CG1 VAL A 199     -24.442  -2.055 127.761  1.00 63.15           C  
ATOM   2183  CG2 VAL A 199     -25.054  -0.519 125.912  1.00 70.57           C  
ATOM   2184  H   VAL A 199     -22.601   1.330 126.253  1.00  0.00           H  
ATOM   2185  HA  VAL A 199     -24.731   0.769 128.134  1.00  0.00           H  
ATOM   2186  HB  VAL A 199     -23.154  -1.019 126.545  1.00  0.00           H  
ATOM   2187 HG11 VAL A 199     -25.221  -1.844 128.352  1.00  0.00           H  
ATOM   2188 HG12 VAL A 199     -24.700  -2.780 127.121  1.00  0.00           H  
ATOM   2189 HG13 VAL A 199     -23.675  -2.367 128.323  1.00  0.00           H  
ATOM   2190 HG21 VAL A 199     -25.968  -0.468 126.319  1.00  0.00           H  
ATOM   2191 HG22 VAL A 199     -24.836   0.355 125.474  1.00  0.00           H  
ATOM   2192 HG23 VAL A 199     -25.036  -1.248 125.225  1.00  0.00           H  
ATOM   2193  N   TRP A 200     -21.727   0.002 129.053  1.00 56.73           N  
ATOM   2194  CA  TRP A 200     -20.894  -0.346 130.222  1.00 66.01           C  
ATOM   2195  C   TRP A 200     -21.013   0.761 131.263  1.00 74.43           C  
ATOM   2196  O   TRP A 200     -21.152   0.455 132.470  1.00 74.73           O  
ATOM   2197  CB  TRP A 200     -19.445  -0.588 129.812  1.00 69.05           C  
ATOM   2198  CG  TRP A 200     -19.201  -1.966 129.268  1.00 75.27           C  
ATOM   2199  CD1 TRP A 200     -19.053  -2.321 127.962  1.00 76.36           C  
ATOM   2200  CD2 TRP A 200     -19.061  -3.190 130.010  1.00 77.06           C  
ATOM   2201  NE1 TRP A 200     -18.826  -3.669 127.841  1.00 68.34           N  
ATOM   2202  CE2 TRP A 200     -18.829  -4.228 129.081  1.00 68.50           C  
ATOM   2203  CE3 TRP A 200     -19.089  -3.500 131.372  1.00 83.59           C  
ATOM   2204  CZ2 TRP A 200     -18.640  -5.547 129.470  1.00 68.80           C  
ATOM   2205  CZ3 TRP A 200     -18.893  -4.806 131.760  1.00 81.38           C  
ATOM   2206  CH2 TRP A 200     -18.672  -5.809 130.820  1.00 78.46           C  
ATOM   2207  H   TRP A 200     -21.329   0.167 128.109  1.00  0.00           H  
ATOM   2208  HA  TRP A 200     -21.269  -1.181 130.618  1.00  0.00           H  
ATOM   2209  HB2 TRP A 200     -19.197   0.057 129.100  1.00  0.00           H  
ATOM   2210  HB3 TRP A 200     -18.860  -0.478 130.606  1.00  0.00           H  
ATOM   2211  HD1 TRP A 200     -19.103  -1.683 127.186  1.00  0.00           H  
ATOM   2212  HE1 TRP A 200     -18.682  -4.158 126.980  1.00  0.00           H  
ATOM   2213  HE3 TRP A 200     -19.247  -2.787 132.055  1.00  0.00           H  
ATOM   2214  HZ2 TRP A 200     -18.489  -6.266 128.791  1.00  0.00           H  
ATOM   2215  HZ3 TRP A 200     -18.911  -5.033 132.732  1.00  0.00           H  
ATOM   2216  HH2 TRP A 200     -18.532  -6.751 131.141  1.00  0.00           H  
ATOM   2217  N   THR A 201     -20.977   2.015 130.830  1.00 76.19           N  
ATOM   2218  CA  THR A 201     -21.121   3.156 131.769  1.00 72.56           C  
ATOM   2219  C   THR A 201     -22.578   3.307 132.218  1.00 68.25           C  
ATOM   2220  O   THR A 201     -22.806   3.962 133.225  1.00 72.73           O  
ATOM   2221  CB  THR A 201     -20.549   4.431 131.155  1.00 64.04           C  
ATOM   2222  OG1 THR A 201     -21.219   4.603 129.918  1.00 65.26           O  
ATOM   2223  CG2 THR A 201     -19.063   4.350 130.909  1.00 60.10           C  
ATOM   2224  H   THR A 201     -20.845   2.136 129.815  1.00  0.00           H  
ATOM   2225  HA  THR A 201     -20.557   2.967 132.576  1.00  0.00           H  
ATOM   2226  HB  THR A 201     -20.771   5.213 131.754  1.00  0.00           H  
ATOM   2227  HG1 THR A 201     -21.880   3.878 129.747  1.00  0.00           H  
ATOM   2228 HG21 THR A 201     -18.734   3.416 131.079  1.00  0.00           H  
ATOM   2229 HG22 THR A 201     -18.855   4.597 129.958  1.00  0.00           H  
ATOM   2230 HG23 THR A 201     -18.575   4.981 131.521  1.00  0.00           H  
ATOM   2231  N   ILE A 202     -23.547   2.753 131.509  1.00 63.88           N  
ATOM   2232  CA  ILE A 202     -24.908   2.625 132.106  1.00 63.50           C  
ATOM   2233  C   ILE A 202     -24.841   1.548 133.200  1.00 67.22           C  
ATOM   2234  O   ILE A 202     -25.359   1.805 134.299  1.00 71.02           O  
ATOM   2235  CB  ILE A 202     -25.961   2.349 131.021  1.00 66.04           C  
ATOM   2236  CG1 ILE A 202     -26.344   3.636 130.290  1.00 72.80           C  
ATOM   2237  CG2 ILE A 202     -27.193   1.653 131.571  1.00 59.67           C  
ATOM   2238  CD1 ILE A 202     -27.190   3.419 129.043  1.00 71.21           C  
ATOM   2239  H   ILE A 202     -23.312   2.435 130.572  1.00  0.00           H  
ATOM   2240  HA  ILE A 202     -25.084   3.485 132.562  1.00  0.00           H  
ATOM   2241  HB  ILE A 202     -25.561   1.724 130.356  1.00  0.00           H  
ATOM   2242 HG12 ILE A 202     -26.850   4.223 130.922  1.00  0.00           H  
ATOM   2243 HG13 ILE A 202     -25.503   4.109 130.023  1.00  0.00           H  
ATOM   2244 HG21 ILE A 202     -27.812   1.423 130.821  1.00  0.00           H  
ATOM   2245 HG22 ILE A 202     -26.922   0.816 132.044  1.00  0.00           H  
ATOM   2246 HG23 ILE A 202     -27.662   2.259 132.213  1.00  0.00           H  
ATOM   2247 HD11 ILE A 202     -28.038   2.961 129.299  1.00  0.00           H  
ATOM   2248 HD12 ILE A 202     -27.394   4.303 128.629  1.00  0.00           H  
ATOM   2249 HD13 ILE A 202     -26.682   2.853 128.398  1.00  0.00           H  
ATOM   2250  N   SER A 203     -24.185   0.410 132.950  1.00 61.24           N  
ATOM   2251  CA  SER A 203     -24.168  -0.761 133.867  1.00 56.02           C  
ATOM   2252  C   SER A 203     -23.339  -0.466 135.125  1.00 54.64           C  
ATOM   2253  O   SER A 203     -23.667  -0.965 136.226  1.00 44.65           O  
ATOM   2254  CB  SER A 203     -23.630  -1.951 133.166  1.00 52.66           C  
ATOM   2255  OG  SER A 203     -24.400  -2.247 132.026  1.00 46.32           O  
ATOM   2256  H   SER A 203     -23.670   0.405 132.036  1.00  0.00           H  
ATOM   2257  HA  SER A 203     -25.114  -0.936 134.152  1.00  0.00           H  
ATOM   2258  HB2 SER A 203     -22.688  -1.779 132.877  1.00  0.00           H  
ATOM   2259  HB3 SER A 203     -23.650  -2.743 133.777  1.00  0.00           H  
ATOM   2260  HG  SER A 203     -25.144  -1.603 131.920  1.00  0.00           H  
ATOM   2261  N   VAL A 204     -22.252   0.275 134.978  1.00 58.36           N  
ATOM   2262  CA  VAL A 204     -21.473   0.753 136.156  1.00 65.86           C  
ATOM   2263  C   VAL A 204     -22.334   1.748 136.952  1.00 65.27           C  
ATOM   2264  O   VAL A 204     -22.324   1.659 138.190  1.00 66.22           O  
ATOM   2265  CB  VAL A 204     -20.138   1.349 135.687  1.00 74.10           C  
ATOM   2266  CG1 VAL A 204     -19.438   2.141 136.772  1.00 71.79           C  
ATOM   2267  CG2 VAL A 204     -19.225   0.254 135.168  1.00 78.69           C  
ATOM   2268  H   VAL A 204     -21.985   0.496 134.007  1.00  0.00           H  
ATOM   2269  HA  VAL A 204     -21.290  -0.033 136.736  1.00  0.00           H  
ATOM   2270  HB  VAL A 204     -20.337   1.989 134.938  1.00  0.00           H  
ATOM   2271 HG11 VAL A 204     -18.703   2.688 136.369  1.00  0.00           H  
ATOM   2272 HG12 VAL A 204     -20.093   2.749 137.222  1.00  0.00           H  
ATOM   2273 HG13 VAL A 204     -19.050   1.515 137.450  1.00  0.00           H  
ATOM   2274 HG21 VAL A 204     -19.395   0.114 134.192  1.00  0.00           H  
ATOM   2275 HG22 VAL A 204     -18.271   0.523 135.306  1.00  0.00           H  
ATOM   2276 HG23 VAL A 204     -19.408  -0.595 135.665  1.00  0.00           H  
ATOM   2277  N   GLY A 205     -23.105   2.608 136.264  1.00 59.38           N  
ATOM   2278  CA  GLY A 205     -24.072   3.543 136.879  1.00 52.70           C  
ATOM   2279  C   GLY A 205     -25.139   2.816 137.681  1.00 50.51           C  
ATOM   2280  O   GLY A 205     -25.433   3.216 138.812  1.00 49.02           O  
ATOM   2281  H   GLY A 205     -22.960   2.560 135.222  1.00  0.00           H  
ATOM   2282  HA2 GLY A 205     -23.571   4.180 137.481  1.00  0.00           H  
ATOM   2283  HA3 GLY A 205     -24.508   4.087 136.148  1.00  0.00           H  
ATOM   2284  N   ILE A 206     -25.721   1.766 137.124  1.00 52.55           N  
ATOM   2285  CA  ILE A 206     -26.824   1.045 137.810  1.00 57.72           C  
ATOM   2286  C   ILE A 206     -26.276   0.195 138.957  1.00 59.55           C  
ATOM   2287  O   ILE A 206     -26.881   0.198 140.033  1.00 63.70           O  
ATOM   2288  CB  ILE A 206     -27.634   0.213 136.818  1.00 62.23           C  
ATOM   2289  CG1 ILE A 206     -28.155   1.072 135.674  1.00 60.12           C  
ATOM   2290  CG2 ILE A 206     -28.788  -0.472 137.534  1.00 67.09           C  
ATOM   2291  CD1 ILE A 206     -28.696   0.257 134.549  1.00 64.26           C  
ATOM   2292  H   ILE A 206     -25.362   1.489 136.198  1.00  0.00           H  
ATOM   2293  HA  ILE A 206     -27.397   1.754 138.221  1.00  0.00           H  
ATOM   2294  HB  ILE A 206     -27.031  -0.484 136.431  1.00  0.00           H  
ATOM   2295 HG12 ILE A 206     -28.871   1.667 136.029  1.00  0.00           H  
ATOM   2296 HG13 ILE A 206     -27.402   1.634 135.341  1.00  0.00           H  
ATOM   2297 HG21 ILE A 206     -29.283  -1.054 136.890  1.00  0.00           H  
ATOM   2298 HG22 ILE A 206     -28.433  -1.031 138.281  1.00  0.00           H  
ATOM   2299 HG23 ILE A 206     -29.409   0.218 137.902  1.00  0.00           H  
ATOM   2300 HD11 ILE A 206     -29.456  -0.312 134.873  1.00  0.00           H  
ATOM   2301 HD12 ILE A 206     -29.028   0.859 133.819  1.00  0.00           H  
ATOM   2302 HD13 ILE A 206     -27.977  -0.337 134.180  1.00  0.00           H  
ATOM   2303  N   SER A 207     -25.158  -0.490 138.777  1.00 66.16           N  
ATOM   2304  CA  SER A 207     -24.634  -1.406 139.823  1.00 78.89           C  
ATOM   2305  C   SER A 207     -23.949  -0.667 140.994  1.00 87.55           C  
ATOM   2306  O   SER A 207     -23.651  -1.331 142.007  1.00 81.14           O  
ATOM   2307  CB  SER A 207     -23.728  -2.380 139.178  1.00 86.96           C  
ATOM   2308  OG  SER A 207     -24.418  -3.056 138.143  1.00102.99           O  
ATOM   2309  H   SER A 207     -24.683  -0.345 137.872  1.00  0.00           H  
ATOM   2310  HA  SER A 207     -25.419  -1.919 140.201  1.00  0.00           H  
ATOM   2311  HB2 SER A 207     -22.946  -1.910 138.779  1.00  0.00           H  
ATOM   2312  HB3 SER A 207     -23.421  -3.055 139.842  1.00  0.00           H  
ATOM   2313  HG  SER A 207     -25.347  -2.747 138.060  1.00  0.00           H  
ATOM   2314  N   MET A 208     -23.699   0.645 140.877  1.00 96.19           N  
ATOM   2315  CA  MET A 208     -22.912   1.493 141.827  1.00 89.54           C  
ATOM   2316  C   MET A 208     -23.472   1.603 143.258  1.00 83.03           C  
ATOM   2317  O   MET A 208     -22.677   1.813 144.178  1.00 69.46           O  
ATOM   2318  CB  MET A 208     -22.768   2.906 141.250  1.00101.03           C  
ATOM   2319  CG  MET A 208     -21.546   3.603 141.756  1.00106.17           C  
ATOM   2320  SD  MET A 208     -20.089   2.957 140.915  1.00112.79           S  
ATOM   2321  CE  MET A 208     -19.915   4.264 139.705  1.00110.33           C  
ATOM   2322  H   MET A 208     -24.129   1.072 140.000  1.00  0.00           H  
ATOM   2323  HA  MET A 208     -21.977   1.087 141.887  1.00  0.00           H  
ATOM   2324  HB2 MET A 208     -22.721   2.839 140.250  1.00  0.00           H  
ATOM   2325  HB3 MET A 208     -23.581   3.438 141.502  1.00  0.00           H  
ATOM   2326  HG2 MET A 208     -21.634   4.601 141.596  1.00  0.00           H  
ATOM   2327  HG3 MET A 208     -21.466   3.466 142.758  1.00  0.00           H  
ATOM   2328  HE1 MET A 208     -20.575   4.127 138.964  1.00  0.00           H  
ATOM   2329  HE2 MET A 208     -20.085   5.150 140.140  1.00  0.00           H  
ATOM   2330  HE3 MET A 208     -18.987   4.253 139.329  1.00  0.00           H  
ATOM   2331  N   PRO A 209     -24.799   1.583 143.570  1.00 84.83           N  
ATOM   2332  CA  PRO A 209     -25.229   1.427 144.966  1.00 76.61           C  
ATOM   2333  C   PRO A 209     -24.676   0.242 145.764  1.00 71.57           C  
ATOM   2334  O   PRO A 209     -24.578   0.381 146.961  1.00 76.82           O  
ATOM   2335  CB  PRO A 209     -26.753   1.238 144.859  1.00 79.42           C  
ATOM   2336  CG  PRO A 209     -27.101   2.114 143.694  1.00 85.70           C  
ATOM   2337  CD  PRO A 209     -25.954   1.934 142.715  1.00 82.52           C  
ATOM   2338  HA  PRO A 209     -25.057   2.310 145.485  1.00  0.00           H  
ATOM   2339  HB2 PRO A 209     -26.975   0.289 144.672  1.00  0.00           H  
ATOM   2340  HB3 PRO A 209     -27.203   1.547 145.687  1.00  0.00           H  
ATOM   2341  HG2 PRO A 209     -27.966   1.826 143.281  1.00  0.00           H  
ATOM   2342  HG3 PRO A 209     -27.173   3.070 143.980  1.00  0.00           H  
ATOM   2343  HD2 PRO A 209     -26.146   1.198 142.065  1.00  0.00           H  
ATOM   2344  HD3 PRO A 209     -25.773   2.781 142.210  1.00  0.00           H  
ATOM   2345  N   ILE A 210     -24.362  -0.881 145.116  1.00 76.00           N  
ATOM   2346  CA  ILE A 210     -23.894  -2.125 145.799  1.00 74.07           C  
ATOM   2347  C   ILE A 210     -22.551  -1.898 146.509  1.00 70.44           C  
ATOM   2348  O   ILE A 210     -22.435  -2.228 147.694  1.00 65.43           O  
ATOM   2349  CB  ILE A 210     -23.945  -3.324 144.835  1.00 72.00           C  
ATOM   2350  CG1 ILE A 210     -25.409  -3.622 144.493  1.00 77.80           C  
ATOM   2351  CG2 ILE A 210     -23.243  -4.536 145.425  1.00 74.36           C  
ATOM   2352  CD1 ILE A 210     -25.620  -4.736 143.486  1.00 81.23           C  
ATOM   2353  H   ILE A 210     -24.468  -0.829 144.078  1.00  0.00           H  
ATOM   2354  HA  ILE A 210     -24.572  -2.312 146.512  1.00  0.00           H  
ATOM   2355  HB  ILE A 210     -23.482  -3.068 144.001  1.00  0.00           H  
ATOM   2356 HG12 ILE A 210     -25.889  -3.858 145.342  1.00  0.00           H  
ATOM   2357 HG13 ILE A 210     -25.821  -2.781 144.130  1.00  0.00           H  
ATOM   2358 HG21 ILE A 210     -23.263  -5.287 144.767  1.00  0.00           H  
ATOM   2359 HG22 ILE A 210     -22.294  -4.304 145.634  1.00  0.00           H  
ATOM   2360 HG23 ILE A 210     -23.708  -4.817 146.263  1.00  0.00           H  
ATOM   2361 HD11 ILE A 210     -25.231  -5.583 143.845  1.00  0.00           H  
ATOM   2362 HD12 ILE A 210     -26.598  -4.856 143.328  1.00  0.00           H  
ATOM   2363 HD13 ILE A 210     -25.168  -4.495 142.629  1.00  0.00           H  
ATOM   2364  N   PRO A 211     -21.486  -1.300 145.924  1.00 61.55           N  
ATOM   2365  CA  PRO A 211     -20.386  -0.909 146.798  1.00 58.11           C  
ATOM   2366  C   PRO A 211     -20.637   0.379 147.607  1.00 55.98           C  
ATOM   2367  O   PRO A 211     -20.142   0.410 148.691  1.00 54.68           O  
ATOM   2368  CB  PRO A 211     -19.215  -0.765 145.823  1.00 64.10           C  
ATOM   2369  CG  PRO A 211     -19.887  -0.299 144.543  1.00 69.74           C  
ATOM   2370  CD  PRO A 211     -21.188  -1.077 144.490  1.00 63.70           C  
ATOM   2371  HA  PRO A 211     -20.138  -1.673 147.431  1.00  0.00           H  
ATOM   2372  HB2 PRO A 211     -18.565  -0.083 146.142  1.00  0.00           H  
ATOM   2373  HB3 PRO A 211     -18.759  -1.636 145.678  1.00  0.00           H  
ATOM   2374  HG2 PRO A 211     -20.059   0.683 144.583  1.00  0.00           H  
ATOM   2375  HG3 PRO A 211     -19.311  -0.511 143.757  1.00  0.00           H  
ATOM   2376  HD2 PRO A 211     -21.910  -0.545 144.062  1.00  0.00           H  
ATOM   2377  HD3 PRO A 211     -21.072  -1.945 144.018  1.00  0.00           H  
ATOM   2378  N   VAL A 212     -21.354   1.390 147.110  1.00 52.90           N  
ATOM   2379  CA  VAL A 212     -21.401   2.730 147.773  1.00 52.97           C  
ATOM   2380  C   VAL A 212     -22.148   2.597 149.090  1.00 60.87           C  
ATOM   2381  O   VAL A 212     -21.686   3.159 150.087  1.00 64.98           O  
ATOM   2382  CB  VAL A 212     -22.043   3.763 146.846  1.00 55.01           C  
ATOM   2383  CG1 VAL A 212     -22.536   5.003 147.567  1.00 58.05           C  
ATOM   2384  CG2 VAL A 212     -21.048   4.141 145.794  1.00 56.08           C  
ATOM   2385  H   VAL A 212     -21.871   1.181 146.240  1.00  0.00           H  
ATOM   2386  HA  VAL A 212     -20.462   2.999 147.964  1.00  0.00           H  
ATOM   2387  HB  VAL A 212     -22.850   3.334 146.419  1.00  0.00           H  
ATOM   2388 HG11 VAL A 212     -21.761   5.483 147.980  1.00  0.00           H  
ATOM   2389 HG12 VAL A 212     -22.993   5.611 146.917  1.00  0.00           H  
ATOM   2390 HG13 VAL A 212     -23.183   4.741 148.284  1.00  0.00           H  
ATOM   2391 HG21 VAL A 212     -21.138   5.116 145.571  1.00  0.00           H  
ATOM   2392 HG22 VAL A 212     -20.116   3.966 146.125  1.00  0.00           H  
ATOM   2393 HG23 VAL A 212     -21.206   3.600 144.963  1.00  0.00           H  
ATOM   2394  N   PHE A 213     -23.211   1.801 149.099  1.00 69.50           N  
ATOM   2395  CA  PHE A 213     -24.001   1.519 150.325  1.00 72.54           C  
ATOM   2396  C   PHE A 213     -23.526   0.235 151.014  1.00 58.90           C  
ATOM   2397  O   PHE A 213     -23.452   0.261 152.243  1.00 52.47           O  
ATOM   2398  CB  PHE A 213     -25.505   1.517 150.010  1.00 81.93           C  
ATOM   2399  CG  PHE A 213     -26.036   2.857 149.553  1.00 75.99           C  
ATOM   2400  CD1 PHE A 213     -26.021   3.961 150.397  1.00 80.66           C  
ATOM   2401  CD2 PHE A 213     -26.523   3.029 148.272  1.00 66.31           C  
ATOM   2402  CE1 PHE A 213     -26.442   5.204 149.955  1.00 73.29           C  
ATOM   2403  CE2 PHE A 213     -26.940   4.274 147.836  1.00 62.55           C  
ATOM   2404  CZ  PHE A 213     -26.904   5.355 148.676  1.00 62.43           C  
ATOM   2405  H   PHE A 213     -23.454   1.384 148.174  1.00  0.00           H  
ATOM   2406  HA  PHE A 213     -23.820   2.276 150.960  1.00  0.00           H  
ATOM   2407  HB2 PHE A 213     -25.661   0.865 149.285  1.00  0.00           H  
ATOM   2408  HB3 PHE A 213     -25.986   1.265 150.835  1.00  0.00           H  
ATOM   2409  HD1 PHE A 213     -25.701   3.859 151.337  1.00  0.00           H  
ATOM   2410  HD2 PHE A 213     -26.575   2.245 147.651  1.00  0.00           H  
ATOM   2411  HE1 PHE A 213     -26.404   5.991 150.589  1.00  0.00           H  
ATOM   2412  HE2 PHE A 213     -27.277   4.375 146.877  1.00  0.00           H  
ATOM   2413  HZ  PHE A 213     -27.214   6.256 148.358  1.00  0.00           H  
ATOM   2414  N   GLY A 214     -23.242  -0.845 150.290  1.00 54.52           N  
ATOM   2415  CA  GLY A 214     -22.933  -2.150 150.917  1.00 59.79           C  
ATOM   2416  C   GLY A 214     -21.609  -2.175 151.689  1.00 58.71           C  
ATOM   2417  O   GLY A 214     -21.451  -2.977 152.666  1.00 44.21           O  
ATOM   2418  H   GLY A 214     -23.254  -0.703 149.263  1.00  0.00           H  
ATOM   2419  HA2 GLY A 214     -23.691  -2.397 151.548  1.00  0.00           H  
ATOM   2420  HA3 GLY A 214     -22.910  -2.863 150.193  1.00  0.00           H  
ATOM   2421  N   LEU A 215     -20.647  -1.357 151.289  1.00 56.74           N  
ATOM   2422  CA  LEU A 215     -19.350  -1.343 151.988  1.00 57.83           C  
ATOM   2423  C   LEU A 215     -19.528  -0.631 153.305  1.00 52.53           C  
ATOM   2424  O   LEU A 215     -18.783  -0.898 154.255  1.00 51.11           O  
ATOM   2425  CB  LEU A 215     -18.347  -0.638 151.091  1.00 63.27           C  
ATOM   2426  CG  LEU A 215     -17.827  -1.577 150.019  1.00 83.31           C  
ATOM   2427  CD1 LEU A 215     -16.955  -0.818 149.041  1.00 88.83           C  
ATOM   2428  CD2 LEU A 215     -17.078  -2.755 150.639  1.00 89.52           C  
ATOM   2429  H   LEU A 215     -20.868  -0.758 150.486  1.00  0.00           H  
ATOM   2430  HA  LEU A 215     -19.079  -2.287 152.160  1.00  0.00           H  
ATOM   2431  HB2 LEU A 215     -18.802   0.103 150.646  1.00  0.00           H  
ATOM   2432  HB3 LEU A 215     -17.589  -0.358 151.638  1.00  0.00           H  
ATOM   2433  HG  LEU A 215     -18.601  -1.980 149.531  1.00  0.00           H  
ATOM   2434 HD11 LEU A 215     -16.178  -0.413 149.525  1.00  0.00           H  
ATOM   2435 HD12 LEU A 215     -16.615  -1.443 148.336  1.00  0.00           H  
ATOM   2436 HD13 LEU A 215     -17.489  -0.090 148.607  1.00  0.00           H  
ATOM   2437 HD21 LEU A 215     -17.696  -3.263 151.238  1.00  0.00           H  
ATOM   2438 HD22 LEU A 215     -16.747  -3.357 149.913  1.00  0.00           H  
ATOM   2439 HD23 LEU A 215     -16.303  -2.413 151.170  1.00  0.00           H  
ATOM   2440  N   GLN A 216     -20.505   0.250 153.319  1.00 48.75           N  
ATOM   2441  CA  GLN A 216     -20.745   1.152 154.447  1.00 54.14           C  
ATOM   2442  C   GLN A 216     -21.588   0.439 155.501  1.00 63.04           C  
ATOM   2443  O   GLN A 216     -21.497   0.836 156.686  1.00 73.58           O  
ATOM   2444  CB  GLN A 216     -21.371   2.376 153.807  1.00 50.06           C  
ATOM   2445  CG  GLN A 216     -21.675   3.506 154.751  1.00 53.77           C  
ATOM   2446  CD  GLN A 216     -21.430   4.734 153.930  1.00 58.60           C  
ATOM   2447  OE1 GLN A 216     -21.328   4.638 152.699  1.00 44.60           O  
ATOM   2448  NE2 GLN A 216     -21.289   5.860 154.614  1.00 67.99           N  
ATOM   2449  H   GLN A 216     -21.101   0.257 152.457  1.00  0.00           H  
ATOM   2450  HA  GLN A 216     -19.861   1.373 154.859  1.00  0.00           H  
ATOM   2451  HB2 GLN A 216     -20.747   2.721 153.092  1.00  0.00           H  
ATOM   2452  HB3 GLN A 216     -22.233   2.100 153.358  1.00  0.00           H  
ATOM   2453  HG2 GLN A 216     -22.609   3.471 155.004  1.00  0.00           H  
ATOM   2454  HG3 GLN A 216     -21.050   3.484 155.491  1.00  0.00           H  
ATOM   2455 HE21 GLN A 216     -21.104   6.750 154.129  1.00  0.00           H  
ATOM   2456 HE22 GLN A 216     -21.366   5.841 155.627  1.00  0.00           H  
ATOM   2457  N   ASP A 217     -22.356  -0.571 155.083  1.00 68.27           N  
ATOM   2458  CA  ASP A 217     -23.291  -1.322 155.958  1.00 68.46           C  
ATOM   2459  C   ASP A 217     -23.191  -2.786 155.573  1.00 60.99           C  
ATOM   2460  O   ASP A 217     -23.746  -3.118 154.520  1.00 50.01           O  
ATOM   2461  CB  ASP A 217     -24.729  -0.819 155.803  1.00 73.89           C  
ATOM   2462  CG  ASP A 217     -25.717  -1.465 156.764  1.00 78.09           C  
ATOM   2463  OD1 ASP A 217     -25.358  -2.507 157.399  1.00 69.94           O1-
ATOM   2464  OD2 ASP A 217     -26.846  -0.905 156.888  1.00 75.48           O  
ATOM   2465  H   ASP A 217     -22.246  -0.799 154.064  1.00  0.00           H  
ATOM   2466  HA  ASP A 217     -22.949  -1.230 156.884  1.00  0.00           H  
ATOM   2467  HB2 ASP A 217     -24.729   0.166 155.962  1.00  0.00           H  
ATOM   2468  HB3 ASP A 217     -25.023  -1.010 154.869  1.00  0.00           H  
ATOM   2469  N   ASP A 218     -22.566  -3.615 156.414  1.00 66.31           N  
ATOM   2470  CA  ASP A 218     -22.390  -5.067 156.143  1.00 69.93           C  
ATOM   2471  C   ASP A 218     -23.726  -5.799 156.132  1.00 63.37           C  
ATOM   2472  O   ASP A 218     -23.699  -6.930 155.642  1.00 58.08           O  
ATOM   2473  CB  ASP A 218     -21.547  -5.799 157.183  1.00 77.27           C  
ATOM   2474  CG  ASP A 218     -20.084  -5.472 157.099  1.00 94.47           C  
ATOM   2475  OD1 ASP A 218     -19.643  -4.956 156.033  1.00139.71           O1-
ATOM   2476  OD2 ASP A 218     -19.408  -5.721 158.100  1.00105.33           O  
ATOM   2477  H   ASP A 218     -22.208  -3.163 157.283  1.00  0.00           H  
ATOM   2478  HA  ASP A 218     -21.998  -5.139 155.219  1.00  0.00           H  
ATOM   2479  HB2 ASP A 218     -21.886  -5.543 158.086  1.00  0.00           H  
ATOM   2480  HB3 ASP A 218     -21.671  -6.779 157.042  1.00  0.00           H  
ATOM   2481  N   SER A 219     -24.800  -5.219 156.690  1.00 62.98           N  
ATOM   2482  CA  SER A 219     -26.124  -5.881 156.783  1.00 66.95           C  
ATOM   2483  C   SER A 219     -26.818  -5.899 155.412  1.00 67.68           C  
ATOM   2484  O   SER A 219     -27.721  -6.750 155.259  1.00 79.42           O  
ATOM   2485  CB  SER A 219     -26.991  -5.245 157.821  1.00 73.01           C  
ATOM   2486  OG  SER A 219     -27.425  -3.961 157.387  1.00 83.72           O  
ATOM   2487  H   SER A 219     -24.627  -4.258 157.056  1.00  0.00           H  
ATOM   2488  HA  SER A 219     -25.971  -6.830 157.064  1.00  0.00           H  
ATOM   2489  HB2 SER A 219     -27.795  -5.810 157.982  1.00  0.00           H  
ATOM   2490  HB3 SER A 219     -26.477  -5.132 158.667  1.00  0.00           H  
ATOM   2491  HG  SER A 219     -27.065  -3.756 156.490  1.00  0.00           H  
ATOM   2492  N   LYS A 220     -26.426  -5.029 154.466  1.00 63.94           N  
ATOM   2493  CA  LYS A 220     -26.957  -5.010 153.077  1.00 63.70           C  
ATOM   2494  C   LYS A 220     -26.295  -6.084 152.211  1.00 60.70           C  
ATOM   2495  O   LYS A 220     -26.854  -6.375 151.152  1.00 73.05           O  
ATOM   2496  CB  LYS A 220     -26.739  -3.652 152.416  1.00 71.60           C  
ATOM   2497  CG  LYS A 220     -27.709  -2.556 152.841  1.00 84.16           C  
ATOM   2498  CD  LYS A 220     -27.488  -1.249 152.075  1.00 93.06           C  
ATOM   2499  CE  LYS A 220     -28.497  -0.160 152.376  1.00 95.91           C  
ATOM   2500  NZ  LYS A 220     -28.323   0.359 153.759  1.00101.40           N  
ATOM   2501  H   LYS A 220     -25.698  -4.347 154.792  1.00  0.00           H  
ATOM   2502  HA  LYS A 220     -27.946  -5.186 153.116  1.00  0.00           H  
ATOM   2503  HB2 LYS A 220     -25.808  -3.344 152.631  1.00  0.00           H  
ATOM   2504  HB3 LYS A 220     -26.819  -3.771 151.422  1.00  0.00           H  
ATOM   2505  HG2 LYS A 220     -28.648  -2.868 152.676  1.00  0.00           H  
ATOM   2506  HG3 LYS A 220     -27.592  -2.376 153.821  1.00  0.00           H  
ATOM   2507  HD2 LYS A 220     -26.567  -0.905 152.298  1.00  0.00           H  
ATOM   2508  HD3 LYS A 220     -27.518  -1.452 151.088  1.00  0.00           H  
ATOM   2509  HE2 LYS A 220     -28.373   0.590 151.725  1.00  0.00           H  
ATOM   2510  HE3 LYS A 220     -29.421  -0.533 152.279  1.00  0.00           H  
ATOM   2511  HZ1 LYS A 220     -28.397  -0.397 154.409  1.00  0.00           H  
ATOM   2512  HZ2 LYS A 220     -27.422   0.785 153.843  1.00  0.00           H  
ATOM   2513  HZ3 LYS A 220     -29.033   1.037 153.951  1.00  0.00           H  
ATOM   2514  N   VAL A 221     -25.176  -6.676 152.628  1.00 61.16           N  
ATOM   2515  CA  VAL A 221     -24.423  -7.676 151.803  1.00 60.20           C  
ATOM   2516  C   VAL A 221     -24.113  -8.945 152.595  1.00 48.74           C  
ATOM   2517  O   VAL A 221     -23.531  -9.856 152.011  1.00 36.17           O  
ATOM   2518  CB  VAL A 221     -23.123  -7.063 151.252  1.00 69.71           C  
ATOM   2519  CG1 VAL A 221     -23.427  -6.068 150.146  1.00 71.91           C  
ATOM   2520  CG2 VAL A 221     -22.266  -6.433 152.353  1.00 75.81           C  
ATOM   2521  H   VAL A 221     -24.856  -6.393 153.577  1.00  0.00           H  
ATOM   2522  HA  VAL A 221     -25.011  -7.922 151.025  1.00  0.00           H  
ATOM   2523  HB  VAL A 221     -22.590  -7.799 150.845  1.00  0.00           H  
ATOM   2524 HG11 VAL A 221     -24.389  -5.796 150.194  1.00  0.00           H  
ATOM   2525 HG12 VAL A 221     -22.848  -5.259 150.254  1.00  0.00           H  
ATOM   2526 HG13 VAL A 221     -23.245  -6.489 149.257  1.00  0.00           H  
ATOM   2527 HG21 VAL A 221     -22.441  -6.908 153.214  1.00  0.00           H  
ATOM   2528 HG22 VAL A 221     -21.303  -6.521 152.106  1.00  0.00           H  
ATOM   2529 HG23 VAL A 221     -22.508  -5.468 152.442  1.00  0.00           H  
ATOM   2530  N   PHE A 222     -24.406  -8.997 153.883  1.00 48.69           N  
ATOM   2531  CA  PHE A 222     -24.248 -10.253 154.646  1.00 50.27           C  
ATOM   2532  C   PHE A 222     -25.569 -10.626 155.288  1.00 54.52           C  
ATOM   2533  O   PHE A 222     -26.241  -9.803 155.910  1.00 46.84           O  
ATOM   2534  CB  PHE A 222     -23.197 -10.158 155.735  1.00 46.21           C  
ATOM   2535  CG  PHE A 222     -21.803 -10.284 155.217  1.00 47.98           C  
ATOM   2536  CD1 PHE A 222     -21.281 -11.522 154.914  1.00 51.92           C  
ATOM   2537  CD2 PHE A 222     -21.004  -9.163 155.068  1.00 51.82           C  
ATOM   2538  CE1 PHE A 222     -19.968 -11.628 154.472  1.00 56.93           C  
ATOM   2539  CE2 PHE A 222     -19.695  -9.268 154.623  1.00 49.56           C  
ATOM   2540  CZ  PHE A 222     -19.179 -10.502 154.325  1.00 52.48           C  
ATOM   2541  H   PHE A 222     -24.744  -8.120 154.304  1.00  0.00           H  
ATOM   2542  HA  PHE A 222     -24.030 -10.964 153.978  1.00  0.00           H  
ATOM   2543  HB2 PHE A 222     -23.285  -9.275 156.169  1.00  0.00           H  
ATOM   2544  HB3 PHE A 222     -23.354 -10.893 156.377  1.00  0.00           H  
ATOM   2545  HD1 PHE A 222     -21.832 -12.340 155.006  1.00  0.00           H  
ATOM   2546  HD2 PHE A 222     -21.379  -8.257 155.285  1.00  0.00           H  
ATOM   2547  HE1 PHE A 222     -19.593 -12.545 154.259  1.00  0.00           H  
ATOM   2548  HE2 PHE A 222     -19.134  -8.430 154.524  1.00  0.00           H  
ATOM   2549  HZ  PHE A 222     -18.236 -10.598 154.001  1.00  0.00           H  
ATOM   2550  N   LYS A 223     -25.909 -11.892 155.129  1.00 64.13           N  
ATOM   2551  CA  LYS A 223     -27.063 -12.503 155.799  1.00 64.40           C  
ATOM   2552  C   LYS A 223     -26.483 -13.696 156.514  1.00 61.29           C  
ATOM   2553  O   LYS A 223     -26.324 -14.708 155.858  1.00 48.03           O  
ATOM   2554  CB  LYS A 223     -28.103 -12.864 154.752  1.00 74.73           C  
ATOM   2555  CG  LYS A 223     -29.536 -12.901 155.248  1.00 76.62           C  
ATOM   2556  CD  LYS A 223     -30.426 -12.850 154.029  1.00 85.22           C  
ATOM   2557  CE  LYS A 223     -31.821 -13.392 154.193  1.00 92.45           C  
ATOM   2558  NZ  LYS A 223     -32.543 -13.187 152.915  1.00106.10           N  
ATOM   2559  H   LYS A 223     -25.286 -12.432 154.482  1.00  0.00           H  
ATOM   2560  HA  LYS A 223     -27.422 -11.868 156.456  1.00  0.00           H  
ATOM   2561  HB2 LYS A 223     -28.047 -12.192 154.007  1.00  0.00           H  
ATOM   2562  HB3 LYS A 223     -27.876 -13.771 154.382  1.00  0.00           H  
ATOM   2563  HG2 LYS A 223     -29.691 -13.744 155.730  1.00  0.00           H  
ATOM   2564  HG3 LYS A 223     -29.706 -12.113 155.810  1.00  0.00           H  
ATOM   2565  HD2 LYS A 223     -30.494 -11.881 153.721  1.00  0.00           H  
ATOM   2566  HD3 LYS A 223     -29.971 -13.363 153.275  1.00  0.00           H  
ATOM   2567  HE2 LYS A 223     -31.777 -14.360 154.395  1.00  0.00           H  
ATOM   2568  HE3 LYS A 223     -32.284 -12.898 154.915  1.00  0.00           H  
ATOM   2569  HZ1 LYS A 223     -33.462 -13.576 152.984  1.00  0.00           H  
ATOM   2570  HZ2 LYS A 223     -32.610 -12.207 152.722  1.00  0.00           H  
ATOM   2571  HZ3 LYS A 223     -32.046 -13.639 152.173  1.00  0.00           H  
ATOM   2572  N   GLU A 224     -25.983 -13.439 157.716  1.00 71.68           N  
ATOM   2573  CA  GLU A 224     -25.560 -14.430 158.743  1.00 73.97           C  
ATOM   2574  C   GLU A 224     -24.341 -15.198 158.255  1.00 64.40           C  
ATOM   2575  O   GLU A 224     -24.390 -16.426 158.114  1.00 57.76           O  
ATOM   2576  CB  GLU A 224     -26.734 -15.326 159.128  1.00 83.90           C  
ATOM   2577  CG  GLU A 224     -27.795 -14.522 159.834  1.00 95.82           C  
ATOM   2578  CD  GLU A 224     -27.216 -13.564 160.878  1.00116.60           C  
ATOM   2579  OE1 GLU A 224     -26.558 -14.078 161.818  1.00129.39           O  
ATOM   2580  OE2 GLU A 224     -27.372 -12.297 160.734  1.00106.50           O1-
ATOM   2581  H   GLU A 224     -25.897 -12.389 157.914  1.00  0.00           H  
ATOM   2582  HA  GLU A 224     -25.344 -13.946 159.592  1.00  0.00           H  
ATOM   2583  HB2 GLU A 224     -27.117 -15.681 158.310  1.00  0.00           H  
ATOM   2584  HB3 GLU A 224     -26.404 -16.000 159.743  1.00  0.00           H  
ATOM   2585  HG2 GLU A 224     -28.271 -13.973 159.172  1.00  0.00           H  
ATOM   2586  HG3 GLU A 224     -28.397 -15.136 160.310  1.00  0.00           H  
ATOM   2587  N   GLY A 225     -23.263 -14.463 158.043  1.00 60.71           N  
ATOM   2588  CA  GLY A 225     -21.969 -15.029 157.645  1.00 64.15           C  
ATOM   2589  C   GLY A 225     -21.977 -15.441 156.191  1.00 63.55           C  
ATOM   2590  O   GLY A 225     -20.955 -15.918 155.739  1.00 71.50           O  
ATOM   2591  H   GLY A 225     -23.405 -13.433 158.183  1.00  0.00           H  
ATOM   2592  HA2 GLY A 225     -21.248 -14.342 157.800  1.00  0.00           H  
ATOM   2593  HA3 GLY A 225     -21.768 -15.829 158.224  1.00  0.00           H  
ATOM   2594  N   SER A 226     -23.087 -15.260 155.481  1.00 63.61           N  
ATOM   2595  CA  SER A 226     -23.230 -15.617 154.053  1.00 65.88           C  
ATOM   2596  C   SER A 226     -23.158 -14.309 153.304  1.00 66.87           C  
ATOM   2597  O   SER A 226     -23.911 -13.416 153.646  1.00 59.69           O  
ATOM   2598  CB  SER A 226     -24.519 -16.328 153.740  1.00 61.27           C  
ATOM   2599  OG  SER A 226     -24.615 -17.587 154.395  1.00 65.27           O  
ATOM   2600  H   SER A 226     -23.879 -14.831 156.027  1.00  0.00           H  
ATOM   2601  HA  SER A 226     -22.453 -16.169 153.804  1.00  0.00           H  
ATOM   2602  HB2 SER A 226     -25.292 -15.761 154.032  1.00  0.00           H  
ATOM   2603  HB3 SER A 226     -24.583 -16.482 152.751  1.00  0.00           H  
ATOM   2604  HG  SER A 226     -23.788 -17.735 154.937  1.00  0.00           H  
ATOM   2605  N   CYS A 227     -22.265 -14.224 152.334  1.00 75.21           N  
ATOM   2606  CA  CYS A 227     -22.161 -13.044 151.461  1.00 69.44           C  
ATOM   2607  C   CYS A 227     -23.163 -13.166 150.316  1.00 62.90           C  
ATOM   2608  O   CYS A 227     -22.985 -13.997 149.445  1.00 70.78           O  
ATOM   2609  CB  CYS A 227     -20.738 -12.910 150.970  1.00 63.79           C  
ATOM   2610  SG  CYS A 227     -20.587 -11.624 149.723  1.00 59.96           S  
ATOM   2611  H   CYS A 227     -21.642 -15.053 152.234  1.00  0.00           H  
ATOM   2612  HA  CYS A 227     -22.397 -12.236 152.000  1.00  0.00           H  
ATOM   2613  HB2 CYS A 227     -20.159 -12.671 151.735  1.00  0.00           H  
ATOM   2614  HB3 CYS A 227     -20.460 -13.769 150.565  1.00  0.00           H  
ATOM   2615  N   LEU A 228     -24.184 -12.342 150.328  1.00 61.85           N  
ATOM   2616  CA  LEU A 228     -25.247 -12.357 149.298  1.00 68.01           C  
ATOM   2617  C   LEU A 228     -25.914 -10.992 149.369  1.00 69.94           C  
ATOM   2618  O   LEU A 228     -25.785 -10.319 150.422  1.00 67.79           O  
ATOM   2619  CB  LEU A 228     -26.258 -13.470 149.595  1.00 69.08           C  
ATOM   2620  CG  LEU A 228     -26.939 -13.386 150.969  1.00 71.76           C  
ATOM   2621  CD1 LEU A 228     -28.354 -12.801 150.906  1.00 75.16           C  
ATOM   2622  CD2 LEU A 228     -26.998 -14.757 151.608  1.00 78.89           C  
ATOM   2623  H   LEU A 228     -24.197 -11.664 151.125  1.00  0.00           H  
ATOM   2624  HA  LEU A 228     -24.822 -12.462 148.416  1.00  0.00           H  
ATOM   2625  HB2 LEU A 228     -26.972 -13.426 148.909  1.00  0.00           H  
ATOM   2626  HB3 LEU A 228     -25.780 -14.337 149.554  1.00  0.00           H  
ATOM   2627  HG  LEU A 228     -26.373 -12.813 151.577  1.00  0.00           H  
ATOM   2628 HD11 LEU A 228     -28.922 -13.376 150.320  1.00  0.00           H  
ATOM   2629 HD12 LEU A 228     -28.740 -12.773 151.827  1.00  0.00           H  
ATOM   2630 HD13 LEU A 228     -28.311 -11.877 150.531  1.00  0.00           H  
ATOM   2631 HD21 LEU A 228     -26.070 -15.116 151.726  1.00  0.00           H  
ATOM   2632 HD22 LEU A 228     -27.443 -14.694 152.504  1.00  0.00           H  
ATOM   2633 HD23 LEU A 228     -27.520 -15.381 151.023  1.00  0.00           H  
ATOM   2634  N   LEU A 229     -26.627 -10.590 148.323  1.00 65.71           N  
ATOM   2635  CA  LEU A 229     -27.324  -9.282 148.377  1.00 69.46           C  
ATOM   2636  C   LEU A 229     -28.505  -9.440 149.341  1.00 61.18           C  
ATOM   2637  O   LEU A 229     -29.547  -9.986 148.939  1.00 54.59           O  
ATOM   2638  CB  LEU A 229     -27.746  -8.834 146.974  1.00 76.46           C  
ATOM   2639  CG  LEU A 229     -28.332  -7.421 146.865  1.00 69.39           C  
ATOM   2640  CD1 LEU A 229     -27.431  -6.350 147.456  1.00 68.13           C  
ATOM   2641  CD2 LEU A 229     -28.585  -7.073 145.412  1.00 65.46           C  
ATOM   2642  H   LEU A 229     -26.657 -11.217 147.522  1.00  0.00           H  
ATOM   2643  HA  LEU A 229     -26.700  -8.611 148.747  1.00  0.00           H  
ATOM   2644  HB2 LEU A 229     -26.942  -8.867 146.388  1.00  0.00           H  
ATOM   2645  HB3 LEU A 229     -28.438  -9.468 146.646  1.00  0.00           H  
ATOM   2646  HG  LEU A 229     -29.225  -7.405 147.339  1.00  0.00           H  
ATOM   2647 HD11 LEU A 229     -26.552  -6.349 146.977  1.00  0.00           H  
ATOM   2648 HD12 LEU A 229     -27.865  -5.454 147.356  1.00  0.00           H  
ATOM   2649 HD13 LEU A 229     -27.279  -6.538 148.427  1.00  0.00           H  
ATOM   2650 HD21 LEU A 229     -29.232  -7.727 145.016  1.00  0.00           H  
ATOM   2651 HD22 LEU A 229     -28.968  -6.149 145.347  1.00  0.00           H  
ATOM   2652 HD23 LEU A 229     -27.724  -7.110 144.901  1.00  0.00           H  
ATOM   2653  N   ALA A 230     -28.304  -9.042 150.591  1.00 57.94           N  
ATOM   2654  CA  ALA A 230     -29.318  -9.193 151.658  1.00 61.56           C  
ATOM   2655  C   ALA A 230     -30.380  -8.096 151.537  1.00 66.19           C  
ATOM   2656  O   ALA A 230     -31.534  -8.386 151.902  1.00 91.33           O  
ATOM   2657  CB  ALA A 230     -28.697  -9.193 153.037  1.00 58.60           C  
ATOM   2658  H   ALA A 230     -27.369  -8.611 150.767  1.00  0.00           H  
ATOM   2659  HA  ALA A 230     -29.761 -10.084 151.550  1.00  0.00           H  
ATOM   2660  HB1 ALA A 230     -27.873  -9.763 153.038  1.00  0.00           H  
ATOM   2661  HB2 ALA A 230     -28.450  -8.258 153.298  1.00  0.00           H  
ATOM   2662  HB3 ALA A 230     -29.350  -9.558 153.703  1.00  0.00           H  
ATOM   2663  N   ASP A 231     -30.026  -6.891 151.075  1.00 64.92           N  
ATOM   2664  CA  ASP A 231     -30.962  -5.728 151.031  1.00 68.06           C  
ATOM   2665  C   ASP A 231     -32.074  -6.038 150.016  1.00 65.01           C  
ATOM   2666  O   ASP A 231     -31.796  -6.601 148.942  1.00 70.22           O  
ATOM   2667  CB  ASP A 231     -30.232  -4.409 150.737  1.00 70.18           C  
ATOM   2668  CG  ASP A 231     -31.095  -3.144 150.725  1.00 73.79           C  
ATOM   2669  OD1 ASP A 231     -32.261  -3.229 151.120  1.00 72.17           O  
ATOM   2670  OD2 ASP A 231     -30.584  -2.050 150.329  1.00 76.81           O1-
ATOM   2671  H   ASP A 231     -29.041  -6.823 150.745  1.00  0.00           H  
ATOM   2672  HA  ASP A 231     -31.387  -5.670 151.926  1.00  0.00           H  
ATOM   2673  HB2 ASP A 231     -29.515  -4.293 151.434  1.00  0.00           H  
ATOM   2674  HB3 ASP A 231     -29.789  -4.496 149.838  1.00  0.00           H  
ATOM   2675  N   ASP A 232     -33.307  -5.687 150.352  1.00 67.18           N  
ATOM   2676  CA  ASP A 232     -34.516  -6.131 149.610  1.00 74.73           C  
ATOM   2677  C   ASP A 232     -34.995  -5.021 148.681  1.00 69.92           C  
ATOM   2678  O   ASP A 232     -35.656  -5.336 147.724  1.00 63.17           O  
ATOM   2679  CB  ASP A 232     -35.608  -6.595 150.581  1.00 85.20           C  
ATOM   2680  CG  ASP A 232     -35.227  -7.862 151.333  1.00 96.87           C  
ATOM   2681  OD1 ASP A 232     -34.533  -8.701 150.722  1.00115.92           O  
ATOM   2682  OD2 ASP A 232     -35.605  -8.000 152.522  1.00103.09           O1-
ATOM   2683  H   ASP A 232     -33.371  -5.065 151.191  1.00  0.00           H  
ATOM   2684  HA  ASP A 232     -34.233  -6.901 149.037  1.00  0.00           H  
ATOM   2685  HB2 ASP A 232     -35.762  -5.868 151.240  1.00  0.00           H  
ATOM   2686  HB3 ASP A 232     -36.431  -6.772 150.056  1.00  0.00           H  
ATOM   2687  N   ASN A 233     -34.674  -3.769 148.962  1.00 74.64           N  
ATOM   2688  CA  ASN A 233     -34.924  -2.677 147.992  1.00 75.46           C  
ATOM   2689  C   ASN A 233     -33.902  -2.755 146.866  1.00 72.62           C  
ATOM   2690  O   ASN A 233     -34.198  -2.239 145.789  1.00 68.44           O  
ATOM   2691  CB  ASN A 233     -34.826  -1.312 148.644  1.00 90.87           C  
ATOM   2692  CG  ASN A 233     -35.942  -1.138 149.636  1.00100.02           C  
ATOM   2693  OD1 ASN A 233     -37.082  -1.454 149.322  1.00107.48           O  
ATOM   2694  ND2 ASN A 233     -35.616  -0.691 150.838  1.00107.57           N  
ATOM   2695  H   ASN A 233     -34.246  -3.611 149.887  1.00  0.00           H  
ATOM   2696  HA  ASN A 233     -35.823  -2.848 147.593  1.00  0.00           H  
ATOM   2697  HB2 ASN A 233     -33.962  -1.248 149.119  1.00  0.00           H  
ATOM   2698  HB3 ASN A 233     -34.908  -0.620 147.944  1.00  0.00           H  
ATOM   2699 HD22 ASN A 233     -34.656  -0.480 151.045  1.00  0.00           H  
ATOM   2700 HD21 ASN A 233     -36.316  -0.562 151.537  1.00  0.00           H  
ATOM   2701  N   PHE A 234     -32.715  -3.310 147.110  1.00 64.38           N  
ATOM   2702  CA  PHE A 234     -31.734  -3.484 146.020  1.00 57.15           C  
ATOM   2703  C   PHE A 234     -32.234  -4.613 145.130  1.00 52.52           C  
ATOM   2704  O   PHE A 234     -32.191  -4.422 143.888  1.00 61.87           O  
ATOM   2705  CB  PHE A 234     -30.316  -3.711 146.534  1.00 61.50           C  
ATOM   2706  CG  PHE A 234     -29.620  -2.471 147.046  1.00 75.56           C  
ATOM   2707  CD1 PHE A 234     -30.207  -1.206 146.998  1.00 91.22           C  
ATOM   2708  CD2 PHE A 234     -28.339  -2.561 147.567  1.00 90.58           C  
ATOM   2709  CE1 PHE A 234     -29.547  -0.082 147.491  1.00 92.94           C  
ATOM   2710  CE2 PHE A 234     -27.677  -1.436 148.048  1.00 96.21           C  
ATOM   2711  CZ  PHE A 234     -28.280  -0.197 148.015  1.00 92.96           C  
ATOM   2712  H   PHE A 234     -32.545  -3.595 148.080  1.00  0.00           H  
ATOM   2713  HA  PHE A 234     -31.759  -2.652 145.480  1.00  0.00           H  
ATOM   2714  HB2 PHE A 234     -30.361  -4.361 147.282  1.00  0.00           H  
ATOM   2715  HB3 PHE A 234     -29.773  -4.074 145.786  1.00  0.00           H  
ATOM   2716  HD1 PHE A 234     -31.118  -1.100 146.605  1.00  0.00           H  
ATOM   2717  HD2 PHE A 234     -27.879  -3.452 147.600  1.00  0.00           H  
ATOM   2718  HE1 PHE A 234     -30.012   0.814 147.456  1.00  0.00           H  
ATOM   2719  HE2 PHE A 234     -26.736  -1.540 148.425  1.00  0.00           H  
ATOM   2720  HZ  PHE A 234     -27.806   0.608 148.367  1.00  0.00           H  
ATOM   2721  N   VAL A 235     -32.734  -5.698 145.722  1.00 42.47           N  
ATOM   2722  CA  VAL A 235     -33.213  -6.868 144.927  1.00 43.63           C  
ATOM   2723  C   VAL A 235     -34.506  -6.471 144.198  1.00 45.58           C  
ATOM   2724  O   VAL A 235     -34.704  -6.900 143.062  1.00 46.66           O  
ATOM   2725  CB  VAL A 235     -33.341  -8.141 145.792  1.00 45.87           C  
ATOM   2726  CG1 VAL A 235     -34.093  -9.293 145.111  1.00 42.72           C  
ATOM   2727  CG2 VAL A 235     -31.974  -8.630 146.243  1.00 45.39           C  
ATOM   2728  H   VAL A 235     -32.765  -5.671 146.751  1.00  0.00           H  
ATOM   2729  HA  VAL A 235     -32.521  -7.072 144.245  1.00  0.00           H  
ATOM   2730  HB  VAL A 235     -33.871  -7.899 146.615  1.00  0.00           H  
ATOM   2731 HG11 VAL A 235     -33.456  -9.809 144.542  1.00  0.00           H  
ATOM   2732 HG12 VAL A 235     -34.480  -9.890 145.810  1.00  0.00           H  
ATOM   2733 HG13 VAL A 235     -34.824  -8.918 144.545  1.00  0.00           H  
ATOM   2734 HG21 VAL A 235     -31.865  -9.590 145.987  1.00  0.00           H  
ATOM   2735 HG22 VAL A 235     -31.264  -8.082 145.801  1.00  0.00           H  
ATOM   2736 HG23 VAL A 235     -31.900  -8.537 147.236  1.00  0.00           H  
ATOM   2737  N   LEU A 236     -35.345  -5.608 144.755  1.00 50.97           N  
ATOM   2738  CA  LEU A 236     -36.618  -5.300 144.056  1.00 56.28           C  
ATOM   2739  C   LEU A 236     -36.409  -4.223 142.998  1.00 55.91           C  
ATOM   2740  O   LEU A 236     -36.683  -4.496 141.838  1.00 49.15           O  
ATOM   2741  CB  LEU A 236     -37.681  -4.884 145.070  1.00 66.27           C  
ATOM   2742  CG  LEU A 236     -38.454  -6.042 145.701  1.00 72.04           C  
ATOM   2743  CD1 LEU A 236     -39.682  -5.511 146.425  1.00 77.00           C  
ATOM   2744  CD2 LEU A 236     -38.846  -7.084 144.653  1.00 78.74           C  
ATOM   2745  H   LEU A 236     -35.068  -5.200 145.640  1.00  0.00           H  
ATOM   2746  HA  LEU A 236     -36.935  -6.139 143.606  1.00  0.00           H  
ATOM   2747  HB2 LEU A 236     -37.230  -4.394 145.804  1.00  0.00           H  
ATOM   2748  HB3 LEU A 236     -38.337  -4.305 144.607  1.00  0.00           H  
ATOM   2749  HG  LEU A 236     -37.862  -6.512 146.351  1.00  0.00           H  
ATOM   2750 HD11 LEU A 236     -40.275  -5.035 145.774  1.00  0.00           H  
ATOM   2751 HD12 LEU A 236     -40.184  -6.273 146.836  1.00  0.00           H  
ATOM   2752 HD13 LEU A 236     -39.398  -4.875 147.143  1.00  0.00           H  
ATOM   2753 HD21 LEU A 236     -38.020  -7.448 144.223  1.00  0.00           H  
ATOM   2754 HD22 LEU A 236     -39.349  -7.826 145.096  1.00  0.00           H  
ATOM   2755 HD23 LEU A 236     -39.424  -6.655 143.959  1.00  0.00           H  
ATOM   2756  N   ILE A 237     -35.982  -3.032 143.391  1.00 64.73           N  
ATOM   2757  CA  ILE A 237     -35.860  -1.886 142.440  1.00 69.28           C  
ATOM   2758  C   ILE A 237     -34.865  -2.262 141.348  1.00 67.85           C  
ATOM   2759  O   ILE A 237     -35.196  -2.067 140.168  1.00 80.75           O  
ATOM   2760  CB  ILE A 237     -35.460  -0.600 143.167  1.00 75.97           C  
ATOM   2761  CG1 ILE A 237     -36.518  -0.233 144.220  1.00 93.01           C  
ATOM   2762  CG2 ILE A 237     -35.215   0.532 142.183  1.00 74.59           C  
ATOM   2763  CD1 ILE A 237     -36.167   0.995 145.071  1.00100.25           C  
ATOM   2764  H   ILE A 237     -35.741  -2.949 144.393  1.00  0.00           H  
ATOM   2765  HA  ILE A 237     -36.751  -1.803 142.009  1.00  0.00           H  
ATOM   2766  HB  ILE A 237     -34.603  -0.763 143.643  1.00  0.00           H  
ATOM   2767 HG12 ILE A 237     -37.383  -0.059 143.754  1.00  0.00           H  
ATOM   2768 HG13 ILE A 237     -36.636  -1.014 144.832  1.00  0.00           H  
ATOM   2769 HG21 ILE A 237     -34.895   1.340 142.675  1.00  0.00           H  
ATOM   2770 HG22 ILE A 237     -34.523   0.254 141.518  1.00  0.00           H  
ATOM   2771 HG23 ILE A 237     -36.065   0.750 141.705  1.00  0.00           H  
ATOM   2772 HD11 ILE A 237     -36.061   1.782 144.470  1.00  0.00           H  
ATOM   2773 HD12 ILE A 237     -36.904   1.156 145.720  1.00  0.00           H  
ATOM   2774 HD13 ILE A 237     -35.316   0.816 145.555  1.00  0.00           H  
ATOM   2775  N   GLY A 238     -33.725  -2.828 141.724  1.00 63.40           N  
ATOM   2776  CA  GLY A 238     -32.762  -3.277 140.719  1.00 69.21           C  
ATOM   2777  C   GLY A 238     -33.390  -4.219 139.706  1.00 77.61           C  
ATOM   2778  O   GLY A 238     -33.145  -4.052 138.517  1.00104.28           O  
ATOM   2779  H   GLY A 238     -33.584  -2.919 142.737  1.00  0.00           H  
ATOM   2780  HA2 GLY A 238     -32.383  -2.472 140.238  1.00  0.00           H  
ATOM   2781  HA3 GLY A 238     -31.993  -3.745 141.181  1.00  0.00           H  
ATOM   2782  N   SER A 239     -34.189  -5.184 140.150  1.00 74.88           N  
ATOM   2783  CA  SER A 239     -34.822  -6.176 139.245  1.00 69.02           C  
ATOM   2784  C   SER A 239     -35.702  -5.499 138.193  1.00 65.70           C  
ATOM   2785  O   SER A 239     -35.976  -6.107 137.166  1.00 66.53           O  
ATOM   2786  CB  SER A 239     -35.657  -7.163 139.981  1.00 70.32           C  
ATOM   2787  OG  SER A 239     -34.862  -8.049 140.734  1.00 79.36           O  
ATOM   2788  H   SER A 239     -34.338  -5.193 141.179  1.00  0.00           H  
ATOM   2789  HA  SER A 239     -34.083  -6.664 138.768  1.00  0.00           H  
ATOM   2790  HB2 SER A 239     -36.277  -6.683 140.605  1.00  0.00           H  
ATOM   2791  HB3 SER A 239     -36.199  -7.698 139.330  1.00  0.00           H  
ATOM   2792  HG  SER A 239     -33.899  -7.834 140.621  1.00  0.00           H  
ATOM   2793  N   PHE A 240     -36.226  -4.316 138.451  1.00 63.95           N  
ATOM   2794  CA  PHE A 240     -37.201  -3.740 137.501  1.00 76.96           C  
ATOM   2795  C   PHE A 240     -36.537  -2.584 136.776  1.00 81.35           C  
ATOM   2796  O   PHE A 240     -36.852  -2.350 135.604  1.00112.91           O  
ATOM   2797  CB  PHE A 240     -38.528  -3.376 138.180  1.00 85.08           C  
ATOM   2798  CG  PHE A 240     -39.375  -4.585 138.551  1.00 95.08           C  
ATOM   2799  CD1 PHE A 240     -38.942  -5.505 139.508  1.00 91.14           C  
ATOM   2800  CD2 PHE A 240     -40.584  -4.860 137.922  1.00 99.58           C  
ATOM   2801  CE1 PHE A 240     -39.734  -6.591 139.886  1.00 79.71           C  
ATOM   2802  CE2 PHE A 240     -41.321  -5.996 138.243  1.00 86.90           C  
ATOM   2803  CZ  PHE A 240     -40.902  -6.858 139.230  1.00 75.29           C  
ATOM   2804  H   PHE A 240     -35.925  -3.854 139.307  1.00  0.00           H  
ATOM   2805  HA  PHE A 240     -37.387  -4.446 136.824  1.00  0.00           H  
ATOM   2806  HB2 PHE A 240     -38.322  -2.889 139.012  1.00  0.00           H  
ATOM   2807  HB3 PHE A 240     -39.052  -2.826 137.552  1.00  0.00           H  
ATOM   2808  HD1 PHE A 240     -38.047  -5.387 139.935  1.00  0.00           H  
ATOM   2809  HD2 PHE A 240     -40.932  -4.229 137.225  1.00  0.00           H  
ATOM   2810  HE1 PHE A 240     -39.422  -7.174 140.654  1.00  0.00           H  
ATOM   2811  HE2 PHE A 240     -42.184  -6.183 137.729  1.00  0.00           H  
ATOM   2812  HZ  PHE A 240     -41.443  -7.664 139.462  1.00  0.00           H  
ATOM   2813  N   VAL A 241     -35.644  -1.884 137.449  1.00 74.17           N  
ATOM   2814  CA  VAL A 241     -34.832  -0.871 136.749  1.00 74.84           C  
ATOM   2815  C   VAL A 241     -33.882  -1.644 135.846  1.00 79.54           C  
ATOM   2816  O   VAL A 241     -33.954  -1.461 134.632  1.00 94.39           O  
ATOM   2817  CB  VAL A 241     -34.133   0.066 137.740  1.00 86.17           C  
ATOM   2818  CG1 VAL A 241     -33.026   0.890 137.090  1.00 94.76           C  
ATOM   2819  CG2 VAL A 241     -35.175   0.960 138.396  1.00 87.10           C  
ATOM   2820  H   VAL A 241     -35.561  -2.088 138.448  1.00  0.00           H  
ATOM   2821  HA  VAL A 241     -35.436  -0.335 136.181  1.00  0.00           H  
ATOM   2822  HB  VAL A 241     -33.695  -0.501 138.443  1.00  0.00           H  
ATOM   2823 HG11 VAL A 241     -32.514   1.375 137.798  1.00  0.00           H  
ATOM   2824 HG12 VAL A 241     -32.410   0.283 136.589  1.00  0.00           H  
ATOM   2825 HG13 VAL A 241     -33.431   1.551 136.459  1.00  0.00           H  
ATOM   2826 HG21 VAL A 241     -35.201   0.772 139.378  1.00  0.00           H  
ATOM   2827 HG22 VAL A 241     -34.932   1.918 138.243  1.00  0.00           H  
ATOM   2828 HG23 VAL A 241     -36.071   0.772 137.994  1.00  0.00           H  
ATOM   2829  N   SER A 242     -33.051  -2.525 136.382  1.00 84.21           N  
ATOM   2830  CA  SER A 242     -31.970  -3.093 135.534  1.00 85.50           C  
ATOM   2831  C   SER A 242     -32.411  -4.357 134.773  1.00 84.46           C  
ATOM   2832  O   SER A 242     -31.607  -4.803 133.933  1.00 73.56           O  
ATOM   2833  CB  SER A 242     -30.670  -3.292 136.287  1.00 92.48           C  
ATOM   2834  OG  SER A 242     -30.790  -4.153 137.409  1.00102.49           O  
ATOM   2835  H   SER A 242     -33.197  -2.769 137.354  1.00  0.00           H  
ATOM   2836  HA  SER A 242     -31.720  -2.393 134.852  1.00  0.00           H  
ATOM   2837  HB2 SER A 242     -29.984  -3.679 135.660  1.00  0.00           H  
ATOM   2838  HB3 SER A 242     -30.337  -2.397 136.607  1.00  0.00           H  
ATOM   2839  HG  SER A 242     -31.748  -4.459 137.465  1.00  0.00           H  
ATOM   2840  N   PHE A 243     -33.604  -4.929 134.978  1.00 84.01           N  
ATOM   2841  CA  PHE A 243     -33.905  -6.205 134.268  1.00 87.84           C  
ATOM   2842  C   PHE A 243     -35.328  -6.371 133.713  1.00 91.47           C  
ATOM   2843  O   PHE A 243     -35.624  -7.455 133.162  1.00 89.11           O  
ATOM   2844  CB  PHE A 243     -33.603  -7.389 135.175  1.00 85.50           C  
ATOM   2845  CG  PHE A 243     -32.142  -7.646 135.403  1.00 92.58           C  
ATOM   2846  CD1 PHE A 243     -31.401  -8.410 134.514  1.00 97.67           C  
ATOM   2847  CD2 PHE A 243     -31.518  -7.167 136.544  1.00107.66           C  
ATOM   2848  CE1 PHE A 243     -30.060  -8.677 134.757  1.00103.88           C  
ATOM   2849  CE2 PHE A 243     -30.174  -7.432 136.782  1.00119.43           C  
ATOM   2850  CZ  PHE A 243     -29.448  -8.184 135.889  1.00109.69           C  
ATOM   2851  H   PHE A 243     -34.237  -4.461 135.606  1.00  0.00           H  
ATOM   2852  HA  PHE A 243     -33.270  -6.237 133.465  1.00  0.00           H  
ATOM   2853  HB2 PHE A 243     -34.023  -7.213 136.058  1.00  0.00           H  
ATOM   2854  HB3 PHE A 243     -33.994  -8.201 134.758  1.00  0.00           H  
ATOM   2855  HD1 PHE A 243     -31.829  -8.772 133.691  1.00  0.00           H  
ATOM   2856  HD2 PHE A 243     -32.038  -6.624 137.204  1.00  0.00           H  
ATOM   2857  HE1 PHE A 243     -29.541  -9.237 134.095  1.00  0.00           H  
ATOM   2858  HE2 PHE A 243     -29.738  -7.064 137.624  1.00  0.00           H  
ATOM   2859  HZ  PHE A 243     -28.479  -8.375 136.055  1.00  0.00           H  
ATOM   2860  N   PHE A 244     -36.227  -5.406 133.797  1.00 83.03           N  
ATOM   2861  CA  PHE A 244     -37.445  -5.549 132.967  1.00 78.13           C  
ATOM   2862  C   PHE A 244     -37.582  -4.320 132.091  1.00 75.84           C  
ATOM   2863  O   PHE A 244     -38.255  -4.427 131.097  1.00 98.61           O  
ATOM   2864  CB  PHE A 244     -38.696  -5.828 133.799  1.00 86.59           C  
ATOM   2865  CG  PHE A 244     -39.758  -4.751 133.825  1.00101.58           C  
ATOM   2866  CD1 PHE A 244     -39.657  -3.651 134.683  1.00129.66           C  
ATOM   2867  CD2 PHE A 244     -40.927  -4.905 133.091  1.00 93.50           C  
ATOM   2868  CE1 PHE A 244     -40.666  -2.695 134.756  1.00116.33           C  
ATOM   2869  CE2 PHE A 244     -41.930  -3.948 133.155  1.00 97.81           C  
ATOM   2870  CZ  PHE A 244     -41.798  -2.847 133.985  1.00112.00           C  
ATOM   2871  H   PHE A 244     -36.038  -4.637 134.412  1.00  0.00           H  
ATOM   2872  HA  PHE A 244     -37.286  -6.327 132.365  1.00  0.00           H  
ATOM   2873  HB2 PHE A 244     -39.122  -6.661 133.441  1.00  0.00           H  
ATOM   2874  HB3 PHE A 244     -38.405  -5.986 134.744  1.00  0.00           H  
ATOM   2875  HD1 PHE A 244     -38.845  -3.547 135.254  1.00  0.00           H  
ATOM   2876  HD2 PHE A 244     -41.046  -5.710 132.512  1.00  0.00           H  
ATOM   2877  HE1 PHE A 244     -40.558  -1.908 135.369  1.00  0.00           H  
ATOM   2878  HE2 PHE A 244     -42.766  -4.063 132.587  1.00  0.00           H  
ATOM   2879  HZ  PHE A 244     -42.527  -2.159 134.025  1.00  0.00           H  
ATOM   2880  N   ILE A 245     -36.964  -3.204 132.434  1.00 68.22           N  
ATOM   2881  CA  ILE A 245     -36.805  -2.105 131.433  1.00 77.54           C  
ATOM   2882  C   ILE A 245     -35.952  -2.533 130.228  1.00 72.52           C  
ATOM   2883  O   ILE A 245     -36.407  -2.384 129.094  1.00 75.90           O  
ATOM   2884  CB  ILE A 245     -36.370  -0.789 132.093  1.00 75.95           C  
ATOM   2885  CG1 ILE A 245     -37.532  -0.300 132.966  1.00 85.38           C  
ATOM   2886  CG2 ILE A 245     -35.930   0.246 131.053  1.00 64.66           C  
ATOM   2887  CD1 ILE A 245     -37.157   0.705 134.024  1.00 94.71           C  
ATOM   2888  H   ILE A 245     -36.616  -3.144 133.391  1.00  0.00           H  
ATOM   2889  HA  ILE A 245     -37.730  -1.922 131.084  1.00  0.00           H  
ATOM   2890  HB  ILE A 245     -35.605  -0.977 132.682  1.00  0.00           H  
ATOM   2891 HG12 ILE A 245     -38.228   0.102 132.363  1.00  0.00           H  
ATOM   2892 HG13 ILE A 245     -37.942  -1.103 133.412  1.00  0.00           H  
ATOM   2893 HG21 ILE A 245     -35.634   1.076 131.520  1.00  0.00           H  
ATOM   2894 HG22 ILE A 245     -35.176  -0.126 130.518  1.00  0.00           H  
ATOM   2895 HG23 ILE A 245     -36.697   0.455 130.452  1.00  0.00           H  
ATOM   2896 HD11 ILE A 245     -36.765   1.517 133.590  1.00  0.00           H  
ATOM   2897 HD12 ILE A 245     -37.972   0.966 134.542  1.00  0.00           H  
ATOM   2898 HD13 ILE A 245     -36.484   0.302 134.645  1.00  0.00           H  
ATOM   2899  N   PRO A 246     -34.736  -3.120 130.319  1.00 59.81           N  
ATOM   2900  CA  PRO A 246     -34.117  -3.607 129.086  1.00 58.27           C  
ATOM   2901  C   PRO A 246     -34.642  -4.967 128.599  1.00 55.49           C  
ATOM   2902  O   PRO A 246     -34.327  -5.379 127.521  1.00 54.80           O  
ATOM   2903  CB  PRO A 246     -32.653  -3.747 129.465  1.00 56.11           C  
ATOM   2904  CG  PRO A 246     -32.762  -4.208 130.887  1.00 63.31           C  
ATOM   2905  CD  PRO A 246     -33.887  -3.383 131.497  1.00 60.48           C  
ATOM   2906  HA  PRO A 246     -34.206  -2.911 128.342  1.00  0.00           H  
ATOM   2907  HB2 PRO A 246     -32.201  -4.430 128.906  1.00  0.00           H  
ATOM   2908  HB3 PRO A 246     -32.183  -2.877 129.410  1.00  0.00           H  
ATOM   2909  HG2 PRO A 246     -32.983  -5.185 130.927  1.00  0.00           H  
ATOM   2910  HG3 PRO A 246     -31.903  -4.047 131.378  1.00  0.00           H  
ATOM   2911  HD2 PRO A 246     -34.382  -3.903 132.180  1.00  0.00           H  
ATOM   2912  HD3 PRO A 246     -33.542  -2.536 131.881  1.00  0.00           H  
ATOM   2913  N   LEU A 247     -35.435  -5.665 129.385  1.00 55.36           N  
ATOM   2914  CA  LEU A 247     -36.045  -6.900 128.857  1.00 62.06           C  
ATOM   2915  C   LEU A 247     -37.242  -6.537 127.969  1.00 62.44           C  
ATOM   2916  O   LEU A 247     -37.486  -7.241 126.952  1.00 61.04           O  
ATOM   2917  CB  LEU A 247     -36.464  -7.778 130.028  1.00 67.38           C  
ATOM   2918  CG  LEU A 247     -37.030  -9.132 129.608  1.00 71.39           C  
ATOM   2919  CD1 LEU A 247     -36.004  -9.937 128.853  1.00 63.12           C  
ATOM   2920  CD2 LEU A 247     -37.509  -9.911 130.813  1.00 83.82           C  
ATOM   2921  H   LEU A 247     -35.586  -5.311 130.325  1.00  0.00           H  
ATOM   2922  HA  LEU A 247     -35.368  -7.373 128.298  1.00  0.00           H  
ATOM   2923  HB2 LEU A 247     -35.667  -7.949 130.585  1.00  0.00           H  
ATOM   2924  HB3 LEU A 247     -37.167  -7.305 130.532  1.00  0.00           H  
ATOM   2925  HG  LEU A 247     -37.834  -8.979 129.027  1.00  0.00           H  
ATOM   2926 HD11 LEU A 247     -35.200 -10.095 129.431  1.00  0.00           H  
ATOM   2927 HD12 LEU A 247     -36.393 -10.822 128.586  1.00  0.00           H  
ATOM   2928 HD13 LEU A 247     -35.721  -9.442 128.028  1.00  0.00           H  
ATOM   2929 HD21 LEU A 247     -38.227  -9.396 131.286  1.00  0.00           H  
ATOM   2930 HD22 LEU A 247     -37.877 -10.796 130.520  1.00  0.00           H  
ATOM   2931 HD23 LEU A 247     -36.745 -10.065 131.443  1.00  0.00           H  
ATOM   2932  N   THR A 248     -37.970  -5.488 128.346  1.00 68.02           N  
ATOM   2933  CA  THR A 248     -39.158  -5.017 127.608  1.00 70.58           C  
ATOM   2934  C   THR A 248     -38.688  -4.574 126.234  1.00 58.72           C  
ATOM   2935  O   THR A 248     -39.306  -4.949 125.213  1.00 55.76           O  
ATOM   2936  CB  THR A 248     -39.822  -3.816 128.287  1.00 76.17           C  
ATOM   2937  OG1 THR A 248     -40.057  -4.085 129.667  1.00 80.56           O  
ATOM   2938  CG2 THR A 248     -41.141  -3.473 127.642  1.00 83.58           C  
ATOM   2939  H   THR A 248     -37.630  -5.018 129.217  1.00  0.00           H  
ATOM   2940  HA  THR A 248     -39.782  -5.780 127.504  1.00  0.00           H  
ATOM   2941  HB  THR A 248     -39.192  -3.008 128.222  1.00  0.00           H  
ATOM   2942  HG1 THR A 248     -39.717  -5.030 129.858  1.00  0.00           H  
ATOM   2943 HG21 THR A 248     -40.992  -2.897 126.832  1.00  0.00           H  
ATOM   2944 HG22 THR A 248     -41.617  -4.311 127.359  1.00  0.00           H  
ATOM   2945 HG23 THR A 248     -41.725  -2.974 128.290  1.00  0.00           H  
ATOM   2946  N   ILE A 249     -37.639  -3.779 126.238  1.00 52.53           N  
ATOM   2947  CA  ILE A 249     -37.167  -3.154 124.989  1.00 58.96           C  
ATOM   2948  C   ILE A 249     -36.614  -4.272 124.092  1.00 59.82           C  
ATOM   2949  O   ILE A 249     -36.713  -4.181 122.859  1.00 66.42           O  
ATOM   2950  CB  ILE A 249     -36.192  -2.034 125.376  1.00 59.54           C  
ATOM   2951  CG1 ILE A 249     -36.936  -0.961 126.158  1.00 55.97           C  
ATOM   2952  CG2 ILE A 249     -35.472  -1.422 124.180  1.00 67.30           C  
ATOM   2953  CD1 ILE A 249     -36.010   0.016 126.800  1.00 56.92           C  
ATOM   2954  H   ILE A 249     -37.186  -3.630 127.151  1.00  0.00           H  
ATOM   2955  HA  ILE A 249     -37.973  -2.800 124.535  1.00  0.00           H  
ATOM   2956  HB  ILE A 249     -35.497  -2.423 125.967  1.00  0.00           H  
ATOM   2957 HG12 ILE A 249     -37.545  -0.482 125.533  1.00  0.00           H  
ATOM   2958 HG13 ILE A 249     -37.479  -1.411 126.862  1.00  0.00           H  
ATOM   2959 HG21 ILE A 249     -34.816  -0.741 124.500  1.00  0.00           H  
ATOM   2960 HG22 ILE A 249     -34.990  -2.139 123.680  1.00  0.00           H  
ATOM   2961 HG23 ILE A 249     -36.138  -0.986 123.578  1.00  0.00           H  
ATOM   2962 HD11 ILE A 249     -35.458   0.475 126.100  1.00  0.00           H  
ATOM   2963 HD12 ILE A 249     -36.536   0.705 127.304  1.00  0.00           H  
ATOM   2964 HD13 ILE A 249     -35.399  -0.459 127.437  1.00  0.00           H  
ATOM   2965  N   MET A 250     -36.105  -5.342 124.669  1.00 54.56           N  
ATOM   2966  CA  MET A 250     -35.579  -6.434 123.835  1.00 59.57           C  
ATOM   2967  C   MET A 250     -36.734  -7.214 123.220  1.00 58.34           C  
ATOM   2968  O   MET A 250     -36.633  -7.521 122.023  1.00 68.54           O  
ATOM   2969  CB  MET A 250     -34.717  -7.352 124.681  1.00 71.14           C  
ATOM   2970  CG  MET A 250     -33.938  -8.350 123.877  1.00 78.83           C  
ATOM   2971  SD  MET A 250     -33.306  -9.576 125.063  1.00 81.61           S  
ATOM   2972  CE  MET A 250     -34.826 -10.498 125.306  1.00 81.88           C  
ATOM   2973  H   MET A 250     -36.104  -5.354 125.691  1.00  0.00           H  
ATOM   2974  HA  MET A 250     -35.046  -6.026 123.093  1.00  0.00           H  
ATOM   2975  HB2 MET A 250     -34.070  -6.791 125.218  1.00  0.00           H  
ATOM   2976  HB3 MET A 250     -35.309  -7.850 125.331  1.00  0.00           H  
ATOM   2977  HG2 MET A 250     -34.532  -8.792 123.210  1.00  0.00           H  
ATOM   2978  HG3 MET A 250     -33.180  -7.901 123.412  1.00  0.00           H  
ATOM   2979  HE1 MET A 250     -35.483 -10.253 124.592  1.00  0.00           H  
ATOM   2980  HE2 MET A 250     -34.633 -11.479 125.259  1.00  0.00           H  
ATOM   2981  HE3 MET A 250     -35.211 -10.277 126.203  1.00  0.00           H  
ATOM   2982  N   VAL A 251     -37.759  -7.561 123.996  1.00 64.06           N  
ATOM   2983  CA  VAL A 251     -38.879  -8.417 123.486  1.00 69.41           C  
ATOM   2984  C   VAL A 251     -39.816  -7.609 122.548  1.00 69.92           C  
ATOM   2985  O   VAL A 251     -40.403  -8.228 121.622  1.00 57.54           O  
ATOM   2986  CB  VAL A 251     -39.647  -9.118 124.623  1.00 64.43           C  
ATOM   2987  CG1 VAL A 251     -40.529  -8.160 125.420  1.00 71.70           C  
ATOM   2988  CG2 VAL A 251     -40.482 -10.267 124.079  1.00 60.63           C  
ATOM   2989  H   VAL A 251     -37.730  -7.204 124.963  1.00  0.00           H  
ATOM   2990  HA  VAL A 251     -38.473  -9.158 122.951  1.00  0.00           H  
ATOM   2991  HB  VAL A 251     -38.970  -9.490 125.264  1.00  0.00           H  
ATOM   2992 HG11 VAL A 251     -41.482  -8.279 125.144  1.00  0.00           H  
ATOM   2993 HG12 VAL A 251     -40.436  -8.357 126.395  1.00  0.00           H  
ATOM   2994 HG13 VAL A 251     -40.244  -7.219 125.241  1.00  0.00           H  
ATOM   2995 HG21 VAL A 251     -40.772 -10.853 124.836  1.00  0.00           H  
ATOM   2996 HG22 VAL A 251     -41.286  -9.899 123.612  1.00  0.00           H  
ATOM   2997 HG23 VAL A 251     -39.933 -10.798 123.434  1.00  0.00           H  
ATOM   2998  N   ILE A 252     -39.956  -6.290 122.740  1.00 63.99           N  
ATOM   2999  CA  ILE A 252     -40.644  -5.403 121.764  1.00 59.60           C  
ATOM   3000  C   ILE A 252     -39.825  -5.396 120.478  1.00 57.67           C  
ATOM   3001  O   ILE A 252     -40.398  -5.727 119.423  1.00 56.34           O  
ATOM   3002  CB  ILE A 252     -40.780  -3.991 122.337  1.00 72.14           C  
ATOM   3003  CG1 ILE A 252     -41.897  -3.939 123.367  1.00 81.57           C  
ATOM   3004  CG2 ILE A 252     -40.971  -2.930 121.266  1.00 75.56           C  
ATOM   3005  CD1 ILE A 252     -41.995  -2.570 124.022  1.00 95.33           C  
ATOM   3006  H   ILE A 252     -39.545  -5.934 123.626  1.00  0.00           H  
ATOM   3007  HA  ILE A 252     -41.506  -5.848 121.558  1.00  0.00           H  
ATOM   3008  HB  ILE A 252     -39.925  -3.759 122.794  1.00  0.00           H  
ATOM   3009 HG12 ILE A 252     -42.757  -4.142 122.920  1.00  0.00           H  
ATOM   3010 HG13 ILE A 252     -41.713  -4.612 124.070  1.00  0.00           H  
ATOM   3011 HG21 ILE A 252     -40.972  -2.025 121.688  1.00  0.00           H  
ATOM   3012 HG22 ILE A 252     -40.226  -2.985 120.603  1.00  0.00           H  
ATOM   3013 HG23 ILE A 252     -41.841  -3.079 120.799  1.00  0.00           H  
ATOM   3014 HD11 ILE A 252     -42.178  -1.884 123.321  1.00  0.00           H  
ATOM   3015 HD12 ILE A 252     -42.737  -2.578 124.689  1.00  0.00           H  
ATOM   3016 HD13 ILE A 252     -41.133  -2.363 124.479  1.00  0.00           H  
ATOM   3017  N   THR A 253     -38.534  -5.075 120.540  1.00 56.51           N  
ATOM   3018  CA  THR A 253     -37.770  -4.803 119.295  1.00 58.18           C  
ATOM   3019  C   THR A 253     -37.384  -6.089 118.574  1.00 53.79           C  
ATOM   3020  O   THR A 253     -37.186  -6.006 117.366  1.00 52.18           O  
ATOM   3021  CB  THR A 253     -36.535  -3.943 119.526  1.00 54.73           C  
ATOM   3022  OG1 THR A 253     -35.732  -4.633 120.471  1.00 49.81           O  
ATOM   3023  CG2 THR A 253     -36.945  -2.567 119.993  1.00 59.80           C  
ATOM   3024  H   THR A 253     -38.124  -5.032 121.476  1.00  0.00           H  
ATOM   3025  HA  THR A 253     -38.358  -4.256 118.687  1.00  0.00           H  
ATOM   3026  HB  THR A 253     -36.017  -3.866 118.660  1.00  0.00           H  
ATOM   3027  HG1 THR A 253     -36.156  -5.493 120.751  1.00  0.00           H  
ATOM   3028 HG21 THR A 253     -36.134  -2.033 120.251  1.00  0.00           H  
ATOM   3029 HG22 THR A 253     -37.430  -2.083 119.259  1.00  0.00           H  
ATOM   3030 HG23 THR A 253     -37.552  -2.639 120.790  1.00  0.00           H  
ATOM   3031  N   TYR A 254     -37.269  -7.223 119.253  1.00 48.26           N  
ATOM   3032  CA  TYR A 254     -37.126  -8.512 118.537  1.00 49.53           C  
ATOM   3033  C   TYR A 254     -38.425  -8.827 117.793  1.00 53.64           C  
ATOM   3034  O   TYR A 254     -38.328  -9.370 116.667  1.00 55.04           O  
ATOM   3035  CB  TYR A 254     -36.812  -9.676 119.470  1.00 50.43           C  
ATOM   3036  CG  TYR A 254     -36.670 -11.026 118.795  1.00 53.72           C  
ATOM   3037  CD1 TYR A 254     -35.465 -11.392 118.222  1.00 66.91           C  
ATOM   3038  CD2 TYR A 254     -37.693 -11.970 118.768  1.00 51.04           C  
ATOM   3039  CE1 TYR A 254     -35.290 -12.637 117.625  1.00 70.90           C  
ATOM   3040  CE2 TYR A 254     -37.528 -13.225 118.197  1.00 52.68           C  
ATOM   3041  CZ  TYR A 254     -36.319 -13.567 117.611  1.00 60.69           C  
ATOM   3042  OH  TYR A 254     -36.129 -14.778 116.994  1.00 51.49           O  
ATOM   3043  H   TYR A 254     -37.286  -7.142 120.275  1.00  0.00           H  
ATOM   3044  HA  TYR A 254     -36.395  -8.411 117.865  1.00  0.00           H  
ATOM   3045  HB2 TYR A 254     -35.952  -9.476 119.945  1.00  0.00           H  
ATOM   3046  HB3 TYR A 254     -37.550  -9.746 120.146  1.00  0.00           H  
ATOM   3047  HD1 TYR A 254     -34.693 -10.747 118.233  1.00  0.00           H  
ATOM   3048  HD2 TYR A 254     -38.582 -11.735 119.177  1.00  0.00           H  
ATOM   3049  HE1 TYR A 254     -34.405 -12.865 117.199  1.00  0.00           H  
ATOM   3050  HE2 TYR A 254     -38.283 -13.884 118.208  1.00  0.00           H  
ATOM   3051  HH  TYR A 254     -36.989 -15.312 117.068  1.00  0.00           H  
ATOM   3052  N   PHE A 255     -39.588  -8.584 118.414  1.00 53.95           N  
ATOM   3053  CA  PHE A 255     -40.893  -8.894 117.786  1.00 52.29           C  
ATOM   3054  C   PHE A 255     -41.036  -8.023 116.546  1.00 50.32           C  
ATOM   3055  O   PHE A 255     -41.374  -8.555 115.478  1.00 48.64           O  
ATOM   3056  CB  PHE A 255     -42.070  -8.657 118.721  1.00 53.43           C  
ATOM   3057  CG  PHE A 255     -43.429  -8.745 118.052  1.00 62.34           C  
ATOM   3058  CD1 PHE A 255     -43.998  -9.973 117.747  1.00 66.29           C  
ATOM   3059  CD2 PHE A 255     -44.178  -7.608 117.771  1.00 63.05           C  
ATOM   3060  CE1 PHE A 255     -45.258 -10.053 117.165  1.00 68.46           C  
ATOM   3061  CE2 PHE A 255     -45.428  -7.691 117.179  1.00 59.12           C  
ATOM   3062  CZ  PHE A 255     -45.968  -8.912 116.876  1.00 61.18           C  
ATOM   3063  H   PHE A 255     -39.500  -8.167 119.357  1.00  0.00           H  
ATOM   3064  HA  PHE A 255     -40.841  -9.837 117.479  1.00  0.00           H  
ATOM   3065  HB2 PHE A 255     -42.044  -9.345 119.433  1.00  0.00           H  
ATOM   3066  HB3 PHE A 255     -41.984  -7.747 119.102  1.00  0.00           H  
ATOM   3067  HD1 PHE A 255     -43.501 -10.814 117.947  1.00  0.00           H  
ATOM   3068  HD2 PHE A 255     -43.802  -6.704 118.004  1.00  0.00           H  
ATOM   3069  HE1 PHE A 255     -45.644 -10.966 116.956  1.00  0.00           H  
ATOM   3070  HE2 PHE A 255     -45.936  -6.833 116.972  1.00  0.00           H  
ATOM   3071  HZ  PHE A 255     -46.871  -8.980 116.449  1.00  0.00           H  
ATOM   3072  N   LEU A 256     -40.746  -6.737 116.684  1.00 48.50           N  
ATOM   3073  CA  LEU A 256     -40.932  -5.798 115.563  1.00 48.67           C  
ATOM   3074  C   LEU A 256     -39.885  -6.063 114.493  1.00 53.87           C  
ATOM   3075  O   LEU A 256     -40.240  -5.813 113.334  1.00 53.92           O  
ATOM   3076  CB  LEU A 256     -40.846  -4.377 116.070  1.00 49.24           C  
ATOM   3077  CG  LEU A 256     -41.950  -3.957 117.017  1.00 56.84           C  
ATOM   3078  CD1 LEU A 256     -41.720  -2.502 117.366  1.00 61.52           C  
ATOM   3079  CD2 LEU A 256     -43.349  -4.151 116.432  1.00 59.54           C  
ATOM   3080  H   LEU A 256     -40.391  -6.454 117.608  1.00  0.00           H  
ATOM   3081  HA  LEU A 256     -41.840  -5.953 115.172  1.00  0.00           H  
ATOM   3082  HB2 LEU A 256     -39.981  -4.272 116.554  1.00  0.00           H  
ATOM   3083  HB3 LEU A 256     -40.875  -3.765 115.285  1.00  0.00           H  
ATOM   3084  HG  LEU A 256     -41.906  -4.506 117.839  1.00  0.00           H  
ATOM   3085 HD11 LEU A 256     -41.746  -1.946 116.533  1.00  0.00           H  
ATOM   3086 HD12 LEU A 256     -42.434  -2.188 117.994  1.00  0.00           H  
ATOM   3087 HD13 LEU A 256     -40.826  -2.397 117.805  1.00  0.00           H  
ATOM   3088 HD21 LEU A 256     -43.486  -5.117 116.215  1.00  0.00           H  
ATOM   3089 HD22 LEU A 256     -44.031  -3.857 117.101  1.00  0.00           H  
ATOM   3090 HD23 LEU A 256     -43.439  -3.605 115.600  1.00  0.00           H  
ATOM   3091  N   THR A 257     -38.690  -6.579 114.835  1.00 57.76           N  
ATOM   3092  CA  THR A 257     -37.632  -6.908 113.826  1.00 55.83           C  
ATOM   3093  C   THR A 257     -38.101  -8.080 112.955  1.00 53.99           C  
ATOM   3094  O   THR A 257     -37.864  -8.033 111.723  1.00 45.11           O  
ATOM   3095  CB  THR A 257     -36.283  -7.189 114.493  1.00 53.46           C  
ATOM   3096  OG1 THR A 257     -35.882  -5.981 115.123  1.00 50.91           O  
ATOM   3097  CG2 THR A 257     -35.210  -7.619 113.523  1.00 51.91           C  
ATOM   3098  H   THR A 257     -38.556  -6.732 115.851  1.00  0.00           H  
ATOM   3099  HA  THR A 257     -37.505  -6.108 113.246  1.00  0.00           H  
ATOM   3100  HB  THR A 257     -36.409  -7.897 115.204  1.00  0.00           H  
ATOM   3101  HG1 THR A 257     -36.557  -5.257 114.984  1.00  0.00           H  
ATOM   3102 HG21 THR A 257     -35.045  -8.607 113.605  1.00  0.00           H  
ATOM   3103 HG22 THR A 257     -35.493  -7.415 112.581  1.00  0.00           H  
ATOM   3104 HG23 THR A 257     -34.353  -7.131 113.716  1.00  0.00           H  
ATOM   3105  N   ILE A 258     -38.757  -9.072 113.565  1.00 52.80           N  
ATOM   3106  CA  ILE A 258     -39.386 -10.192 112.816  1.00 57.31           C  
ATOM   3107  C   ILE A 258     -40.430  -9.589 111.884  1.00 56.29           C  
ATOM   3108  O   ILE A 258     -40.427  -9.962 110.708  1.00 65.89           O  
ATOM   3109  CB  ILE A 258     -39.935 -11.268 113.770  1.00 66.32           C  
ATOM   3110  CG1 ILE A 258     -38.780 -12.144 114.258  1.00 81.84           C  
ATOM   3111  CG2 ILE A 258     -41.042 -12.112 113.145  1.00 67.11           C  
ATOM   3112  CD1 ILE A 258     -39.208 -13.367 115.028  1.00 91.29           C  
ATOM   3113  H   ILE A 258     -38.794  -9.001 114.600  1.00  0.00           H  
ATOM   3114  HA  ILE A 258     -38.670 -10.569 112.245  1.00  0.00           H  
ATOM   3115  HB  ILE A 258     -40.327 -10.811 114.555  1.00  0.00           H  
ATOM   3116 HG12 ILE A 258     -38.244 -12.430 113.461  1.00  0.00           H  
ATOM   3117 HG13 ILE A 258     -38.191 -11.583 114.844  1.00  0.00           H  
ATOM   3118 HG21 ILE A 258     -41.393 -12.754 113.824  1.00  0.00           H  
ATOM   3119 HG22 ILE A 258     -41.780 -11.515 112.837  1.00  0.00           H  
ATOM   3120 HG23 ILE A 258     -40.674 -12.617 112.367  1.00  0.00           H  
ATOM   3121 HD11 ILE A 258     -39.785 -13.942 114.448  1.00  0.00           H  
ATOM   3122 HD12 ILE A 258     -38.400 -13.884 115.310  1.00  0.00           H  
ATOM   3123 HD13 ILE A 258     -39.724 -13.088 115.838  1.00  0.00           H  
ATOM   3124  N   LYS A 259     -41.242  -8.650 112.358  1.00 54.59           N  
ATOM   3125  CA  LYS A 259     -42.337  -8.096 111.521  1.00 60.45           C  
ATOM   3126  C   LYS A 259     -41.777  -7.204 110.405  1.00 53.77           C  
ATOM   3127  O   LYS A 259     -42.332  -7.257 109.305  1.00 49.12           O  
ATOM   3128  CB  LYS A 259     -43.374  -7.361 112.368  1.00 67.89           C  
ATOM   3129  CG  LYS A 259     -44.031  -8.210 113.450  1.00 71.92           C  
ATOM   3130  CD  LYS A 259     -44.818  -9.419 112.979  1.00 80.03           C  
ATOM   3131  CE  LYS A 259     -46.183  -9.090 112.410  1.00 82.58           C  
ATOM   3132  NZ  LYS A 259     -46.959 -10.318 112.130  1.00 84.91           N  
ATOM   3133  H   LYS A 259     -41.061  -8.343 113.322  1.00  0.00           H  
ATOM   3134  HA  LYS A 259     -42.836  -8.861 111.105  1.00  0.00           H  
ATOM   3135  HB2 LYS A 259     -42.924  -6.585 112.812  1.00  0.00           H  
ATOM   3136  HB3 LYS A 259     -44.092  -7.021 111.758  1.00  0.00           H  
ATOM   3137  HG2 LYS A 259     -43.305  -8.528 114.096  1.00  0.00           H  
ATOM   3138  HG3 LYS A 259     -44.653  -7.612 113.997  1.00  0.00           H  
ATOM   3139  HD2 LYS A 259     -44.283  -9.894 112.270  1.00  0.00           H  
ATOM   3140  HD3 LYS A 259     -44.940 -10.047 113.757  1.00  0.00           H  
ATOM   3141  HE2 LYS A 259     -46.683  -8.524 113.070  1.00  0.00           H  
ATOM   3142  HE3 LYS A 259     -46.065  -8.571 111.560  1.00  0.00           H  
ATOM   3143  HZ1 LYS A 259     -47.431 -10.614 112.962  1.00  0.00           H  
ATOM   3144  HZ2 LYS A 259     -47.634 -10.133 111.414  1.00  0.00           H  
ATOM   3145  HZ3 LYS A 259     -46.341 -11.043 111.823  1.00  0.00           H  
ATOM   3146  N   SER A 260     -40.738  -6.412 110.650  1.00 49.80           N  
ATOM   3147  CA  SER A 260     -40.128  -5.580 109.584  1.00 57.36           C  
ATOM   3148  C   SER A 260     -39.503  -6.485 108.527  1.00 57.02           C  
ATOM   3149  O   SER A 260     -39.516  -6.096 107.366  1.00 56.92           O  
ATOM   3150  CB  SER A 260     -39.125  -4.575 110.099  1.00 65.18           C  
ATOM   3151  OG  SER A 260     -39.768  -3.329 110.359  1.00 66.56           O  
ATOM   3152  H   SER A 260     -40.393  -6.419 111.623  1.00  0.00           H  
ATOM   3153  HA  SER A 260     -40.861  -5.055 109.154  1.00  0.00           H  
ATOM   3154  HB2 SER A 260     -38.727  -4.908 110.945  1.00  0.00           H  
ATOM   3155  HB3 SER A 260     -38.420  -4.430 109.414  1.00  0.00           H  
ATOM   3156  HG  SER A 260     -40.732  -3.383 110.150  1.00  0.00           H  
ATOM   3157  N   LEU A 261     -38.934  -7.630 108.891  1.00 65.72           N  
ATOM   3158  CA  LEU A 261     -38.374  -8.534 107.850  1.00 72.33           C  
ATOM   3159  C   LEU A 261     -39.462  -9.456 107.309  1.00 71.29           C  
ATOM   3160  O   LEU A 261     -39.241 -10.129 106.332  1.00 65.40           O  
ATOM   3161  CB  LEU A 261     -37.227  -9.356 108.419  1.00 74.68           C  
ATOM   3162  CG  LEU A 261     -35.988  -8.583 108.852  1.00 74.11           C  
ATOM   3163  CD1 LEU A 261     -34.971  -9.542 109.434  1.00 76.40           C  
ATOM   3164  CD2 LEU A 261     -35.376  -7.830 107.700  1.00 70.42           C  
ATOM   3165  H   LEU A 261     -38.911  -7.833 109.888  1.00  0.00           H  
ATOM   3166  HA  LEU A 261     -38.029  -7.966 107.102  1.00  0.00           H  
ATOM   3167  HB2 LEU A 261     -37.568  -9.845 109.221  1.00  0.00           H  
ATOM   3168  HB3 LEU A 261     -36.942 -10.010 107.721  1.00  0.00           H  
ATOM   3169  HG  LEU A 261     -36.247  -7.912 109.542  1.00  0.00           H  
ATOM   3170 HD11 LEU A 261     -34.713 -10.221 108.744  1.00  0.00           H  
ATOM   3171 HD12 LEU A 261     -34.155  -9.037 109.720  1.00  0.00           H  
ATOM   3172 HD13 LEU A 261     -35.363 -10.010 110.228  1.00  0.00           H  
ATOM   3173 HD21 LEU A 261     -36.039  -7.175 107.328  1.00  0.00           H  
ATOM   3174 HD22 LEU A 261     -34.563  -7.330 108.011  1.00  0.00           H  
ATOM   3175 HD23 LEU A 261     -35.108  -8.471 106.976  1.00  0.00           H  
ATOM   3176  N   GLN A 262     -40.608  -9.545 107.950  1.00 82.44           N  
ATOM   3177  CA  GLN A 262     -41.730 -10.285 107.328  1.00 77.37           C  
ATOM   3178  C   GLN A 262     -42.352  -9.379 106.262  1.00 67.95           C  
ATOM   3179  O   GLN A 262     -42.702  -9.889 105.211  1.00 58.29           O  
ATOM   3180  CB  GLN A 262     -42.740 -10.740 108.384  1.00 84.17           C  
ATOM   3181  CG  GLN A 262     -42.392 -12.061 109.060  1.00 88.21           C  
ATOM   3182  CD  GLN A 262     -43.402 -12.447 110.110  1.00 88.68           C  
ATOM   3183  OE1 GLN A 262     -44.261 -11.656 110.495  1.00 92.32           O  
ATOM   3184  NE2 GLN A 262     -43.308 -13.682 110.571  1.00103.99           N  
ATOM   3185  H   GLN A 262     -40.666  -9.091 108.861  1.00  0.00           H  
ATOM   3186  HA  GLN A 262     -41.352 -11.081 106.873  1.00  0.00           H  
ATOM   3187  HB2 GLN A 262     -42.802 -10.035 109.095  1.00  0.00           H  
ATOM   3188  HB3 GLN A 262     -43.638 -10.843 107.947  1.00  0.00           H  
ATOM   3189  HG2 GLN A 262     -42.361 -12.775 108.363  1.00  0.00           H  
ATOM   3190  HG3 GLN A 262     -41.495 -11.970 109.490  1.00  0.00           H  
ATOM   3191 HE21 GLN A 262     -43.949 -14.021 111.298  1.00  0.00           H  
ATOM   3192 HE22 GLN A 262     -42.592 -14.301 110.198  1.00  0.00           H  
ATOM   3193  N   LYS A 263     -42.505  -8.086 106.547  1.00 68.73           N  
ATOM   3194  CA  LYS A 263     -43.214  -7.144 105.648  1.00 72.34           C  
ATOM   3195  C   LYS A 263     -42.387  -6.937 104.381  1.00 80.95           C  
ATOM   3196  O   LYS A 263     -42.942  -6.975 103.267  1.00 94.29           O  
ATOM   3197  CB  LYS A 263     -43.405  -5.795 106.331  1.00 78.73           C  
ATOM   3198  CG  LYS A 263     -44.021  -4.728 105.444  1.00 85.86           C  
ATOM   3199  CD  LYS A 263     -44.287  -3.423 106.174  1.00 99.51           C  
ATOM   3200  CE  LYS A 263     -43.017  -2.707 106.588  1.00112.20           C  
ATOM   3201  NZ  LYS A 263     -42.247  -2.225 105.415  1.00122.97           N  
ATOM   3202  H   LYS A 263     -42.087  -7.787 107.453  1.00  0.00           H  
ATOM   3203  HA  LYS A 263     -44.094  -7.544 105.402  1.00  0.00           H  
ATOM   3204  HB2 LYS A 263     -44.001  -5.926 107.123  1.00  0.00           H  
ATOM   3205  HB3 LYS A 263     -42.510  -5.470 106.638  1.00  0.00           H  
ATOM   3206  HG2 LYS A 263     -43.399  -4.545 104.672  1.00  0.00           H  
ATOM   3207  HG3 LYS A 263     -44.891  -5.074 105.072  1.00  0.00           H  
ATOM   3208  HD2 LYS A 263     -44.812  -2.819 105.571  1.00  0.00           H  
ATOM   3209  HD3 LYS A 263     -44.826  -3.617 106.996  1.00  0.00           H  
ATOM   3210  HE2 LYS A 263     -43.259  -1.924 107.169  1.00  0.00           H  
ATOM   3211  HE3 LYS A 263     -42.445  -3.338 107.121  1.00  0.00           H  
ATOM   3212  HZ1 LYS A 263     -41.338  -1.931 105.711  1.00  0.00           H  
ATOM   3213  HZ2 LYS A 263     -42.157  -2.965 104.748  1.00  0.00           H  
ATOM   3214  HZ3 LYS A 263     -42.726  -1.454 104.995  1.00  0.00           H  
ATOM   3215  N   GLU A 264     -41.089  -6.772 104.529  1.00 86.80           N  
ATOM   3216  CA  GLU A 264     -40.222  -6.401 103.389  1.00 87.75           C  
ATOM   3217  C   GLU A 264     -39.954  -7.647 102.549  1.00 68.00           C  
ATOM   3218  O   GLU A 264     -39.796  -7.502 101.342  1.00 62.95           O  
ATOM   3219  CB  GLU A 264     -39.010  -5.643 103.935  1.00109.69           C  
ATOM   3220  CG  GLU A 264     -39.450  -4.304 104.569  1.00129.25           C  
ATOM   3221  CD  GLU A 264     -38.448  -3.527 105.418  1.00122.08           C  
ATOM   3222  OE1 GLU A 264     -37.283  -3.955 105.438  1.00130.83           O  
ATOM   3223  OE2 GLU A 264     -38.844  -2.492 106.059  1.00 88.24           O1-
ATOM   3224  H   GLU A 264     -40.723  -6.918 105.486  1.00  0.00           H  
ATOM   3225  HA  GLU A 264     -40.681  -5.712 102.836  1.00  0.00           H  
ATOM   3226  HB2 GLU A 264     -38.610  -6.174 104.637  1.00  0.00           H  
ATOM   3227  HB3 GLU A 264     -38.424  -5.431 103.196  1.00  0.00           H  
ATOM   3228  HG2 GLU A 264     -39.738  -3.699 103.819  1.00  0.00           H  
ATOM   3229  HG3 GLU A 264     -40.248  -4.495 105.150  1.00  0.00           H  
ATOM   3230  N   ALA A 265     -39.955  -8.834 103.136  1.00 54.38           N  
ATOM   3231  CA  ALA A 265     -39.950 -10.084 102.339  1.00 50.66           C  
ATOM   3232  C   ALA A 265     -41.251 -10.200 101.552  1.00 48.05           C  
ATOM   3233  O   ALA A 265     -41.226 -10.656 100.421  1.00 37.86           O  
ATOM   3234  CB  ALA A 265     -39.788 -11.283 103.221  1.00 53.91           C  
ATOM   3235  H   ALA A 265     -39.959  -8.825 104.167  1.00  0.00           H  
ATOM   3236  HA  ALA A 265     -39.184 -10.045 101.698  1.00  0.00           H  
ATOM   3237  HB1 ALA A 265     -39.081 -11.892 102.851  1.00  0.00           H  
ATOM   3238  HB2 ALA A 265     -39.518 -10.999 104.145  1.00  0.00           H  
ATOM   3239  HB3 ALA A 265     -40.653 -11.790 103.279  1.00  0.00           H  
ATOM   3240  N   ALA A1001     -42.361  -9.841 102.182  1.00 58.56           N  
ATOM   3241  CA  ALA A1001     -43.701  -9.861 101.559  1.00 58.31           C  
ATOM   3242  C   ALA A1001     -43.783  -8.754 100.517  1.00 60.25           C  
ATOM   3243  O   ALA A1001     -44.389  -9.016  99.477  1.00 61.31           O  
ATOM   3244  CB  ALA A1001     -44.795  -9.708 102.583  1.00 61.20           C  
ATOM   3245  H   ALA A1001     -42.215  -9.535 103.176  1.00  0.00           H  
ATOM   3246  HA  ALA A1001     -43.826 -10.743 101.108  1.00  0.00           H  
ATOM   3247  HB1 ALA A1001     -45.352 -10.541 102.616  1.00  0.00           H  
ATOM   3248  HB2 ALA A1001     -44.396  -9.546 103.488  1.00  0.00           H  
ATOM   3249  HB3 ALA A1001     -45.383  -8.932 102.342  1.00  0.00           H  
ATOM   3250  N   ASP A1002     -43.197  -7.580 100.776  1.00 63.72           N  
ATOM   3251  CA  ASP A1002     -43.155  -6.497  99.755  1.00 68.17           C  
ATOM   3252  C   ASP A1002     -42.286  -6.892  98.551  1.00 66.18           C  
ATOM   3253  O   ASP A1002     -42.582  -6.404  97.454  1.00 53.07           O  
ATOM   3254  CB  ASP A1002     -42.619  -5.187 100.325  1.00 74.78           C  
ATOM   3255  CG  ASP A1002     -43.632  -4.467 101.176  1.00 81.60           C  
ATOM   3256  OD1 ASP A1002     -44.837  -4.816 101.037  1.00 91.34           O  
ATOM   3257  OD2 ASP A1002     -43.206  -3.583 101.977  1.00 73.54           O1-
ATOM   3258  H   ASP A1002     -42.787  -7.485 101.714  1.00  0.00           H  
ATOM   3259  HA  ASP A1002     -44.094  -6.382  99.418  1.00  0.00           H  
ATOM   3260  HB2 ASP A1002     -41.822  -5.398 100.881  1.00  0.00           H  
ATOM   3261  HB3 ASP A1002     -42.363  -4.603  99.562  1.00  0.00           H  
ATOM   3262  N   LEU A1003     -41.221  -7.683  98.721  1.00 64.23           N  
ATOM   3263  CA  LEU A1003     -40.377  -8.059  97.558  1.00 64.73           C  
ATOM   3264  C   LEU A1003     -41.096  -9.110  96.723  1.00 61.26           C  
ATOM   3265  O   LEU A1003     -40.896  -9.129  95.508  1.00 59.59           O  
ATOM   3266  CB  LEU A1003     -39.018  -8.590  98.009  1.00 74.18           C  
ATOM   3267  CG  LEU A1003     -37.958  -8.711  96.899  1.00 79.32           C  
ATOM   3268  CD1 LEU A1003     -37.492  -7.340  96.406  1.00 75.32           C  
ATOM   3269  CD2 LEU A1003     -36.754  -9.521  97.366  1.00 79.10           C  
ATOM   3270  H   LEU A1003     -41.042  -7.995  99.677  1.00  0.00           H  
ATOM   3271  HA  LEU A1003     -40.237  -7.242  97.001  1.00  0.00           H  
ATOM   3272  HB2 LEU A1003     -38.655  -7.970  98.693  1.00  0.00           H  
ATOM   3273  HB3 LEU A1003     -39.150  -9.496  98.388  1.00  0.00           H  
ATOM   3274  HG  LEU A1003     -38.352  -9.222  96.131  1.00  0.00           H  
ATOM   3275 HD11 LEU A1003     -37.093  -6.833  97.169  1.00  0.00           H  
ATOM   3276 HD12 LEU A1003     -36.807  -7.462  95.689  1.00  0.00           H  
ATOM   3277 HD13 LEU A1003     -38.274  -6.837  96.041  1.00  0.00           H  
ATOM   3278 HD21 LEU A1003     -37.051 -10.441  97.623  1.00  0.00           H  
ATOM   3279 HD22 LEU A1003     -36.085  -9.581  96.625  1.00  0.00           H  
ATOM   3280 HD23 LEU A1003     -36.336  -9.072  98.156  1.00  0.00           H  
ATOM   3281  N   GLU A1004     -41.914  -9.950  97.339  1.00 60.65           N  
ATOM   3282  CA  GLU A1004     -42.718 -10.906  96.546  1.00 67.52           C  
ATOM   3283  C   GLU A1004     -43.796 -10.131  95.784  1.00 70.75           C  
ATOM   3284  O   GLU A1004     -44.204 -10.655  94.739  1.00 68.96           O  
ATOM   3285  CB  GLU A1004     -43.280 -12.014  97.430  1.00 74.90           C  
ATOM   3286  CG  GLU A1004     -42.262 -13.105  97.682  1.00 78.47           C  
ATOM   3287  CD  GLU A1004     -42.609 -14.122  98.752  1.00 88.11           C  
ATOM   3288  OE1 GLU A1004     -43.614 -13.934  99.474  1.00106.84           O  
ATOM   3289  OE2 GLU A1004     -41.878 -15.128  98.844  1.00 98.19           O1-
ATOM   3290  H   GLU A1004     -41.946  -9.890  98.358  1.00  0.00           H  
ATOM   3291  HA  GLU A1004     -42.127 -11.382  95.902  1.00  0.00           H  
ATOM   3292  HB2 GLU A1004     -43.516 -11.619  98.291  1.00  0.00           H  
ATOM   3293  HB3 GLU A1004     -44.039 -12.413  96.964  1.00  0.00           H  
ATOM   3294  HG2 GLU A1004     -42.128 -13.608  96.829  1.00  0.00           H  
ATOM   3295  HG3 GLU A1004     -41.402 -12.674  97.954  1.00  0.00           H  
ATOM   3296  N   ASP A1005     -44.247  -8.972  96.300  1.00 75.88           N  
ATOM   3297  CA  ASP A1005     -45.205  -8.058  95.605  1.00 74.87           C  
ATOM   3298  C   ASP A1005     -44.545  -7.534  94.326  1.00 70.84           C  
ATOM   3299  O   ASP A1005     -45.166  -7.604  93.246  1.00 67.05           O  
ATOM   3300  CB  ASP A1005     -45.658  -6.869  96.464  1.00 73.19           C  
ATOM   3301  CG  ASP A1005     -46.480  -7.258  97.683  1.00 85.25           C  
ATOM   3302  OD1 ASP A1005     -47.091  -8.344  97.645  1.00 94.79           O1-
ATOM   3303  OD2 ASP A1005     -46.470  -6.496  98.683  1.00 90.60           O  
ATOM   3304  H   ASP A1005     -43.866  -8.753  97.251  1.00  0.00           H  
ATOM   3305  HA  ASP A1005     -45.982  -8.616  95.333  1.00  0.00           H  
ATOM   3306  HB2 ASP A1005     -44.840  -6.385  96.772  1.00  0.00           H  
ATOM   3307  HB3 ASP A1005     -46.207  -6.267  95.888  1.00  0.00           H  
ATOM   3308  N   ASN A1006     -43.322  -7.031  94.432  1.00 63.24           N  
ATOM   3309  CA  ASN A1006     -42.657  -6.396  93.269  1.00 61.52           C  
ATOM   3310  C   ASN A1006     -41.997  -7.427  92.352  1.00 64.14           C  
ATOM   3311  O   ASN A1006     -41.758  -7.075  91.179  1.00 54.34           O  
ATOM   3312  CB  ASN A1006     -41.698  -5.335  93.752  1.00 65.68           C  
ATOM   3313  CG  ASN A1006     -42.462  -4.145  94.293  1.00 79.94           C  
ATOM   3314  OD1 ASN A1006     -43.559  -3.836  93.816  1.00 98.03           O  
ATOM   3315  ND2 ASN A1006     -41.907  -3.481  95.295  1.00 83.41           N  
ATOM   3316  H   ASN A1006     -42.881  -7.112  95.358  1.00  0.00           H  
ATOM   3317  HA  ASN A1006     -43.381  -5.942  92.735  1.00  0.00           H  
ATOM   3318  HB2 ASN A1006     -41.142  -5.709  94.479  1.00  0.00           H  
ATOM   3319  HB3 ASN A1006     -41.142  -5.033  92.992  1.00  0.00           H  
ATOM   3320 HD22 ASN A1006     -41.016  -3.776  95.652  1.00  0.00           H  
ATOM   3321 HD21 ASN A1006     -42.367  -2.691  95.695  1.00  0.00           H  
ATOM   3322  N   TRP A1007     -41.721  -8.639  92.841  1.00 67.57           N  
ATOM   3323  CA  TRP A1007     -41.404  -9.791  91.953  1.00 67.10           C  
ATOM   3324  C   TRP A1007     -42.588 -10.077  91.029  1.00 63.00           C  
ATOM   3325  O   TRP A1007     -42.363 -10.315  89.854  1.00 69.63           O  
ATOM   3326  CB  TRP A1007     -41.082 -11.066  92.725  1.00 73.26           C  
ATOM   3327  CG  TRP A1007     -40.797 -12.218  91.813  1.00 70.48           C  
ATOM   3328  CD1 TRP A1007     -39.621 -12.441  91.172  1.00 67.46           C  
ATOM   3329  CD2 TRP A1007     -41.687 -13.280  91.409  1.00 71.62           C  
ATOM   3330  NE1 TRP A1007     -39.709 -13.577  90.414  1.00 81.25           N  
ATOM   3331  CE2 TRP A1007     -40.966 -14.116  90.530  1.00 81.26           C  
ATOM   3332  CE3 TRP A1007     -43.010 -13.624  91.705  1.00 76.52           C  
ATOM   3333  CZ2 TRP A1007     -41.525 -15.263  89.944  1.00 88.23           C  
ATOM   3334  CZ3 TRP A1007     -43.564 -14.750  91.126  1.00 88.74           C  
ATOM   3335  CH2 TRP A1007     -42.830 -15.567  90.263  1.00 84.64           C  
ATOM   3336  H   TRP A1007     -41.744  -8.716  93.871  1.00  0.00           H  
ATOM   3337  HA  TRP A1007     -40.629  -9.520  91.385  1.00  0.00           H  
ATOM   3338  HB2 TRP A1007     -40.275 -10.917  93.274  1.00  0.00           H  
ATOM   3339  HB3 TRP A1007     -41.860 -11.313  93.280  1.00  0.00           H  
ATOM   3340  HD1 TRP A1007     -38.808 -11.862  91.241  1.00  0.00           H  
ATOM   3341  HE1 TRP A1007     -38.969 -13.963  89.855  1.00  0.00           H  
ATOM   3342  HE3 TRP A1007     -43.554 -13.062  92.331  1.00  0.00           H  
ATOM   3343  HZ2 TRP A1007     -40.982 -15.826  89.320  1.00  0.00           H  
ATOM   3344  HZ3 TRP A1007     -44.515 -14.981  91.333  1.00  0.00           H  
ATOM   3345  HH2 TRP A1007     -43.259 -16.378  89.877  1.00  0.00           H  
ATOM   3346  N   GLU A1008     -43.815 -10.120  91.543  1.00 58.56           N  
ATOM   3347  CA  GLU A1008     -44.941 -10.643  90.721  1.00 55.48           C  
ATOM   3348  C   GLU A1008     -45.447  -9.532  89.807  1.00 57.67           C  
ATOM   3349  O   GLU A1008     -45.803  -9.875  88.682  1.00 72.61           O  
ATOM   3350  CB  GLU A1008     -46.051 -11.303  91.533  1.00 50.69           C  
ATOM   3351  CG  GLU A1008     -46.725 -12.499  90.815  1.00 47.92           C  
ATOM   3352  CD  GLU A1008     -48.056 -12.149  90.182  1.00 52.67           C  
ATOM   3353  OE1 GLU A1008     -48.531 -11.018  90.452  1.00 45.49           O  
ATOM   3354  OE2 GLU A1008     -48.617 -12.957  89.382  1.00 48.75           O1-
ATOM   3355  H   GLU A1008     -43.921  -9.783  92.498  1.00  0.00           H  
ATOM   3356  HA  GLU A1008     -44.618 -11.412  90.177  1.00  0.00           H  
ATOM   3357  HB2 GLU A1008     -45.661 -11.653  92.362  1.00  0.00           H  
ATOM   3358  HB3 GLU A1008     -46.752 -10.638  91.696  1.00  0.00           H  
ATOM   3359  HG2 GLU A1008     -46.117 -12.796  90.103  1.00  0.00           H  
ATOM   3360  HG3 GLU A1008     -46.882 -13.198  91.488  1.00  0.00           H  
ATOM   3361  N   THR A1009     -45.331  -8.258  90.170  1.00 53.62           N  
ATOM   3362  CA  THR A1009     -45.738  -7.186  89.219  1.00 54.73           C  
ATOM   3363  C   THR A1009     -44.683  -6.904  88.145  1.00 56.07           C  
ATOM   3364  O   THR A1009     -45.093  -6.514  87.028  1.00 52.73           O  
ATOM   3365  CB  THR A1009     -46.116  -5.911  89.948  1.00 55.77           C  
ATOM   3366  OG1 THR A1009     -44.934  -5.374  90.528  1.00 61.21           O  
ATOM   3367  CG2 THR A1009     -47.181  -6.201  90.980  1.00 61.17           C  
ATOM   3368  H   THR A1009     -44.962  -8.078  91.100  1.00  0.00           H  
ATOM   3369  HA  THR A1009     -46.589  -7.487  88.762  1.00  0.00           H  
ATOM   3370  HB  THR A1009     -46.478  -5.236  89.278  1.00  0.00           H  
ATOM   3371  HG1 THR A1009     -44.146  -5.961  90.317  1.00  0.00           H  
ATOM   3372 HG21 THR A1009     -48.085  -5.947  90.624  1.00  0.00           H  
ATOM   3373 HG22 THR A1009     -47.185  -7.179  91.206  1.00  0.00           H  
ATOM   3374 HG23 THR A1009     -47.003  -5.675  91.817  1.00  0.00           H  
ATOM   3375  N   LEU A1010     -43.390  -7.100  88.406  1.00 56.26           N  
ATOM   3376  CA  LEU A1010     -42.411  -7.042  87.282  1.00 57.47           C  
ATOM   3377  C   LEU A1010     -42.621  -8.243  86.360  1.00 57.63           C  
ATOM   3378  O   LEU A1010     -42.646  -8.027  85.155  1.00 61.12           O  
ATOM   3379  CB  LEU A1010     -40.974  -7.013  87.787  1.00 53.25           C  
ATOM   3380  CG  LEU A1010     -40.522  -5.701  88.404  1.00 52.79           C  
ATOM   3381  CD1 LEU A1010     -39.161  -5.872  89.014  1.00 54.25           C  
ATOM   3382  CD2 LEU A1010     -40.464  -4.599  87.366  1.00 56.69           C  
ATOM   3383  H   LEU A1010     -43.138  -7.281  89.369  1.00  0.00           H  
ATOM   3384  HA  LEU A1010     -42.583  -6.206  86.767  1.00  0.00           H  
ATOM   3385  HB2 LEU A1010     -40.880  -7.720  88.482  1.00  0.00           H  
ATOM   3386  HB3 LEU A1010     -40.375  -7.205  87.017  1.00  0.00           H  
ATOM   3387  HG  LEU A1010     -41.177  -5.430  89.108  1.00  0.00           H  
ATOM   3388 HD11 LEU A1010     -38.500  -6.148  88.311  1.00  0.00           H  
ATOM   3389 HD12 LEU A1010     -38.856  -5.008  89.424  1.00  0.00           H  
ATOM   3390 HD13 LEU A1010     -39.189  -6.577  89.728  1.00  0.00           H  
ATOM   3391 HD21 LEU A1010     -41.372  -4.465  86.964  1.00  0.00           H  
ATOM   3392 HD22 LEU A1010     -40.164  -3.745  87.796  1.00  0.00           H  
ATOM   3393 HD23 LEU A1010     -39.817  -4.849  86.643  1.00  0.00           H  
ATOM   3394  N   ASN A1011     -42.765  -9.450  86.914  1.00 57.79           N  
ATOM   3395  CA  ASN A1011     -43.044 -10.675  86.123  1.00 61.63           C  
ATOM   3396  C   ASN A1011     -44.417 -10.539  85.453  1.00 61.55           C  
ATOM   3397  O   ASN A1011     -44.595 -11.166  84.381  1.00 74.22           O  
ATOM   3398  CB  ASN A1011     -42.944 -11.967  86.945  1.00 69.55           C  
ATOM   3399  CG  ASN A1011     -42.734 -13.235  86.127  1.00 78.21           C  
ATOM   3400  OD1 ASN A1011     -42.614 -13.222  84.905  1.00101.36           O  
ATOM   3401  ND2 ASN A1011     -42.627 -14.375  86.787  1.00 83.86           N  
ATOM   3402  H   ASN A1011     -42.666  -9.466  87.951  1.00  0.00           H  
ATOM   3403  HA  ASN A1011     -42.363 -10.710  85.396  1.00  0.00           H  
ATOM   3404  HB2 ASN A1011     -42.175 -11.873  87.585  1.00  0.00           H  
ATOM   3405  HB3 ASN A1011     -43.793 -12.069  87.473  1.00  0.00           H  
ATOM   3406 HD22 ASN A1011     -42.693 -14.369  87.792  1.00  0.00           H  
ATOM   3407 HD21 ASN A1011     -42.484 -15.233  86.303  1.00  0.00           H  
ATOM   3408  N   ASP A1012     -45.373  -9.801  86.022  1.00 54.09           N  
ATOM   3409  CA  ASP A1012     -46.651  -9.614  85.299  1.00 55.27           C  
ATOM   3410  C   ASP A1012     -46.469  -8.688  84.099  1.00 53.35           C  
ATOM   3411  O   ASP A1012     -47.116  -8.954  83.068  1.00 54.35           O  
ATOM   3412  CB  ASP A1012     -47.755  -9.086  86.191  1.00 57.52           C  
ATOM   3413  CG  ASP A1012     -48.388 -10.169  87.070  1.00 55.44           C  
ATOM   3414  OD1 ASP A1012     -48.240 -11.416  86.767  1.00 45.89           O1-
ATOM   3415  OD2 ASP A1012     -49.008  -9.767  88.115  1.00 38.25           O  
ATOM   3416  H   ASP A1012     -45.164  -9.406  86.930  1.00  0.00           H  
ATOM   3417  HA  ASP A1012     -46.917 -10.515  84.944  1.00  0.00           H  
ATOM   3418  HB2 ASP A1012     -47.374  -8.387  86.788  1.00  0.00           H  
ATOM   3419  HB3 ASP A1012     -48.469  -8.697  85.618  1.00  0.00           H  
ATOM   3420  N   ASN A1013     -45.680  -7.629  84.199  1.00 52.54           N  
ATOM   3421  CA  ASN A1013     -45.559  -6.733  83.020  1.00 61.48           C  
ATOM   3422  C   ASN A1013     -44.616  -7.314  81.959  1.00 72.56           C  
ATOM   3423  O   ASN A1013     -44.684  -6.896  80.770  1.00 66.68           O  
ATOM   3424  CB  ASN A1013     -45.108  -5.360  83.449  1.00 63.86           C  
ATOM   3425  CG  ASN A1013     -46.135  -4.683  84.323  1.00 70.02           C  
ATOM   3426  OD1 ASN A1013     -47.322  -4.844  84.104  1.00 66.52           O  
ATOM   3427  ND2 ASN A1013     -45.686  -3.866  85.268  1.00 88.15           N  
ATOM   3428  H   ASN A1013     -45.200  -7.486  85.075  1.00  0.00           H  
ATOM   3429  HA  ASN A1013     -46.474  -6.677  82.606  1.00  0.00           H  
ATOM   3430  HB2 ASN A1013     -44.261  -5.445  83.965  1.00  0.00           H  
ATOM   3431  HB3 ASN A1013     -44.964  -4.800  82.639  1.00  0.00           H  
ATOM   3432 HD22 ASN A1013     -44.696  -3.724  85.363  1.00  0.00           H  
ATOM   3433 HD21 ASN A1013     -46.320  -3.398  85.875  1.00  0.00           H  
ATOM   3434  N   LEU A1014     -43.776  -8.269  82.332  1.00 77.97           N  
ATOM   3435  CA  LEU A1014     -42.970  -8.961  81.305  1.00 77.24           C  
ATOM   3436  C   LEU A1014     -43.845  -9.960  80.543  1.00 76.98           C  
ATOM   3437  O   LEU A1014     -43.467 -10.256  79.411  1.00 82.00           O  
ATOM   3438  CB  LEU A1014     -41.748  -9.610  81.957  1.00 76.36           C  
ATOM   3439  CG  LEU A1014     -40.732  -8.636  82.571  1.00 73.30           C  
ATOM   3440  CD1 LEU A1014     -39.496  -9.392  83.026  1.00 79.23           C  
ATOM   3441  CD2 LEU A1014     -40.315  -7.527  81.613  1.00 65.76           C  
ATOM   3442  H   LEU A1014     -43.732  -8.477  83.328  1.00  0.00           H  
ATOM   3443  HA  LEU A1014     -42.630  -8.278  80.659  1.00  0.00           H  
ATOM   3444  HB2 LEU A1014     -42.068 -10.201  82.688  1.00  0.00           H  
ATOM   3445  HB3 LEU A1014     -41.272 -10.135  81.263  1.00  0.00           H  
ATOM   3446  HG  LEU A1014     -41.154  -8.182  83.352  1.00  0.00           H  
ATOM   3447 HD11 LEU A1014     -39.077  -9.853  82.243  1.00  0.00           H  
ATOM   3448 HD12 LEU A1014     -38.838  -8.752  83.425  1.00  0.00           H  
ATOM   3449 HD13 LEU A1014     -39.753 -10.074  83.712  1.00  0.00           H  
ATOM   3450 HD21 LEU A1014     -41.120  -6.997  81.346  1.00  0.00           H  
ATOM   3451 HD22 LEU A1014     -39.655  -6.926  82.065  1.00  0.00           H  
ATOM   3452 HD23 LEU A1014     -39.896  -7.930  80.799  1.00  0.00           H  
ATOM   3453  N   LYS A1015     -44.969 -10.431  81.100  1.00 74.66           N  
ATOM   3454  CA  LYS A1015     -46.023 -11.075  80.263  1.00 80.64           C  
ATOM   3455  C   LYS A1015     -46.608 -10.025  79.289  1.00 76.19           C  
ATOM   3456  O   LYS A1015     -46.803 -10.382  78.102  1.00 73.67           O  
ATOM   3457  CB  LYS A1015     -47.217 -11.633  81.052  1.00103.14           C  
ATOM   3458  CG  LYS A1015     -47.012 -12.685  82.154  1.00110.23           C  
ATOM   3459  CD  LYS A1015     -48.358 -13.364  82.656  1.00120.89           C  
ATOM   3460  CE  LYS A1015     -49.090 -12.741  83.851  1.00109.50           C  
ATOM   3461  NZ  LYS A1015     -49.968 -11.576  83.518  1.00 90.53           N  
ATOM   3462  H   LYS A1015     -45.046 -10.318  82.115  1.00  0.00           H  
ATOM   3463  HA  LYS A1015     -45.605 -11.804  79.733  1.00  0.00           H  
ATOM   3464  HB2 LYS A1015     -47.706 -10.837  81.478  1.00  0.00           H  
ATOM   3465  HB3 LYS A1015     -47.879 -12.027  80.373  1.00  0.00           H  
ATOM   3466  HG2 LYS A1015     -46.420 -13.418  81.812  1.00  0.00           H  
ATOM   3467  HG3 LYS A1015     -46.580 -12.258  82.951  1.00  0.00           H  
ATOM   3468  HD2 LYS A1015     -48.991 -13.384  81.860  1.00  0.00           H  
ATOM   3469  HD3 LYS A1015     -48.134 -14.331  82.878  1.00  0.00           H  
ATOM   3470  HE2 LYS A1015     -49.654 -13.461  84.292  1.00  0.00           H  
ATOM   3471  HE3 LYS A1015     -48.398 -12.445  84.533  1.00  0.00           H  
ATOM   3472  HZ1 LYS A1015     -50.294 -11.159  84.364  1.00  0.00           H  
ATOM   3473  HZ2 LYS A1015     -49.442 -10.909  82.993  1.00  0.00           H  
ATOM   3474  HZ3 LYS A1015     -50.745 -11.895  82.978  1.00  0.00           H  
ATOM   3475  N   VAL A1016     -46.903  -8.804  79.767  1.00 65.72           N  
ATOM   3476  CA  VAL A1016     -47.785  -7.822  79.076  1.00 57.68           C  
ATOM   3477  C   VAL A1016     -47.058  -7.272  77.867  1.00 64.75           C  
ATOM   3478  O   VAL A1016     -47.689  -7.152  76.783  1.00 74.24           O  
ATOM   3479  CB  VAL A1016     -48.191  -6.675  79.995  1.00 51.82           C  
ATOM   3480  CG1 VAL A1016     -48.936  -5.609  79.225  1.00 53.29           C  
ATOM   3481  CG2 VAL A1016     -49.047  -7.188  81.114  1.00 60.29           C  
ATOM   3482  H   VAL A1016     -46.452  -8.589  80.690  1.00  0.00           H  
ATOM   3483  HA  VAL A1016     -48.594  -8.316  78.767  1.00  0.00           H  
ATOM   3484  HB  VAL A1016     -47.357  -6.253  80.347  1.00  0.00           H  
ATOM   3485 HG11 VAL A1016     -49.914  -5.827  79.203  1.00  0.00           H  
ATOM   3486 HG12 VAL A1016     -48.807  -4.719  79.666  1.00  0.00           H  
ATOM   3487 HG13 VAL A1016     -48.589  -5.563  78.286  1.00  0.00           H  
ATOM   3488 HG21 VAL A1016     -48.809  -8.142  81.316  1.00  0.00           H  
ATOM   3489 HG22 VAL A1016     -48.902  -6.633  81.937  1.00  0.00           H  
ATOM   3490 HG23 VAL A1016     -50.015  -7.140  80.853  1.00  0.00           H  
ATOM   3491  N   ILE A1017     -45.781  -6.962  78.029  1.00 67.02           N  
ATOM   3492  CA  ILE A1017     -45.057  -6.272  76.937  1.00 73.53           C  
ATOM   3493  C   ILE A1017     -44.849  -7.284  75.808  1.00 78.13           C  
ATOM   3494  O   ILE A1017     -45.100  -6.886  74.637  1.00 76.49           O  
ATOM   3495  CB  ILE A1017     -43.766  -5.663  77.482  1.00 81.44           C  
ATOM   3496  CG1 ILE A1017     -44.095  -4.591  78.513  1.00 81.52           C  
ATOM   3497  CG2 ILE A1017     -42.895  -5.122  76.362  1.00 86.34           C  
ATOM   3498  CD1 ILE A1017     -42.941  -4.299  79.409  1.00 86.13           C  
ATOM   3499  H   ILE A1017     -45.355  -7.221  78.918  1.00  0.00           H  
ATOM   3500  HA  ILE A1017     -45.678  -5.582  76.592  1.00  0.00           H  
ATOM   3501  HB  ILE A1017     -43.252  -6.381  77.937  1.00  0.00           H  
ATOM   3502 HG12 ILE A1017     -44.361  -3.763  78.030  1.00  0.00           H  
ATOM   3503 HG13 ILE A1017     -44.864  -4.912  79.059  1.00  0.00           H  
ATOM   3504 HG21 ILE A1017     -42.036  -4.779  76.741  1.00  0.00           H  
ATOM   3505 HG22 ILE A1017     -42.700  -5.851  75.707  1.00  0.00           H  
ATOM   3506 HG23 ILE A1017     -43.372  -4.377  75.896  1.00  0.00           H  
ATOM   3507 HD11 ILE A1017     -42.161  -3.976  78.868  1.00  0.00           H  
ATOM   3508 HD12 ILE A1017     -43.193  -3.591  80.073  1.00  0.00           H  
ATOM   3509 HD13 ILE A1017     -42.673  -5.129  79.904  1.00  0.00           H  
ATOM   3510  N   GLU A1018     -44.515  -8.555  76.124  1.00 67.75           N  
ATOM   3511  CA  GLU A1018     -44.254  -9.559  75.060  1.00 62.50           C  
ATOM   3512  C   GLU A1018     -45.563 -10.092  74.461  1.00 72.96           C  
ATOM   3513  O   GLU A1018     -45.472 -10.827  73.476  1.00 74.27           O  
ATOM   3514  CB  GLU A1018     -43.380 -10.693  75.547  1.00 60.43           C  
ATOM   3515  CG  GLU A1018     -44.101 -11.670  76.456  1.00 71.03           C  
ATOM   3516  CD  GLU A1018     -43.426 -13.041  76.586  1.00 84.68           C  
ATOM   3517  OE1 GLU A1018     -42.934 -13.564  75.546  1.00 85.29           O  
ATOM   3518  OE2 GLU A1018     -43.383 -13.617  77.717  1.00 95.80           O1-
ATOM   3519  H   GLU A1018     -44.459  -8.758  77.126  1.00  0.00           H  
ATOM   3520  HA  GLU A1018     -43.701  -9.135  74.337  1.00  0.00           H  
ATOM   3521  HB2 GLU A1018     -43.066 -11.197  74.761  1.00  0.00           H  
ATOM   3522  HB3 GLU A1018     -42.634 -10.307  76.060  1.00  0.00           H  
ATOM   3523  HG2 GLU A1018     -44.143 -11.281  77.365  1.00  0.00           H  
ATOM   3524  HG3 GLU A1018     -45.008 -11.829  76.093  1.00  0.00           H  
ATOM   3525  N   LYS A1019     -46.735  -9.744  74.995  1.00 81.71           N  
ATOM   3526  CA  LYS A1019     -48.019  -9.958  74.269  1.00 74.05           C  
ATOM   3527  C   LYS A1019     -48.381  -8.750  73.382  1.00 85.00           C  
ATOM   3528  O   LYS A1019     -48.982  -8.968  72.313  1.00 97.71           O  
ATOM   3529  CB  LYS A1019     -49.175 -10.141  75.237  1.00 66.62           C  
ATOM   3530  CG  LYS A1019     -49.183 -11.421  76.046  1.00 69.14           C  
ATOM   3531  CD  LYS A1019     -50.535 -11.571  76.763  1.00 84.54           C  
ATOM   3532  CE  LYS A1019     -50.958 -10.347  77.568  1.00 81.12           C  
ATOM   3533  NZ  LYS A1019     -52.212 -10.560  78.337  1.00 72.53           N  
ATOM   3534  H   LYS A1019     -46.687  -9.322  75.935  1.00  0.00           H  
ATOM   3535  HA  LYS A1019     -47.920 -10.769  73.684  1.00  0.00           H  
ATOM   3536  HB2 LYS A1019     -49.171  -9.363  75.882  1.00  0.00           H  
ATOM   3537  HB3 LYS A1019     -50.036 -10.098  74.709  1.00  0.00           H  
ATOM   3538  HG2 LYS A1019     -49.060 -12.198  75.442  1.00  0.00           H  
ATOM   3539  HG3 LYS A1019     -48.466 -11.388  76.730  1.00  0.00           H  
ATOM   3540  HD2 LYS A1019     -51.239 -11.757  76.071  1.00  0.00           H  
ATOM   3541  HD3 LYS A1019     -50.477 -12.357  77.385  1.00  0.00           H  
ATOM   3542  HE2 LYS A1019     -50.215 -10.108  78.207  1.00  0.00           H  
ATOM   3543  HE3 LYS A1019     -51.086  -9.572  76.934  1.00  0.00           H  
ATOM   3544  HZ1 LYS A1019     -52.747  -9.715  78.341  1.00  0.00           H  
ATOM   3545  HZ2 LYS A1019     -52.744 -11.290  77.909  1.00  0.00           H  
ATOM   3546  HZ3 LYS A1019     -51.986 -10.818  79.276  1.00  0.00           H  
ATOM   3547  N   ALA A1020     -48.014  -7.524  73.774  1.00 80.36           N  
ATOM   3548  CA  ALA A1020     -48.710  -6.271  73.400  1.00 82.16           C  
ATOM   3549  C   ALA A1020     -48.651  -6.001  71.889  1.00 81.91           C  
ATOM   3550  O   ALA A1020     -47.815  -6.607  71.173  1.00 64.84           O  
ATOM   3551  CB  ALA A1020     -48.152  -5.112  74.196  1.00 87.53           C  
ATOM   3552  H   ALA A1020     -47.159  -7.519  74.393  1.00  0.00           H  
ATOM   3553  HA  ALA A1020     -49.678  -6.352  73.674  1.00  0.00           H  
ATOM   3554  HB1 ALA A1020     -48.688  -4.286  74.013  1.00  0.00           H  
ATOM   3555  HB2 ALA A1020     -48.194  -5.321  75.174  1.00  0.00           H  
ATOM   3556  HB3 ALA A1020     -47.199  -4.950  73.936  1.00  0.00           H  
ATOM   3557  N   ASP A1021     -49.528  -5.100  71.438  1.00 84.48           N  
ATOM   3558  CA  ASP A1021     -49.604  -4.662  70.029  1.00 85.09           C  
ATOM   3559  C   ASP A1021     -49.058  -3.251  69.932  1.00 80.17           C  
ATOM   3560  O   ASP A1021     -48.183  -3.038  69.099  1.00 85.33           O  
ATOM   3561  CB  ASP A1021     -51.023  -4.763  69.488  1.00 97.09           C  
ATOM   3562  CG  ASP A1021     -51.376  -6.160  69.001  1.00113.51           C  
ATOM   3563  OD1 ASP A1021     -50.501  -7.063  68.983  1.00108.70           O  
ATOM   3564  OD2 ASP A1021     -52.540  -6.326  68.561  1.00132.07           O1-
ATOM   3565  H   ASP A1021     -50.170  -4.721  72.176  1.00  0.00           H  
ATOM   3566  HA  ASP A1021     -48.995  -5.257  69.510  1.00  0.00           H  
ATOM   3567  HB2 ASP A1021     -51.653  -4.514  70.217  1.00  0.00           H  
ATOM   3568  HB3 ASP A1021     -51.112  -4.131  68.726  1.00  0.00           H  
ATOM   3569  N   ASN A1022     -49.572  -2.315  70.718  1.00 86.04           N  
ATOM   3570  CA  ASN A1022     -49.276  -0.877  70.455  1.00 98.55           C  
ATOM   3571  C   ASN A1022     -48.219  -0.334  71.425  1.00 86.11           C  
ATOM   3572  O   ASN A1022     -47.745  -1.062  72.336  1.00 67.93           O  
ATOM   3573  CB  ASN A1022     -50.536  -0.004  70.454  1.00103.42           C  
ATOM   3574  CG  ASN A1022     -51.459  -0.320  71.605  1.00107.13           C  
ATOM   3575  OD1 ASN A1022     -51.167  -1.203  72.398  1.00125.36           O  
ATOM   3576  ND2 ASN A1022     -52.586   0.360  71.679  1.00122.41           N  
ATOM   3577  H   ASN A1022     -50.162  -2.636  71.487  1.00  0.00           H  
ATOM   3578  HA  ASN A1022     -48.885  -0.830  69.531  1.00  0.00           H  
ATOM   3579  HB2 ASN A1022     -50.254   0.949  70.519  1.00  0.00           H  
ATOM   3580  HB3 ASN A1022     -51.022  -0.160  69.598  1.00  0.00           H  
ATOM   3581 HD22 ASN A1022     -52.797   1.051  70.978  1.00  0.00           H  
ATOM   3582 HD21 ASN A1022     -53.232   0.196  72.422  1.00  0.00           H  
ATOM   3583  N   ALA A1023     -47.869   0.931  71.223  1.00 77.71           N  
ATOM   3584  CA  ALA A1023     -46.892   1.650  72.063  1.00 88.49           C  
ATOM   3585  C   ALA A1023     -47.586   2.250  73.279  1.00 95.07           C  
ATOM   3586  O   ALA A1023     -46.926   3.006  73.982  1.00109.17           O  
ATOM   3587  CB  ALA A1023     -46.208   2.726  71.262  1.00 92.52           C  
ATOM   3588  H   ALA A1023     -48.347   1.387  70.409  1.00  0.00           H  
ATOM   3589  HA  ALA A1023     -46.199   0.995  72.374  1.00  0.00           H  
ATOM   3590  HB1 ALA A1023     -46.752   2.945  70.449  1.00  0.00           H  
ATOM   3591  HB2 ALA A1023     -46.105   3.554  71.818  1.00  0.00           H  
ATOM   3592  HB3 ALA A1023     -45.301   2.413  70.973  1.00  0.00           H  
ATOM   3593  N   ALA A1024     -48.879   2.018  73.477  1.00 95.31           N  
ATOM   3594  CA  ALA A1024     -49.564   2.485  74.699  1.00 89.33           C  
ATOM   3595  C   ALA A1024     -49.630   1.331  75.683  1.00 83.15           C  
ATOM   3596  O   ALA A1024     -49.632   1.619  76.882  1.00 81.84           O  
ATOM   3597  CB  ALA A1024     -50.923   3.014  74.362  1.00 98.97           C  
ATOM   3598  H   ALA A1024     -49.357   1.496  72.725  1.00  0.00           H  
ATOM   3599  HA  ALA A1024     -49.029   3.224  75.097  1.00  0.00           H  
ATOM   3600  HB1 ALA A1024     -51.628   2.348  74.621  1.00  0.00           H  
ATOM   3601  HB2 ALA A1024     -51.093   3.872  74.855  1.00  0.00           H  
ATOM   3602  HB3 ALA A1024     -50.992   3.189  73.376  1.00  0.00           H  
ATOM   3603  N   GLN A1025     -49.684   0.094  75.180  1.00 86.81           N  
ATOM   3604  CA  GLN A1025     -49.706  -1.115  76.043  1.00 94.60           C  
ATOM   3605  C   GLN A1025     -48.297  -1.487  76.464  1.00 89.41           C  
ATOM   3606  O   GLN A1025     -48.160  -2.367  77.294  1.00 93.27           O  
ATOM   3607  CB  GLN A1025     -50.309  -2.330  75.356  1.00 96.35           C  
ATOM   3608  CG  GLN A1025     -51.814  -2.301  75.389  1.00107.71           C  
ATOM   3609  CD  GLN A1025     -52.420  -3.444  74.619  1.00123.10           C  
ATOM   3610  OE1 GLN A1025     -51.732  -4.281  74.052  1.00118.54           O  
ATOM   3611  NE2 GLN A1025     -53.739  -3.477  74.588  1.00139.21           N  
ATOM   3612  H   GLN A1025     -49.709   0.043  74.144  1.00  0.00           H  
ATOM   3613  HA  GLN A1025     -50.231  -0.884  76.865  1.00  0.00           H  
ATOM   3614  HB2 GLN A1025     -50.014  -2.342  74.406  1.00  0.00           H  
ATOM   3615  HB3 GLN A1025     -49.998  -3.152  75.824  1.00  0.00           H  
ATOM   3616  HG2 GLN A1025     -52.119  -2.359  76.340  1.00  0.00           H  
ATOM   3617  HG3 GLN A1025     -52.131  -1.441  74.989  1.00  0.00           H  
ATOM   3618 HE21 GLN A1025     -54.235  -4.217  74.072  1.00  0.00           H  
ATOM   3619 HE22 GLN A1025     -54.269  -2.763  75.081  1.00  0.00           H  
ATOM   3620  N   VAL A1026     -47.285  -0.883  75.878  1.00 84.54           N  
ATOM   3621  CA  VAL A1026     -45.904  -1.126  76.355  1.00 79.39           C  
ATOM   3622  C   VAL A1026     -45.541   0.033  77.278  1.00 71.09           C  
ATOM   3623  O   VAL A1026     -44.887  -0.247  78.298  1.00 65.10           O  
ATOM   3624  CB  VAL A1026     -44.958  -1.316  75.160  1.00 79.59           C  
ATOM   3625  CG1 VAL A1026     -43.507  -1.468  75.571  1.00 77.17           C  
ATOM   3626  CG2 VAL A1026     -45.398  -2.503  74.317  1.00 86.19           C  
ATOM   3627  H   VAL A1026     -47.511  -0.258  75.100  1.00  0.00           H  
ATOM   3628  HA  VAL A1026     -45.909  -1.960  76.887  1.00  0.00           H  
ATOM   3629  HB  VAL A1026     -45.017  -0.489  74.591  1.00  0.00           H  
ATOM   3630 HG11 VAL A1026     -43.442  -1.514  76.569  1.00  0.00           H  
ATOM   3631 HG12 VAL A1026     -43.131  -2.308  75.176  1.00  0.00           H  
ATOM   3632 HG13 VAL A1026     -42.979  -0.684  75.242  1.00  0.00           H  
ATOM   3633 HG21 VAL A1026     -46.229  -2.262  73.816  1.00  0.00           H  
ATOM   3634 HG22 VAL A1026     -44.672  -2.737  73.671  1.00  0.00           H  
ATOM   3635 HG23 VAL A1026     -45.580  -3.284  74.915  1.00  0.00           H  
ATOM   3636  N   LYS A1027     -45.976   1.260  76.943  1.00 73.40           N  
ATOM   3637  CA  LYS A1027     -45.567   2.504  77.649  1.00 80.36           C  
ATOM   3638  C   LYS A1027     -46.102   2.436  79.076  1.00 82.76           C  
ATOM   3639  O   LYS A1027     -45.311   2.709  80.019  1.00 80.00           O  
ATOM   3640  CB  LYS A1027     -46.073   3.772  76.950  1.00 80.59           C  
ATOM   3641  CG  LYS A1027     -45.672   5.060  77.651  1.00 88.91           C  
ATOM   3642  CD  LYS A1027     -46.431   6.317  77.238  1.00 89.83           C  
ATOM   3643  CE  LYS A1027     -46.161   7.491  78.163  1.00 89.10           C  
ATOM   3644  NZ  LYS A1027     -46.177   7.089  79.598  1.00 90.60           N  
ATOM   3645  H   LYS A1027     -46.637   1.272  76.132  1.00  0.00           H  
ATOM   3646  HA  LYS A1027     -44.575   2.540  77.672  1.00  0.00           H  
ATOM   3647  HB2 LYS A1027     -45.700   3.787  76.026  1.00  0.00           H  
ATOM   3648  HB3 LYS A1027     -47.069   3.729  76.914  1.00  0.00           H  
ATOM   3649  HG2 LYS A1027     -45.787   4.934  78.657  1.00  0.00           H  
ATOM   3650  HG3 LYS A1027     -44.677   5.221  77.495  1.00  0.00           H  
ATOM   3651  HD2 LYS A1027     -46.152   6.569  76.313  1.00  0.00           H  
ATOM   3652  HD3 LYS A1027     -47.410   6.119  77.251  1.00  0.00           H  
ATOM   3653  HE2 LYS A1027     -45.262   7.881  77.942  1.00  0.00           H  
ATOM   3654  HE3 LYS A1027     -46.863   8.194  78.012  1.00  0.00           H  
ATOM   3655  HZ1 LYS A1027     -46.153   6.092  79.662  1.00  0.00           H  
ATOM   3656  HZ2 LYS A1027     -45.378   7.474  80.058  1.00  0.00           H  
ATOM   3657  HZ3 LYS A1027     -47.011   7.433  80.028  1.00  0.00           H  
ATOM   3658  N   ASP A1028     -47.390   2.108  79.206  1.00 76.72           N  
ATOM   3659  CA  ASP A1028     -48.067   1.936  80.512  1.00 70.99           C  
ATOM   3660  C   ASP A1028     -47.371   0.804  81.277  1.00 68.93           C  
ATOM   3661  O   ASP A1028     -47.085   0.992  82.481  1.00 57.95           O  
ATOM   3662  CB  ASP A1028     -49.554   1.670  80.308  1.00 71.04           C  
ATOM   3663  CG  ASP A1028     -50.237   1.107  81.541  1.00 85.39           C  
ATOM   3664  OD1 ASP A1028     -50.507   1.893  82.484  1.00 79.75           O  
ATOM   3665  OD2 ASP A1028     -50.494  -0.124  81.553  1.00104.01           O1-
ATOM   3666  H   ASP A1028     -47.894   1.979  78.296  1.00  0.00           H  
ATOM   3667  HA  ASP A1028     -47.919   2.774  81.028  1.00  0.00           H  
ATOM   3668  HB2 ASP A1028     -49.993   2.532  80.067  1.00  0.00           H  
ATOM   3669  HB3 ASP A1028     -49.653   1.017  79.563  1.00  0.00           H  
ATOM   3670  N   ALA A1029     -47.084  -0.315  80.603  1.00 71.90           N  
ATOM   3671  CA  ALA A1029     -46.542  -1.538  81.245  1.00 73.22           C  
ATOM   3672  C   ALA A1029     -45.090  -1.328  81.670  1.00 66.04           C  
ATOM   3673  O   ALA A1029     -44.651  -1.971  82.595  1.00 51.66           O  
ATOM   3674  CB  ALA A1029     -46.667  -2.718  80.325  1.00 80.10           C  
ATOM   3675  H   ALA A1029     -47.273  -0.261  79.577  1.00  0.00           H  
ATOM   3676  HA  ALA A1029     -47.094  -1.736  82.059  1.00  0.00           H  
ATOM   3677  HB1 ALA A1029     -45.777  -2.929  79.912  1.00  0.00           H  
ATOM   3678  HB2 ALA A1029     -46.986  -3.521  80.836  1.00  0.00           H  
ATOM   3679  HB3 ALA A1029     -47.324  -2.517  79.594  1.00  0.00           H  
ATOM   3680  N   LEU A1030     -44.358  -0.461  80.999  1.00 77.45           N  
ATOM   3681  CA  LEU A1030     -43.021  -0.077  81.500  1.00 80.96           C  
ATOM   3682  C   LEU A1030     -43.142   0.984  82.600  1.00 80.34           C  
ATOM   3683  O   LEU A1030     -42.198   1.049  83.433  1.00 76.50           O  
ATOM   3684  CB  LEU A1030     -42.194   0.438  80.331  1.00 79.36           C  
ATOM   3685  CG  LEU A1030     -41.701  -0.642  79.389  1.00 73.61           C  
ATOM   3686  CD1 LEU A1030     -41.213  -0.006  78.110  1.00 82.52           C  
ATOM   3687  CD2 LEU A1030     -40.577  -1.439  80.023  1.00 71.26           C  
ATOM   3688  H   LEU A1030     -44.768  -0.087  80.137  1.00  0.00           H  
ATOM   3689  HA  LEU A1030     -42.586  -0.891  81.890  1.00  0.00           H  
ATOM   3690  HB2 LEU A1030     -42.760   1.060  79.806  1.00  0.00           H  
ATOM   3691  HB3 LEU A1030     -41.401   0.903  80.699  1.00  0.00           H  
ATOM   3692  HG  LEU A1030     -42.451  -1.268  79.186  1.00  0.00           H  
ATOM   3693 HD11 LEU A1030     -40.463   0.628  78.310  1.00  0.00           H  
ATOM   3694 HD12 LEU A1030     -40.885  -0.714  77.481  1.00  0.00           H  
ATOM   3695 HD13 LEU A1030     -41.961   0.499  77.674  1.00  0.00           H  
ATOM   3696 HD21 LEU A1030     -40.904  -1.872  80.865  1.00  0.00           H  
ATOM   3697 HD22 LEU A1030     -40.265  -2.147  79.387  1.00  0.00           H  
ATOM   3698 HD23 LEU A1030     -39.813  -0.830  80.240  1.00  0.00           H  
ATOM   3699  N   THR A1031     -44.202   1.806  82.578  1.00 68.54           N  
ATOM   3700  CA  THR A1031     -44.406   2.874  83.577  1.00 67.88           C  
ATOM   3701  C   THR A1031     -44.716   2.204  84.912  1.00 72.90           C  
ATOM   3702  O   THR A1031     -44.248   2.696  85.971  1.00 67.19           O  
ATOM   3703  CB  THR A1031     -45.485   3.859  83.130  1.00 69.73           C  
ATOM   3704  OG1 THR A1031     -45.237   4.246  81.776  1.00 67.69           O  
ATOM   3705  CG2 THR A1031     -45.512   5.103  83.991  1.00 73.38           C  
ATOM   3706  H   THR A1031     -44.868   1.628  81.798  1.00  0.00           H  
ATOM   3707  HA  THR A1031     -43.560   3.384  83.666  1.00  0.00           H  
ATOM   3708  HB  THR A1031     -46.394   3.397  83.166  1.00  0.00           H  
ATOM   3709  HG1 THR A1031     -44.404   3.769  81.451  1.00  0.00           H  
ATOM   3710 HG21 THR A1031     -45.010   5.846  83.539  1.00  0.00           H  
ATOM   3711 HG22 THR A1031     -46.460   5.397  84.142  1.00  0.00           H  
ATOM   3712 HG23 THR A1031     -45.084   4.916  84.880  1.00  0.00           H  
ATOM   3713  N   LYS A1032     -45.448   1.099  84.849  1.00 79.20           N  
ATOM   3714  CA  LYS A1032     -45.738   0.288  86.058  1.00 77.54           C  
ATOM   3715  C   LYS A1032     -44.516  -0.559  86.459  1.00 66.83           C  
ATOM   3716  O   LYS A1032     -44.375  -0.892  87.637  1.00 52.22           O  
ATOM   3717  CB  LYS A1032     -47.010  -0.511  85.792  1.00 83.64           C  
ATOM   3718  CG  LYS A1032     -48.234   0.368  85.598  1.00 88.07           C  
ATOM   3719  CD  LYS A1032     -49.513  -0.386  85.801  1.00 93.54           C  
ATOM   3720  CE  LYS A1032     -49.707  -1.448  84.744  1.00102.15           C  
ATOM   3721  NZ  LYS A1032     -50.991  -2.174  84.897  1.00116.39           N  
ATOM   3722  H   LYS A1032     -45.797   0.848  83.909  1.00  0.00           H  
ATOM   3723  HA  LYS A1032     -45.960   0.910  86.813  1.00  0.00           H  
ATOM   3724  HB2 LYS A1032     -46.876  -1.048  84.966  1.00  0.00           H  
ATOM   3725  HB3 LYS A1032     -47.173  -1.109  86.570  1.00  0.00           H  
ATOM   3726  HG2 LYS A1032     -48.189   1.130  86.253  1.00  0.00           H  
ATOM   3727  HG3 LYS A1032     -48.215   0.747  84.666  1.00  0.00           H  
ATOM   3728  HD2 LYS A1032     -49.496  -0.830  86.696  1.00  0.00           H  
ATOM   3729  HD3 LYS A1032     -50.282   0.249  85.755  1.00  0.00           H  
ATOM   3730  HE2 LYS A1032     -49.680  -1.014  83.834  1.00  0.00           H  
ATOM   3731  HE3 LYS A1032     -48.947  -2.108  84.799  1.00  0.00           H  
ATOM   3732  HZ1 LYS A1032     -50.824  -3.160  84.859  1.00  0.00           H  
ATOM   3733  HZ2 LYS A1032     -51.404  -1.940  85.778  1.00  0.00           H  
ATOM   3734  HZ3 LYS A1032     -51.613  -1.913  84.158  1.00  0.00           H  
ATOM   3735  N   MET A1033     -43.635  -0.904  85.532  1.00 64.62           N  
ATOM   3736  CA  MET A1033     -42.362  -1.560  85.926  1.00 60.98           C  
ATOM   3737  C   MET A1033     -41.429  -0.563  86.628  1.00 62.24           C  
ATOM   3738  O   MET A1033     -40.864  -0.928  87.656  1.00 46.95           O  
ATOM   3739  CB  MET A1033     -41.673  -2.121  84.686  1.00 64.53           C  
ATOM   3740  CG  MET A1033     -42.231  -3.448  84.331  1.00 64.31           C  
ATOM   3741  SD  MET A1033     -41.427  -4.320  82.962  1.00 66.96           S  
ATOM   3742  CE  MET A1033     -39.770  -4.528  83.616  1.00 74.56           C  
ATOM   3743  H   MET A1033     -43.885  -0.694  84.563  1.00  0.00           H  
ATOM   3744  HA  MET A1033     -42.584  -2.290  86.575  1.00  0.00           H  
ATOM   3745  HB2 MET A1033     -41.812  -1.485  83.928  1.00  0.00           H  
ATOM   3746  HB3 MET A1033     -40.696  -2.208  84.876  1.00  0.00           H  
ATOM   3747  HG2 MET A1033     -42.230  -4.055  85.185  1.00  0.00           H  
ATOM   3748  HG3 MET A1033     -43.254  -3.344  84.130  1.00  0.00           H  
ATOM   3749  HE1 MET A1033     -39.702  -4.074  84.505  1.00  0.00           H  
ATOM   3750  HE2 MET A1033     -39.573  -5.503  83.724  1.00  0.00           H  
ATOM   3751  HE3 MET A1033     -39.108  -4.123  82.985  1.00  0.00           H  
ATOM   3752  N   ARG A1034     -41.257   0.644  86.069  1.00 77.53           N  
ATOM   3753  CA  ARG A1034     -40.291   1.672  86.551  1.00 75.91           C  
ATOM   3754  C   ARG A1034     -40.732   2.185  87.926  1.00 73.45           C  
ATOM   3755  O   ARG A1034     -39.848   2.475  88.769  1.00 76.94           O  
ATOM   3756  CB  ARG A1034     -40.188   2.825  85.543  1.00 85.33           C  
ATOM   3757  CG  ARG A1034     -39.181   3.919  85.891  1.00 94.58           C  
ATOM   3758  CD  ARG A1034     -39.826   5.198  86.417  1.00 94.56           C  
ATOM   3759  NE  ARG A1034     -38.938   6.106  87.135  1.00 88.37           N  
ATOM   3760  CZ  ARG A1034     -38.137   6.996  86.569  1.00 97.63           C  
ATOM   3761  NH1 ARG A1034     -38.082   7.095  85.252  1.00109.76           N  
ATOM   3762  NH2 ARG A1034     -37.411   7.795  87.331  1.00104.89           N  
ATOM   3763  H   ARG A1034     -41.876   0.817  85.236  1.00  0.00           H  
ATOM   3764  HA  ARG A1034     -39.395   1.243  86.636  1.00  0.00           H  
ATOM   3765  HB2 ARG A1034     -39.929   2.440  84.656  1.00  0.00           H  
ATOM   3766  HB3 ARG A1034     -41.090   3.252  85.466  1.00  0.00           H  
ATOM   3767  HG2 ARG A1034     -38.551   3.578  86.595  1.00  0.00           H  
ATOM   3768  HG3 ARG A1034     -38.652   4.155  85.071  1.00  0.00           H  
ATOM   3769  HD2 ARG A1034     -40.228   5.686  85.627  1.00  0.00           H  
ATOM   3770  HD3 ARG A1034     -40.586   4.927  87.028  1.00  0.00           H  
ATOM   3771  HE  ARG A1034     -38.934   6.050  88.148  1.00  0.00           H  
ATOM   3772 HH11 ARG A1034     -38.649   6.525  84.663  1.00  0.00           H  
ATOM   3773 HH12 ARG A1034     -37.454   7.763  84.828  1.00  0.00           H  
ATOM   3774 HH21 ARG A1034     -37.480   7.742  88.330  1.00  0.00           H  
ATOM   3775 HH22 ARG A1034     -36.787   8.460  86.914  1.00  0.00           H  
ATOM   3776  N   ALA A1035     -42.035   2.364  88.138  1.00 69.19           N  
ATOM   3777  CA  ALA A1035     -42.566   2.805  89.444  1.00 66.79           C  
ATOM   3778  C   ALA A1035     -42.264   1.721  90.489  1.00 61.80           C  
ATOM   3779  O   ALA A1035     -41.780   2.029  91.581  1.00 50.87           O  
ATOM   3780  CB  ALA A1035     -44.040   3.080  89.302  1.00 73.30           C  
ATOM   3781  H   ALA A1035     -42.643   2.171  87.319  1.00  0.00           H  
ATOM   3782  HA  ALA A1035     -42.101   3.644  89.710  1.00  0.00           H  
ATOM   3783  HB1 ALA A1035     -44.492   2.989  90.192  1.00  0.00           H  
ATOM   3784  HB2 ALA A1035     -44.183   4.010  88.958  1.00  0.00           H  
ATOM   3785  HB3 ALA A1035     -44.449   2.428  88.660  1.00  0.00           H  
ATOM   3786  N   ALA A1036     -42.558   0.465  90.166  1.00 67.81           N  
ATOM   3787  CA  ALA A1036     -42.436  -0.675  91.101  1.00 70.61           C  
ATOM   3788  C   ALA A1036     -41.007  -1.206  91.107  1.00 65.25           C  
ATOM   3789  O   ALA A1036     -40.798  -2.202  91.753  1.00 50.29           O  
ATOM   3790  CB  ALA A1036     -43.394  -1.774  90.723  1.00 79.37           C  
ATOM   3791  H   ALA A1036     -42.890   0.341  89.178  1.00  0.00           H  
ATOM   3792  HA  ALA A1036     -42.668  -0.353  92.022  1.00  0.00           H  
ATOM   3793  HB1 ALA A1036     -43.161  -2.615  91.215  1.00  0.00           H  
ATOM   3794  HB2 ALA A1036     -44.331  -1.507  90.959  1.00  0.00           H  
ATOM   3795  HB3 ALA A1036     -43.343  -1.948  89.737  1.00  0.00           H  
ATOM   3796  N   ALA A1037     -40.091  -0.640  90.325  1.00 75.92           N  
ATOM   3797  CA  ALA A1037     -38.638  -0.932  90.442  1.00 88.61           C  
ATOM   3798  C   ALA A1037     -37.993   0.091  91.383  1.00 85.75           C  
ATOM   3799  O   ALA A1037     -37.026  -0.281  92.058  1.00 83.28           O  
ATOM   3800  CB  ALA A1037     -37.950  -0.950  89.089  1.00 93.38           C  
ATOM   3801  H   ALA A1037     -40.469   0.027  89.620  1.00  0.00           H  
ATOM   3802  HA  ALA A1037     -38.531  -1.843  90.832  1.00  0.00           H  
ATOM   3803  HB1 ALA A1037     -37.122  -1.509  89.140  1.00  0.00           H  
ATOM   3804  HB2 ALA A1037     -38.567  -1.336  88.403  1.00  0.00           H  
ATOM   3805  HB3 ALA A1037     -37.704  -0.017  88.825  1.00  0.00           H  
ATOM   3806  N   LEU A1038     -38.481   1.332  91.376  1.00 78.16           N  
ATOM   3807  CA  LEU A1038     -38.169   2.314  92.435  1.00 72.87           C  
ATOM   3808  C   LEU A1038     -38.620   1.804  93.813  1.00 80.91           C  
ATOM   3809  O   LEU A1038     -37.968   2.174  94.787  1.00 90.74           O  
ATOM   3810  CB  LEU A1038     -38.871   3.620  92.106  1.00 69.99           C  
ATOM   3811  CG  LEU A1038     -38.220   4.429  91.006  1.00 76.34           C  
ATOM   3812  CD1 LEU A1038     -39.068   5.650  90.709  1.00 90.86           C  
ATOM   3813  CD2 LEU A1038     -36.831   4.849  91.429  1.00 82.38           C  
ATOM   3814  H   LEU A1038     -39.097   1.553  90.568  1.00  0.00           H  
ATOM   3815  HA  LEU A1038     -37.175   2.449  92.458  1.00  0.00           H  
ATOM   3816  HB2 LEU A1038     -39.796   3.406  91.816  1.00  0.00           H  
ATOM   3817  HB3 LEU A1038     -38.881   4.178  92.926  1.00  0.00           H  
ATOM   3818  HG  LEU A1038     -38.146   3.870  90.183  1.00  0.00           H  
ATOM   3819 HD11 LEU A1038     -39.148   6.213  91.533  1.00  0.00           H  
ATOM   3820 HD12 LEU A1038     -38.641   6.189  89.981  1.00  0.00           H  
ATOM   3821 HD13 LEU A1038     -39.981   5.363  90.415  1.00  0.00           H  
ATOM   3822 HD21 LEU A1038     -36.272   4.038  91.614  1.00  0.00           H  
ATOM   3823 HD22 LEU A1038     -36.401   5.385  90.699  1.00  0.00           H  
ATOM   3824 HD23 LEU A1038     -36.883   5.408  92.260  1.00  0.00           H  
ATOM   3825  N   ASP A1039     -39.674   0.992  93.916  1.00 85.74           N  
ATOM   3826  CA  ASP A1039     -40.188   0.534  95.234  1.00 90.19           C  
ATOM   3827  C   ASP A1039     -39.250  -0.528  95.848  1.00 92.85           C  
ATOM   3828  O   ASP A1039     -39.407  -0.807  97.052  1.00102.57           O  
ATOM   3829  CB  ASP A1039     -41.647   0.075  95.121  1.00 98.31           C  
ATOM   3830  CG  ASP A1039     -42.395  -0.007  96.457  1.00 99.53           C  
ATOM   3831  OD1 ASP A1039     -42.636   1.070  97.074  1.00108.47           O  
ATOM   3832  OD2 ASP A1039     -42.756  -1.147  96.883  1.00 87.21           O1-
ATOM   3833  H   ASP A1039     -40.102   0.708  93.018  1.00  0.00           H  
ATOM   3834  HA  ASP A1039     -40.170   1.328  95.844  1.00  0.00           H  
ATOM   3835  HB2 ASP A1039     -42.130   0.721  94.531  1.00  0.00           H  
ATOM   3836  HB3 ASP A1039     -41.655  -0.831  94.701  1.00  0.00           H  
ATOM   3837  N   ALA A1040     -38.295  -1.113  95.116  1.00 79.83           N  
ATOM   3838  CA  ALA A1040     -37.315  -2.048  95.730  1.00 70.43           C  
ATOM   3839  C   ALA A1040     -36.065  -1.321  96.272  1.00 74.22           C  
ATOM   3840  O   ALA A1040     -35.283  -2.013  96.890  1.00 62.26           O  
ATOM   3841  CB  ALA A1040     -36.940  -3.126  94.759  1.00 64.41           C  
ATOM   3842  H   ALA A1040     -38.292  -0.870  94.116  1.00  0.00           H  
ATOM   3843  HA  ALA A1040     -37.767  -2.521  96.498  1.00  0.00           H  
ATOM   3844  HB1 ALA A1040     -37.484  -3.952  94.931  1.00  0.00           H  
ATOM   3845  HB2 ALA A1040     -37.109  -2.819  93.819  1.00  0.00           H  
ATOM   3846  HB3 ALA A1040     -35.967  -3.355  94.854  1.00  0.00           H  
ATOM   3847  N   GLY A1041     -35.892   0.008  96.099  1.00 92.49           N  
ATOM   3848  CA  GLY A1041     -34.791   0.815  96.694  1.00 85.37           C  
ATOM   3849  C   GLY A1041     -35.169   1.429  98.043  1.00 90.01           C  
ATOM   3850  O   GLY A1041     -34.342   1.330  99.004  1.00 82.67           O  
ATOM   3851  H   GLY A1041     -36.629   0.446  95.484  1.00  0.00           H  
ATOM   3852  HA2 GLY A1041     -33.981   0.221  96.809  1.00  0.00           H  
ATOM   3853  HA3 GLY A1041     -34.544   1.550  96.046  1.00  0.00           H  
ATOM   3854  N   ASP A1066     -31.655   2.120  91.425  1.00 99.66           N  
ATOM   3855  CA  ASP A1066     -31.109   3.134  90.475  1.00100.79           C  
ATOM   3856  C   ASP A1066     -30.522   2.411  89.255  1.00 96.13           C  
ATOM   3857  O   ASP A1066     -30.518   2.997  88.149  1.00 75.32           O  
ATOM   3858  CB  ASP A1066     -30.055   4.034  91.147  1.00 94.27           C  
ATOM   3859  CG  ASP A1066     -30.598   4.800  92.338  1.00  0.00           C  
ATOM   3860  OD1 ASP A1066     -31.785   4.674  92.691  1.00  0.00           O  
ATOM   3861  OD2 ASP A1066     -29.789   5.537  92.937  1.00  0.00           O  
ATOM   3862  H   ASP A1066     -31.635   1.138  91.279  1.00  0.00           H  
ATOM   3863  HA  ASP A1066     -31.883   3.672  90.157  1.00  0.00           H  
ATOM   3864  HB2 ASP A1066     -29.310   3.451  91.452  1.00  0.00           H  
ATOM   3865  HB3 ASP A1066     -29.732   4.682  90.467  1.00  0.00           H  
ATOM   3866  N   ILE A1067     -30.054   1.185  89.476  1.00106.22           N  
ATOM   3867  CA  ILE A1067     -29.284   0.320  88.529  1.00101.64           C  
ATOM   3868  C   ILE A1067     -30.110   0.040  87.246  1.00 85.06           C  
ATOM   3869  O   ILE A1067     -29.584   0.116  86.130  1.00 63.46           O  
ATOM   3870  CB  ILE A1067     -28.807  -0.932  89.327  1.00 98.47           C  
ATOM   3871  CG1 ILE A1067     -29.932  -1.823  89.898  1.00 96.11           C  
ATOM   3872  CG2 ILE A1067     -27.905  -0.449  90.460  1.00 84.14           C  
ATOM   3873  CD1 ILE A1067     -29.545  -3.258  90.270  1.00 77.85           C  
ATOM   3874  H   ILE A1067     -30.284   0.826  90.461  1.00  0.00           H  
ATOM   3875  HA  ILE A1067     -28.495   0.862  88.246  1.00  0.00           H  
ATOM   3876  HB  ILE A1067     -28.256  -1.500  88.697  1.00  0.00           H  
ATOM   3877 HG12 ILE A1067     -30.305  -1.370  90.717  1.00  0.00           H  
ATOM   3878 HG13 ILE A1067     -30.672  -1.863  89.215  1.00  0.00           H  
ATOM   3879 HG21 ILE A1067     -27.501  -1.237  90.921  1.00  0.00           H  
ATOM   3880 HG22 ILE A1067     -27.181   0.126  90.085  1.00  0.00           H  
ATOM   3881 HG23 ILE A1067     -28.446   0.078  91.112  1.00  0.00           H  
ATOM   3882 HD11 ILE A1067     -28.833  -3.229  90.966  1.00  0.00           H  
ATOM   3883 HD12 ILE A1067     -30.349  -3.727  90.623  1.00  0.00           H  
ATOM   3884 HD13 ILE A1067     -29.209  -3.722  89.455  1.00  0.00           H  
ATOM   3885  N   LEU A1068     -31.404  -0.200  87.395  1.00 88.09           N  
ATOM   3886  CA  LEU A1068     -32.256  -0.875  86.384  1.00 81.40           C  
ATOM   3887  C   LEU A1068     -33.221   0.163  85.810  1.00 84.70           C  
ATOM   3888  O   LEU A1068     -33.693  -0.027  84.698  1.00107.81           O  
ATOM   3889  CB  LEU A1068     -32.906  -2.058  87.114  1.00 75.59           C  
ATOM   3890  CG  LEU A1068     -34.213  -2.686  86.625  1.00 78.90           C  
ATOM   3891  CD1 LEU A1068     -34.097  -3.357  85.255  1.00 91.12           C  
ATOM   3892  CD2 LEU A1068     -34.702  -3.683  87.654  1.00 69.53           C  
ATOM   3893  H   LEU A1068     -31.801   0.133  88.314  1.00  0.00           H  
ATOM   3894  HA  LEU A1068     -31.670  -1.205  85.655  1.00  0.00           H  
ATOM   3895  HB2 LEU A1068     -32.214  -2.808  87.148  1.00  0.00           H  
ATOM   3896  HB3 LEU A1068     -33.061  -1.768  88.079  1.00  0.00           H  
ATOM   3897  HG  LEU A1068     -34.923  -1.967  86.579  1.00  0.00           H  
ATOM   3898 HD11 LEU A1068     -33.414  -4.085  85.300  1.00  0.00           H  
ATOM   3899 HD12 LEU A1068     -34.982  -3.743  85.000  1.00  0.00           H  
ATOM   3900 HD13 LEU A1068     -33.819  -2.678  84.577  1.00  0.00           H  
ATOM   3901 HD21 LEU A1068     -34.861  -3.218  88.527  1.00  0.00           H  
ATOM   3902 HD22 LEU A1068     -35.558  -4.099  87.342  1.00  0.00           H  
ATOM   3903 HD23 LEU A1068     -34.015  -4.401  87.783  1.00  0.00           H  
ATOM   3904  N   VAL A1069     -33.408   1.263  86.519  1.00 85.55           N  
ATOM   3905  CA  VAL A1069     -34.444   2.286  86.226  1.00 85.99           C  
ATOM   3906  C   VAL A1069     -34.125   2.976  84.899  1.00 94.06           C  
ATOM   3907  O   VAL A1069     -35.034   3.144  84.082  1.00 93.81           O  
ATOM   3908  CB  VAL A1069     -34.473   3.288  87.384  1.00 87.42           C  
ATOM   3909  CG1 VAL A1069     -35.508   4.374  87.164  1.00 86.41           C  
ATOM   3910  CG2 VAL A1069     -34.657   2.559  88.705  1.00 84.31           C  
ATOM   3911  H   VAL A1069     -32.749   1.369  87.335  1.00  0.00           H  
ATOM   3912  HA  VAL A1069     -35.318   1.813  86.131  1.00  0.00           H  
ATOM   3913  HB  VAL A1069     -33.580   3.739  87.421  1.00  0.00           H  
ATOM   3914 HG11 VAL A1069     -36.419   3.964  87.105  1.00  0.00           H  
ATOM   3915 HG12 VAL A1069     -35.485   5.021  87.928  1.00  0.00           H  
ATOM   3916 HG13 VAL A1069     -35.309   4.861  86.313  1.00  0.00           H  
ATOM   3917 HG21 VAL A1069     -35.561   2.131  88.724  1.00  0.00           H  
ATOM   3918 HG22 VAL A1069     -33.951   1.856  88.796  1.00  0.00           H  
ATOM   3919 HG23 VAL A1069     -34.579   3.213  89.458  1.00  0.00           H  
ATOM   3920  N   GLY A1070     -32.869   3.374  84.696  1.00115.40           N  
ATOM   3921  CA  GLY A1070     -32.425   4.035  83.455  1.00116.37           C  
ATOM   3922  C   GLY A1070     -32.440   3.071  82.286  1.00112.22           C  
ATOM   3923  O   GLY A1070     -32.530   3.552  81.143  1.00135.20           O  
ATOM   3924  H   GLY A1070     -32.220   3.179  85.492  1.00  0.00           H  
ATOM   3925  HA2 GLY A1070     -33.035   4.812  83.263  1.00  0.00           H  
ATOM   3926  HA3 GLY A1070     -31.493   4.391  83.590  1.00  0.00           H  
ATOM   3927  N   GLN A1071     -32.347   1.767  82.546  1.00103.13           N  
ATOM   3928  CA  GLN A1071     -32.442   0.742  81.473  1.00 96.75           C  
ATOM   3929  C   GLN A1071     -33.903   0.562  81.066  1.00 88.63           C  
ATOM   3930  O   GLN A1071     -34.142   0.110  79.924  1.00 74.03           O  
ATOM   3931  CB  GLN A1071     -31.975  -0.635  81.922  1.00 92.31           C  
ATOM   3932  CG  GLN A1071     -30.750  -0.659  82.804  1.00 89.01           C  
ATOM   3933  CD  GLN A1071     -30.452  -2.091  83.179  1.00 93.24           C  
ATOM   3934  OE1 GLN A1071     -30.922  -3.049  82.560  1.00 75.18           O  
ATOM   3935  NE2 GLN A1071     -29.675  -2.262  84.232  1.00103.59           N  
ATOM   3936  H   GLN A1071     -32.205   1.524  83.542  1.00  0.00           H  
ATOM   3937  HA  GLN A1071     -31.939   1.088  80.684  1.00  0.00           H  
ATOM   3938  HB2 GLN A1071     -32.731  -1.083  82.423  1.00  0.00           H  
ATOM   3939  HB3 GLN A1071     -31.780  -1.193  81.100  1.00  0.00           H  
ATOM   3940  HG2 GLN A1071     -29.984  -0.295  82.303  1.00  0.00           H  
ATOM   3941  HG3 GLN A1071     -30.932  -0.145  83.625  1.00  0.00           H  
ATOM   3942 HE21 GLN A1071     -29.435  -3.204  84.562  1.00  0.00           H  
ATOM   3943 HE22 GLN A1071     -29.310  -1.447  84.721  1.00  0.00           H  
ATOM   3944  N   ILE A1072     -34.811   0.805  82.013  1.00 87.41           N  
ATOM   3945  CA  ILE A1072     -36.273   0.900  81.755  1.00 86.37           C  
ATOM   3946  C   ILE A1072     -36.545   2.256  81.106  1.00 88.49           C  
ATOM   3947  O   ILE A1072     -37.391   2.326  80.221  1.00106.32           O  
ATOM   3948  CB  ILE A1072     -37.064   0.670  83.053  1.00 81.82           C  
ATOM   3949  CG1 ILE A1072     -36.711  -0.697  83.626  1.00 84.38           C  
ATOM   3950  CG2 ILE A1072     -38.569   0.792  82.851  1.00 85.59           C  
ATOM   3951  CD1 ILE A1072     -37.202  -0.892  85.015  1.00 88.40           C  
ATOM   3952  H   ILE A1072     -34.410   0.927  82.974  1.00  0.00           H  
ATOM   3953  HA  ILE A1072     -36.471   0.208  81.074  1.00  0.00           H  
ATOM   3954  HB  ILE A1072     -36.787   1.361  83.707  1.00  0.00           H  
ATOM   3955 HG12 ILE A1072     -37.104  -1.396  83.030  1.00  0.00           H  
ATOM   3956 HG13 ILE A1072     -35.715  -0.790  83.610  1.00  0.00           H  
ATOM   3957 HG21 ILE A1072     -39.033   0.679  83.728  1.00  0.00           H  
ATOM   3958 HG22 ILE A1072     -38.783   1.692  82.476  1.00  0.00           H  
ATOM   3959 HG23 ILE A1072     -38.878   0.085  82.217  1.00  0.00           H  
ATOM   3960 HD11 ILE A1072     -38.202  -0.806  85.043  1.00  0.00           H  
ATOM   3961 HD12 ILE A1072     -36.946  -1.804  85.346  1.00  0.00           H  
ATOM   3962 HD13 ILE A1072     -36.801  -0.201  85.623  1.00  0.00           H  
ATOM   3963  N   ASP A1073     -35.840   3.301  81.511  1.00 89.51           N  
ATOM   3964  CA  ASP A1073     -35.962   4.628  80.856  1.00 95.66           C  
ATOM   3965  C   ASP A1073     -35.380   4.553  79.448  1.00101.90           C  
ATOM   3966  O   ASP A1073     -35.870   5.292  78.562  1.00107.08           O  
ATOM   3967  CB  ASP A1073     -35.265   5.703  81.682  1.00102.59           C  
ATOM   3968  CG  ASP A1073     -35.995   5.934  82.989  1.00116.94           C  
ATOM   3969  OD1 ASP A1073     -37.259   5.758  83.010  1.00129.35           O1-
ATOM   3970  OD2 ASP A1073     -35.307   6.252  83.981  1.00101.74           O  
ATOM   3971  H   ASP A1073     -35.204   3.129  82.309  1.00  0.00           H  
ATOM   3972  HA  ASP A1073     -36.939   4.815  80.767  1.00  0.00           H  
ATOM   3973  HB2 ASP A1073     -34.349   5.396  81.878  1.00  0.00           H  
ATOM   3974  HB3 ASP A1073     -35.266   6.541  81.163  1.00  0.00           H  
ATOM   3975  N   ASP A1074     -34.361   3.714  79.251  1.00106.74           N  
ATOM   3976  CA  ASP A1074     -33.842   3.390  77.896  1.00 94.64           C  
ATOM   3977  C   ASP A1074     -34.995   2.727  77.124  1.00 89.85           C  
ATOM   3978  O   ASP A1074     -35.242   3.107  75.952  1.00109.83           O  
ATOM   3979  CB  ASP A1074     -32.553   2.561  77.969  1.00 75.48           C  
ATOM   3980  CG  ASP A1074     -31.428   3.262  78.707  1.00  0.00           C  
ATOM   3981  OD1 ASP A1074     -31.594   4.400  79.186  1.00  0.00           O  
ATOM   3982  OD2 ASP A1074     -30.358   2.633  78.813  1.00  0.00           O  
ATOM   3983  H   ASP A1074     -33.958   3.304  80.116  1.00  0.00           H  
ATOM   3984  HA  ASP A1074     -33.648   4.250  77.450  1.00  0.00           H  
ATOM   3985  HB2 ASP A1074     -32.764   1.710  78.441  1.00  0.00           H  
ATOM   3986  HB3 ASP A1074     -32.257   2.373  77.038  1.00  0.00           H  
ATOM   3987  N   ALA A1075     -35.699   1.785  77.750  1.00 79.74           N  
ATOM   3988  CA  ALA A1075     -36.862   1.121  77.112  1.00 80.92           C  
ATOM   3989  C   ALA A1075     -38.047   2.095  77.049  1.00 78.53           C  
ATOM   3990  O   ALA A1075     -38.918   1.882  76.213  1.00 72.52           O  
ATOM   3991  CB  ALA A1075     -37.245  -0.170  77.809  1.00 77.16           C  
ATOM   3992  H   ALA A1075     -35.376   1.554  78.706  1.00  0.00           H  
ATOM   3993  HA  ALA A1075     -36.607   0.864  76.181  1.00  0.00           H  
ATOM   3994  HB1 ALA A1075     -37.549  -0.841  77.132  1.00  0.00           H  
ATOM   3995  HB2 ALA A1075     -36.454  -0.534  78.302  1.00  0.00           H  
ATOM   3996  HB3 ALA A1075     -37.987   0.004  78.458  1.00  0.00           H  
ATOM   3997  N   LEU A1076     -38.111   3.113  77.909  1.00 90.87           N  
ATOM   3998  CA  LEU A1076     -39.330   3.972  77.991  1.00 97.63           C  
ATOM   3999  C   LEU A1076     -39.367   4.883  76.760  1.00 91.31           C  
ATOM   4000  O   LEU A1076     -40.471   5.055  76.201  1.00 84.31           O  
ATOM   4001  CB  LEU A1076     -39.369   4.766  79.309  1.00 96.62           C  
ATOM   4002  CG  LEU A1076     -40.759   5.186  79.789  1.00 86.04           C  
ATOM   4003  CD1 LEU A1076     -41.480   4.012  80.431  1.00 64.53           C  
ATOM   4004  CD2 LEU A1076     -40.651   6.364  80.755  1.00 99.45           C  
ATOM   4005  H   LEU A1076     -37.282   3.259  78.495  1.00  0.00           H  
ATOM   4006  HA  LEU A1076     -40.125   3.379  77.976  1.00  0.00           H  
ATOM   4007  HB2 LEU A1076     -38.968   4.195  80.016  1.00  0.00           H  
ATOM   4008  HB3 LEU A1076     -38.834   5.592  79.180  1.00  0.00           H  
ATOM   4009  HG  LEU A1076     -41.288   5.513  79.006  1.00  0.00           H  
ATOM   4010 HD11 LEU A1076     -40.953   3.683  81.215  1.00  0.00           H  
ATOM   4011 HD12 LEU A1076     -42.386   4.303  80.739  1.00  0.00           H  
ATOM   4012 HD13 LEU A1076     -41.578   3.273  79.763  1.00  0.00           H  
ATOM   4013 HD21 LEU A1076     -40.218   7.136  80.290  1.00  0.00           H  
ATOM   4014 HD22 LEU A1076     -41.566   6.628  81.060  1.00  0.00           H  
ATOM   4015 HD23 LEU A1076     -40.099   6.096  81.544  1.00  0.00           H  
ATOM   4016  N   LYS A1077     -38.213   5.408  76.331  1.00 83.88           N  
ATOM   4017  CA  LYS A1077     -38.132   6.376  75.206  1.00 84.90           C  
ATOM   4018  C   LYS A1077     -38.434   5.658  73.885  1.00 89.24           C  
ATOM   4019  O   LYS A1077     -38.790   6.367  72.939  1.00 93.50           O  
ATOM   4020  CB  LYS A1077     -36.761   7.058  75.157  1.00 94.02           C  
ATOM   4021  CG  LYS A1077     -35.611   6.195  74.632  1.00116.69           C  
ATOM   4022  CD  LYS A1077     -34.240   6.885  74.389  1.00124.18           C  
ATOM   4023  CE  LYS A1077     -34.149   7.817  73.188  1.00122.12           C  
ATOM   4024  NZ  LYS A1077     -34.073   7.118  71.878  1.00115.09           N  
ATOM   4025  H   LYS A1077     -37.370   5.084  76.850  1.00  0.00           H  
ATOM   4026  HA  LYS A1077     -38.816   7.088  75.352  1.00  0.00           H  
ATOM   4027  HB2 LYS A1077     -36.835   7.867  74.568  1.00  0.00           H  
ATOM   4028  HB3 LYS A1077     -36.526   7.355  76.087  1.00  0.00           H  
ATOM   4029  HG2 LYS A1077     -35.456   5.422  75.285  1.00  0.00           H  
ATOM   4030  HG3 LYS A1077     -35.900   5.763  73.751  1.00  0.00           H  
ATOM   4031  HD2 LYS A1077     -34.009   7.410  75.224  1.00  0.00           H  
ATOM   4032  HD3 LYS A1077     -33.543   6.157  74.286  1.00  0.00           H  
ATOM   4033  HE2 LYS A1077     -34.959   8.427  73.190  1.00  0.00           H  
ATOM   4034  HE3 LYS A1077     -33.330   8.405  73.296  1.00  0.00           H  
ATOM   4035  HZ1 LYS A1077     -33.311   6.471  71.890  1.00  0.00           H  
ATOM   4036  HZ2 LYS A1077     -34.927   6.625  71.714  1.00  0.00           H  
ATOM   4037  HZ3 LYS A1077     -33.930   7.789  71.151  1.00  0.00           H  
ATOM   4038  N   LEU A1078     -38.283   4.328  73.801  1.00 93.14           N  
ATOM   4039  CA  LEU A1078     -38.651   3.548  72.580  1.00 92.12           C  
ATOM   4040  C   LEU A1078     -40.169   3.390  72.505  1.00 90.02           C  
ATOM   4041  O   LEU A1078     -40.691   3.279  71.402  1.00 84.26           O  
ATOM   4042  CB  LEU A1078     -38.020   2.156  72.604  1.00 90.44           C  
ATOM   4043  CG  LEU A1078     -36.560   2.087  73.019  1.00 88.87           C  
ATOM   4044  CD1 LEU A1078     -36.052   0.662  72.903  1.00 79.77           C  
ATOM   4045  CD2 LEU A1078     -35.732   3.025  72.164  1.00108.15           C  
ATOM   4046  H   LEU A1078     -37.890   3.879  74.650  1.00  0.00           H  
ATOM   4047  HA  LEU A1078     -38.339   4.062  71.784  1.00  0.00           H  
ATOM   4048  HB2 LEU A1078     -38.542   1.597  73.245  1.00  0.00           H  
ATOM   4049  HB3 LEU A1078     -38.091   1.775  71.686  1.00  0.00           H  
ATOM   4050  HG  LEU A1078     -36.473   2.395  73.966  1.00  0.00           H  
ATOM   4051 HD11 LEU A1078     -36.138   0.350  71.956  1.00  0.00           H  
ATOM   4052 HD12 LEU A1078     -35.090   0.625  73.178  1.00  0.00           H  
ATOM   4053 HD13 LEU A1078     -36.590   0.064  73.499  1.00  0.00           H  
ATOM   4054 HD21 LEU A1078     -36.060   3.965  72.278  1.00  0.00           H  
ATOM   4055 HD22 LEU A1078     -34.771   2.975  72.443  1.00  0.00           H  
ATOM   4056 HD23 LEU A1078     -35.811   2.762  71.201  1.00  0.00           H  
ATOM   4057  N   ALA A1079     -40.847   3.313  73.645  1.00 84.13           N  
ATOM   4058  CA  ALA A1079     -42.320   3.235  73.693  1.00 79.51           C  
ATOM   4059  C   ALA A1079     -42.901   4.625  73.425  1.00 73.25           C  
ATOM   4060  O   ALA A1079     -44.002   4.729  72.854  1.00 69.50           O  
ATOM   4061  CB  ALA A1079     -42.766   2.701  75.029  1.00 91.45           C  
ATOM   4062  H   ALA A1079     -40.257   3.312  74.505  1.00  0.00           H  
ATOM   4063  HA  ALA A1079     -42.629   2.614  72.977  1.00  0.00           H  
ATOM   4064  HB1 ALA A1079     -43.676   3.056  75.253  1.00  0.00           H  
ATOM   4065  HB2 ALA A1079     -42.804   1.700  75.002  1.00  0.00           H  
ATOM   4066  HB3 ALA A1079     -42.122   2.984  75.743  1.00  0.00           H  
ATOM   4067  N   ASN A1080     -42.187   5.663  73.851  1.00 69.85           N  
ATOM   4068  CA  ASN A1080     -42.650   7.064  73.734  1.00 73.84           C  
ATOM   4069  C   ASN A1080     -42.550   7.523  72.282  1.00 72.18           C  
ATOM   4070  O   ASN A1080     -43.224   8.487  71.925  1.00 90.82           O  
ATOM   4071  CB  ASN A1080     -41.854   7.962  74.669  1.00 84.96           C  
ATOM   4072  CG  ASN A1080     -42.173   7.665  76.115  1.00103.68           C  
ATOM   4073  OD1 ASN A1080     -43.334   7.461  76.462  1.00108.66           O  
ATOM   4074  ND2 ASN A1080     -41.153   7.631  76.959  1.00129.28           N  
ATOM   4075  H   ASN A1080     -41.267   5.413  74.278  1.00  0.00           H  
ATOM   4076  HA  ASN A1080     -43.619   7.069  73.982  1.00  0.00           H  
ATOM   4077  HB2 ASN A1080     -40.887   7.801  74.516  1.00  0.00           H  
ATOM   4078  HB3 ASN A1080     -42.090   8.906  74.478  1.00  0.00           H  
ATOM   4079 HD22 ASN A1080     -40.223   7.805  76.622  1.00  0.00           H  
ATOM   4080 HD21 ASN A1080     -41.303   7.434  77.926  1.00  0.00           H  
ATOM   4081  N   GLU A1081     -41.716   6.884  71.476  1.00 66.26           N  
ATOM   4082  CA  GLU A1081     -41.624   7.208  70.031  1.00 69.96           C  
ATOM   4083  C   GLU A1081     -42.537   6.275  69.225  1.00 67.30           C  
ATOM   4084  O   GLU A1081     -42.891   6.647  68.139  1.00 59.85           O  
ATOM   4085  CB  GLU A1081     -40.172   7.118  69.560  1.00 84.12           C  
ATOM   4086  CG  GLU A1081     -39.701   5.693  69.297  1.00 97.87           C  
ATOM   4087  CD  GLU A1081     -38.222   5.483  69.000  1.00105.68           C  
ATOM   4088  OE1 GLU A1081     -37.367   6.331  69.419  1.00116.91           O  
ATOM   4089  OE2 GLU A1081     -37.923   4.418  68.407  1.00 88.13           O1-
ATOM   4090  H   GLU A1081     -41.139   6.150  71.922  1.00  0.00           H  
ATOM   4091  HA  GLU A1081     -41.902   8.157  69.887  1.00  0.00           H  
ATOM   4092  HB2 GLU A1081     -40.099   7.615  68.716  1.00  0.00           H  
ATOM   4093  HB3 GLU A1081     -39.602   7.493  70.266  1.00  0.00           H  
ATOM   4094  HG2 GLU A1081     -39.920   5.142  70.105  1.00  0.00           H  
ATOM   4095  HG3 GLU A1081     -40.212   5.338  68.511  1.00  0.00           H  
ATOM   4096  N   GLY A1082     -42.890   5.093  69.718  1.00 76.43           N  
ATOM   4097  CA  GLY A1082     -43.727   4.141  68.963  1.00 78.83           C  
ATOM   4098  C   GLY A1082     -42.973   2.909  68.472  1.00 82.01           C  
ATOM   4099  O   GLY A1082     -43.595   2.138  67.720  1.00110.47           O  
ATOM   4100  H   GLY A1082     -42.532   4.892  70.674  1.00  0.00           H  
ATOM   4101  HA2 GLY A1082     -44.502   3.847  69.553  1.00  0.00           H  
ATOM   4102  HA3 GLY A1082     -44.135   4.624  68.166  1.00  0.00           H  
ATOM   4103  N   LYS A1083     -41.706   2.694  68.854  1.00 68.13           N  
ATOM   4104  CA  LYS A1083     -40.906   1.537  68.363  1.00 70.55           C  
ATOM   4105  C   LYS A1083     -41.162   0.297  69.238  1.00 79.46           C  
ATOM   4106  O   LYS A1083     -40.331  -0.037  70.092  1.00 71.20           O  
ATOM   4107  CB  LYS A1083     -39.427   1.913  68.313  1.00 64.78           C  
ATOM   4108  CG  LYS A1083     -38.600   1.430  69.496  1.00  0.00           C  
ATOM   4109  CD  LYS A1083     -37.146   1.842  69.377  1.00  0.00           C  
ATOM   4110  CE  LYS A1083     -36.839   3.124  70.112  1.00  0.00           C  
ATOM   4111  NZ  LYS A1083     -35.438   3.550  69.868  1.00  0.00           N  
ATOM   4112  H   LYS A1083     -41.326   3.395  69.517  1.00  0.00           H  
ATOM   4113  HA  LYS A1083     -41.187   1.334  67.425  1.00  0.00           H  
ATOM   4114  HB2 LYS A1083     -39.033   1.524  67.477  1.00  0.00           H  
ATOM   4115  HB3 LYS A1083     -39.360   2.913  68.272  1.00  0.00           H  
ATOM   4116  HG2 LYS A1083     -38.980   1.819  70.338  1.00  0.00           H  
ATOM   4117  HG3 LYS A1083     -38.653   0.430  69.544  1.00  0.00           H  
ATOM   4118  HD2 LYS A1083     -36.573   1.111  69.753  1.00  0.00           H  
ATOM   4119  HD3 LYS A1083     -36.925   1.967  68.408  1.00  0.00           H  
ATOM   4120  HE2 LYS A1083     -37.460   3.842  69.794  1.00  0.00           H  
ATOM   4121  HE3 LYS A1083     -36.973   2.982  71.093  1.00  0.00           H  
ATOM   4122  HZ1 LYS A1083     -35.006   2.920  69.222  1.00  0.00           H  
ATOM   4123  HZ2 LYS A1083     -35.431   4.475  69.488  1.00  0.00           H  
ATOM   4124  HZ3 LYS A1083     -34.932   3.540  70.731  1.00  0.00           H  
ATOM   4125  N   VAL A1084     -42.258  -0.404  68.972  1.00 90.48           N  
ATOM   4126  CA  VAL A1084     -42.845  -1.426  69.889  1.00 86.88           C  
ATOM   4127  C   VAL A1084     -42.011  -2.708  69.861  1.00 86.25           C  
ATOM   4128  O   VAL A1084     -41.677  -3.141  70.964  1.00 98.07           O  
ATOM   4129  CB  VAL A1084     -44.314  -1.720  69.544  1.00 84.21           C  
ATOM   4130  CG1 VAL A1084     -44.919  -2.789  70.437  1.00 73.58           C  
ATOM   4131  CG2 VAL A1084     -45.126  -0.442  69.572  1.00 84.87           C  
ATOM   4132  H   VAL A1084     -42.698  -0.184  68.044  1.00  0.00           H  
ATOM   4133  HA  VAL A1084     -42.814  -1.050  70.815  1.00  0.00           H  
ATOM   4134  HB  VAL A1084     -44.341  -2.073  68.605  1.00  0.00           H  
ATOM   4135 HG11 VAL A1084     -45.880  -2.574  70.614  1.00  0.00           H  
ATOM   4136 HG12 VAL A1084     -44.857  -3.679  69.985  1.00  0.00           H  
ATOM   4137 HG13 VAL A1084     -44.422  -2.823  71.304  1.00  0.00           H  
ATOM   4138 HG21 VAL A1084     -44.957   0.079  68.734  1.00  0.00           H  
ATOM   4139 HG22 VAL A1084     -46.100  -0.666  69.635  1.00  0.00           H  
ATOM   4140 HG23 VAL A1084     -44.858   0.106  70.366  1.00  0.00           H  
ATOM   4141  N   LYS A1085     -41.711  -3.286  68.682  1.00 82.59           N  
ATOM   4142  CA  LYS A1085     -40.944  -4.567  68.543  1.00 77.54           C  
ATOM   4143  C   LYS A1085     -39.550  -4.349  69.140  1.00 77.93           C  
ATOM   4144  O   LYS A1085     -38.947  -5.325  69.647  1.00 55.66           O  
ATOM   4145  CB  LYS A1085     -40.871  -5.062  67.090  1.00 63.81           C  
ATOM   4146  CG  LYS A1085     -42.239  -5.316  66.467  1.00  0.00           C  
ATOM   4147  CD  LYS A1085     -42.104  -5.806  65.028  1.00  0.00           C  
ATOM   4148  CE  LYS A1085     -43.448  -6.067  64.383  1.00  0.00           C  
ATOM   4149  NZ  LYS A1085     -43.269  -6.541  62.987  1.00  0.00           N  
ATOM   4150  H   LYS A1085     -42.062  -2.761  67.848  1.00  0.00           H  
ATOM   4151  HA  LYS A1085     -41.416  -5.268  69.060  1.00  0.00           H  
ATOM   4152  HB2 LYS A1085     -40.404  -4.370  66.550  1.00  0.00           H  
ATOM   4153  HB3 LYS A1085     -40.357  -5.914  67.079  1.00  0.00           H  
ATOM   4154  HG2 LYS A1085     -42.716  -6.012  67.000  1.00  0.00           H  
ATOM   4155  HG3 LYS A1085     -42.763  -4.468  66.471  1.00  0.00           H  
ATOM   4156  HD2 LYS A1085     -41.623  -5.110  64.499  1.00  0.00           H  
ATOM   4157  HD3 LYS A1085     -41.577  -6.654  65.028  1.00  0.00           H  
ATOM   4158  HE2 LYS A1085     -43.933  -6.765  64.908  1.00  0.00           H  
ATOM   4159  HE3 LYS A1085     -43.979  -5.221  64.378  1.00  0.00           H  
ATOM   4160  HZ1 LYS A1085     -43.503  -5.803  62.353  1.00  0.00           H  
ATOM   4161  HZ2 LYS A1085     -42.317  -6.812  62.846  1.00  0.00           H  
ATOM   4162  HZ3 LYS A1085     -43.867  -7.325  62.822  1.00  0.00           H  
ATOM   4163  N   GLU A1086     -39.091  -3.096  69.040  1.00 92.38           N  
ATOM   4164  CA  GLU A1086     -37.791  -2.556  69.516  1.00 94.99           C  
ATOM   4165  C   GLU A1086     -37.862  -2.280  71.034  1.00 83.59           C  
ATOM   4166  O   GLU A1086     -36.850  -2.471  71.725  1.00 66.68           O  
ATOM   4167  CB  GLU A1086     -37.487  -1.345  68.629  1.00 97.91           C  
ATOM   4168  CG  GLU A1086     -36.177  -0.641  68.921  1.00101.23           C  
ATOM   4169  CD  GLU A1086     -35.841   0.442  67.897  1.00 90.85           C  
ATOM   4170  OE1 GLU A1086     -36.598   0.540  66.886  1.00 67.77           O  
ATOM   4171  OE2 GLU A1086     -34.855   1.223  68.123  1.00 79.95           O1-
ATOM   4172  H   GLU A1086     -39.795  -2.447  68.544  1.00  0.00           H  
ATOM   4173  HA  GLU A1086     -37.069  -3.219  69.332  1.00  0.00           H  
ATOM   4174  HB2 GLU A1086     -37.455  -1.663  67.692  1.00  0.00           H  
ATOM   4175  HB3 GLU A1086     -38.217  -0.690  68.759  1.00  0.00           H  
ATOM   4176  HG2 GLU A1086     -36.246  -0.201  69.797  1.00  0.00           H  
ATOM   4177  HG3 GLU A1086     -35.451  -1.303  68.893  1.00  0.00           H  
ATOM   4178  N   ALA A1087     -38.997  -1.833  71.567  1.00 75.74           N  
ATOM   4179  CA  ALA A1087     -39.168  -1.682  73.036  1.00 67.80           C  
ATOM   4180  C   ALA A1087     -39.385  -3.049  73.700  1.00 62.24           C  
ATOM   4181  O   ALA A1087     -38.980  -3.176  74.846  1.00 60.41           O  
ATOM   4182  CB  ALA A1087     -40.291  -0.736  73.359  1.00 62.10           C  
ATOM   4183  H   ALA A1087     -39.744  -1.601  70.890  1.00  0.00           H  
ATOM   4184  HA  ALA A1087     -38.334  -1.271  73.409  1.00  0.00           H  
ATOM   4185  HB1 ALA A1087     -40.217  -0.427  74.310  1.00  0.00           H  
ATOM   4186  HB2 ALA A1087     -40.252   0.062  72.754  1.00  0.00           H  
ATOM   4187  HB3 ALA A1087     -41.174  -1.196  73.235  1.00  0.00           H  
ATOM   4188  N   GLN A1088     -40.024  -4.014  73.028  1.00 70.33           N  
ATOM   4189  CA  GLN A1088     -40.290  -5.382  73.571  1.00 73.92           C  
ATOM   4190  C   GLN A1088     -38.966  -6.146  73.707  1.00 79.18           C  
ATOM   4191  O   GLN A1088     -38.852  -7.001  74.633  1.00 69.84           O  
ATOM   4192  CB  GLN A1088     -41.215  -6.209  72.672  1.00 71.88           C  
ATOM   4193  CG  GLN A1088     -42.678  -5.762  72.649  1.00 69.27           C  
ATOM   4194  CD  GLN A1088     -43.476  -6.552  71.629  1.00 64.46           C  
ATOM   4195  OE1 GLN A1088     -42.919  -7.266  70.796  1.00 63.86           O  
ATOM   4196  NE2 GLN A1088     -44.793  -6.460  71.681  1.00 56.45           N  
ATOM   4197  H   GLN A1088     -40.334  -3.735  72.066  1.00  0.00           H  
ATOM   4198  HA  GLN A1088     -40.679  -5.269  74.481  1.00  0.00           H  
ATOM   4199  HB2 GLN A1088     -40.867  -6.170  71.729  1.00  0.00           H  
ATOM   4200  HB3 GLN A1088     -41.191  -7.168  72.980  1.00  0.00           H  
ATOM   4201  HG2 GLN A1088     -43.069  -5.913  73.549  1.00  0.00           H  
ATOM   4202  HG3 GLN A1088     -42.711  -4.800  72.408  1.00  0.00           H  
ATOM   4203 HE21 GLN A1088     -45.386  -6.949  71.023  1.00  0.00           H  
ATOM   4204 HE22 GLN A1088     -45.216  -5.877  72.410  1.00  0.00           H  
ATOM   4205  N   ALA A1089     -38.018  -5.893  72.798  1.00 78.67           N  
ATOM   4206  CA  ALA A1089     -36.721  -6.605  72.784  1.00 77.37           C  
ATOM   4207  C   ALA A1089     -35.860  -6.105  73.957  1.00 79.61           C  
ATOM   4208  O   ALA A1089     -35.071  -6.919  74.511  1.00 69.46           O  
ATOM   4209  CB  ALA A1089     -36.052  -6.439  71.440  1.00 73.17           C  
ATOM   4210  H   ALA A1089     -38.265  -5.159  72.105  1.00  0.00           H  
ATOM   4211  HA  ALA A1089     -36.891  -7.579  72.906  1.00  0.00           H  
ATOM   4212  HB1 ALA A1089     -35.803  -7.336  71.071  1.00  0.00           H  
ATOM   4213  HB2 ALA A1089     -36.677  -5.985  70.803  1.00  0.00           H  
ATOM   4214  HB3 ALA A1089     -35.224  -5.884  71.538  1.00  0.00           H  
ATOM   4215  N   ALA A1090     -35.991  -4.817  74.309  1.00 78.81           N  
ATOM   4216  CA  ALA A1090     -35.260  -4.174  75.428  1.00 73.95           C  
ATOM   4217  C   ALA A1090     -35.725  -4.793  76.745  1.00 77.02           C  
ATOM   4218  O   ALA A1090     -34.876  -5.009  77.644  1.00 80.47           O  
ATOM   4219  CB  ALA A1090     -35.472  -2.681  75.434  1.00 65.35           C  
ATOM   4220  H   ALA A1090     -36.673  -4.283  73.711  1.00  0.00           H  
ATOM   4221  HA  ALA A1090     -34.287  -4.352  75.311  1.00  0.00           H  
ATOM   4222  HB1 ALA A1090     -36.329  -2.456  74.965  1.00  0.00           H  
ATOM   4223  HB2 ALA A1090     -35.518  -2.347  76.378  1.00  0.00           H  
ATOM   4224  HB3 ALA A1090     -34.713  -2.227  74.963  1.00  0.00           H  
ATOM   4225  N   ALA A1091     -37.023  -5.072  76.848  1.00 80.46           N  
ATOM   4226  CA  ALA A1091     -37.663  -5.560  78.090  1.00 77.89           C  
ATOM   4227  C   ALA A1091     -37.193  -6.990  78.381  1.00 81.37           C  
ATOM   4228  O   ALA A1091     -37.160  -7.365  79.581  1.00 77.12           O  
ATOM   4229  CB  ALA A1091     -39.167  -5.474  77.973  1.00 76.02           C  
ATOM   4230  H   ALA A1091     -37.568  -4.917  75.965  1.00  0.00           H  
ATOM   4231  HA  ALA A1091     -37.382  -4.969  78.845  1.00  0.00           H  
ATOM   4232  HB1 ALA A1091     -39.566  -6.390  78.046  1.00  0.00           H  
ATOM   4233  HB2 ALA A1091     -39.532  -4.898  78.706  1.00  0.00           H  
ATOM   4234  HB3 ALA A1091     -39.417  -5.077  77.088  1.00  0.00           H  
ATOM   4235  N   GLU A1092     -36.859  -7.762  77.345  1.00 87.65           N  
ATOM   4236  CA  GLU A1092     -36.317  -9.136  77.512  1.00 96.10           C  
ATOM   4237  C   GLU A1092     -34.904  -9.041  78.089  1.00 97.93           C  
ATOM   4238  O   GLU A1092     -34.505  -9.957  78.844  1.00 99.58           O  
ATOM   4239  CB  GLU A1092     -36.296  -9.869  76.178  1.00110.05           C  
ATOM   4240  CG  GLU A1092     -36.161 -11.371  76.334  1.00127.46           C  
ATOM   4241  CD  GLU A1092     -36.225 -12.154  75.031  1.00154.46           C  
ATOM   4242  OE1 GLU A1092     -35.587 -11.699  74.055  1.00171.33           O  
ATOM   4243  OE2 GLU A1092     -36.919 -13.215  74.986  1.00165.63           O1-
ATOM   4244  H   GLU A1092     -37.007  -7.330  76.412  1.00  0.00           H  
ATOM   4245  HA  GLU A1092     -36.903  -9.646  78.132  1.00  0.00           H  
ATOM   4246  HB2 GLU A1092     -37.146  -9.692  75.723  1.00  0.00           H  
ATOM   4247  HB3 GLU A1092     -35.521  -9.551  75.670  1.00  0.00           H  
ATOM   4248  HG2 GLU A1092     -35.282 -11.563  76.750  1.00  0.00           H  
ATOM   4249  HG3 GLU A1092     -36.902 -11.694  76.907  1.00  0.00           H  
ATOM   4250  N   GLN A1093     -34.173  -7.980  77.733  1.00 93.21           N  
ATOM   4251  CA  GLN A1093     -32.818  -7.717  78.282  1.00 86.02           C  
ATOM   4252  C   GLN A1093     -32.953  -7.320  79.760  1.00 85.21           C  
ATOM   4253  O   GLN A1093     -32.051  -7.661  80.542  1.00 98.86           O  
ATOM   4254  CB  GLN A1093     -32.091  -6.662  77.448  1.00 78.75           C  
ATOM   4255  CG  GLN A1093     -31.878  -7.049  76.000  1.00  0.00           C  
ATOM   4256  CD  GLN A1093     -31.160  -5.990  75.209  1.00  0.00           C  
ATOM   4257  OE1 GLN A1093     -30.793  -4.925  75.714  1.00  0.00           O  
ATOM   4258  NE2 GLN A1093     -30.962  -6.271  73.917  1.00  0.00           N  
ATOM   4259  H   GLN A1093     -34.627  -7.351  77.040  1.00  0.00           H  
ATOM   4260  HA  GLN A1093     -32.305  -8.567  78.238  1.00  0.00           H  
ATOM   4261  HB2 GLN A1093     -32.625  -5.812  77.471  1.00  0.00           H  
ATOM   4262  HB3 GLN A1093     -31.192  -6.490  77.863  1.00  0.00           H  
ATOM   4263  HG2 GLN A1093     -31.339  -7.894  75.970  1.00  0.00           H  
ATOM   4264  HG3 GLN A1093     -32.772  -7.217  75.578  1.00  0.00           H  
ATOM   4265 HE21 GLN A1093     -30.494  -5.597  73.307  1.00  0.00           H  
ATOM   4266 HE22 GLN A1093     -31.283  -7.161  73.554  1.00  0.00           H  
ATOM   4267  N   LEU A1094     -34.041  -6.652  80.148  1.00 79.89           N  
ATOM   4268  CA  LEU A1094     -34.292  -6.305  81.574  1.00 75.18           C  
ATOM   4269  C   LEU A1094     -34.541  -7.557  82.400  1.00 72.08           C  
ATOM   4270  O   LEU A1094     -34.311  -7.478  83.594  1.00 71.45           O  
ATOM   4271  CB  LEU A1094     -35.521  -5.412  81.713  1.00 87.34           C  
ATOM   4272  CG  LEU A1094     -35.448  -4.093  80.957  1.00 94.60           C  
ATOM   4273  CD1 LEU A1094     -36.759  -3.335  81.049  1.00 96.83           C  
ATOM   4274  CD2 LEU A1094     -34.322  -3.252  81.501  1.00 84.02           C  
ATOM   4275  H   LEU A1094     -34.695  -6.394  79.387  1.00  0.00           H  
ATOM   4276  HA  LEU A1094     -33.475  -5.840  81.925  1.00  0.00           H  
ATOM   4277  HB2 LEU A1094     -36.304  -5.914  81.365  1.00  0.00           H  
ATOM   4278  HB3 LEU A1094     -35.638  -5.201  82.675  1.00  0.00           H  
ATOM   4279  HG  LEU A1094     -35.239  -4.279  79.993  1.00  0.00           H  
ATOM   4280 HD11 LEU A1094     -36.969  -3.140  82.008  1.00  0.00           H  
ATOM   4281 HD12 LEU A1094     -36.686  -2.473  80.545  1.00  0.00           H  
ATOM   4282 HD13 LEU A1094     -37.495  -3.887  80.655  1.00  0.00           H  
ATOM   4283 HD21 LEU A1094     -33.451  -3.738  81.396  1.00  0.00           H  
ATOM   4284 HD22 LEU A1094     -34.273  -2.382  81.003  1.00  0.00           H  
ATOM   4285 HD23 LEU A1094     -34.476  -3.063  82.474  1.00  0.00           H  
ATOM   4286  N   LYS A1095     -35.089  -8.615  81.805  1.00 82.89           N  
ATOM   4287  CA  LYS A1095     -35.510  -9.826  82.560  1.00 86.62           C  
ATOM   4288  C   LYS A1095     -34.356 -10.347  83.425  1.00 84.25           C  
ATOM   4289  O   LYS A1095     -34.579 -10.603  84.620  1.00113.49           O  
ATOM   4290  CB  LYS A1095     -36.018 -10.922  81.627  1.00 86.74           C  
ATOM   4291  CG  LYS A1095     -36.744 -12.072  82.314  1.00 91.54           C  
ATOM   4292  CD  LYS A1095     -37.538 -12.966  81.392  1.00 90.01           C  
ATOM   4293  CE  LYS A1095     -38.475 -12.199  80.482  1.00106.43           C  
ATOM   4294  NZ  LYS A1095     -39.105 -13.065  79.456  1.00118.26           N  
ATOM   4295  H   LYS A1095     -35.201  -8.533  80.776  1.00  0.00           H  
ATOM   4296  HA  LYS A1095     -36.276  -9.576  83.155  1.00  0.00           H  
ATOM   4297  HB2 LYS A1095     -36.648 -10.506  80.968  1.00  0.00           H  
ATOM   4298  HB3 LYS A1095     -35.232 -11.301  81.131  1.00  0.00           H  
ATOM   4299  HG2 LYS A1095     -36.058 -12.637  82.807  1.00  0.00           H  
ATOM   4300  HG3 LYS A1095     -37.369 -11.686  83.015  1.00  0.00           H  
ATOM   4301  HD2 LYS A1095     -36.902 -13.492  80.821  1.00  0.00           H  
ATOM   4302  HD3 LYS A1095     -38.083 -13.602  81.944  1.00  0.00           H  
ATOM   4303  HE2 LYS A1095     -39.196 -11.772  81.041  1.00  0.00           H  
ATOM   4304  HE3 LYS A1095     -37.957 -11.466  80.023  1.00  0.00           H  
ATOM   4305  HZ1 LYS A1095     -39.620 -12.499  78.811  1.00  0.00           H  
ATOM   4306  HZ2 LYS A1095     -38.395 -13.570  78.963  1.00  0.00           H  
ATOM   4307  HZ3 LYS A1095     -39.726 -13.712  79.900  1.00  0.00           H  
ATOM   4308  N   THR A1096     -33.174 -10.504  82.876  1.00 74.24           N  
ATOM   4309  CA  THR A1096     -32.080 -11.131  83.644  1.00 75.28           C  
ATOM   4310  C   THR A1096     -31.557 -10.154  84.695  1.00 66.33           C  
ATOM   4311  O   THR A1096     -31.072 -10.637  85.725  1.00 64.75           O  
ATOM   4312  CB  THR A1096     -31.020 -11.638  82.672  1.00 85.41           C  
ATOM   4313  OG1 THR A1096     -30.431 -10.474  82.104  1.00 84.78           O  
ATOM   4314  CG2 THR A1096     -31.621 -12.527  81.603  1.00 94.28           C  
ATOM   4315  H   THR A1096     -33.068 -10.172  81.911  1.00  0.00           H  
ATOM   4316  HA  THR A1096     -32.447 -11.936  84.112  1.00  0.00           H  
ATOM   4317  HB  THR A1096     -30.311 -12.137  83.186  1.00  0.00           H  
ATOM   4318  HG1 THR A1096     -30.834  -9.639  82.461  1.00  0.00           H  
ATOM   4319 HG21 THR A1096     -30.927 -13.162  81.254  1.00  0.00           H  
ATOM   4320 HG22 THR A1096     -32.384 -13.056  81.985  1.00  0.00           H  
ATOM   4321 HG23 THR A1096     -31.962 -11.967  80.843  1.00  0.00           H  
ATOM   4322  N   THR A1097     -31.622  -8.844  84.429  1.00 65.38           N  
ATOM   4323  CA  THR A1097     -31.238  -7.758  85.382  1.00 66.96           C  
ATOM   4324  C   THR A1097     -32.132  -7.877  86.619  1.00 66.44           C  
ATOM   4325  O   THR A1097     -31.678  -7.689  87.753  1.00 69.12           O  
ATOM   4326  CB  THR A1097     -31.394  -6.358  84.759  1.00 70.40           C  
ATOM   4327  OG1 THR A1097     -30.608  -6.257  83.569  1.00 72.72           O  
ATOM   4328  CG2 THR A1097     -31.017  -5.236  85.701  1.00 67.16           C  
ATOM   4329  H   THR A1097     -31.977  -8.623  83.462  1.00  0.00           H  
ATOM   4330  HA  THR A1097     -30.296  -7.908  85.651  1.00  0.00           H  
ATOM   4331  HB  THR A1097     -32.375  -6.219  84.507  1.00  0.00           H  
ATOM   4332  HG1 THR A1097     -30.136  -7.151  83.433  1.00  0.00           H  
ATOM   4333 HG21 THR A1097     -30.116  -5.414  86.106  1.00  0.00           H  
ATOM   4334 HG22 THR A1097     -30.983  -4.365  85.203  1.00  0.00           H  
ATOM   4335 HG23 THR A1097     -31.695  -5.162  86.438  1.00  0.00           H  
ATOM   4336  N   ILE A1098     -33.390  -8.196  86.400  1.00 71.04           N  
ATOM   4337  CA  ILE A1098     -34.369  -8.303  87.507  1.00 70.43           C  
ATOM   4338  C   ILE A1098     -34.056  -9.558  88.324  1.00 66.10           C  
ATOM   4339  O   ILE A1098     -33.908  -9.401  89.532  1.00 79.24           O  
ATOM   4340  CB  ILE A1098     -35.788  -8.264  86.935  1.00 69.85           C  
ATOM   4341  CG1 ILE A1098     -35.863  -9.107  85.658  1.00 67.11           C  
ATOM   4342  CG2 ILE A1098     -36.204  -6.830  86.718  1.00 73.33           C  
ATOM   4343  CD1 ILE A1098     -37.258  -9.511  85.256  1.00 67.67           C  
ATOM   4344  H   ILE A1098     -33.646  -8.365  85.411  1.00  0.00           H  
ATOM   4345  HA  ILE A1098     -34.197  -7.523  88.100  1.00  0.00           H  
ATOM   4346  HB  ILE A1098     -36.404  -8.666  87.602  1.00  0.00           H  
ATOM   4347 HG12 ILE A1098     -35.445  -8.584  84.912  1.00  0.00           H  
ATOM   4348 HG13 ILE A1098     -35.314  -9.935  85.801  1.00  0.00           H  
ATOM   4349 HG21 ILE A1098     -37.148  -6.796  86.390  1.00  0.00           H  
ATOM   4350 HG22 ILE A1098     -36.138  -6.323  87.578  1.00  0.00           H  
ATOM   4351 HG23 ILE A1098     -35.606  -6.402  86.039  1.00  0.00           H  
ATOM   4352 HD11 ILE A1098     -37.810  -8.693  85.096  1.00  0.00           H  
ATOM   4353 HD12 ILE A1098     -37.220 -10.056  84.418  1.00  0.00           H  
ATOM   4354 HD13 ILE A1098     -37.672 -10.054  85.987  1.00  0.00           H  
ATOM   4355  N   ASN A1099     -33.880 -10.718  87.686  1.00 62.12           N  
ATOM   4356  CA  ASN A1099     -33.560 -11.986  88.389  1.00 67.69           C  
ATOM   4357  C   ASN A1099     -32.230 -11.880  89.153  1.00 76.44           C  
ATOM   4358  O   ASN A1099     -32.057 -12.611  90.146  1.00 75.95           O  
ATOM   4359  CB  ASN A1099     -33.476 -13.161  87.427  1.00 69.48           C  
ATOM   4360  CG  ASN A1099     -34.801 -13.849  87.280  1.00 80.58           C  
ATOM   4361  OD1 ASN A1099     -35.643 -13.768  88.175  1.00 81.25           O  
ATOM   4362  ND2 ASN A1099     -34.944 -14.594  86.199  1.00 98.04           N  
ATOM   4363  H   ASN A1099     -33.985 -10.665  86.651  1.00  0.00           H  
ATOM   4364  HA  ASN A1099     -34.282 -12.128  89.072  1.00  0.00           H  
ATOM   4365  HB2 ASN A1099     -33.188 -12.820  86.538  1.00  0.00           H  
ATOM   4366  HB3 ASN A1099     -32.812 -13.811  87.782  1.00  0.00           H  
ATOM   4367 HD22 ASN A1099     -34.202 -14.686  85.536  1.00  0.00           H  
ATOM   4368 HD21 ASN A1099     -35.811 -15.080  86.035  1.00  0.00           H  
ATOM   4369  N   ALA A1100     -31.284 -11.069  88.687  1.00 80.85           N  
ATOM   4370  CA  ALA A1100     -30.040 -10.797  89.443  1.00 74.03           C  
ATOM   4371  C   ALA A1100     -30.376  -9.962  90.684  1.00 61.84           C  
ATOM   4372  O   ALA A1100     -29.944 -10.350  91.769  1.00 58.86           O  
ATOM   4373  CB  ALA A1100     -29.030 -10.117  88.556  1.00 80.47           C  
ATOM   4374  H   ALA A1100     -31.483 -10.645  87.762  1.00  0.00           H  
ATOM   4375  HA  ALA A1100     -29.651 -11.667  89.736  1.00  0.00           H  
ATOM   4376  HB1 ALA A1100     -28.115 -10.197  88.956  1.00  0.00           H  
ATOM   4377  HB2 ALA A1100     -29.028 -10.545  87.650  1.00  0.00           H  
ATOM   4378  HB3 ALA A1100     -29.260  -9.146  88.458  1.00  0.00           H  
ATOM   4379  N   TYR A1101     -31.150  -8.882  90.540  1.00 57.02           N  
ATOM   4380  CA  TYR A1101     -31.453  -7.953  91.659  1.00 59.49           C  
ATOM   4381  C   TYR A1101     -32.453  -8.606  92.618  1.00 73.33           C  
ATOM   4382  O   TYR A1101     -32.557  -8.159  93.758  1.00 86.07           O  
ATOM   4383  CB  TYR A1101     -31.956  -6.595  91.167  1.00 49.53           C  
ATOM   4384  CG  TYR A1101     -33.428  -6.575  90.789  1.00  0.00           C  
ATOM   4385  CD1 TYR A1101     -34.417  -6.257  91.729  1.00  0.00           C  
ATOM   4386  CD2 TYR A1101     -33.838  -6.897  89.496  1.00  0.00           C  
ATOM   4387  CE1 TYR A1101     -35.767  -6.282  91.391  1.00  0.00           C  
ATOM   4388  CE2 TYR A1101     -35.184  -6.931  89.149  1.00  0.00           C  
ATOM   4389  CZ  TYR A1101     -36.149  -6.635  90.100  1.00  0.00           C  
ATOM   4390  OH  TYR A1101     -37.460  -6.727  89.734  1.00  0.00           O  
ATOM   4391  H   TYR A1101     -31.526  -8.741  89.580  1.00  0.00           H  
ATOM   4392  HA  TYR A1101     -30.603  -7.785  92.156  1.00  0.00           H  
ATOM   4393  HB2 TYR A1101     -31.815  -5.925  91.893  1.00  0.00           H  
ATOM   4394  HB3 TYR A1101     -31.428  -6.337  90.361  1.00  0.00           H  
ATOM   4395  HD1 TYR A1101     -34.148  -6.008  92.660  1.00  0.00           H  
ATOM   4396  HD2 TYR A1101     -33.148  -7.107  88.803  1.00  0.00           H  
ATOM   4397  HE1 TYR A1101     -36.460  -6.046  92.072  1.00  0.00           H  
ATOM   4398  HE2 TYR A1101     -35.455  -7.169  88.216  1.00  0.00           H  
ATOM   4399  HH  TYR A1101     -37.520  -7.012  88.777  1.00  0.00           H  
ATOM   4400  N   ILE A1102     -33.187  -9.631  92.192  1.00 95.69           N  
ATOM   4401  CA  ILE A1102     -34.213 -10.292  93.061  1.00 90.34           C  
ATOM   4402  C   ILE A1102     -33.540 -11.389  93.878  1.00 84.68           C  
ATOM   4403  O   ILE A1102     -33.800 -11.423  95.083  1.00 92.66           O  
ATOM   4404  CB  ILE A1102     -35.396 -10.808  92.212  1.00100.47           C  
ATOM   4405  CG1 ILE A1102     -36.323  -9.653  91.792  1.00 84.93           C  
ATOM   4406  CG2 ILE A1102     -36.148 -11.983  92.858  1.00110.31           C  
ATOM   4407  CD1 ILE A1102     -36.634  -8.605  92.852  1.00 69.91           C  
ATOM   4408  H   ILE A1102     -33.001  -9.940  91.222  1.00  0.00           H  
ATOM   4409  HA  ILE A1102     -34.510  -9.590  93.699  1.00  0.00           H  
ATOM   4410  HB  ILE A1102     -35.024 -11.218  91.384  1.00  0.00           H  
ATOM   4411 HG12 ILE A1102     -35.908  -9.192  90.996  1.00  0.00           H  
ATOM   4412 HG13 ILE A1102     -37.195 -10.055  91.477  1.00  0.00           H  
ATOM   4413 HG21 ILE A1102     -36.809 -12.345  92.206  1.00  0.00           H  
ATOM   4414 HG22 ILE A1102     -35.494 -12.692  93.105  1.00  0.00           H  
ATOM   4415 HG23 ILE A1102     -36.620 -11.659  93.673  1.00  0.00           H  
ATOM   4416 HD11 ILE A1102     -35.783  -8.179  93.150  1.00  0.00           H  
ATOM   4417 HD12 ILE A1102     -37.239  -7.915  92.461  1.00  0.00           H  
ATOM   4418 HD13 ILE A1102     -37.080  -9.047  93.627  1.00  0.00           H  
ATOM   4419  N   GLN A1103     -32.729 -12.247  93.246  1.00 87.30           N  
ATOM   4420  CA  GLN A1103     -31.980 -13.325  93.950  1.00 86.62           C  
ATOM   4421  C   GLN A1103     -31.012 -12.662  94.932  1.00 78.29           C  
ATOM   4422  O   GLN A1103     -30.703 -13.314  95.924  1.00 82.73           O  
ATOM   4423  CB  GLN A1103     -31.228 -14.276  93.003  1.00 94.72           C  
ATOM   4424  CG  GLN A1103     -32.126 -15.133  92.119  1.00102.04           C  
ATOM   4425  CD  GLN A1103     -33.094 -15.986  92.899  1.00106.28           C  
ATOM   4426  OE1 GLN A1103     -34.302 -15.721  92.939  1.00 79.05           O  
ATOM   4427  NE2 GLN A1103     -32.554 -17.023  93.524  1.00119.61           N  
ATOM   4428  H   GLN A1103     -32.661 -12.102  92.217  1.00  0.00           H  
ATOM   4429  HA  GLN A1103     -32.638 -13.853  94.471  1.00  0.00           H  
ATOM   4430  HB2 GLN A1103     -30.635 -13.729  92.407  1.00  0.00           H  
ATOM   4431  HB3 GLN A1103     -30.657 -14.890  93.556  1.00  0.00           H  
ATOM   4432  HG2 GLN A1103     -32.646 -14.526  91.513  1.00  0.00           H  
ATOM   4433  HG3 GLN A1103     -31.544 -15.730  91.561  1.00  0.00           H  
ATOM   4434 HE21 GLN A1103     -33.141 -17.651  94.092  1.00  0.00           H  
ATOM   4435 HE22 GLN A1103     -31.559 -17.194  93.439  1.00  0.00           H  
ATOM   4436  N   LYS A1104     -30.572 -11.417  94.696  1.00 67.89           N  
ATOM   4437  CA  LYS A1104     -29.587 -10.732  95.577  1.00 66.46           C  
ATOM   4438  C   LYS A1104     -30.293 -10.287  96.850  1.00 65.23           C  
ATOM   4439  O   LYS A1104     -29.979 -10.860  97.910  1.00 73.86           O  
ATOM   4440  CB  LYS A1104     -28.872  -9.566  94.892  1.00 63.34           C  
ATOM   4441  CG  LYS A1104     -28.101  -9.978  93.640  1.00  0.00           C  
ATOM   4442  CD  LYS A1104     -27.408  -8.777  93.001  1.00  0.00           C  
ATOM   4443  CE  LYS A1104     -26.637  -9.157  91.757  1.00  0.00           C  
ATOM   4444  NZ  LYS A1104     -25.981  -7.961  91.169  1.00  0.00           N  
ATOM   4445  H   LYS A1104     -30.973 -10.968  93.850  1.00  0.00           H  
ATOM   4446  HA  LYS A1104     -28.869 -11.383  95.808  1.00  0.00           H  
ATOM   4447  HB2 LYS A1104     -29.554  -8.891  94.630  1.00  0.00           H  
ATOM   4448  HB3 LYS A1104     -28.227  -9.171  95.539  1.00  0.00           H  
ATOM   4449  HG2 LYS A1104     -27.410 -10.652  93.891  1.00  0.00           H  
ATOM   4450  HG3 LYS A1104     -28.737 -10.372  92.981  1.00  0.00           H  
ATOM   4451  HD2 LYS A1104     -28.103  -8.103  92.756  1.00  0.00           H  
ATOM   4452  HD3 LYS A1104     -26.776  -8.384  93.665  1.00  0.00           H  
ATOM   4453  HE2 LYS A1104     -25.939  -9.830  91.996  1.00  0.00           H  
ATOM   4454  HE3 LYS A1104     -27.266  -9.549  91.087  1.00  0.00           H  
ATOM   4455  HZ1 LYS A1104     -25.927  -7.238  91.858  1.00  0.00           H  
ATOM   4456  HZ2 LYS A1104     -25.059  -8.202  90.866  1.00  0.00           H  
ATOM   4457  HZ3 LYS A1104     -26.515  -7.638  90.387  1.00  0.00           H  
ATOM   4458  N   TYR A1105     -31.210  -9.321  96.760  1.00 70.33           N  
ATOM   4459  CA  TYR A1105     -31.925  -8.762  97.950  1.00 74.46           C  
ATOM   4460  C   TYR A1105     -32.841  -9.844  98.576  1.00 76.41           C  
ATOM   4461  O   TYR A1105     -33.090  -9.805  99.764  1.00 71.39           O  
ATOM   4462  CB  TYR A1105     -32.674  -7.454  97.630  1.00 57.96           C  
ATOM   4463  CG  TYR A1105     -31.774  -6.344  97.117  1.00  0.00           C  
ATOM   4464  CD1 TYR A1105     -31.530  -6.179  95.747  1.00  0.00           C  
ATOM   4465  CD2 TYR A1105     -31.146  -5.468  98.000  1.00  0.00           C  
ATOM   4466  CE1 TYR A1105     -30.670  -5.187  95.283  1.00  0.00           C  
ATOM   4467  CE2 TYR A1105     -30.281  -4.478  97.548  1.00  0.00           C  
ATOM   4468  CZ  TYR A1105     -30.034  -4.345  96.190  1.00  0.00           C  
ATOM   4469  OH  TYR A1105     -29.141  -3.394  95.790  1.00  0.00           O  
ATOM   4470  H   TYR A1105     -31.395  -8.981  95.794  1.00  0.00           H  
ATOM   4471  HA  TYR A1105     -31.239  -8.507  98.627  1.00  0.00           H  
ATOM   4472  HB2 TYR A1105     -33.356  -7.651  96.933  1.00  0.00           H  
ATOM   4473  HB3 TYR A1105     -33.114  -7.138  98.464  1.00  0.00           H  
ATOM   4474  HD1 TYR A1105     -31.980  -6.785  95.092  1.00  0.00           H  
ATOM   4475  HD2 TYR A1105     -31.322  -5.552  98.981  1.00  0.00           H  
ATOM   4476  HE1 TYR A1105     -30.511  -5.078  94.301  1.00  0.00           H  
ATOM   4477  HE2 TYR A1105     -29.837  -3.863  98.201  1.00  0.00           H  
ATOM   4478  HH  TYR A1105     -28.785  -2.913  96.591  1.00  0.00           H  
ATOM   4479  N   GLY A1106     -33.324 -10.828  97.819  1.00 78.63           N  
ATOM   4480  CA  GLY A1106     -34.136 -11.924  98.376  1.00 70.97           C  
ATOM   4481  C   GLY A1106     -33.307 -12.916  99.156  1.00 71.72           C  
ATOM   4482  O   GLY A1106     -33.901 -13.698  99.914  1.00 77.82           O  
ATOM   4483  H   GLY A1106     -33.083 -10.760  96.810  1.00  0.00           H  
ATOM   4484  HA2 GLY A1106     -34.849 -11.528  98.976  1.00  0.00           H  
ATOM   4485  HA3 GLY A1106     -34.609 -12.397  97.616  1.00  0.00           H  
ATOM   4486  N   GLN A 313     -31.999 -12.955  98.913  1.00 71.78           N  
ATOM   4487  CA  GLN A 313     -31.081 -13.753  99.756  1.00 83.15           C  
ATOM   4488  C   GLN A 313     -30.636 -12.875 100.914  1.00 76.61           C  
ATOM   4489  O   GLN A 313     -30.183 -13.440 101.901  1.00100.75           O  
ATOM   4490  CB  GLN A 313     -29.883 -14.264  98.967  1.00 88.47           C  
ATOM   4491  CG  GLN A 313     -29.009 -15.251  99.744  1.00 94.42           C  
ATOM   4492  CD  GLN A 313     -27.847 -15.731  98.904  1.00116.50           C  
ATOM   4493  OE1 GLN A 313     -27.858 -15.583  97.674  1.00116.85           O  
ATOM   4494  NE2 GLN A 313     -26.833 -16.304  99.560  1.00123.79           N  
ATOM   4495  H   GLN A 313     -31.681 -12.396  98.106  1.00  0.00           H  
ATOM   4496  HA  GLN A 313     -31.598 -14.516 100.123  1.00  0.00           H  
ATOM   4497  HB2 GLN A 313     -30.208 -14.728  98.143  1.00  0.00           H  
ATOM   4498  HB3 GLN A 313     -29.308 -13.487  98.706  1.00  0.00           H  
ATOM   4499  HG2 GLN A 313     -28.656 -14.792 100.551  1.00  0.00           H  
ATOM   4500  HG3 GLN A 313     -29.567 -16.031 100.001  1.00  0.00           H  
ATOM   4501 HE21 GLN A 313     -26.027 -16.662  99.061  1.00  0.00           H  
ATOM   4502 HE22 GLN A 313     -26.887 -16.373 100.574  1.00  0.00           H  
ATOM   4503  N   SER A 314     -30.761 -11.556 100.796  1.00 67.19           N  
ATOM   4504  CA  SER A 314     -30.363 -10.628 101.887  1.00 70.27           C  
ATOM   4505  C   SER A 314     -31.350 -10.744 103.047  1.00 75.31           C  
ATOM   4506  O   SER A 314     -30.901 -10.801 104.206  1.00 80.32           O  
ATOM   4507  CB  SER A 314     -30.281  -9.221 101.409  1.00 75.76           C  
ATOM   4508  OG  SER A 314     -30.504  -8.311 102.485  1.00 84.68           O  
ATOM   4509  H   SER A 314     -31.152 -11.226  99.896  1.00  0.00           H  
ATOM   4510  HA  SER A 314     -29.463 -10.914 102.211  1.00  0.00           H  
ATOM   4511  HB2 SER A 314     -29.376  -9.040 101.032  1.00  0.00           H  
ATOM   4512  HB3 SER A 314     -30.977  -9.055 100.714  1.00  0.00           H  
ATOM   4513  HG  SER A 314     -30.666  -8.805 103.326  1.00  0.00           H  
ATOM   4514  N   ILE A 315     -32.641 -10.764 102.746  1.00 78.85           N  
ATOM   4515  CA  ILE A 315     -33.707 -10.913 103.767  1.00 84.29           C  
ATOM   4516  C   ILE A 315     -33.578 -12.312 104.379  1.00 80.50           C  
ATOM   4517  O   ILE A 315     -33.884 -12.463 105.585  1.00 98.11           O  
ATOM   4518  CB  ILE A 315     -35.096 -10.691 103.139  1.00 91.71           C  
ATOM   4519  CG1 ILE A 315     -35.164  -9.461 102.240  1.00 86.00           C  
ATOM   4520  CG2 ILE A 315     -36.172 -10.608 104.207  1.00107.38           C  
ATOM   4521  CD1 ILE A 315     -36.353  -9.490 101.308  1.00 80.45           C  
ATOM   4522  H   ILE A 315     -32.856 -10.666 101.729  1.00  0.00           H  
ATOM   4523  HA  ILE A 315     -33.489 -10.265 104.484  1.00  0.00           H  
ATOM   4524  HB  ILE A 315     -35.311 -11.499 102.578  1.00  0.00           H  
ATOM   4525 HG12 ILE A 315     -35.220  -8.651 102.813  1.00  0.00           H  
ATOM   4526 HG13 ILE A 315     -34.331  -9.423 101.696  1.00  0.00           H  
ATOM   4527 HG21 ILE A 315     -37.072 -10.566 103.774  1.00  0.00           H  
ATOM   4528 HG22 ILE A 315     -36.125 -11.415 104.794  1.00  0.00           H  
ATOM   4529 HG23 ILE A 315     -36.033  -9.788 104.760  1.00  0.00           H  
ATOM   4530 HD11 ILE A 315     -37.195  -9.526 101.845  1.00  0.00           H  
ATOM   4531 HD12 ILE A 315     -36.352  -8.666 100.743  1.00  0.00           H  
ATOM   4532 HD13 ILE A 315     -36.296 -10.297 100.722  1.00  0.00           H  
ATOM   4533  N   SER A 316     -33.196 -13.304 103.572  1.00 69.76           N  
ATOM   4534  CA  SER A 316     -33.025 -14.713 103.995  1.00 81.06           C  
ATOM   4535  C   SER A 316     -31.945 -14.737 105.072  1.00 88.36           C  
ATOM   4536  O   SER A 316     -32.085 -15.478 106.085  1.00 90.74           O  
ATOM   4537  CB  SER A 316     -32.660 -15.606 102.832  1.00 88.06           C  
ATOM   4538  OG  SER A 316     -33.672 -15.605 101.836  1.00110.03           O  
ATOM   4539  H   SER A 316     -33.019 -12.999 102.578  1.00  0.00           H  
ATOM   4540  HA  SER A 316     -33.877 -15.012 104.401  1.00  0.00           H  
ATOM   4541  HB2 SER A 316     -31.809 -15.282 102.421  1.00  0.00           H  
ATOM   4542  HB3 SER A 316     -32.538 -16.542 103.161  1.00  0.00           H  
ATOM   4543  HG  SER A 316     -34.419 -15.008 102.116  1.00  0.00           H  
ATOM   4544  N   ASN A 317     -30.883 -13.964 104.845  1.00 79.96           N  
ATOM   4545  CA  ASN A 317     -29.699 -13.985 105.736  1.00 72.07           C  
ATOM   4546  C   ASN A 317     -30.023 -13.230 107.024  1.00 72.62           C  
ATOM   4547  O   ASN A 317     -29.611 -13.697 108.098  1.00 76.71           O  
ATOM   4548  CB  ASN A 317     -28.473 -13.430 105.032  1.00 67.17           C  
ATOM   4549  CG  ASN A 317     -28.003 -14.355 103.927  1.00 68.98           C  
ATOM   4550  OD1 ASN A 317     -28.323 -15.542 103.911  1.00 62.55           O  
ATOM   4551  ND2 ASN A 317     -27.270 -13.824 102.963  1.00 76.86           N  
ATOM   4552  H   ASN A 317     -30.949 -13.357 104.010  1.00  0.00           H  
ATOM   4553  HA  ASN A 317     -29.541 -14.939 105.982  1.00  0.00           H  
ATOM   4554  HB2 ASN A 317     -28.705 -12.552 104.632  1.00  0.00           H  
ATOM   4555  HB3 ASN A 317     -27.741 -13.332 105.695  1.00  0.00           H  
ATOM   4556 HD22 ASN A 317     -27.047 -12.844 102.996  1.00  0.00           H  
ATOM   4557 HD21 ASN A 317     -26.939 -14.385 102.209  1.00  0.00           H  
ATOM   4558  N   GLU A 318     -30.702 -12.090 106.929  1.00 61.98           N  
ATOM   4559  CA  GLU A 318     -31.070 -11.320 108.135  1.00 57.70           C  
ATOM   4560  C   GLU A 318     -32.027 -12.137 108.986  1.00 61.86           C  
ATOM   4561  O   GLU A 318     -31.824 -12.160 110.199  1.00 61.39           O  
ATOM   4562  CB  GLU A 318     -31.678  -9.996 107.734  1.00 59.15           C  
ATOM   4563  CG  GLU A 318     -30.620  -8.965 107.531  1.00 72.30           C  
ATOM   4564  CD  GLU A 318     -29.973  -8.540 108.842  1.00 96.67           C  
ATOM   4565  OE1 GLU A 318     -30.705  -8.481 109.856  1.00100.93           O  
ATOM   4566  OE2 GLU A 318     -28.738  -8.250 108.843  1.00124.39           O1-
ATOM   4567  H   GLU A 318     -30.945 -11.794 105.972  1.00  0.00           H  
ATOM   4568  HA  GLU A 318     -30.244 -11.110 108.656  1.00  0.00           H  
ATOM   4569  HB2 GLU A 318     -32.147 -10.125 106.887  1.00  0.00           H  
ATOM   4570  HB3 GLU A 318     -32.260  -9.700 108.460  1.00  0.00           H  
ATOM   4571  HG2 GLU A 318     -29.908  -9.340 106.967  1.00  0.00           H  
ATOM   4572  HG3 GLU A 318     -31.023  -8.160 107.136  1.00  0.00           H  
ATOM   4573  N   GLN A 319     -33.032 -12.774 108.381  1.00 66.19           N  
ATOM   4574  CA  GLN A 319     -33.991 -13.639 109.117  1.00 72.60           C  
ATOM   4575  C   GLN A 319     -33.249 -14.867 109.642  1.00 73.72           C  
ATOM   4576  O   GLN A 319     -33.697 -15.434 110.639  1.00 92.37           O  
ATOM   4577  CB  GLN A 319     -35.181 -14.065 108.253  1.00 86.10           C  
ATOM   4578  CG  GLN A 319     -36.299 -13.025 108.176  1.00 96.56           C  
ATOM   4579  CD  GLN A 319     -37.545 -13.555 107.501  1.00104.69           C  
ATOM   4580  OE1 GLN A 319     -37.495 -14.578 106.828  1.00132.57           O  
ATOM   4581  NE2 GLN A 319     -38.674 -12.873 107.665  1.00 91.72           N  
ATOM   4582  H   GLN A 319     -33.093 -12.619 107.355  1.00  0.00           H  
ATOM   4583  HA  GLN A 319     -34.324 -13.119 109.898  1.00  0.00           H  
ATOM   4584  HB2 GLN A 319     -34.858 -14.239 107.322  1.00  0.00           H  
ATOM   4585  HB3 GLN A 319     -35.570 -14.907 108.631  1.00  0.00           H  
ATOM   4586  HG2 GLN A 319     -36.532 -12.742 109.106  1.00  0.00           H  
ATOM   4587  HG3 GLN A 319     -35.963 -12.237 107.661  1.00  0.00           H  
ATOM   4588 HE21 GLN A 319     -39.536 -13.164 107.231  1.00  0.00           H  
ATOM   4589 HE22 GLN A 319     -38.653 -12.032 108.251  1.00  0.00           H  
ATOM   4590  N   LYS A 320     -32.160 -15.292 109.011  1.00 76.02           N  
ATOM   4591  CA  LYS A 320     -31.336 -16.390 109.582  1.00 83.14           C  
ATOM   4592  C   LYS A 320     -30.669 -15.857 110.851  1.00 75.88           C  
ATOM   4593  O   LYS A 320     -30.718 -16.579 111.868  1.00 69.03           O  
ATOM   4594  CB  LYS A 320     -30.328 -16.933 108.565  1.00 85.81           C  
ATOM   4595  CG  LYS A 320     -30.965 -17.499 107.301  1.00  0.00           C  
ATOM   4596  CD  LYS A 320     -29.912 -18.022 106.335  1.00  0.00           C  
ATOM   4597  CE  LYS A 320     -30.518 -18.589 105.072  1.00  0.00           C  
ATOM   4598  NZ  LYS A 320     -29.456 -19.086 104.160  1.00  0.00           N  
ATOM   4599  H   LYS A 320     -31.937 -14.821 108.128  1.00  0.00           H  
ATOM   4600  HA  LYS A 320     -31.935 -17.142 109.820  1.00  0.00           H  
ATOM   4601  HB2 LYS A 320     -29.719 -16.189 108.302  1.00  0.00           H  
ATOM   4602  HB3 LYS A 320     -29.803 -17.660 109.004  1.00  0.00           H  
ATOM   4603  HG2 LYS A 320     -31.575 -18.250 107.553  1.00  0.00           H  
ATOM   4604  HG3 LYS A 320     -31.489 -16.778 106.850  1.00  0.00           H  
ATOM   4605  HD2 LYS A 320     -29.302 -17.269 106.089  1.00  0.00           H  
ATOM   4606  HD3 LYS A 320     -29.388 -18.741 106.791  1.00  0.00           H  
ATOM   4607  HE2 LYS A 320     -31.127 -19.345 105.310  1.00  0.00           H  
ATOM   4608  HE3 LYS A 320     -31.041 -17.874 104.608  1.00  0.00           H  
ATOM   4609  HZ1 LYS A 320     -29.554 -18.650 103.265  1.00  0.00           H  
ATOM   4610  HZ2 LYS A 320     -28.559 -18.865 104.542  1.00  0.00           H  
ATOM   4611  HZ3 LYS A 320     -29.541 -20.078 104.059  1.00  0.00           H  
ATOM   4612  N   ALA A 321     -30.115 -14.636 110.790  1.00 67.29           N  
ATOM   4613  CA  ALA A 321     -29.323 -14.026 111.888  1.00 65.46           C  
ATOM   4614  C   ALA A 321     -30.225 -13.669 113.071  1.00 65.71           C  
ATOM   4615  O   ALA A 321     -29.797 -13.786 114.221  1.00 59.74           O  
ATOM   4616  CB  ALA A 321     -28.577 -12.815 111.408  1.00 61.08           C  
ATOM   4617  H   ALA A 321     -30.289 -14.135 109.885  1.00  0.00           H  
ATOM   4618  HA  ALA A 321     -28.640 -14.694 112.191  1.00  0.00           H  
ATOM   4619  HB1 ALA A 321     -29.195 -12.206 110.904  1.00  0.00           H  
ATOM   4620  HB2 ALA A 321     -28.194 -12.314 112.188  1.00  0.00           H  
ATOM   4621  HB3 ALA A 321     -27.828 -13.090 110.801  1.00  0.00           H  
ATOM   4622  N   CYS A 322     -31.423 -13.204 112.781  1.00 66.12           N  
ATOM   4623  CA  CYS A 322     -32.423 -12.795 113.785  1.00 74.02           C  
ATOM   4624  C   CYS A 322     -32.798 -14.047 114.590  1.00 73.67           C  
ATOM   4625  O   CYS A 322     -32.971 -13.921 115.810  1.00 83.42           O  
ATOM   4626  CB  CYS A 322     -33.609 -12.185 113.051  1.00 88.56           C  
ATOM   4627  SG  CYS A 322     -34.810 -11.285 114.063  1.00107.41           S  
ATOM   4628  H   CYS A 322     -31.624 -13.143 111.746  1.00  0.00           H  
ATOM   4629  HA  CYS A 322     -31.998 -12.147 114.400  1.00  0.00           H  
ATOM   4630  HB2 CYS A 322     -33.251 -11.551 112.352  1.00  0.00           H  
ATOM   4631  HB3 CYS A 322     -34.097 -12.930 112.575  1.00  0.00           H  
ATOM   4632  HG  CYS A 322     -34.494 -11.324 115.022  1.00  0.00           H  
ATOM   4633  N   LYS A 323     -32.894 -15.209 113.927  1.00 65.52           N  
ATOM   4634  CA  LYS A 323     -33.286 -16.502 114.557  1.00 70.59           C  
ATOM   4635  C   LYS A 323     -32.211 -16.883 115.596  1.00 76.83           C  
ATOM   4636  O   LYS A 323     -32.554 -17.260 116.752  1.00 79.98           O  
ATOM   4637  CB  LYS A 323     -33.524 -17.588 113.492  1.00 58.29           C  
ATOM   4638  CG  LYS A 323     -34.623 -17.251 112.495  1.00  0.00           C  
ATOM   4639  CD  LYS A 323     -34.807 -18.364 111.475  1.00  0.00           C  
ATOM   4640  CE  LYS A 323     -35.895 -18.054 110.471  1.00  0.00           C  
ATOM   4641  NZ  LYS A 323     -36.038 -19.166 109.496  1.00  0.00           N  
ATOM   4642  H   LYS A 323     -32.667 -15.138 112.906  1.00  0.00           H  
ATOM   4643  HA  LYS A 323     -34.153 -16.377 115.023  1.00  0.00           H  
ATOM   4644  HB2 LYS A 323     -32.672 -17.719 112.990  1.00  0.00           H  
ATOM   4645  HB3 LYS A 323     -33.772 -18.432 113.964  1.00  0.00           H  
ATOM   4646  HG2 LYS A 323     -35.483 -17.121 112.990  1.00  0.00           H  
ATOM   4647  HG3 LYS A 323     -34.383 -16.408 112.016  1.00  0.00           H  
ATOM   4648  HD2 LYS A 323     -33.945 -18.493 110.985  1.00  0.00           H  
ATOM   4649  HD3 LYS A 323     -35.047 -19.206 111.958  1.00  0.00           H  
ATOM   4650  HE2 LYS A 323     -36.761 -17.927 110.954  1.00  0.00           H  
ATOM   4651  HE3 LYS A 323     -35.660 -17.215 109.981  1.00  0.00           H  
ATOM   4652  HZ1 LYS A 323     -35.964 -20.040 109.975  1.00  0.00           H  
ATOM   4653  HZ2 LYS A 323     -36.931 -19.105 109.050  1.00  0.00           H  
ATOM   4654  HZ3 LYS A 323     -35.315 -19.100 108.808  1.00  0.00           H  
ATOM   4655  N   VAL A 324     -30.946 -16.730 115.234  1.00 70.98           N  
ATOM   4656  CA  VAL A 324     -29.795 -17.169 116.071  1.00 62.69           C  
ATOM   4657  C   VAL A 324     -29.643 -16.207 117.253  1.00 59.68           C  
ATOM   4658  O   VAL A 324     -29.386 -16.674 118.381  1.00 49.60           O  
ATOM   4659  CB  VAL A 324     -28.551 -17.247 115.171  1.00 58.37           C  
ATOM   4660  CG1 VAL A 324     -27.248 -17.440 115.931  1.00 55.61           C  
ATOM   4661  CG2 VAL A 324     -28.769 -18.334 114.139  1.00 57.71           C  
ATOM   4662  H   VAL A 324     -30.808 -16.272 114.304  1.00  0.00           H  
ATOM   4663  HA  VAL A 324     -30.010 -18.073 116.428  1.00  0.00           H  
ATOM   4664  HB  VAL A 324     -28.475 -16.369 114.680  1.00  0.00           H  
ATOM   4665 HG11 VAL A 324     -26.893 -16.550 116.218  1.00  0.00           H  
ATOM   4666 HG12 VAL A 324     -27.412 -18.008 116.738  1.00  0.00           H  
ATOM   4667 HG13 VAL A 324     -26.579 -17.889 115.339  1.00  0.00           H  
ATOM   4668 HG21 VAL A 324     -28.026 -18.312 113.469  1.00  0.00           H  
ATOM   4669 HG22 VAL A 324     -28.783 -19.226 114.592  1.00  0.00           H  
ATOM   4670 HG23 VAL A 324     -29.642 -18.182 113.674  1.00  0.00           H  
ATOM   4671  N   LEU A 325     -29.816 -14.907 117.004  1.00 56.26           N  
ATOM   4672  CA  LEU A 325     -29.750 -13.890 118.070  1.00 54.91           C  
ATOM   4673  C   LEU A 325     -30.927 -14.089 118.994  1.00 52.68           C  
ATOM   4674  O   LEU A 325     -30.779 -13.817 120.162  1.00 53.06           O  
ATOM   4675  CB  LEU A 325     -29.706 -12.488 117.474  1.00 64.56           C  
ATOM   4676  CG  LEU A 325     -28.273 -12.076 117.077  1.00 76.74           C  
ATOM   4677  CD1 LEU A 325     -28.225 -10.796 116.252  1.00 77.96           C  
ATOM   4678  CD2 LEU A 325     -27.363 -11.915 118.289  1.00 72.28           C  
ATOM   4679  H   LEU A 325     -29.999 -14.673 116.010  1.00  0.00           H  
ATOM   4680  HA  LEU A 325     -28.906 -14.030 118.581  1.00  0.00           H  
ATOM   4681  HB2 LEU A 325     -30.246 -12.479 116.659  1.00  0.00           H  
ATOM   4682  HB3 LEU A 325     -30.014 -11.853 118.149  1.00  0.00           H  
ATOM   4683  HG  LEU A 325     -27.859 -12.830 116.549  1.00  0.00           H  
ATOM   4684 HD11 LEU A 325     -28.621 -10.044 116.780  1.00  0.00           H  
ATOM   4685 HD12 LEU A 325     -27.275 -10.581 116.026  1.00  0.00           H  
ATOM   4686 HD13 LEU A 325     -28.748 -10.923 115.409  1.00  0.00           H  
ATOM   4687 HD21 LEU A 325     -27.311 -12.783 118.784  1.00  0.00           H  
ATOM   4688 HD22 LEU A 325     -26.448 -11.648 117.986  1.00  0.00           H  
ATOM   4689 HD23 LEU A 325     -27.733 -11.208 118.892  1.00  0.00           H  
ATOM   4690  N   GLY A 326     -32.044 -14.599 118.497  1.00 58.25           N  
ATOM   4691  CA  GLY A 326     -33.177 -14.964 119.367  1.00 54.77           C  
ATOM   4692  C   GLY A 326     -32.804 -16.057 120.347  1.00 52.04           C  
ATOM   4693  O   GLY A 326     -33.266 -15.969 121.486  1.00 50.43           O  
ATOM   4694  H   GLY A 326     -32.060 -14.719 117.469  1.00  0.00           H  
ATOM   4695  HA2 GLY A 326     -33.479 -14.143 119.871  1.00  0.00           H  
ATOM   4696  HA3 GLY A 326     -33.945 -15.272 118.790  1.00  0.00           H  
ATOM   4697  N   ILE A 327     -32.016 -17.050 119.929  1.00 48.83           N  
ATOM   4698  CA  ILE A 327     -31.610 -18.186 120.816  1.00 54.33           C  
ATOM   4699  C   ILE A 327     -30.682 -17.655 121.928  1.00 56.37           C  
ATOM   4700  O   ILE A 327     -30.771 -18.127 123.074  1.00 60.52           O  
ATOM   4701  CB  ILE A 327     -30.935 -19.316 120.010  1.00 52.26           C  
ATOM   4702  CG1 ILE A 327     -31.772 -19.787 118.823  1.00 50.46           C  
ATOM   4703  CG2 ILE A 327     -30.570 -20.486 120.911  1.00 46.97           C  
ATOM   4704  CD1 ILE A 327     -30.982 -20.643 117.852  1.00 47.72           C  
ATOM   4705  H   ILE A 327     -31.703 -16.979 118.942  1.00  0.00           H  
ATOM   4706  HA  ILE A 327     -32.444 -18.491 121.261  1.00  0.00           H  
ATOM   4707  HB  ILE A 327     -30.065 -18.960 119.655  1.00  0.00           H  
ATOM   4708 HG12 ILE A 327     -32.542 -20.314 119.166  1.00  0.00           H  
ATOM   4709 HG13 ILE A 327     -32.110 -18.986 118.339  1.00  0.00           H  
ATOM   4710 HG21 ILE A 327     -30.042 -21.156 120.391  1.00  0.00           H  
ATOM   4711 HG22 ILE A 327     -30.024 -20.158 121.680  1.00  0.00           H  
ATOM   4712 HG23 ILE A 327     -31.404 -20.915 121.255  1.00  0.00           H  
ATOM   4713 HD11 ILE A 327     -30.641 -21.452 118.328  1.00  0.00           H  
ATOM   4714 HD12 ILE A 327     -31.576 -20.921 117.099  1.00  0.00           H  
ATOM   4715 HD13 ILE A 327     -30.214 -20.114 117.496  1.00  0.00           H  
ATOM   4716  N   VAL A 328     -29.807 -16.712 121.594  1.00 46.05           N  
ATOM   4717  CA  VAL A 328     -28.997 -15.990 122.599  1.00 42.68           C  
ATOM   4718  C   VAL A 328     -29.932 -15.269 123.570  1.00 44.93           C  
ATOM   4719  O   VAL A 328     -29.689 -15.350 124.811  1.00 43.50           O  
ATOM   4720  CB  VAL A 328     -28.076 -15.010 121.881  1.00 39.76           C  
ATOM   4721  CG1 VAL A 328     -27.289 -14.178 122.876  1.00 40.10           C  
ATOM   4722  CG2 VAL A 328     -27.190 -15.751 120.896  1.00 41.49           C  
ATOM   4723  H   VAL A 328     -29.736 -16.521 120.574  1.00  0.00           H  
ATOM   4724  HA  VAL A 328     -28.474 -16.666 123.113  1.00  0.00           H  
ATOM   4725  HB  VAL A 328     -28.645 -14.376 121.360  1.00  0.00           H  
ATOM   4726 HG11 VAL A 328     -27.729 -13.287 122.992  1.00  0.00           H  
ATOM   4727 HG12 VAL A 328     -27.259 -14.649 123.759  1.00  0.00           H  
ATOM   4728 HG13 VAL A 328     -26.356 -14.045 122.540  1.00  0.00           H  
ATOM   4729 HG21 VAL A 328     -27.391 -15.437 119.968  1.00  0.00           H  
ATOM   4730 HG22 VAL A 328     -26.230 -15.569 121.111  1.00  0.00           H  
ATOM   4731 HG23 VAL A 328     -27.368 -16.733 120.964  1.00  0.00           H  
ATOM   4732  N   PHE A 329     -30.954 -14.608 123.022  1.00 49.93           N  
ATOM   4733  CA  PHE A 329     -31.926 -13.799 123.802  1.00 59.76           C  
ATOM   4734  C   PHE A 329     -32.784 -14.736 124.666  1.00 60.90           C  
ATOM   4735  O   PHE A 329     -33.111 -14.412 125.805  1.00 51.13           O  
ATOM   4736  CB  PHE A 329     -32.820 -12.962 122.877  1.00 71.03           C  
ATOM   4737  CG  PHE A 329     -32.163 -11.872 122.056  1.00 77.96           C  
ATOM   4738  CD1 PHE A 329     -30.893 -11.382 122.354  1.00 80.06           C  
ATOM   4739  CD2 PHE A 329     -32.825 -11.335 120.953  1.00 83.51           C  
ATOM   4740  CE1 PHE A 329     -30.311 -10.393 121.563  1.00 84.27           C  
ATOM   4741  CE2 PHE A 329     -32.234 -10.359 120.156  1.00 87.92           C  
ATOM   4742  CZ  PHE A 329     -30.981  -9.880 120.467  1.00 83.71           C  
ATOM   4743  H   PHE A 329     -31.021 -14.704 121.981  1.00  0.00           H  
ATOM   4744  HA  PHE A 329     -31.391 -13.237 124.427  1.00  0.00           H  
ATOM   4745  HB2 PHE A 329     -33.268 -13.593 122.237  1.00  0.00           H  
ATOM   4746  HB3 PHE A 329     -33.523 -12.527 123.448  1.00  0.00           H  
ATOM   4747  HD1 PHE A 329     -30.394 -11.738 123.135  1.00  0.00           H  
ATOM   4748  HD2 PHE A 329     -33.748 -11.660 120.729  1.00  0.00           H  
ATOM   4749  HE1 PHE A 329     -29.389 -10.053 121.803  1.00  0.00           H  
ATOM   4750  HE2 PHE A 329     -32.737 -10.007 119.348  1.00  0.00           H  
ATOM   4751  HZ  PHE A 329     -30.554  -9.169 119.910  1.00  0.00           H  
ATOM   4752  N   PHE A 330     -33.174 -15.885 124.123  1.00 69.80           N  
ATOM   4753  CA  PHE A 330     -34.126 -16.819 124.772  1.00 65.78           C  
ATOM   4754  C   PHE A 330     -33.427 -17.562 125.903  1.00 60.31           C  
ATOM   4755  O   PHE A 330     -34.033 -17.773 126.947  1.00 52.90           O  
ATOM   4756  CB  PHE A 330     -34.653 -17.822 123.754  1.00 67.78           C  
ATOM   4757  CG  PHE A 330     -35.595 -18.826 124.344  1.00 68.13           C  
ATOM   4758  CD1 PHE A 330     -36.873 -18.433 124.686  1.00 73.23           C  
ATOM   4759  CD2 PHE A 330     -35.207 -20.140 124.544  1.00 69.87           C  
ATOM   4760  CE1 PHE A 330     -37.760 -19.345 125.217  1.00 78.02           C  
ATOM   4761  CE2 PHE A 330     -36.088 -21.051 125.089  1.00 70.17           C  
ATOM   4762  CZ  PHE A 330     -37.364 -20.654 125.412  1.00 79.13           C  
ATOM   4763  H   PHE A 330     -32.752 -16.086 123.185  1.00  0.00           H  
ATOM   4764  HA  PHE A 330     -34.839 -16.254 125.186  1.00  0.00           H  
ATOM   4765  HB2 PHE A 330     -35.138 -17.320 123.055  1.00  0.00           H  
ATOM   4766  HB3 PHE A 330     -33.880 -18.310 123.379  1.00  0.00           H  
ATOM   4767  HD1 PHE A 330     -37.159 -17.490 124.549  1.00  0.00           H  
ATOM   4768  HD2 PHE A 330     -34.284 -20.428 124.291  1.00  0.00           H  
ATOM   4769  HE1 PHE A 330     -38.693 -19.052 125.462  1.00  0.00           H  
ATOM   4770  HE2 PHE A 330     -35.788 -22.007 125.249  1.00  0.00           H  
ATOM   4771  HZ  PHE A 330     -38.019 -21.317 125.793  1.00  0.00           H  
ATOM   4772  N   LEU A 331     -32.189 -17.979 125.675  1.00 64.71           N  
ATOM   4773  CA  LEU A 331     -31.455 -18.789 126.679  1.00 69.87           C  
ATOM   4774  C   LEU A 331     -30.952 -17.900 127.811  1.00 73.20           C  
ATOM   4775  O   LEU A 331     -30.704 -18.438 128.894  1.00 68.24           O  
ATOM   4776  CB  LEU A 331     -30.278 -19.495 126.024  1.00 66.15           C  
ATOM   4777  CG  LEU A 331     -30.690 -20.663 125.156  1.00 58.56           C  
ATOM   4778  CD1 LEU A 331     -29.519 -21.083 124.312  1.00 61.56           C  
ATOM   4779  CD2 LEU A 331     -31.189 -21.788 126.023  1.00 55.71           C  
ATOM   4780  H   LEU A 331     -31.783 -17.705 124.769  1.00  0.00           H  
ATOM   4781  HA  LEU A 331     -32.090 -19.464 127.056  1.00  0.00           H  
ATOM   4782  HB2 LEU A 331     -29.811 -18.842 125.450  1.00  0.00           H  
ATOM   4783  HB3 LEU A 331     -29.692 -19.839 126.738  1.00  0.00           H  
ATOM   4784  HG  LEU A 331     -31.446 -20.385 124.568  1.00  0.00           H  
ATOM   4785 HD11 LEU A 331     -28.753 -21.357 124.899  1.00  0.00           H  
ATOM   4786 HD12 LEU A 331     -29.776 -21.858 123.729  1.00  0.00           H  
ATOM   4787 HD13 LEU A 331     -29.225 -20.321 123.729  1.00  0.00           H  
ATOM   4788 HD21 LEU A 331     -31.980 -21.482 126.560  1.00  0.00           H  
ATOM   4789 HD22 LEU A 331     -31.464 -22.566 125.451  1.00  0.00           H  
ATOM   4790 HD23 LEU A 331     -30.464 -22.085 126.651  1.00  0.00           H  
ATOM   4791  N   PHE A 332     -30.739 -16.606 127.573  1.00 67.41           N  
ATOM   4792  CA  PHE A 332     -30.449 -15.687 128.698  1.00 61.41           C  
ATOM   4793  C   PHE A 332     -31.661 -15.680 129.628  1.00 58.58           C  
ATOM   4794  O   PHE A 332     -31.511 -15.831 130.852  1.00 53.49           O  
ATOM   4795  CB  PHE A 332     -30.120 -14.273 128.232  1.00 64.49           C  
ATOM   4796  CG  PHE A 332     -29.670 -13.345 129.342  1.00 66.36           C  
ATOM   4797  CD1 PHE A 332     -28.352 -13.370 129.794  1.00 66.42           C  
ATOM   4798  CD2 PHE A 332     -30.544 -12.434 129.922  1.00 60.37           C  
ATOM   4799  CE1 PHE A 332     -27.909 -12.511 130.788  1.00 65.08           C  
ATOM   4800  CE2 PHE A 332     -30.105 -11.582 130.924  1.00 63.81           C  
ATOM   4801  CZ  PHE A 332     -28.792 -11.623 131.358  1.00 68.49           C  
ATOM   4802  H   PHE A 332     -30.789 -16.312 126.597  1.00  0.00           H  
ATOM   4803  HA  PHE A 332     -29.695 -16.088 129.205  1.00  0.00           H  
ATOM   4804  HB2 PHE A 332     -29.385 -14.329 127.573  1.00  0.00           H  
ATOM   4805  HB3 PHE A 332     -30.935 -13.884 127.829  1.00  0.00           H  
ATOM   4806  HD1 PHE A 332     -27.708 -14.023 129.391  1.00  0.00           H  
ATOM   4807  HD2 PHE A 332     -31.492 -12.393 129.615  1.00  0.00           H  
ATOM   4808  HE1 PHE A 332     -26.948 -12.547 131.083  1.00  0.00           H  
ATOM   4809  HE2 PHE A 332     -30.761 -10.924 131.341  1.00  0.00           H  
ATOM   4810  HZ  PHE A 332     -28.484 -11.007 132.086  1.00  0.00           H  
ATOM   4811  N   VAL A 333     -32.837 -15.517 129.037  1.00 54.57           N  
ATOM   4812  CA  VAL A 333     -34.078 -15.273 129.802  1.00 48.59           C  
ATOM   4813  C   VAL A 333     -34.450 -16.545 130.538  1.00 48.74           C  
ATOM   4814  O   VAL A 333     -34.638 -16.470 131.726  1.00 50.87           O  
ATOM   4815  CB  VAL A 333     -35.176 -14.759 128.879  1.00 44.76           C  
ATOM   4816  CG1 VAL A 333     -36.541 -14.862 129.503  1.00 47.74           C  
ATOM   4817  CG2 VAL A 333     -34.863 -13.331 128.559  1.00 45.03           C  
ATOM   4818  H   VAL A 333     -32.820 -15.574 127.999  1.00  0.00           H  
ATOM   4819  HA  VAL A 333     -33.885 -14.562 130.474  1.00  0.00           H  
ATOM   4820  HB  VAL A 333     -35.182 -15.338 128.057  1.00  0.00           H  
ATOM   4821 HG11 VAL A 333     -37.245 -14.620 128.830  1.00  0.00           H  
ATOM   4822 HG12 VAL A 333     -36.703 -15.799 129.821  1.00  0.00           H  
ATOM   4823 HG13 VAL A 333     -36.609 -14.237 130.284  1.00  0.00           H  
ATOM   4824 HG21 VAL A 333     -34.313 -13.280 127.720  1.00  0.00           H  
ATOM   4825 HG22 VAL A 333     -35.714 -12.816 128.423  1.00  0.00           H  
ATOM   4826 HG23 VAL A 333     -34.347 -12.916 129.313  1.00  0.00           H  
ATOM   4827  N   VAL A 334     -34.410 -17.685 129.884  1.00 48.67           N  
ATOM   4828  CA  VAL A 334     -34.822 -18.972 130.498  1.00 51.29           C  
ATOM   4829  C   VAL A 334     -33.878 -19.378 131.625  1.00 63.81           C  
ATOM   4830  O   VAL A 334     -34.386 -19.746 132.706  1.00 65.27           O  
ATOM   4831  CB  VAL A 334     -34.875 -20.026 129.402  1.00 47.15           C  
ATOM   4832  CG1 VAL A 334     -34.824 -21.439 129.943  1.00 45.53           C  
ATOM   4833  CG2 VAL A 334     -36.125 -19.769 128.625  1.00 48.54           C  
ATOM   4834  H   VAL A 334     -34.068 -17.625 128.902  1.00  0.00           H  
ATOM   4835  HA  VAL A 334     -35.740 -18.841 130.887  1.00  0.00           H  
ATOM   4836  HB  VAL A 334     -34.063 -19.908 128.819  1.00  0.00           H  
ATOM   4837 HG11 VAL A 334     -33.895 -21.650 130.250  1.00  0.00           H  
ATOM   4838 HG12 VAL A 334     -35.455 -21.528 130.716  1.00  0.00           H  
ATOM   4839 HG13 VAL A 334     -35.088 -22.085 129.226  1.00  0.00           H  
ATOM   4840 HG21 VAL A 334     -36.918 -19.765 129.241  1.00  0.00           H  
ATOM   4841 HG22 VAL A 334     -36.066 -18.879 128.164  1.00  0.00           H  
ATOM   4842 HG23 VAL A 334     -36.254 -20.486 127.933  1.00  0.00           H  
ATOM   4843  N   MET A 335     -32.566 -19.318 131.413  1.00 68.12           N  
ATOM   4844  CA  MET A 335     -31.612 -19.882 132.399  1.00 70.67           C  
ATOM   4845  C   MET A 335     -31.463 -18.968 133.628  1.00 72.65           C  
ATOM   4846  O   MET A 335     -31.279 -19.476 134.784  1.00 52.41           O  
ATOM   4847  CB  MET A 335     -30.282 -20.127 131.706  1.00 69.47           C  
ATOM   4848  CG  MET A 335     -30.432 -21.172 130.631  1.00 61.12           C  
ATOM   4849  SD  MET A 335     -28.944 -21.181 129.628  1.00 63.19           S  
ATOM   4850  CE  MET A 335     -27.819 -22.110 130.671  1.00 65.63           C  
ATOM   4851  H   MET A 335     -32.273 -18.864 130.539  1.00  0.00           H  
ATOM   4852  HA  MET A 335     -31.979 -20.764 132.711  1.00  0.00           H  
ATOM   4853  HB2 MET A 335     -29.968 -19.278 131.290  1.00  0.00           H  
ATOM   4854  HB3 MET A 335     -29.617 -20.446 132.376  1.00  0.00           H  
ATOM   4855  HG2 MET A 335     -30.580 -22.073 131.061  1.00  0.00           H  
ATOM   4856  HG3 MET A 335     -31.243 -20.959 130.068  1.00  0.00           H  
ATOM   4857  HE1 MET A 335     -27.863 -21.758 131.607  1.00  0.00           H  
ATOM   4858  HE2 MET A 335     -28.079 -23.076 130.667  1.00  0.00           H  
ATOM   4859  HE3 MET A 335     -26.885 -22.016 130.323  1.00  0.00           H  
ATOM   4860  N   TRP A 336     -31.650 -17.672 133.450  1.00 73.55           N  
ATOM   4861  CA  TRP A 336     -31.675 -16.787 134.636  1.00 72.06           C  
ATOM   4862  C   TRP A 336     -33.071 -16.755 135.261  1.00 64.97           C  
ATOM   4863  O   TRP A 336     -33.231 -16.204 136.333  1.00 62.11           O  
ATOM   4864  CB  TRP A 336     -31.194 -15.387 134.268  1.00 71.17           C  
ATOM   4865  CG  TRP A 336     -29.707 -15.230 134.296  1.00 57.94           C  
ATOM   4866  CD1 TRP A 336     -28.917 -14.921 133.232  1.00 54.72           C  
ATOM   4867  CD2 TRP A 336     -28.830 -15.360 135.432  1.00 54.34           C  
ATOM   4868  NE1 TRP A 336     -27.610 -14.837 133.622  1.00 57.66           N  
ATOM   4869  CE2 TRP A 336     -27.521 -15.118 134.965  1.00 55.91           C  
ATOM   4870  CE3 TRP A 336     -29.007 -15.663 136.790  1.00 55.81           C  
ATOM   4871  CZ2 TRP A 336     -26.404 -15.189 135.805  1.00 57.46           C  
ATOM   4872  CZ3 TRP A 336     -27.905 -15.710 137.623  1.00 59.84           C  
ATOM   4873  CH2 TRP A 336     -26.617 -15.482 137.132  1.00 56.92           C  
ATOM   4874  H   TRP A 336     -31.768 -17.348 132.495  1.00  0.00           H  
ATOM   4875  HA  TRP A 336     -31.046 -17.177 135.313  1.00  0.00           H  
ATOM   4876  HB2 TRP A 336     -31.497 -15.174 133.345  1.00  0.00           H  
ATOM   4877  HB3 TRP A 336     -31.573 -14.734 134.916  1.00  0.00           H  
ATOM   4878  HD1 TRP A 336     -29.245 -14.776 132.297  1.00  0.00           H  
ATOM   4879  HE1 TRP A 336     -26.835 -14.608 133.031  1.00  0.00           H  
ATOM   4880  HE3 TRP A 336     -29.922 -15.843 137.155  1.00  0.00           H  
ATOM   4881  HZ2 TRP A 336     -25.484 -15.030 135.436  1.00  0.00           H  
ATOM   4882  HZ3 TRP A 336     -28.036 -15.911 138.591  1.00  0.00           H  
ATOM   4883  HH2 TRP A 336     -25.842 -15.533 137.759  1.00  0.00           H  
ATOM   4884  N   CYS A 337     -34.066 -17.338 134.629  1.00 58.65           N  
ATOM   4885  CA  CYS A 337     -35.450 -17.169 135.109  1.00 63.56           C  
ATOM   4886  C   CYS A 337     -35.702 -17.882 136.433  1.00 65.21           C  
ATOM   4887  O   CYS A 337     -36.456 -17.319 137.211  1.00 74.91           O  
ATOM   4888  CB  CYS A 337     -36.499 -17.559 134.076  1.00 70.13           C  
ATOM   4889  SG  CYS A 337     -37.795 -16.292 133.912  1.00 82.75           S  
ATOM   4890  H   CYS A 337     -33.818 -17.900 133.806  1.00  0.00           H  
ATOM   4891  HA  CYS A 337     -35.610 -16.180 135.247  1.00  0.00           H  
ATOM   4892  HB2 CYS A 337     -36.059 -17.659 133.199  1.00  0.00           H  
ATOM   4893  HB3 CYS A 337     -36.930 -18.399 134.364  1.00  0.00           H  
ATOM   4894  HG  CYS A 337     -37.627 -15.533 134.520  1.00  0.00           H  
ATOM   4895  N   PRO A 338     -35.266 -19.135 136.734  1.00 67.47           N  
ATOM   4896  CA  PRO A 338     -35.471 -19.674 138.065  1.00 71.17           C  
ATOM   4897  C   PRO A 338     -34.772 -18.843 139.139  1.00 80.00           C  
ATOM   4898  O   PRO A 338     -35.360 -18.733 140.213  1.00 80.92           O  
ATOM   4899  CB  PRO A 338     -34.830 -21.063 138.037  1.00 75.91           C  
ATOM   4900  CG  PRO A 338     -34.871 -21.471 136.622  1.00 80.45           C  
ATOM   4901  CD  PRO A 338     -34.694 -20.176 135.869  1.00 76.98           C  
ATOM   4902  HA  PRO A 338     -36.459 -19.760 138.274  1.00  0.00           H  
ATOM   4903  HB2 PRO A 338     -33.884 -21.018 138.380  1.00  0.00           H  
ATOM   4904  HB3 PRO A 338     -35.348 -21.700 138.620  1.00  0.00           H  
ATOM   4905  HG2 PRO A 338     -34.129 -22.107 136.406  1.00  0.00           H  
ATOM   4906  HG3 PRO A 338     -35.748 -21.894 136.392  1.00  0.00           H  
ATOM   4907  HD2 PRO A 338     -33.719 -19.989 135.689  1.00  0.00           H  
ATOM   4908  HD3 PRO A 338     -35.175 -20.202 134.981  1.00  0.00           H  
ATOM   4909  N   PHE A 339     -33.583 -18.286 138.852  1.00 79.40           N  
ATOM   4910  CA  PHE A 339     -32.882 -17.413 139.827  1.00 71.11           C  
ATOM   4911  C   PHE A 339     -33.700 -16.144 140.013  1.00 70.13           C  
ATOM   4912  O   PHE A 339     -33.770 -15.633 141.116  1.00 64.99           O  
ATOM   4913  CB  PHE A 339     -31.465 -17.035 139.413  1.00 67.89           C  
ATOM   4914  CG  PHE A 339     -30.808 -16.113 140.409  1.00 67.89           C  
ATOM   4915  CD1 PHE A 339     -30.375 -16.609 141.621  1.00 69.73           C  
ATOM   4916  CD2 PHE A 339     -30.636 -14.753 140.153  1.00 73.98           C  
ATOM   4917  CE1 PHE A 339     -29.765 -15.775 142.546  1.00 80.99           C  
ATOM   4918  CE2 PHE A 339     -30.035 -13.918 141.081  1.00 78.10           C  
ATOM   4919  CZ  PHE A 339     -29.599 -14.435 142.277  1.00 84.26           C  
ATOM   4920  H   PHE A 339     -33.207 -18.510 137.920  1.00  0.00           H  
ATOM   4921  HA  PHE A 339     -32.889 -17.899 140.695  1.00  0.00           H  
ATOM   4922  HB2 PHE A 339     -30.930 -17.857 139.364  1.00  0.00           H  
ATOM   4923  HB3 PHE A 339     -31.513 -16.565 138.552  1.00  0.00           H  
ATOM   4924  HD1 PHE A 339     -30.497 -17.573 141.841  1.00  0.00           H  
ATOM   4925  HD2 PHE A 339     -30.954 -14.376 139.279  1.00  0.00           H  
ATOM   4926  HE1 PHE A 339     -29.444 -16.165 143.424  1.00  0.00           H  
ATOM   4927  HE2 PHE A 339     -29.924 -12.933 140.869  1.00  0.00           H  
ATOM   4928  HZ  PHE A 339     -29.159 -13.841 142.956  1.00  0.00           H  
ATOM   4929  N   PHE A 340     -34.306 -15.639 138.951  1.00 74.73           N  
ATOM   4930  CA  PHE A 340     -34.915 -14.295 139.003  1.00 76.15           C  
ATOM   4931  C   PHE A 340     -36.242 -14.368 139.768  1.00 73.33           C  
ATOM   4932  O   PHE A 340     -36.507 -13.457 140.567  1.00 71.44           O  
ATOM   4933  CB  PHE A 340     -35.039 -13.759 137.585  1.00 80.77           C  
ATOM   4934  CG  PHE A 340     -35.459 -12.324 137.550  1.00 82.97           C  
ATOM   4935  CD1 PHE A 340     -34.525 -11.327 137.731  1.00 83.89           C  
ATOM   4936  CD2 PHE A 340     -36.791 -11.984 137.361  1.00 93.50           C  
ATOM   4937  CE1 PHE A 340     -34.923 -10.004 137.699  1.00 88.78           C  
ATOM   4938  CE2 PHE A 340     -37.193 -10.659 137.339  1.00 89.95           C
[truncated: 80,684 more chars]
