# Supplementary material for: Toward the Treatment of Glioblastoma Tumors Using Photoactivated Chemotherapy: In Vitro Evaluation of Efficacy and Safety
Source: ACS Pharmacol Transl Sci. 2025 Jan 30;8(2):484–98. doi: 10.1021/acsptsci.4c00600 (PMC11833736; doi:10.1021/acsptsci.4c00600)
Supplement: Supplementary file 2 — pt4c00600_si_002.zip [file pt4c00600_si_002.zip › docked_poses_of_figures/Figure_S5_hmte_7WC4/ru_hmte_7.pdbqt]

ROOT
ATOM      1 RU   LIG A   1     -25.419 -16.005 145.901  0.00  0.00    +0.941 Ru
ATOM      2 N1   LIG A   1     -25.090 -13.937 145.960  0.00  0.00    -0.406 N 
ATOM      3 N2   LIG A   1     -25.098 -18.027 145.373  0.00  0.00    -0.391 N 
ATOM      4 N3   LIG A   1     -23.899 -15.834 144.647  0.00  0.00    -0.449 N 
ATOM      5 N4   LIG A   1     -27.018 -16.203 147.306  0.00  0.00    -0.393 N 
ATOM      6 N5   LIG A   1     -24.116 -16.257 147.548  0.00  0.00    -0.381 N 
ATOM      7  C   LIG A   1     -25.716 -13.015 146.695  0.00  0.00    +0.151 C 
ATOM      8  C   LIG A   1     -24.107 -13.532 145.110  0.00  0.00    +0.089 C 
ATOM      9  C   LIG A   1     -25.789 -19.113 145.731  0.00  0.00    +0.154 C 
ATOM     10  C   LIG A   1     -24.021 -18.188 144.556  0.00  0.00    +0.106 C 
ATOM     11  C   LIG A   1     -23.417 -14.607 144.377  0.00  0.00    +0.085 C 
ATOM     12  C   LIG A   1     -23.349 -16.948 144.135  0.00  0.00    +0.100 C 
ATOM     13  C   LIG A   1     -28.172 -15.568 147.165  0.00  0.00    +0.163 C 
ATOM     14  C   LIG A   1     -26.902 -17.069 148.354  0.00  0.00    +0.219 C 
ATOM     15  C   LIG A   1     -22.934 -15.663 147.592  0.00  0.00    +0.190 C 
ATOM     16  C   LIG A   1     -24.443 -17.103 148.566  0.00  0.00    +0.225 C 
ATOM     17  C   LIG A   1     -25.430 -11.664 146.607  0.00  0.00    +0.009 C 
ATOM     18  C   LIG A   1     -23.772 -12.194 144.976  0.00  0.00    +0.024 C 
ATOM     19  C   LIG A   1     -25.442 -20.391 145.330  0.00  0.00    +0.021 C 
ATOM     20  C   LIG A   1     -23.616 -19.443 144.127  0.00  0.00    +0.033 C 
ATOM     21  C   LIG A   1     -22.339 -14.460 143.518  0.00  0.00    +0.033 C 
ATOM     22  C   LIG A   1     -22.263 -16.852 143.275  0.00  0.00    +0.026 C 
ATOM     23  C   LIG A   1     -29.298 -15.782 147.968  0.00  0.00    -0.013 C 
ATOM     24  C   LIG A   1     -27.950 -17.356 149.196  0.00  0.00    +0.016 C 
ATOM     25  N   LIG A   1     -25.687 -17.729 148.530  0.00  0.00    -0.456 N 
ATOM     26  C   LIG A   1     -21.978 -15.884 148.590  0.00  0.00    -0.011 C 
ATOM     27  C   LIG A   1     -23.572 -17.391 149.588  0.00  0.00    +0.019 C 
ATOM     28  C   LIG A   1     -24.447 -11.246 145.726  0.00  0.00    +0.034 C 
ATOM     29  C   LIG A   1     -24.330 -20.561 144.523  0.00  0.00    +0.040 C 
ATOM     30  C   LIG A   1     -21.768 -15.596 142.964  0.00  0.00    +0.015 C 
ATOM     31  C   LIG A   1     -30.518 -15.100 147.749  0.00  0.00    +0.031 C 
ATOM     32  C   LIG A   1     -29.193 -16.735 149.014  0.00  0.00    +0.002 C 
ATOM     33  H   LIG A   1     -25.758 -18.430 149.253  0.00  0.00    +0.339 HD
ATOM     34  C   LIG A   1     -20.720 -15.235 148.581  0.00  0.00    +0.034 C 
ATOM     35  C   LIG A   1     -22.301 -16.800 149.623  0.00  0.00    +0.005 C 
ATOM     36  C   LIG A   1     -31.594 -15.363 148.549  0.00  0.00    +0.031 C 
ATOM     37  C   LIG A   1     -30.323 -16.984 149.827  0.00  0.00    +0.023 C 
ATOM     38  C   LIG A   1     -19.820 -15.493 149.576  0.00  0.00    +0.030 C 
ATOM     39  C   LIG A   1     -21.349 -17.045 150.641  0.00  0.00    +0.025 C 
ATOM     40  C   LIG A   1     -31.492 -16.312 149.592  0.00  0.00    +0.043 C 
ATOM     41  C   LIG A   1     -20.141 -16.402 150.611  0.00  0.00    +0.046 C 
ENDROOT
BRANCH   1  42
ATOM     42  S   LIG A   1     -27.050 -15.759 144.162  0.00  0.00    +0.033 S 
ATOM     43  C   LIG A   1     -28.386 -16.949 144.386  0.00  0.00    +0.068 C 
BRANCH   42  44
ATOM     44  C   LIG A   1     -27.962 -14.194 144.351  0.00  0.00    +0.037 C 
BRANCH   44  45
ATOM     45  C   LIG A   1     -27.298 -13.001 143.688  0.00  0.00    +0.146 C 
BRANCH   45  47
ATOM     46  H   LIG A   1     -25.592 -13.122 142.756  0.00  0.00    +0.342 HD
ATOM     47  O   LIG A   1     -26.514 -13.322 142.553  0.00  0.00    -0.432 OA
ENDBRANCH   45  47
ENDBRANCH   44  45
ENDBRANCH   42  44
ENDBRANCH   1  42
TORSDOF 4
