# Supplementary material for: Toward the Treatment of Glioblastoma Tumors Using Photoactivated Chemotherapy: In Vitro Evaluation of Efficacy and Safety
Source: ACS Pharmacol Transl Sci. 2025 Jan 30;8(2):484–98. doi: 10.1021/acsptsci.4c00600 (PMC11833736; doi:10.1021/acsptsci.4c00600)
Supplement: Supplementary file 2 — pt4c00600_si_002.zip [file pt4c00600_si_002.zip › docked_poses_of_figures/Figure_S5_hmte_7WC4/ru_hmte_2.pdbqt]

ROOT
ATOM      1 RU   LIG A   1     -14.057  -1.269 140.605  0.00  0.00    +0.941 Ru
ATOM      2 N1   LIG A   1     -12.833  -2.770 141.403  0.00  0.00    -0.406 N 
ATOM      3 N2   LIG A   1     -15.679   0.083 140.486  0.00  0.00    -0.391 N 
ATOM      4 N3   LIG A   1     -15.080  -1.760 142.224  0.00  0.00    -0.449 N 
ATOM      5 N4   LIG A   1     -12.921  -0.688 138.889  0.00  0.00    -0.393 N 
ATOM      6 N5   LIG A   1     -12.954   0.191 141.666  0.00  0.00    -0.381 N 
ATOM      7  C   LIG A   1     -11.659  -3.216 140.950  0.00  0.00    +0.151 C 
ATOM      8  C   LIG A   1     -13.356  -3.340 142.524  0.00  0.00    +0.089 C 
ATOM      9  C   LIG A   1     -15.970   0.970 139.532  0.00  0.00    +0.154 C 
ATOM     10  C   LIG A   1     -16.509  -0.005 141.562  0.00  0.00    +0.106 C 
ATOM     11  C   LIG A   1     -14.621  -2.758 143.002  0.00  0.00    +0.085 C 
ATOM     12  C   LIG A   1     -16.179  -1.053 142.540  0.00  0.00    +0.100 C 
ATOM     13  C   LIG A   1     -12.589  -1.543 137.933  0.00  0.00    +0.163 C 
ATOM     14  C   LIG A   1     -12.579   0.620 138.708  0.00  0.00    +0.219 C 
ATOM     15  C   LIG A   1     -12.654   0.037 142.946  0.00  0.00    +0.190 C 
ATOM     16  C   LIG A   1     -12.594   1.360 141.063  0.00  0.00    +0.225 C 
ATOM     17  C   LIG A   1     -10.968  -4.253 141.552  0.00  0.00    +0.009 C 
ATOM     18  C   LIG A   1     -12.713  -4.382 143.173  0.00  0.00    +0.024 C 
ATOM     19  C   LIG A   1     -17.060   1.820 139.602  0.00  0.00    +0.021 C 
ATOM     20  C   LIG A   1     -17.612   0.825 141.696  0.00  0.00    +0.033 C 
ATOM     21  C   LIG A   1     -15.307  -3.110 144.154  0.00  0.00    +0.033 C 
ATOM     22  C   LIG A   1     -16.896  -1.364 143.688  0.00  0.00    +0.026 C 
ATOM     23  C   LIG A   1     -11.984  -1.184 136.723  0.00  0.00    -0.013 C 
ATOM     24  C   LIG A   1     -11.990   1.078 137.554  0.00  0.00    +0.016 C 
ATOM     25  N   LIG A   1     -12.901   1.529 139.714  0.00  0.00    -0.456 N 
ATOM     26  C   LIG A   1     -12.037   1.015 143.734  0.00  0.00    -0.011 C 
ATOM     27  C   LIG A   1     -11.990   2.385 141.751  0.00  0.00    +0.019 C 
ATOM     28  C   LIG A   1     -11.508  -4.851 142.677  0.00  0.00    +0.034 C 
ATOM     29  C   LIG A   1     -17.889   1.754 140.708  0.00  0.00    +0.040 C 
ATOM     30  C   LIG A   1     -16.454  -2.404 144.489  0.00  0.00    +0.015 C 
ATOM     31  C   LIG A   1     -11.684  -2.136 135.721  0.00  0.00    +0.031 C 
ATOM     32  C   LIG A   1     -11.693   0.189 136.511  0.00  0.00    +0.002 C 
ATOM     33  H   LIG A   1     -12.715   2.476 139.419  0.00  0.00    +0.339 HD
ATOM     34  C   LIG A   1     -11.754   0.805 145.104  0.00  0.00    +0.034 C 
ATOM     35  C   LIG A   1     -11.707   2.249 143.117  0.00  0.00    +0.005 C 
ATOM     36  C   LIG A   1     -11.113  -1.727 134.549  0.00  0.00    +0.031 C 
ATOM     37  C   LIG A   1     -11.101   0.581 135.288  0.00  0.00    +0.023 C 
ATOM     38  C   LIG A   1     -11.156   1.798 145.830  0.00  0.00    +0.030 C 
ATOM     39  C   LIG A   1     -11.086   3.256 143.894  0.00  0.00    +0.025 C 
ATOM     40  C   LIG A   1     -10.822  -0.360 134.335  0.00  0.00    +0.043 C 
ATOM     41  C   LIG A   1     -10.821   3.027 145.217  0.00  0.00    +0.046 C 
ENDROOT
BRANCH   1  42
ATOM     42  S   LIG A   1     -15.215  -2.856 139.233  0.00  0.00    +0.033 S 
ATOM     43  C   LIG A   1     -16.012  -2.020 137.848  0.00  0.00    +0.068 C 
BRANCH   42  44
ATOM     44  C   LIG A   1     -14.036  -3.923 138.345  0.00  0.00    +0.037 C 
BRANCH   44  45
ATOM     45  C   LIG A   1     -14.634  -4.670 137.167  0.00  0.00    +0.146 C 
BRANCH   45  47
ATOM     46  H   LIG A   1     -13.449  -5.206 135.718  0.00  0.00    +0.342 HD
ATOM     47  O   LIG A   1     -13.983  -4.432 135.931  0.00  0.00    -0.432 OA
ENDBRANCH   45  47
ENDBRANCH   44  45
ENDBRANCH   42  44
ENDBRANCH   1  42
TORSDOF 4
