# Supplementary material for: Toward the Treatment of Glioblastoma Tumors Using Photoactivated Chemotherapy: In Vitro Evaluation of Efficacy and Safety
Source: ACS Pharmacol Transl Sci. 2025 Jan 30;8(2):484–98. doi: 10.1021/acsptsci.4c00600 (PMC11833736; doi:10.1021/acsptsci.4c00600)
Supplement: Supplementary file 2 — pt4c00600_si_002.zip [file pt4c00600_si_002.zip › docked_poses_of_figures/Figure_S5_hmte_7WC4/ru_hmte_6.pdbqt]

ROOT
ATOM      1 RU   LIG A   1     -25.410 -15.984 145.893  0.00  0.00    +0.941 Ru
ATOM      2 N1   LIG A   1     -25.077 -13.917 145.951  0.00  0.00    -0.406 N 
ATOM      3 N2   LIG A   1     -25.091 -18.007 145.368  0.00  0.00    -0.391 N 
ATOM      4 N3   LIG A   1     -23.886 -15.817 144.643  0.00  0.00    -0.449 N 
ATOM      5 N4   LIG A   1     -27.013 -16.177 147.294  0.00  0.00    -0.393 N 
ATOM      6 N5   LIG A   1     -24.112 -16.236 147.543  0.00  0.00    -0.381 N 
ATOM      7  C   LIG A   1     -25.704 -12.993 146.684  0.00  0.00    +0.151 C 
ATOM      8  C   LIG A   1     -24.091 -13.514 145.103  0.00  0.00    +0.089 C 
ATOM      9  C   LIG A   1     -25.785 -19.091 145.725  0.00  0.00    +0.154 C 
ATOM     10  C   LIG A   1     -24.012 -18.170 144.554  0.00  0.00    +0.106 C 
ATOM     11  C   LIG A   1     -23.401 -14.591 144.373  0.00  0.00    +0.085 C 
ATOM     12  C   LIG A   1     -23.336 -16.932 144.134  0.00  0.00    +0.100 C 
ATOM     13  C   LIG A   1     -28.165 -15.540 147.149  0.00  0.00    +0.163 C 
ATOM     14  C   LIG A   1     -26.902 -17.043 148.343  0.00  0.00    +0.219 C 
ATOM     15  C   LIG A   1     -22.929 -15.645 147.590  0.00  0.00    +0.190 C 
ATOM     16  C   LIG A   1     -24.443 -17.081 148.561  0.00  0.00    +0.225 C 
ATOM     17  C   LIG A   1     -25.415 -11.642 146.595  0.00  0.00    +0.009 C 
ATOM     18  C   LIG A   1     -23.754 -12.177 144.969  0.00  0.00    +0.024 C 
ATOM     19  C   LIG A   1     -25.439 -20.370 145.325  0.00  0.00    +0.021 C 
ATOM     20  C   LIG A   1     -23.608 -19.426 144.127  0.00  0.00    +0.033 C 
ATOM     21  C   LIG A   1     -22.321 -14.446 143.517  0.00  0.00    +0.033 C 
ATOM     22  C   LIG A   1     -22.248 -16.839 143.276  0.00  0.00    +0.026 C 
ATOM     23  C   LIG A   1     -29.294 -15.752 147.949  0.00  0.00    -0.013 C 
ATOM     24  C   LIG A   1     -27.952 -17.327 149.182  0.00  0.00    +0.016 C 
ATOM     25  N   LIG A   1     -25.688 -17.705 148.523  0.00  0.00    -0.456 N 
ATOM     26  C   LIG A   1     -21.976 -15.867 148.591  0.00  0.00    -0.011 C 
ATOM     27  C   LIG A   1     -23.575 -17.370 149.587  0.00  0.00    +0.019 C 
ATOM     28  C   LIG A   1     -24.429 -11.227 145.717  0.00  0.00    +0.034 C 
ATOM     29  C   LIG A   1     -24.326 -20.543 144.522  0.00  0.00    +0.040 C 
ATOM     30  C   LIG A   1     -21.750 -15.584 142.966  0.00  0.00    +0.015 C 
ATOM     31  C   LIG A   1     -30.512 -15.068 147.726  0.00  0.00    +0.031 C 
ATOM     32  C   LIG A   1     -29.194 -16.704 148.996  0.00  0.00    +0.002 C 
ATOM     33  H   LIG A   1     -25.762 -18.405 149.247  0.00  0.00    +0.339 HD
ATOM     34  C   LIG A   1     -20.717 -15.219 148.585  0.00  0.00    +0.034 C 
ATOM     35  C   LIG A   1     -22.303 -16.781 149.624  0.00  0.00    +0.005 C 
ATOM     36  C   LIG A   1     -31.591 -15.329 148.523  0.00  0.00    +0.031 C 
ATOM     37  C   LIG A   1     -30.327 -16.951 149.806  0.00  0.00    +0.023 C 
ATOM     38  C   LIG A   1     -19.820 -15.479 149.583  0.00  0.00    +0.030 C 
ATOM     39  C   LIG A   1     -21.354 -17.027 150.645  0.00  0.00    +0.025 C 
ATOM     40  C   LIG A   1     -31.493 -16.277 149.568  0.00  0.00    +0.043 C 
ATOM     41  C   LIG A   1     -20.145 -16.386 150.617  0.00  0.00    +0.046 C 
ENDROOT
BRANCH   1  42
ATOM     42  S   LIG A   1     -27.036 -15.736 144.150  0.00  0.00    +0.033 S 
ATOM     43  C   LIG A   1     -28.123 -17.174 144.101  0.00  0.00    +0.068 C 
BRANCH   42  44
ATOM     44  C   LIG A   1     -28.231 -14.427 144.565  0.00  0.00    +0.037 C 
BRANCH   44  45
ATOM     45  C   LIG A   1     -27.710 -13.017 144.355  0.00  0.00    +0.146 C 
BRANCH   45  47
ATOM     46  H   LIG A   1     -28.555 -11.282 144.088  0.00  0.00    +0.342 HD
ATOM     47  O   LIG A   1     -28.615 -11.995 144.736  0.00  0.00    -0.432 OA
ENDBRANCH   45  47
ENDBRANCH   44  45
ENDBRANCH   42  44
ENDBRANCH   1  42
TORSDOF 4
