# Supplementary material for: Toward the Treatment of Glioblastoma Tumors Using Photoactivated Chemotherapy: In Vitro Evaluation of Efficacy and Safety
Source: ACS Pharmacol Transl Sci. 2025 Jan 30;8(2):484–98. doi: 10.1021/acsptsci.4c00600 (PMC11833736; doi:10.1021/acsptsci.4c00600)
Supplement: Supplementary file 2 — pt4c00600_si_002.zip [file pt4c00600_si_002.zip › docked_poses_of_figures/Figure_S5_hmte_7WC4/ru_hmte_4.pdbqt]

ROOT
ATOM      1 RU   LIG A   1     -14.344  -0.460 141.227  0.00  0.00    +0.941 Ru
ATOM      2 N1   LIG A   1     -13.317  -2.286 141.233  0.00  0.00    -0.406 N 
ATOM      3 N2   LIG A   1     -15.806   0.969 141.768  0.00  0.00    -0.391 N 
ATOM      4 N3   LIG A   1     -15.468  -1.515 142.466  0.00  0.00    -0.449 N 
ATOM      5 N4   LIG A   1     -13.095   0.705 139.941  0.00  0.00    -0.393 N 
ATOM      6 N5   LIG A   1     -13.126   0.227 142.814  0.00  0.00    -0.381 N 
ATOM      7  C   LIG A   1     -12.183  -2.605 140.604  0.00  0.00    +0.151 C 
ATOM      8  C   LIG A   1     -13.936  -3.240 141.982  0.00  0.00    +0.089 C 
ATOM      9  C   LIG A   1     -15.967   2.219 141.327  0.00  0.00    +0.154 C 
ATOM     10  C   LIG A   1     -16.676   0.496 142.702  0.00  0.00    +0.106 C 
ATOM     11  C   LIG A   1     -15.146  -2.801 142.697  0.00  0.00    +0.085 C 
ATOM     12  C   LIG A   1     -16.494  -0.911 143.090  0.00  0.00    +0.100 C 
ATOM     13  C   LIG A   1     -12.826   0.346 138.695  0.00  0.00    +0.163 C 
ATOM     14  C   LIG A   1     -12.609   1.907 140.368  0.00  0.00    +0.219 C 
ATOM     15  C   LIG A   1     -12.888  -0.523 143.878  0.00  0.00    +0.190 C 
ATOM     16  C   LIG A   1     -12.623   1.494 142.802  0.00  0.00    +0.225 C 
ATOM     17  C   LIG A   1     -11.629  -3.872 140.655  0.00  0.00    +0.009 C 
ATOM     18  C   LIG A   1     -13.431  -4.527 142.074  0.00  0.00    +0.024 C 
ATOM     19  C   LIG A   1     -16.961   3.060 141.797  0.00  0.00    +0.021 C 
ATOM     20  C   LIG A   1     -17.687   1.292 143.220  0.00  0.00    +0.033 C 
ATOM     21  C   LIG A   1     -15.904  -3.559 143.576  0.00  0.00    +0.033 C 
ATOM     22  C   LIG A   1     -17.279  -1.626 143.985  0.00  0.00    +0.026 C 
ATOM     23  C   LIG A   1     -12.145   1.145 137.770  0.00  0.00    -0.013 C 
ATOM     24  C   LIG A   1     -11.935   2.769 139.537  0.00  0.00    +0.016 C 
ATOM     25  N   LIG A   1     -12.865   2.289 141.684  0.00  0.00    -0.456 N 
ATOM     26  C   LIG A   1     -12.196  -0.084 145.013  0.00  0.00    -0.011 C 
ATOM     27  C   LIG A   1     -11.935   2.021 143.869  0.00  0.00    +0.019 C 
ATOM     28  C   LIG A   1     -12.268  -4.851 141.396  0.00  0.00    +0.034 C 
ATOM     29  C   LIG A   1     -17.829   2.593 142.768  0.00  0.00    +0.040 C 
ATOM     30  C   LIG A   1     -16.979  -2.959 144.217  0.00  0.00    +0.015 C 
ATOM     31  C   LIG A   1     -11.916   0.725 136.439  0.00  0.00    +0.031 C 
ATOM     32  C   LIG A   1     -11.702   2.423 138.199  0.00  0.00    +0.002 C 
ATOM     33  H   LIG A   1     -12.567   3.240 141.848  0.00  0.00    +0.339 HD
ATOM     34  C   LIG A   1     -11.983  -0.924 146.133  0.00  0.00    +0.034 C 
ATOM     35  C   LIG A   1     -11.714   1.249 145.018  0.00  0.00    +0.005 C 
ATOM     36  C   LIG A   1     -11.266   1.555 135.569  0.00  0.00    +0.031 C 
ATOM     37  C   LIG A   1     -11.029   3.258 137.277  0.00  0.00    +0.023 C 
ATOM     38  C   LIG A   1     -11.307  -0.441 147.219  0.00  0.00    +0.030 C 
ATOM     39  C   LIG A   1     -11.014   1.718 146.156  0.00  0.00    +0.025 C 
ATOM     40  C   LIG A   1     -10.822   2.828 135.995  0.00  0.00    +0.043 C 
ATOM     41  C   LIG A   1     -10.820   0.886 147.225  0.00  0.00    +0.046 C 
ENDROOT
BRANCH   1  42
ATOM     42  S   LIG A   1     -15.621  -1.112 139.307  0.00  0.00    +0.033 S 
ATOM     43  C   LIG A   1     -16.000   0.328 138.290  0.00  0.00    +0.068 C 
BRANCH   42  44
ATOM     44  C   LIG A   1     -14.597  -2.077 138.150  0.00  0.00    +0.037 C 
BRANCH   44  45
ATOM     45  C   LIG A   1     -14.977  -3.544 138.055  0.00  0.00    +0.146 C 
BRANCH   45  47
ATOM     46  H   LIG A   1     -13.260  -4.401 137.726  0.00  0.00    +0.342 HD
ATOM     47  O   LIG A   1     -13.940  -4.442 138.409  0.00  0.00    -0.432 OA
ENDBRANCH   45  47
ENDBRANCH   44  45
ENDBRANCH   42  44
ENDBRANCH   1  42
TORSDOF 4
