# Supplementary material for: Toward the Treatment of Glioblastoma Tumors Using Photoactivated Chemotherapy: In Vitro Evaluation of Efficacy and Safety
Source: ACS Pharmacol Transl Sci. 2025 Jan 30;8(2):484–98. doi: 10.1021/acsptsci.4c00600 (PMC11833736; doi:10.1021/acsptsci.4c00600)
Supplement: Supplementary file 2 — pt4c00600_si_002.zip [file pt4c00600_si_002.zip › docked_poses_of_figures/Figure_S5_hmte_7WC4/ru_hmte_8.pdbqt]

ROOT
ATOM      1 RU   LIG A   1     -30.383  -9.223 140.534  0.00  0.00    +0.941 Ru
ATOM      2 N1   LIG A   1     -28.648  -9.415 139.375  0.00  0.00    -0.406 N 
ATOM      3 N2   LIG A   1     -32.251  -9.753 141.370  0.00  0.00    -0.391 N 
ATOM      4 N3   LIG A   1     -30.736 -10.939 139.616  0.00  0.00    -0.449 N 
ATOM      5 N4   LIG A   1     -29.974  -7.402 141.578  0.00  0.00    -0.393 N 
ATOM      6 N5   LIG A   1     -29.417 -10.206 142.138  0.00  0.00    -0.381 N 
ATOM      7  C   LIG A   1     -27.584  -8.610 139.329  0.00  0.00    +0.151 C 
ATOM      8  C   LIG A   1     -28.665 -10.516 138.573  0.00  0.00    +0.089 C 
ATOM      9  C   LIG A   1     -33.017  -9.072 142.225  0.00  0.00    +0.154 C 
ATOM     10  C   LIG A   1     -32.684 -10.972 140.945  0.00  0.00    +0.106 C 
ATOM     11  C   LIG A   1     -29.840 -11.391 138.721  0.00  0.00    +0.085 C 
ATOM     12  C   LIG A   1     -31.835 -11.639 139.945  0.00  0.00    +0.100 C 
ATOM     13  C   LIG A   1     -29.734  -6.261 140.950  0.00  0.00    +0.163 C 
ATOM     14  C   LIG A   1     -30.036  -7.369 142.941  0.00  0.00    +0.219 C 
ATOM     15  C   LIG A   1     -28.730 -11.322 141.953  0.00  0.00    +0.190 C 
ATOM     16  C   LIG A   1     -29.549  -9.743 143.414  0.00  0.00    +0.225 C 
ATOM     17  C   LIG A   1     -26.513  -8.829 138.480  0.00  0.00    +0.009 C 
ATOM     18  C   LIG A   1     -27.624 -10.791 137.702  0.00  0.00    +0.024 C 
ATOM     19  C   LIG A   1     -34.215  -9.561 142.717  0.00  0.00    +0.021 C 
ATOM     20  C   LIG A   1     -33.871 -11.522 141.408  0.00  0.00    +0.033 C 
ATOM     21  C   LIG A   1     -30.052 -12.601 138.078  0.00  0.00    +0.033 C 
ATOM     22  C   LIG A   1     -32.088 -12.859 139.333  0.00  0.00    +0.026 C 
ATOM     23  C   LIG A   1     -29.615  -5.019 141.583  0.00  0.00    -0.013 C 
ATOM     24  C   LIG A   1     -29.940  -6.201 143.658  0.00  0.00    +0.016 C 
ATOM     25  N   LIG A   1     -30.266  -8.566 143.617  0.00  0.00    -0.456 N 
ATOM     26  C   LIG A   1     -28.173 -12.085 142.986  0.00  0.00    -0.011 C 
ATOM     27  C   LIG A   1     -29.045 -10.422 144.497  0.00  0.00    +0.019 C 
ATOM     28  C   LIG A   1     -26.538  -9.934 137.647  0.00  0.00    +0.034 C 
ATOM     29  C   LIG A   1     -34.644 -10.812 142.310  0.00  0.00    +0.040 C 
ATOM     30  C   LIG A   1     -31.190 -13.331 138.390  0.00  0.00    +0.015 C 
ATOM     31  C   LIG A   1     -29.392  -3.824 140.859  0.00  0.00    +0.031 C 
ATOM     32  C   LIG A   1     -29.748  -4.980 142.995  0.00  0.00    +0.002 C 
ATOM     33  H   LIG A   1     -30.414  -8.401 144.603  0.00  0.00    +0.339 HD
ATOM     34  C   LIG A   1     -27.462 -13.282 142.734  0.00  0.00    +0.034 C 
ATOM     35  C   LIG A   1     -28.353 -11.627 144.316  0.00  0.00    +0.005 C 
ATOM     36  C   LIG A   1     -29.307  -2.634 141.525  0.00  0.00    +0.031 C 
ATOM     37  C   LIG A   1     -29.652  -3.733 143.657  0.00  0.00    +0.023 C 
ATOM     38  C   LIG A   1     -26.945 -13.993 143.781  0.00  0.00    +0.030 C 
ATOM     39  C   LIG A   1     -27.803 -12.384 145.379  0.00  0.00    +0.025 C 
ATOM     40  C   LIG A   1     -29.438  -2.593 142.932  0.00  0.00    +0.043 C 
ATOM     41  C   LIG A   1     -27.117 -13.537 145.108  0.00  0.00    +0.046 C 
ENDROOT
BRANCH   1  42
ATOM     42  S   LIG A   1     -31.459  -7.936 138.822  0.00  0.00    +0.033 S 
ATOM     43  C   LIG A   1     -32.946  -8.779 138.249  0.00  0.00    +0.068 C 
BRANCH   42  44
ATOM     44  C   LIG A   1     -32.183  -6.417 139.517  0.00  0.00    +0.037 C 
BRANCH   44  45
ATOM     45  C   LIG A   1     -32.527  -6.508 140.993  0.00  0.00    +0.146 C 
BRANCH   45  47
ATOM     46  H   LIG A   1     -32.748  -5.276 142.486  0.00  0.00    +0.342 HD
ATOM     47  O   LIG A   1     -32.122  -5.387 141.760  0.00  0.00    -0.432 OA
ENDBRANCH   45  47
ENDBRANCH   44  45
ENDBRANCH   42  44
ENDBRANCH   1  42
TORSDOF 4
