# Supplementary material for: Toward the Treatment of Glioblastoma Tumors Using Photoactivated Chemotherapy: In Vitro Evaluation of Efficacy and Safety
Source: ACS Pharmacol Transl Sci. 2025 Jan 30;8(2):484–98. doi: 10.1021/acsptsci.4c00600 (PMC11833736; doi:10.1021/acsptsci.4c00600)
Supplement: Supplementary file 2 — pt4c00600_si_002.zip [file pt4c00600_si_002.zip › docked_poses_of_figures/Figure_S5_hmte_7WC4/ru_hmte_9.pdbqt]

ROOT
ATOM      1 RU   LIG A   1     -30.392  -9.232 140.508  0.00  0.00    +0.941 Ru
ATOM      2 N1   LIG A   1     -28.646  -9.408 139.364  0.00  0.00    -0.406 N 
ATOM      3 N2   LIG A   1     -32.266  -9.777 141.322  0.00  0.00    -0.391 N 
ATOM      4 N3   LIG A   1     -30.731 -10.941 139.572  0.00  0.00    -0.449 N 
ATOM      5 N4   LIG A   1     -29.999  -7.420 141.573  0.00  0.00    -0.393 N 
ATOM      6 N5   LIG A   1     -29.437 -10.227 142.112  0.00  0.00    -0.381 N 
ATOM      7  C   LIG A   1     -27.584  -8.599 139.335  0.00  0.00    +0.151 C 
ATOM      8  C   LIG A   1     -28.652 -10.501 138.552  0.00  0.00    +0.089 C 
ATOM      9  C   LIG A   1     -33.042  -9.106 142.177  0.00  0.00    +0.154 C 
ATOM     10  C   LIG A   1     -32.691 -10.993 140.882  0.00  0.00    +0.106 C 
ATOM     11  C   LIG A   1     -29.825 -11.382 138.680  0.00  0.00    +0.085 C 
ATOM     12  C   LIG A   1     -31.831 -11.648 139.884  0.00  0.00    +0.100 C 
ATOM     13  C   LIG A   1     -29.757  -6.273 140.958  0.00  0.00    +0.163 C 
ATOM     14  C   LIG A   1     -30.073  -7.400 142.936  0.00  0.00    +0.219 C 
ATOM     15  C   LIG A   1     -28.745 -11.339 141.923  0.00  0.00    +0.190 C 
ATOM     16  C   LIG A   1     -29.583  -9.776 143.391  0.00  0.00    +0.225 C 
ATOM     17  C   LIG A   1     -26.505  -8.807 138.494  0.00  0.00    +0.009 C 
ATOM     18  C   LIG A   1     -27.602 -10.765 137.687  0.00  0.00    +0.024 C 
ATOM     19  C   LIG A   1     -34.242  -9.603 142.653  0.00  0.00    +0.021 C 
ATOM     20  C   LIG A   1     -33.880 -11.551 141.329  0.00  0.00    +0.033 C 
ATOM     21  C   LIG A   1     -30.027 -12.586 138.024  0.00  0.00    +0.033 C 
ATOM     22  C   LIG A   1     -32.074 -12.863 139.258  0.00  0.00    +0.026 C 
ATOM     23  C   LIG A   1     -29.648  -5.035 141.604  0.00  0.00    -0.013 C 
ATOM     24  C   LIG A   1     -29.987  -6.238 143.664  0.00  0.00    +0.016 C 
ATOM     25  N   LIG A   1     -30.306  -8.604 143.599  0.00  0.00    -0.456 N 
ATOM     26  C   LIG A   1     -28.195 -12.110 142.954  0.00  0.00    -0.011 C 
ATOM     27  C   LIG A   1     -29.086 -10.464 144.472  0.00  0.00    +0.019 C 
ATOM     28  C   LIG A   1     -26.519  -9.904 137.650  0.00  0.00    +0.034 C 
ATOM     29  C   LIG A   1     -34.663 -10.852 142.231  0.00  0.00    +0.040 C 
ATOM     30  C   LIG A   1     -31.165 -13.323 138.319  0.00  0.00    +0.015 C 
ATOM     31  C   LIG A   1     -29.423  -3.834 140.892  0.00  0.00    +0.031 C 
ATOM     32  C   LIG A   1     -29.794  -5.011 143.015  0.00  0.00    +0.002 C 
ATOM     33  H   LIG A   1     -30.463  -8.449 144.584  0.00  0.00    +0.339 HD
ATOM     34  C   LIG A   1     -27.477 -13.303 142.697  0.00  0.00    +0.034 C 
ATOM     35  C   LIG A   1     -28.388 -11.665 144.287  0.00  0.00    +0.005 C 
ATOM     36  C   LIG A   1     -29.347  -2.650 141.570  0.00  0.00    +0.031 C 
ATOM     37  C   LIG A   1     -29.708  -3.770 143.689  0.00  0.00    +0.023 C 
ATOM     38  C   LIG A   1     -26.967 -14.021 143.743  0.00  0.00    +0.030 C 
ATOM     39  C   LIG A   1     -27.845 -12.430 145.347  0.00  0.00    +0.025 C 
ATOM     40  C   LIG A   1     -29.492  -2.622 142.977  0.00  0.00    +0.043 C 
ATOM     41  C   LIG A   1     -27.153 -13.578 145.072  0.00  0.00    +0.046 C 
ENDROOT
BRANCH   1  42
ATOM     42  S   LIG A   1     -31.456  -7.933 138.799  0.00  0.00    +0.033 S 
ATOM     43  C   LIG A   1     -32.930  -8.780 138.198  0.00  0.00    +0.068 C 
BRANCH   42  44
ATOM     44  C   LIG A   1     -32.200  -6.427 139.503  0.00  0.00    +0.037 C 
BRANCH   44  45
ATOM     45  C   LIG A   1     -32.442  -6.492 141.001  0.00  0.00    +0.146 C 
BRANCH   45  47
ATOM     46  H   LIG A   1     -32.668  -5.149 142.392  0.00  0.00    +0.342 HD
ATOM     47  O   LIG A   1     -32.011  -5.347 141.714  0.00  0.00    -0.432 OA
ENDBRANCH   45  47
ENDBRANCH   44  45
ENDBRANCH   42  44
ENDBRANCH   1  42
TORSDOF 4
