# Supplementary material for: Toward the Treatment of Glioblastoma Tumors Using Photoactivated Chemotherapy: In Vitro Evaluation of Efficacy and Safety
Source: ACS Pharmacol Transl Sci. 2025 Jan 30;8(2):484–98. doi: 10.1021/acsptsci.4c00600 (PMC11833736; doi:10.1021/acsptsci.4c00600)
Supplement: Supplementary file 2 — pt4c00600_si_002.zip [file pt4c00600_si_002.zip › docked_poses_of_figures/Figure_S5_hmte_7WC4/ru_hmte_10.pdbqt]

ROOT
ATOM      1 RU   LIG A   1     -14.766  -0.716 132.798  0.00  0.00    +0.941 Ru
ATOM      2 N1   LIG A   1     -13.119   0.305 132.005  0.00  0.00    -0.406 N 
ATOM      3 N2   LIG A   1     -16.796  -1.216 133.115  0.00  0.00    -0.391 N 
ATOM      4 N3   LIG A   1     -15.673   0.668 131.716  0.00  0.00    -0.449 N 
ATOM      5 N4   LIG A   1     -13.791  -2.256 133.917  0.00  0.00    -0.393 N 
ATOM      6 N5   LIG A   1     -14.720  -2.056 131.163  0.00  0.00    -0.381 N 
ATOM      7  C   LIG A   1     -11.819   0.038 132.161  0.00  0.00    +0.151 C 
ATOM      8  C   LIG A   1     -13.475   1.380 131.248  0.00  0.00    +0.089 C 
ATOM      9  C   LIG A   1     -17.320  -2.163 133.899  0.00  0.00    +0.154 C 
ATOM     10  C   LIG A   1     -17.644  -0.436 132.391  0.00  0.00    +0.106 C 
ATOM     11  C   LIG A   1     -14.922   1.578 131.068  0.00  0.00    +0.085 C 
ATOM     12  C   LIG A   1     -17.012   0.638 131.608  0.00  0.00    +0.100 C 
ATOM     13  C   LIG A   1     -12.927  -1.992 134.885  0.00  0.00    +0.163 C 
ATOM     14  C   LIG A   1     -14.112  -3.564 133.699  0.00  0.00    +0.219 C 
ATOM     15  C   LIG A   1     -14.605  -1.624 129.917  0.00  0.00    +0.190 C 
ATOM     16  C   LIG A   1     -14.885  -3.395 131.361  0.00  0.00    +0.225 C 
ATOM     17  C   LIG A   1     -10.821   0.825 131.613  0.00  0.00    +0.009 C 
ATOM     18  C   LIG A   1     -12.523   2.206 130.673  0.00  0.00    +0.024 C 
ATOM     19  C   LIG A   1     -18.681  -2.399 133.986  0.00  0.00    +0.021 C 
ATOM     20  C   LIG A   1     -19.017  -0.629 132.427  0.00  0.00    +0.033 C 
ATOM     21  C   LIG A   1     -15.530   2.548 130.285  0.00  0.00    +0.033 C 
ATOM     22  C   LIG A   1     -17.667   1.584 130.830  0.00  0.00    +0.026 C 
ATOM     23  C   LIG A   1     -12.382  -2.953 135.744  0.00  0.00    -0.013 C 
ATOM     24  C   LIG A   1     -13.638  -4.583 134.490  0.00  0.00    +0.016 C 
ATOM     25  N   LIG A   1     -15.003  -3.860 132.669  0.00  0.00    -0.456 N 
ATOM     26  C   LIG A   1     -14.691  -2.446 128.787  0.00  0.00    -0.011 C 
ATOM     27  C   LIG A   1     -14.989  -4.284 130.318  0.00  0.00    +0.019 C 
ATOM     28  C   LIG A   1     -11.179   1.932 130.864  0.00  0.00    +0.034 C 
ATOM     29  C   LIG A   1     -19.544  -1.627 133.228  0.00  0.00    +0.040 C 
ATOM     30  C   LIG A   1     -16.913   2.545 130.175  0.00  0.00    +0.015 C 
ATOM     31  C   LIG A   1     -11.488  -2.610 136.785  0.00  0.00    +0.031 C 
ATOM     32  C   LIG A   1     -12.772  -4.304 135.557  0.00  0.00    +0.002 C 
ATOM     33  H   LIG A   1     -15.259  -4.836 132.683  0.00  0.00    +0.339 HD
ATOM     34  C   LIG A   1     -14.577  -1.930 127.474  0.00  0.00    +0.034 C 
ATOM     35  C   LIG A   1     -14.910  -3.832 128.993  0.00  0.00    +0.005 C 
ATOM     36  C   LIG A   1     -11.004  -3.586 137.610  0.00  0.00    +0.031 C 
ATOM     37  C   LIG A   1     -12.251  -5.293 136.425  0.00  0.00    +0.023 C 
ATOM     38  C   LIG A   1     -14.677  -2.776 126.405  0.00  0.00    +0.030 C 
ATOM     39  C   LIG A   1     -15.006  -4.683 127.866  0.00  0.00    +0.025 C 
ATOM     40  C   LIG A   1     -11.390  -4.933 137.426  0.00  0.00    +0.043 C 
ATOM     41  C   LIG A   1     -14.890  -4.159 126.608  0.00  0.00    +0.046 C 
ENDROOT
BRANCH   1  42
ATOM     42  S   LIG A   1     -14.745   0.651 134.766  0.00  0.00    +0.033 S 
ATOM     43  C   LIG A   1     -15.293   2.323 134.371  0.00  0.00    +0.068 C 
BRANCH   42  44
ATOM     44  C   LIG A   1     -16.054   0.136 135.923  0.00  0.00    +0.037 C 
BRANCH   44  45
ATOM     45  C   LIG A   1     -15.589  -0.823 137.004  0.00  0.00    +0.146 C 
BRANCH   45  47
ATOM     46  H   LIG A   1     -15.336  -0.195 138.831  0.00  0.00    +0.342 HD
ATOM     47  O   LIG A   1     -16.074  -0.523 138.302  0.00  0.00    -0.432 OA
ENDBRANCH   45  47
ENDBRANCH   44  45
ENDBRANCH   42  44
ENDBRANCH   1  42
TORSDOF 4
