# Supplementary material for: Toward the Treatment of Glioblastoma Tumors Using Photoactivated Chemotherapy: In Vitro Evaluation of Efficacy and Safety
Source: ACS Pharmacol Transl Sci. 2025 Jan 30;8(2):484–98. doi: 10.1021/acsptsci.4c00600 (PMC11833736; doi:10.1021/acsptsci.4c00600)
Supplement: Supplementary file 2 — pt4c00600_si_002.zip [file pt4c00600_si_002.zip › docked_poses_of_figures/Figure_5_aqua_7EOR/ru_water_5.pdbqt]

ROOT
ATOM      1  C   LIG A   1     137.496 124.325 119.516  0.00  0.00    +0.079 C 
ATOM      2  C   LIG A   1     137.645 124.717 120.866  0.00  0.00    +0.063 C 
ATOM      3  C   LIG A   1     138.561 123.865 118.790  0.00  0.00    +0.044 C 
ATOM      4  C   LIG A   1     138.867 124.644 121.475  0.00  0.00    +0.044 C 
ATOM      5  C   LIG A   1     139.838 123.781 119.392  0.00  0.00    +0.012 C 
ATOM      6  C   LIG A   1     139.985 124.175 120.747  0.00  0.00    -0.008 C 
ATOM      7  C   LIG A   1     140.979 123.299 118.734  0.00  0.00    +0.041 C 
ATOM      8  C   LIG A   1     141.263 124.101 121.313  0.00  0.00    +0.189 C 
ATOM      9  C   LIG A   1     142.188 123.261 119.385  0.00  0.00    +0.217 C 
ATOM     10 N1   LIG A   1     142.347 123.701 120.667  0.00  0.00    -0.407 N 
ATOM     11 N2   LIG A   1     143.317 122.815 118.698  0.00  0.00    -0.454 N 
ATOM     12 RU   LIG A   1     144.305 123.839 121.514  0.00  0.00    +1.033 Ru
ATOM     13  H   LIG A   1     143.994 124.446 121.825  0.00  0.00     0.000 DD
ATOM     14  H   LIG A   1     143.102 122.634 117.729  0.00  0.00    +0.348 HD
ATOM     15  C   LIG A   1     144.224 121.879 119.188  0.00  0.00    +0.222 C 
ATOM     16 N3   LIG A   1     144.068 122.698 123.254  0.00  0.00    -0.385 N 
ATOM     17 N4   LIG A   1     145.301 124.977 120.036  0.00  0.00    -0.379 N 
ATOM     18 N5   LIG A   1     146.134 123.918 122.263  0.00  0.00    -0.411 N 
ATOM     19 N6   LIG A   1     144.757 122.082 120.427  0.00  0.00    -0.390 N 
ATOM     20  C   LIG A   1     144.590 120.816 118.398  0.00  0.00    +0.046 C 
ATOM     21  C   LIG A   1     142.980 122.057 123.688  0.00  0.00    +0.198 C 
ATOM     22  C   LIG A   1     145.198 122.645 124.012  0.00  0.00    +0.122 C 
ATOM     23  C   LIG A   1     144.806 125.551 118.937  0.00  0.00    +0.193 C 
ATOM     24  C   LIG A   1     146.633 125.107 120.289  0.00  0.00    +0.125 C 
ATOM     25  C   LIG A   1     146.377 123.321 123.444  0.00  0.00    +0.127 C 
ATOM     26  C   LIG A   1     147.104 124.519 121.553  0.00  0.00    +0.134 C 
ATOM     27  C   LIG A   1     145.615 121.186 120.886  0.00  0.00    +0.187 C 
ATOM     28  C   LIG A   1     145.530 119.883 118.858  0.00  0.00    +0.013 A 
ATOM     29  C   LIG A   1     142.943 121.369 124.888  0.00  0.00    +0.084 C 
ATOM     30  C   LIG A   1     145.226 121.972 125.223  0.00  0.00    +0.072 C 
ATOM     31  C   LIG A   1     145.590 126.248 118.034  0.00  0.00    +0.081 C 
ATOM     32  C   LIG A   1     147.473 125.784 119.418  0.00  0.00    +0.071 C 
ATOM     33  C   LIG A   1     147.654 123.343 123.983  0.00  0.00    +0.075 C 
ATOM     34  C   LIG A   1     148.400 124.562 122.047  0.00  0.00    +0.079 C 
ATOM     35  C   LIG A   1     146.049 120.067 120.164  0.00  0.00    -0.007 A 
ATOM     36  C   LIG A   1     145.957 118.763 118.105  0.00  0.00    +0.047 A 
ATOM     37  C   LIG A   1     144.082 121.333 125.672  0.00  0.00    +0.106 C 
ATOM     38  C   LIG A   1     146.949 126.357 118.272  0.00  0.00    +0.107 C 
ATOM     39  C   LIG A   1     148.665 123.974 123.274  0.00  0.00    +0.101 C 
ATOM     40  C   LIG A   1     146.983 119.147 120.697  0.00  0.00    +0.040 A 
ATOM     41  C   LIG A   1     146.859 117.886 118.644  0.00  0.00    +0.080 A 
ATOM     42  C   LIG A   1     147.379 118.076 119.945  0.00  0.00    +0.062 A 
ENDROOT
TORSDOF 0
