# Supplementary material for: Toward the Treatment of Glioblastoma Tumors Using Photoactivated Chemotherapy: In Vitro Evaluation of Efficacy and Safety
Source: ACS Pharmacol Transl Sci. 2025 Jan 30;8(2):484–98. doi: 10.1021/acsptsci.4c00600 (PMC11833736; doi:10.1021/acsptsci.4c00600)
Supplement: Supplementary file 2 — pt4c00600_si_002.zip [file pt4c00600_si_002.zip › docked_poses_of_figures/Figure_5_aqua_7EOR/ru_water_7.pdbqt]

ROOT
ATOM      1  C   LIG A   1     137.441 124.328 119.579  0.00  0.00    +0.079 C 
ATOM      2  C   LIG A   1     137.605 124.728 120.926  0.00  0.00    +0.063 C 
ATOM      3  C   LIG A   1     138.497 123.860 118.846  0.00  0.00    +0.044 C 
ATOM      4  C   LIG A   1     138.832 124.654 121.523  0.00  0.00    +0.044 C 
ATOM      5  C   LIG A   1     139.780 123.774 119.436  0.00  0.00    +0.012 C 
ATOM      6  C   LIG A   1     139.941 124.176 120.787  0.00  0.00    -0.008 C 
ATOM      7  C   LIG A   1     140.913 123.284 118.770  0.00  0.00    +0.041 C 
ATOM      8  C   LIG A   1     141.224 124.101 121.341  0.00  0.00    +0.189 C 
ATOM      9  C   LIG A   1     142.128 123.246 119.409  0.00  0.00    +0.217 C 
ATOM     10 N1   LIG A   1     142.301 123.692 120.687  0.00  0.00    -0.407 N 
ATOM     11 N2   LIG A   1     143.248 122.792 118.715  0.00  0.00    -0.454 N 
ATOM     12 RU   LIG A   1     144.268 123.829 121.515  0.00  0.00    +1.033 Ru
ATOM     13  H   LIG A   1     143.962 124.438 121.825  0.00  0.00     0.000 DD
ATOM     14  H   LIG A   1     143.023 122.606 117.748  0.00  0.00    +0.348 HD
ATOM     15  C   LIG A   1     144.157 121.855 119.202  0.00  0.00    +0.222 C 
ATOM     16 N3   LIG A   1     144.043 122.699 123.264  0.00  0.00    -0.385 N 
ATOM     17 N4   LIG A   1     145.254 124.954 120.020  0.00  0.00    -0.379 N 
ATOM     18 N5   LIG A   1     146.104 123.905 122.246  0.00  0.00    -0.411 N 
ATOM     19 N6   LIG A   1     144.703 122.064 120.434  0.00  0.00    -0.390 N 
ATOM     20  C   LIG A   1     144.511 120.786 118.414  0.00  0.00    +0.046 C 
ATOM     21  C   LIG A   1     142.956 122.064 123.712  0.00  0.00    +0.198 C 
ATOM     22  C   LIG A   1     145.180 122.646 124.012  0.00  0.00    +0.122 C 
ATOM     23  C   LIG A   1     144.750 125.523 118.923  0.00  0.00    +0.193 C 
ATOM     24  C   LIG A   1     146.588 125.080 120.259  0.00  0.00    +0.125 C 
ATOM     25  C   LIG A   1     146.355 123.314 123.428  0.00  0.00    +0.127 C 
ATOM     26  C   LIG A   1     147.069 124.498 121.522  0.00  0.00    +0.134 C 
ATOM     27  C   LIG A   1     145.562 121.166 120.890  0.00  0.00    +0.187 C 
ATOM     28  C   LIG A   1     145.452 119.852 118.870  0.00  0.00    +0.013 A 
ATOM     29  C   LIG A   1     142.928 121.384 124.916  0.00  0.00    +0.084 C 
ATOM     30  C   LIG A   1     145.217 121.980 125.226  0.00  0.00    +0.072 C 
ATOM     31  C   LIG A   1     145.528 126.212 118.008  0.00  0.00    +0.081 C 
ATOM     32  C   LIG A   1     147.423 125.749 119.377  0.00  0.00    +0.071 C 
ATOM     33  C   LIG A   1     147.637 123.334 123.954  0.00  0.00    +0.075 C 
ATOM     34  C   LIG A   1     148.370 124.539 122.004  0.00  0.00    +0.079 C 
ATOM     35  C   LIG A   1     145.984 120.042 120.171  0.00  0.00    -0.007 A 
ATOM     36  C   LIG A   1     145.868 118.726 118.121  0.00  0.00    +0.047 A 
ATOM     37  C   LIG A   1     144.075 121.348 125.690  0.00  0.00    +0.106 C 
ATOM     38  C   LIG A   1     146.889 126.317 118.232  0.00  0.00    +0.107 C 
ATOM     39  C   LIG A   1     148.645 123.957 123.232  0.00  0.00    +0.101 C 
ATOM     40  C   LIG A   1     146.920 119.121 120.700  0.00  0.00    +0.040 A 
ATOM     41  C   LIG A   1     146.771 117.849 118.656  0.00  0.00    +0.080 A 
ATOM     42  C   LIG A   1     147.304 118.044 119.951  0.00  0.00    +0.062 A 
ENDROOT
TORSDOF 0
