# Supplementary material for: Toward the Treatment of Glioblastoma Tumors Using Photoactivated Chemotherapy: In Vitro Evaluation of Efficacy and Safety
Source: ACS Pharmacol Transl Sci. 2025 Jan 30;8(2):484–98. doi: 10.1021/acsptsci.4c00600 (PMC11833736; doi:10.1021/acsptsci.4c00600)
Supplement: Supplementary file 2 — pt4c00600_si_002.zip [file pt4c00600_si_002.zip › docked_poses_of_figures/Figure_5_aqua_7EOR/ru_water_3.pdbqt]

ROOT
ATOM      1  C   LIG A   1     137.463 124.332 119.561  0.00  0.00    +0.079 C 
ATOM      2  C   LIG A   1     137.623 124.730 120.909  0.00  0.00    +0.063 C 
ATOM      3  C   LIG A   1     138.521 123.865 118.830  0.00  0.00    +0.044 C 
ATOM      4  C   LIG A   1     138.848 124.656 121.509  0.00  0.00    +0.044 C 
ATOM      5  C   LIG A   1     139.802 123.779 119.423  0.00  0.00    +0.012 C 
ATOM      6  C   LIG A   1     139.960 124.180 120.776  0.00  0.00    -0.008 C 
ATOM      7  C   LIG A   1     140.937 123.291 118.760  0.00  0.00    +0.041 C 
ATOM      8  C   LIG A   1     141.242 124.105 121.333  0.00  0.00    +0.189 C 
ATOM      9  C   LIG A   1     142.151 123.252 119.402  0.00  0.00    +0.217 C 
ATOM     10 N1   LIG A   1     142.320 123.698 120.681  0.00  0.00    -0.407 N 
ATOM     11 N2   LIG A   1     143.273 122.800 118.710  0.00  0.00    -0.454 N 
ATOM     12 RU   LIG A   1     144.285 123.834 121.514  0.00  0.00    +1.033 Ru
ATOM     13  H   LIG A   1     143.977 124.443 121.824  0.00  0.00     0.000 DD
ATOM     14  H   LIG A   1     143.050 122.614 117.743  0.00  0.00    +0.348 HD
ATOM     15  C   LIG A   1     144.181 121.863 119.198  0.00  0.00    +0.222 C 
ATOM     16 N3   LIG A   1     144.056 122.702 123.261  0.00  0.00    -0.385 N 
ATOM     17 N4   LIG A   1     145.274 124.961 120.023  0.00  0.00    -0.379 N 
ATOM     18 N5   LIG A   1     146.119 123.911 122.250  0.00  0.00    -0.411 N 
ATOM     19 N6   LIG A   1     144.723 122.071 120.432  0.00  0.00    -0.390 N 
ATOM     20  C   LIG A   1     144.538 120.795 118.410  0.00  0.00    +0.046 C 
ATOM     21  C   LIG A   1     142.969 122.067 123.706  0.00  0.00    +0.198 C 
ATOM     22  C   LIG A   1     145.191 122.649 124.012  0.00  0.00    +0.122 C 
ATOM     23  C   LIG A   1     144.772 125.532 118.925  0.00  0.00    +0.193 C 
ATOM     24  C   LIG A   1     146.607 125.089 120.266  0.00  0.00    +0.125 C 
ATOM     25  C   LIG A   1     146.368 123.319 123.432  0.00  0.00    +0.127 C 
ATOM     26  C   LIG A   1     147.085 124.506 121.529  0.00  0.00    +0.134 C 
ATOM     27  C   LIG A   1     145.582 121.173 120.890  0.00  0.00    +0.187 C 
ATOM     28  C   LIG A   1     145.478 119.861 118.868  0.00  0.00    +0.013 A 
ATOM     29  C   LIG A   1     142.938 121.385 124.909  0.00  0.00    +0.084 C 
ATOM     30  C   LIG A   1     145.226 121.982 125.225  0.00  0.00    +0.072 C 
ATOM     31  C   LIG A   1     145.552 126.221 118.013  0.00  0.00    +0.081 C 
ATOM     32  C   LIG A   1     147.444 125.759 119.385  0.00  0.00    +0.071 C 
ATOM     33  C   LIG A   1     147.649 123.340 123.961  0.00  0.00    +0.075 C 
ATOM     34  C   LIG A   1     148.386 124.546 122.015  0.00  0.00    +0.079 C 
ATOM     35  C   LIG A   1     146.007 120.050 120.170  0.00  0.00    -0.007 A 
ATOM     36  C   LIG A   1     145.896 118.736 118.119  0.00  0.00    +0.047 A 
ATOM     37  C   LIG A   1     144.083 121.349 125.686  0.00  0.00    +0.106 C 
ATOM     38  C   LIG A   1     146.913 126.327 118.240  0.00  0.00    +0.107 C 
ATOM     39  C   LIG A   1     148.657 123.964 123.242  0.00  0.00    +0.101 C 
ATOM     40  C   LIG A   1     146.942 119.129 120.701  0.00  0.00    +0.040 A 
ATOM     41  C   LIG A   1     146.799 117.859 118.655  0.00  0.00    +0.080 A 
ATOM     42  C   LIG A   1     147.329 118.053 119.952  0.00  0.00    +0.062 A 
ENDROOT
TORSDOF 0
