# Supplementary material for: Toward the Treatment of Glioblastoma Tumors Using Photoactivated Chemotherapy: In Vitro Evaluation of Efficacy and Safety
Source: ACS Pharmacol Transl Sci. 2025 Jan 30;8(2):484–98. doi: 10.1021/acsptsci.4c00600 (PMC11833736; doi:10.1021/acsptsci.4c00600)
Supplement: Supplementary file 2 — pt4c00600_si_002.zip [file pt4c00600_si_002.zip › docked_poses_of_figures/Figure_5_aqua_7EOR/ru_water_1.pdbqt]

ROOT
ATOM      1  C   LIG A   1     137.491 124.298 119.515  0.00  0.00    +0.079 C 
ATOM      2  C   LIG A   1     137.638 124.692 120.865  0.00  0.00    +0.063 C 
ATOM      3  C   LIG A   1     138.557 123.840 118.790  0.00  0.00    +0.044 C 
ATOM      4  C   LIG A   1     138.860 124.624 121.473  0.00  0.00    +0.044 C 
ATOM      5  C   LIG A   1     139.835 123.761 119.392  0.00  0.00    +0.012 C 
ATOM      6  C   LIG A   1     139.980 124.157 120.746  0.00  0.00    -0.008 C 
ATOM      7  C   LIG A   1     140.977 123.281 118.735  0.00  0.00    +0.041 C 
ATOM      8  C   LIG A   1     141.258 124.088 121.313  0.00  0.00    +0.189 C 
ATOM      9  C   LIG A   1     142.187 123.248 119.386  0.00  0.00    +0.217 C 
ATOM     10 N1   LIG A   1     142.344 123.690 120.667  0.00  0.00    -0.407 N 
ATOM     11 N2   LIG A   1     143.316 122.805 118.700  0.00  0.00    -0.454 N 
ATOM     12 RU   LIG A   1     144.301 123.835 121.515  0.00  0.00    +1.033 Ru
ATOM     13  H   LIG A   1     143.988 124.442 121.825  0.00  0.00     0.000 DD
ATOM     14  H   LIG A   1     143.102 122.622 117.731  0.00  0.00    +0.348 HD
ATOM     15  C   LIG A   1     144.227 121.872 119.192  0.00  0.00    +0.222 C 
ATOM     16 N3   LIG A   1     144.067 122.696 123.257  0.00  0.00    -0.385 N 
ATOM     17 N4   LIG A   1     145.294 124.975 120.036  0.00  0.00    -0.379 N 
ATOM     18 N5   LIG A   1     146.129 123.921 122.265  0.00  0.00    -0.411 N 
ATOM     19 N6   LIG A   1     144.759 122.079 120.430  0.00  0.00    -0.390 N 
ATOM     20  C   LIG A   1     144.596 120.809 118.402  0.00  0.00    +0.046 C 
ATOM     21  C   LIG A   1     142.980 122.052 123.691  0.00  0.00    +0.198 C 
ATOM     22  C   LIG A   1     145.197 122.647 124.015  0.00  0.00    +0.122 C 
ATOM     23  C   LIG A   1     144.797 125.546 118.936  0.00  0.00    +0.193 C 
ATOM     24  C   LIG A   1     146.625 125.109 120.288  0.00  0.00    +0.125 C 
ATOM     25  C   LIG A   1     146.373 123.326 123.446  0.00  0.00    +0.127 C 
ATOM     26  C   LIG A   1     147.097 124.524 121.553  0.00  0.00    +0.134 C 
ATOM     27  C   LIG A   1     145.619 121.185 120.891  0.00  0.00    +0.187 C 
ATOM     28  C   LIG A   1     145.539 119.880 118.864  0.00  0.00    +0.013 A 
ATOM     29  C   LIG A   1     142.945 121.365 124.892  0.00  0.00    +0.084 C 
ATOM     30  C   LIG A   1     145.226 121.976 125.227  0.00  0.00    +0.072 C 
ATOM     31  C   LIG A   1     145.579 126.244 118.032  0.00  0.00    +0.081 C 
ATOM     32  C   LIG A   1     147.464 125.788 119.417  0.00  0.00    +0.071 C 
ATOM     33  C   LIG A   1     147.650 123.353 123.985  0.00  0.00    +0.075 C 
ATOM     34  C   LIG A   1     148.394 124.571 122.048  0.00  0.00    +0.079 C 
ATOM     35  C   LIG A   1     146.057 120.067 120.170  0.00  0.00    -0.007 A 
ATOM     36  C   LIG A   1     145.969 118.760 118.113  0.00  0.00    +0.047 A 
ATOM     37  C   LIG A   1     144.085 121.334 125.676  0.00  0.00    +0.106 C 
ATOM     38  C   LIG A   1     146.937 126.357 118.270  0.00  0.00    +0.107 C 
ATOM     39  C   LIG A   1     148.660 123.986 123.276  0.00  0.00    +0.101 C 
ATOM     40  C   LIG A   1     146.993 119.150 120.704  0.00  0.00    +0.040 A 
ATOM     41  C   LIG A   1     146.874 117.887 118.653  0.00  0.00    +0.080 A 
ATOM     42  C   LIG A   1     147.393 118.080 119.954  0.00  0.00    +0.062 A 
ENDROOT
TORSDOF 0
