# Supplementary material for: Toward the Treatment of Glioblastoma Tumors Using Photoactivated Chemotherapy: In Vitro Evaluation of Efficacy and Safety
Source: ACS Pharmacol Transl Sci. 2025 Jan 30;8(2):484–98. doi: 10.1021/acsptsci.4c00600 (PMC11833736; doi:10.1021/acsptsci.4c00600)
Supplement: Supplementary file 2 — pt4c00600_si_002.zip [file pt4c00600_si_002.zip › docked_poses_of_figures/Figure_5_aqua_7EOR/ru_water_6.pdbqt]

ROOT
ATOM      1  C   LIG A   1     137.365 124.415 119.710  0.00  0.00    +0.079 C 
ATOM      2  C   LIG A   1     137.560 124.828 121.048  0.00  0.00    +0.063 C 
ATOM      3  C   LIG A   1     138.400 123.926 118.961  0.00  0.00    +0.044 C 
ATOM      4  C   LIG A   1     138.798 124.746 121.622  0.00  0.00    +0.044 C 
ATOM      5  C   LIG A   1     139.694 123.832 119.526  0.00  0.00    +0.012 C 
ATOM      6  C   LIG A   1     139.887 124.247 120.870  0.00  0.00    -0.008 C 
ATOM      7  C   LIG A   1     140.807 123.321 118.844  0.00  0.00    +0.041 C 
ATOM      8  C   LIG A   1     141.180 124.163 121.399  0.00  0.00    +0.189 C 
ATOM      9  C   LIG A   1     142.034 123.275 119.459  0.00  0.00    +0.217 C 
ATOM     10 N1   LIG A   1     142.238 123.734 120.728  0.00  0.00    -0.407 N 
ATOM     11 N2   LIG A   1     143.135 122.800 118.748  0.00  0.00    -0.454 N 
ATOM     12 RU   LIG A   1     144.222 123.856 121.515  0.00  0.00    +1.033 Ru
ATOM     13  H   LIG A   1     143.930 124.473 121.824  0.00  0.00     0.000 DD
ATOM     14  H   LIG A   1     142.888 122.606 117.788  0.00  0.00    +0.348 HD
ATOM     15  C   LIG A   1     144.042 121.858 119.227  0.00  0.00    +0.222 C 
ATOM     16 N3   LIG A   1     144.019 122.749 123.281  0.00  0.00    -0.385 N 
ATOM     17 N4   LIG A   1     145.191 124.953 119.988  0.00  0.00    -0.379 N 
ATOM     18 N5   LIG A   1     146.073 123.919 122.208  0.00  0.00    -0.411 N 
ATOM     19 N6   LIG A   1     144.615 122.074 120.445  0.00  0.00    -0.390 N 
ATOM     20  C   LIG A   1     144.368 120.776 118.444  0.00  0.00    +0.046 C 
ATOM     21  C   LIG A   1     142.935 122.132 123.757  0.00  0.00    +0.198 C 
ATOM     22  C   LIG A   1     145.171 122.691 124.006  0.00  0.00    +0.122 C 
ATOM     23  C   LIG A   1     144.672 125.516 118.894  0.00  0.00    +0.193 C 
ATOM     24  C   LIG A   1     146.531 125.066 120.199  0.00  0.00    +0.125 C 
ATOM     25  C   LIG A   1     146.342 123.338 123.392  0.00  0.00    +0.127 C 
ATOM     26  C   LIG A   1     147.031 124.493 121.459  0.00  0.00    +0.134 C 
ATOM     27  C   LIG A   1     145.473 121.172 120.895  0.00  0.00    +0.187 C 
ATOM     28  C   LIG A   1     145.307 119.837 118.893  0.00  0.00    +0.013 A 
ATOM     29  C   LIG A   1     142.923 121.465 124.970  0.00  0.00    +0.084 C 
ATOM     30  C   LIG A   1     145.224 122.038 125.227  0.00  0.00    +0.072 C 
ATOM     31  C   LIG A   1     145.439 126.185 117.957  0.00  0.00    +0.081 C 
ATOM     32  C   LIG A   1     147.356 125.715 119.292  0.00  0.00    +0.071 C 
ATOM     33  C   LIG A   1     147.634 123.349 123.892  0.00  0.00    +0.075 C 
ATOM     34  C   LIG A   1     148.342 124.523 121.914  0.00  0.00    +0.079 C 
ATOM     35  C   LIG A   1     145.868 120.035 120.180  0.00  0.00    -0.007 A 
ATOM     36  C   LIG A   1     145.694 118.697 118.148  0.00  0.00    +0.047 A 
ATOM     37  C   LIG A   1     144.085 121.425 125.721  0.00  0.00    +0.106 C 
ATOM     38  C   LIG A   1     146.806 126.277 118.153  0.00  0.00    +0.107 C 
ATOM     39  C   LIG A   1     148.634 123.952 123.143  0.00  0.00    +0.101 C 
ATOM     40  C   LIG A   1     146.803 119.109 120.701  0.00  0.00    +0.040 A 
ATOM     41  C   LIG A   1     146.599 117.816 118.675  0.00  0.00    +0.080 A 
ATOM     42  C   LIG A   1     147.159 118.020 119.957  0.00  0.00    +0.062 A 
ENDROOT
TORSDOF 0
