# Supplementary material for: Toward the Treatment of Glioblastoma Tumors Using Photoactivated Chemotherapy: In Vitro Evaluation of Efficacy and Safety
Source: ACS Pharmacol Transl Sci. 2025 Jan 30;8(2):484–98. doi: 10.1021/acsptsci.4c00600 (PMC11833736; doi:10.1021/acsptsci.4c00600)
Supplement: Supplementary file 2 — pt4c00600_si_002.zip [file pt4c00600_si_002.zip › docked_poses_of_figures/Figure_5_aqua_7EOR/ru_water_10.pdbqt]

ROOT
ATOM      1  C   LIG A   1     137.443 124.325 119.585  0.00  0.00    +0.079 C 
ATOM      2  C   LIG A   1     137.608 124.727 120.931  0.00  0.00    +0.063 C 
ATOM      3  C   LIG A   1     138.499 123.857 118.851  0.00  0.00    +0.044 C 
ATOM      4  C   LIG A   1     138.835 124.654 121.527  0.00  0.00    +0.044 C 
ATOM      5  C   LIG A   1     139.782 123.773 119.440  0.00  0.00    +0.012 C 
ATOM      6  C   LIG A   1     139.944 124.175 120.791  0.00  0.00    -0.008 C 
ATOM      7  C   LIG A   1     140.914 123.283 118.774  0.00  0.00    +0.041 C 
ATOM      8  C   LIG A   1     141.228 124.101 121.344  0.00  0.00    +0.189 C 
ATOM      9  C   LIG A   1     142.130 123.245 119.412  0.00  0.00    +0.217 C 
ATOM     10 N1   LIG A   1     142.304 123.693 120.689  0.00  0.00    -0.407 N 
ATOM     11 N2   LIG A   1     143.250 122.791 118.717  0.00  0.00    -0.454 N 
ATOM     12 RU   LIG A   1     144.271 123.831 121.515  0.00  0.00    +1.033 Ru
ATOM     13  H   LIG A   1     143.965 124.440 121.825  0.00  0.00     0.000 DD
ATOM     14  H   LIG A   1     143.024 122.604 117.751  0.00  0.00    +0.348 HD
ATOM     15  C   LIG A   1     144.159 121.855 119.204  0.00  0.00    +0.222 C 
ATOM     16 N3   LIG A   1     144.048 122.702 123.266  0.00  0.00    -0.385 N 
ATOM     17 N4   LIG A   1     145.256 124.955 120.019  0.00  0.00    -0.379 N 
ATOM     18 N5   LIG A   1     146.108 123.909 122.245  0.00  0.00    -0.411 N 
ATOM     19 N6   LIG A   1     144.706 122.065 120.435  0.00  0.00    -0.390 N 
ATOM     20  C   LIG A   1     144.514 120.785 118.417  0.00  0.00    +0.046 C 
ATOM     21  C   LIG A   1     142.962 122.068 123.715  0.00  0.00    +0.198 C 
ATOM     22  C   LIG A   1     145.186 122.650 124.012  0.00  0.00    +0.122 C 
ATOM     23  C   LIG A   1     144.751 125.523 118.921  0.00  0.00    +0.193 C 
ATOM     24  C   LIG A   1     146.590 125.082 120.257  0.00  0.00    +0.125 C 
ATOM     25  C   LIG A   1     146.361 123.318 123.427  0.00  0.00    +0.127 C 
ATOM     26  C   LIG A   1     147.072 124.502 121.520  0.00  0.00    +0.134 C 
ATOM     27  C   LIG A   1     145.566 121.168 120.892  0.00  0.00    +0.187 C 
ATOM     28  C   LIG A   1     145.455 119.852 118.873  0.00  0.00    +0.013 A 
ATOM     29  C   LIG A   1     142.936 121.388 124.920  0.00  0.00    +0.084 C 
ATOM     30  C   LIG A   1     145.224 121.986 125.227  0.00  0.00    +0.072 C 
ATOM     31  C   LIG A   1     145.527 126.211 118.005  0.00  0.00    +0.081 C 
ATOM     32  C   LIG A   1     147.424 125.751 119.373  0.00  0.00    +0.071 C 
ATOM     33  C   LIG A   1     147.643 123.340 123.953  0.00  0.00    +0.075 C 
ATOM     34  C   LIG A   1     148.374 124.543 122.001  0.00  0.00    +0.079 C 
ATOM     35  C   LIG A   1     145.989 120.044 120.173  0.00  0.00    -0.007 A 
ATOM     36  C   LIG A   1     145.871 118.725 118.124  0.00  0.00    +0.047 A 
ATOM     37  C   LIG A   1     144.083 121.354 125.693  0.00  0.00    +0.106 C 
ATOM     38  C   LIG A   1     146.889 126.317 118.228  0.00  0.00    +0.107 C 
ATOM     39  C   LIG A   1     148.650 123.963 123.229  0.00  0.00    +0.101 C 
ATOM     40  C   LIG A   1     146.925 119.124 120.702  0.00  0.00    +0.040 A 
ATOM     41  C   LIG A   1     146.775 117.850 118.660  0.00  0.00    +0.080 A 
ATOM     42  C   LIG A   1     147.309 118.046 119.954  0.00  0.00    +0.062 A 
ENDROOT
TORSDOF 0
