# Supplementary material for: Toward the Treatment of Glioblastoma Tumors Using Photoactivated Chemotherapy: In Vitro Evaluation of Efficacy and Safety
Source: ACS Pharmacol Transl Sci. 2025 Jan 30;8(2):484–98. doi: 10.1021/acsptsci.4c00600 (PMC11833736; doi:10.1021/acsptsci.4c00600)
Supplement: Supplementary file 2 — pt4c00600_si_002.zip [file pt4c00600_si_002.zip › docked_poses_of_figures/Figure_5_aqua_7EOR/ru_water_4.pdbqt]

ROOT
ATOM      1  C   LIG A   1     137.480 124.339 119.548  0.00  0.00    +0.079 C 
ATOM      2  C   LIG A   1     137.637 124.736 120.897  0.00  0.00    +0.063 C 
ATOM      3  C   LIG A   1     138.538 123.873 118.819  0.00  0.00    +0.044 C 
ATOM      4  C   LIG A   1     138.861 124.658 121.499  0.00  0.00    +0.044 C 
ATOM      5  C   LIG A   1     139.818 123.784 119.415  0.00  0.00    +0.012 C 
ATOM      6  C   LIG A   1     139.973 124.181 120.768  0.00  0.00    -0.008 C 
ATOM      7  C   LIG A   1     140.954 123.295 118.753  0.00  0.00    +0.041 C 
ATOM      8  C   LIG A   1     141.254 124.104 121.328  0.00  0.00    +0.189 C 
ATOM      9  C   LIG A   1     142.166 123.253 119.398  0.00  0.00    +0.217 C 
ATOM     10 N1   LIG A   1     142.333 123.696 120.677  0.00  0.00    -0.407 N 
ATOM     11 N2   LIG A   1     143.289 122.800 118.707  0.00  0.00    -0.454 N 
ATOM     12 RU   LIG A   1     144.296 123.828 121.515  0.00  0.00    +1.033 Ru
ATOM     13  H   LIG A   1     143.989 124.437 121.826  0.00  0.00     0.000 DD
ATOM     14  H   LIG A   1     143.068 122.617 117.739  0.00  0.00    +0.348 HD
ATOM     15  C   LIG A   1     144.194 121.861 119.196  0.00  0.00    +0.222 C 
ATOM     16 N3   LIG A   1     144.062 122.693 123.260  0.00  0.00    -0.385 N 
ATOM     17 N4   LIG A   1     145.290 124.957 120.029  0.00  0.00    -0.379 N 
ATOM     18 N5   LIG A   1     146.128 123.901 122.255  0.00  0.00    -0.411 N 
ATOM     19 N6   LIG A   1     144.734 122.066 120.431  0.00  0.00    -0.390 N 
ATOM     20  C   LIG A   1     144.552 120.794 118.407  0.00  0.00    +0.046 C 
ATOM     21  C   LIG A   1     142.972 122.059 123.701  0.00  0.00    +0.198 C 
ATOM     22  C   LIG A   1     145.195 122.637 124.013  0.00  0.00    +0.122 C 
ATOM     23  C   LIG A   1     144.792 125.530 118.930  0.00  0.00    +0.193 C 
ATOM     24  C   LIG A   1     146.623 125.081 120.274  0.00  0.00    +0.125 C 
ATOM     25  C   LIG A   1     146.374 123.306 123.437  0.00  0.00    +0.127 C 
ATOM     26  C   LIG A   1     147.098 124.495 121.538  0.00  0.00    +0.134 C 
ATOM     27  C   LIG A   1     145.590 121.166 120.889  0.00  0.00    +0.187 C 
ATOM     28  C   LIG A   1     145.489 119.858 118.865  0.00  0.00    +0.013 A 
ATOM     29  C   LIG A   1     142.938 121.375 124.903  0.00  0.00    +0.084 C 
ATOM     30  C   LIG A   1     145.226 121.968 125.226  0.00  0.00    +0.072 C 
ATOM     31  C   LIG A   1     145.575 126.220 118.021  0.00  0.00    +0.081 C 
ATOM     32  C   LIG A   1     147.463 125.752 119.397  0.00  0.00    +0.071 C 
ATOM     33  C   LIG A   1     147.654 123.324 123.969  0.00  0.00    +0.075 C 
ATOM     34  C   LIG A   1     148.397 124.533 122.026  0.00  0.00    +0.079 C 
ATOM     35  C   LIG A   1     146.016 120.044 120.168  0.00  0.00    -0.007 A 
ATOM     36  C   LIG A   1     145.907 118.733 118.114  0.00  0.00    +0.047 A 
ATOM     37  C   LIG A   1     144.081 121.336 125.682  0.00  0.00    +0.106 C 
ATOM     38  C   LIG A   1     146.935 126.323 118.252  0.00  0.00    +0.107 C 
ATOM     39  C   LIG A   1     148.665 123.948 123.253  0.00  0.00    +0.101 C 
ATOM     40  C   LIG A   1     146.947 119.121 120.700  0.00  0.00    +0.040 A 
ATOM     41  C   LIG A   1     146.808 117.854 118.652  0.00  0.00    +0.080 A 
ATOM     42  C   LIG A   1     147.335 118.046 119.949  0.00  0.00    +0.062 A 
ENDROOT
TORSDOF 0
