# Supplementary material for: Toward the Treatment of Glioblastoma Tumors Using Photoactivated Chemotherapy: In Vitro Evaluation of Efficacy and Safety
Source: ACS Pharmacol Transl Sci. 2025 Jan 30;8(2):484–98. doi: 10.1021/acsptsci.4c00600 (PMC11833736; doi:10.1021/acsptsci.4c00600)
Supplement: Supplementary file 2 — pt4c00600_si_002.zip [file pt4c00600_si_002.zip › docked_poses_of_figures/Figure_5_aqua_7EOR/ru_water_2.pdbqt]

ROOT
ATOM      1  C   LIG A   1     137.485 124.286 119.515  0.00  0.00    +0.079 C 
ATOM      2  C   LIG A   1     137.632 124.682 120.864  0.00  0.00    +0.063 C 
ATOM      3  C   LIG A   1     138.551 123.829 118.790  0.00  0.00    +0.044 C 
ATOM      4  C   LIG A   1     138.854 124.615 121.473  0.00  0.00    +0.044 C 
ATOM      5  C   LIG A   1     139.829 123.750 119.392  0.00  0.00    +0.012 C 
ATOM      6  C   LIG A   1     139.974 124.148 120.746  0.00  0.00    -0.008 C 
ATOM      7  C   LIG A   1     140.972 123.271 118.735  0.00  0.00    +0.041 C 
ATOM      8  C   LIG A   1     141.252 124.080 121.312  0.00  0.00    +0.189 C 
ATOM      9  C   LIG A   1     142.181 123.240 119.386  0.00  0.00    +0.217 C 
ATOM     10 N1   LIG A   1     142.338 123.682 120.667  0.00  0.00    -0.407 N 
ATOM     11 N2   LIG A   1     143.311 122.797 118.701  0.00  0.00    -0.454 N 
ATOM     12 RU   LIG A   1     144.296 123.830 121.515  0.00  0.00    +1.033 Ru
ATOM     13  H   LIG A   1     143.982 124.436 121.824  0.00  0.00     0.000 DD
ATOM     14  H   LIG A   1     143.097 122.613 117.732  0.00  0.00    +0.348 HD
ATOM     15  C   LIG A   1     144.222 121.865 119.193  0.00  0.00    +0.222 C 
ATOM     16 N3   LIG A   1     144.062 122.692 123.257  0.00  0.00    -0.385 N 
ATOM     17 N4   LIG A   1     145.288 124.969 120.034  0.00  0.00    -0.379 N 
ATOM     18 N5   LIG A   1     146.124 123.918 122.264  0.00  0.00    -0.411 N 
ATOM     19 N6   LIG A   1     144.754 122.073 120.431  0.00  0.00    -0.390 N 
ATOM     20  C   LIG A   1     144.593 120.801 118.405  0.00  0.00    +0.046 C 
ATOM     21  C   LIG A   1     142.976 122.048 123.692  0.00  0.00    +0.198 C 
ATOM     22  C   LIG A   1     145.193 122.645 124.016  0.00  0.00    +0.122 C 
ATOM     23  C   LIG A   1     144.790 125.538 118.934  0.00  0.00    +0.193 C 
ATOM     24  C   LIG A   1     146.618 125.104 120.287  0.00  0.00    +0.125 C 
ATOM     25  C   LIG A   1     146.368 123.324 123.446  0.00  0.00    +0.127 C 
ATOM     26  C   LIG A   1     147.091 124.521 121.552  0.00  0.00    +0.134 C 
ATOM     27  C   LIG A   1     145.616 121.180 120.893  0.00  0.00    +0.187 C 
ATOM     28  C   LIG A   1     145.536 119.873 118.867  0.00  0.00    +0.013 A 
ATOM     29  C   LIG A   1     142.942 121.362 124.894  0.00  0.00    +0.084 C 
ATOM     30  C   LIG A   1     145.223 121.975 125.228  0.00  0.00    +0.072 C 
ATOM     31  C   LIG A   1     145.571 126.236 118.029  0.00  0.00    +0.081 C 
ATOM     32  C   LIG A   1     147.457 125.783 119.415  0.00  0.00    +0.071 C 
ATOM     33  C   LIG A   1     147.645 123.352 123.985  0.00  0.00    +0.075 C 
ATOM     34  C   LIG A   1     148.388 124.569 122.047  0.00  0.00    +0.079 C 
ATOM     35  C   LIG A   1     146.054 120.062 120.173  0.00  0.00    -0.007 A 
ATOM     36  C   LIG A   1     145.967 118.753 118.117  0.00  0.00    +0.047 A 
ATOM     37  C   LIG A   1     144.082 121.332 125.678  0.00  0.00    +0.106 C 
ATOM     38  C   LIG A   1     146.930 126.351 118.267  0.00  0.00    +0.107 C 
ATOM     39  C   LIG A   1     148.655 123.985 123.275  0.00  0.00    +0.101 C 
ATOM     40  C   LIG A   1     146.991 119.146 120.708  0.00  0.00    +0.040 A 
ATOM     41  C   LIG A   1     146.872 117.881 118.658  0.00  0.00    +0.080 A 
ATOM     42  C   LIG A   1     147.391 118.075 119.959  0.00  0.00    +0.062 A 
ENDROOT
TORSDOF 0
