# Supplementary material for: Toward the Treatment of Glioblastoma Tumors Using Photoactivated Chemotherapy: In Vitro Evaluation of Efficacy and Safety
Source: ACS Pharmacol Transl Sci. 2025 Jan 30;8(2):484–98. doi: 10.1021/acsptsci.4c00600 (PMC11833736; doi:10.1021/acsptsci.4c00600)
Supplement: Supplementary file 2 — pt4c00600_si_002.zip [file pt4c00600_si_002.zip › docked_poses_of_figures/Figure_5_aqua_7EOR/clean_7eor.pdb]

ATOM      1  N   LEU A  34     170.195 181.013 173.151  1.00166.35           N  
ATOM      2  CA  LEU A  34     171.530 181.092 173.734  1.00166.35           C  
ATOM      3  C   LEU A  34     171.836 179.858 174.574  1.00166.35           C  
ATOM      4  O   LEU A  34     172.241 178.821 174.049  1.00166.35           O  
ATOM      5  CB  LEU A  34     171.670 182.355 174.586  1.00166.35           C  
ATOM      6  CG  LEU A  34     171.518 183.689 173.855  1.00166.35           C  
ATOM      7  CD1 LEU A  34     171.665 184.852 174.824  1.00166.35           C  
ATOM      8  CD2 LEU A  34     172.531 183.797 172.727  1.00166.35           C  
ATOM      9  H   LEU A  34     170.027 181.812 172.570  1.00  0.00           H  
ATOM     10  HA  LEU A  34     172.204 181.143 172.987  1.00  0.00           H  
ATOM     11  HB2 LEU A  34     170.969 182.323 175.296  1.00  0.00           H  
ATOM     12  HB3 LEU A  34     172.576 182.344 175.001  1.00  0.00           H  
ATOM     13  HG  LEU A  34     170.614 183.724 173.428  1.00  0.00           H  
ATOM     14 HD11 LEU A  34     172.569 184.819 175.252  1.00  0.00           H  
ATOM     15 HD12 LEU A  34     171.563 185.715 174.329  1.00  0.00           H  
ATOM     16 HD13 LEU A  34     170.960 184.789 175.532  1.00  0.00           H  
ATOM     17 HD21 LEU A  34     172.387 183.052 172.074  1.00  0.00           H  
ATOM     18 HD22 LEU A  34     172.419 184.675 172.258  1.00  0.00           H  
ATOM     19 HD23 LEU A  34     173.458 183.736 173.101  1.00  0.00           H  
ATOM     20  H2  LEU A  34     170.112 180.183 172.595  1.00  0.00           H  
ATOM     21  H3  LEU A  34     169.505 180.988 173.877  1.00  0.00           H  
ATOM     22  N   ASN A  35     171.640 179.978 175.885  1.00169.70           N  
ATOM     23  CA  ASN A  35     171.912 178.881 176.804  1.00169.70           C  
ATOM     24  C   ASN A  35     170.750 177.895 176.780  1.00169.70           C  
ATOM     25  O   ASN A  35     169.590 178.288 176.944  1.00169.70           O  
ATOM     26  CB  ASN A  35     172.139 179.416 178.216  1.00169.70           C  
ATOM     27  CG  ASN A  35     173.179 180.518 178.261  1.00169.70           C  
ATOM     28  OD1 ASN A  35     174.029 180.622 177.377  1.00169.70           O  
ATOM     29  ND2 ASN A  35     173.116 181.349 179.296  1.00169.70           N  
ATOM     30  H   ASN A  35     171.283 180.905 176.188  1.00  0.00           H  
ATOM     31  HA  ASN A  35     172.716 178.395 176.459  1.00  0.00           H  
ATOM     32  HB2 ASN A  35     171.277 179.779 178.559  1.00  0.00           H  
ATOM     33  HB3 ASN A  35     172.448 178.664 178.792  1.00  0.00           H  
ATOM     34 HD22 ASN A  35     172.410 181.222 179.995  1.00  0.00           H  
ATOM     35 HD21 ASN A  35     173.771 182.099 179.378  1.00  0.00           H  
ATOM     36  N   ILE A  36     171.061 176.617 176.576  1.00162.90           N  
ATOM     37  CA  ILE A  36     170.063 175.555 176.511  1.00162.90           C  
ATOM     38  C   ILE A  36     170.378 174.547 177.606  1.00162.90           C  
ATOM     39  O   ILE A  36     171.492 174.011 177.661  1.00162.90           O  
ATOM     40  CB  ILE A  36     170.039 174.876 175.133  1.00162.90           C  
ATOM     41  CG1 ILE A  36     169.867 175.916 174.024  1.00162.90           C  
ATOM     42  CG2 ILE A  36     168.933 173.833 175.073  1.00162.90           C  
ATOM     43  CD1 ILE A  36     168.607 176.744 174.151  1.00162.90           C  
ATOM     44  H   ILE A  36     172.088 176.439 176.466  1.00  0.00           H  
ATOM     45  HA  ILE A  36     169.192 175.973 176.749  1.00  0.00           H  
ATOM     46  HB  ILE A  36     170.915 174.423 174.997  1.00  0.00           H  
ATOM     47 HG12 ILE A  36     170.659 176.525 174.037  1.00  0.00           H  
ATOM     48 HG13 ILE A  36     169.849 175.436 173.147  1.00  0.00           H  
ATOM     49 HG21 ILE A  36     168.960 173.368 174.190  1.00  0.00           H  
ATOM     50 HG22 ILE A  36     169.064 173.165 175.804  1.00  0.00           H  
ATOM     51 HG23 ILE A  36     168.047 174.279 175.186  1.00  0.00           H  
ATOM     52 HD11 ILE A  36     168.620 177.236 175.020  1.00  0.00           H  
ATOM     53 HD12 ILE A  36     168.563 177.398 173.397  1.00  0.00           H  
ATOM     54 HD13 ILE A  36     167.810 176.142 174.120  1.00  0.00           H  
ATOM     55  N   ALA A  37     169.400 174.285 178.469  1.00151.99           N  
ATOM     56  CA  ALA A  37     169.571 173.340 179.562  1.00151.99           C  
ATOM     57  C   ALA A  37     168.911 172.011 179.221  1.00151.99           C  
ATOM     58  O   ALA A  37     167.810 171.973 178.664  1.00151.99           O  
ATOM     59  CB  ALA A  37     168.982 173.898 180.859  1.00151.99           C  
ATOM     60  H   ALA A  37     168.517 174.808 178.295  1.00  0.00           H  
ATOM     61  HA  ALA A  37     170.554 173.182 179.706  1.00  0.00           H  
ATOM     62  HB1 ALA A  37     169.622 173.738 181.608  1.00  0.00           H  
ATOM     63  HB2 ALA A  37     168.825 174.879 180.756  1.00  0.00           H  
ATOM     64  HB3 ALA A  37     168.117 173.439 181.053  1.00  0.00           H  
ATOM     65  N   VAL A  38     169.593 170.920 179.559  1.00145.64           N  
ATOM     66  CA  VAL A  38     169.119 169.568 179.290  1.00145.64           C  
ATOM     67  C   VAL A  38     168.909 168.860 180.620  1.00145.64           C  
ATOM     68  O   VAL A  38     169.820 168.814 181.455  1.00145.64           O  
ATOM     69  CB  VAL A  38     170.107 168.785 178.405  1.00145.64           C  
ATOM     70  CG1 VAL A  38     169.565 167.395 178.106  1.00145.64           C  
ATOM     71  CG2 VAL A  38     170.385 169.546 177.117  1.00145.64           C  
ATOM     72  H   VAL A  38     170.505 171.118 180.038  1.00  0.00           H  
ATOM     73  HA  VAL A  38     168.237 169.631 178.829  1.00  0.00           H  
ATOM     74  HB  VAL A  38     170.948 168.665 178.923  1.00  0.00           H  
ATOM     75 HG11 VAL A  38     170.326 166.753 178.009  1.00  0.00           H  
ATOM     76 HG12 VAL A  38     168.973 167.099 178.856  1.00  0.00           H  
ATOM     77 HG13 VAL A  38     169.039 167.417 177.256  1.00  0.00           H  
ATOM     78 HG21 VAL A  38     171.303 169.320 176.792  1.00  0.00           H  
ATOM     79 HG22 VAL A  38     169.710 169.285 176.427  1.00  0.00           H  
ATOM     80 HG23 VAL A  38     170.323 170.528 177.294  1.00  0.00           H  
ATOM     81  N   MET A  39     167.713 168.311 180.814  1.00148.24           N  
ATOM     82  CA  MET A  39     167.361 167.583 182.026  1.00148.24           C  
ATOM     83  C   MET A  39     167.108 166.123 181.678  1.00148.24           C  
ATOM     84  O   MET A  39     166.330 165.823 180.767  1.00148.24           O  
ATOM     85  CB  MET A  39     166.129 168.195 182.697  1.00148.24           C  
ATOM     86  CG  MET A  39     165.391 167.253 183.637  1.00148.24           C  
ATOM     87  SD  MET A  39     166.402 166.684 185.015  1.00148.24           S  
ATOM     88  CE  MET A  39     165.288 165.509 185.780  1.00148.24           C  
ATOM     89  H   MET A  39     167.045 168.448 180.018  1.00  0.00           H  
ATOM     90  HA  MET A  39     168.139 167.622 182.654  1.00  0.00           H  
ATOM     91  HB2 MET A  39     166.414 169.010 183.222  1.00  0.00           H  
ATOM     92  HB3 MET A  39     165.484 168.499 181.981  1.00  0.00           H  
ATOM     93  HG2 MET A  39     164.547 167.733 183.978  1.00  0.00           H  
ATOM     94  HG3 MET A  39     165.041 166.456 183.088  1.00  0.00           H  
ATOM     95  HE1 MET A  39     164.502 165.351 185.180  1.00  0.00           H  
ATOM     96  HE2 MET A  39     165.767 164.643 185.934  1.00  0.00           H  
ATOM     97  HE3 MET A  39     164.968 165.871 186.657  1.00  0.00           H  
ATOM     98  N   LEU A  40     167.764 165.223 182.407  1.00152.55           N  
ATOM     99  CA  LEU A  40     167.637 163.792 182.178  1.00152.55           C  
ATOM    100  C   LEU A  40     167.466 163.084 183.515  1.00152.55           C  
ATOM    101  O   LEU A  40     167.784 163.629 184.575  1.00152.55           O  
ATOM    102  CB  LEU A  40     168.853 163.227 181.430  1.00152.55           C  
ATOM    103  CG  LEU A  40     169.110 163.758 180.018  1.00152.55           C  
ATOM    104  CD1 LEU A  40     170.394 163.175 179.449  1.00152.55           C  
ATOM    105  CD2 LEU A  40     167.933 163.451 179.106  1.00152.55           C  
ATOM    106  H   LEU A  40     168.372 165.632 183.151  1.00  0.00           H  
ATOM    107  HA  LEU A  40     166.821 163.625 181.624  1.00  0.00           H  
ATOM    108  HB2 LEU A  40     169.666 163.429 181.977  1.00  0.00           H  
ATOM    109  HB3 LEU A  40     168.733 162.238 181.360  1.00  0.00           H  
ATOM    110  HG  LEU A  40     169.185 164.755 180.055  1.00  0.00           H  
ATOM    111 HD11 LEU A  40     170.321 162.178 179.410  1.00  0.00           H  
ATOM    112 HD12 LEU A  40     170.545 163.533 178.527  1.00  0.00           H  
ATOM    113 HD13 LEU A  40     171.165 163.429 180.034  1.00  0.00           H  
ATOM    114 HD21 LEU A  40     167.106 163.884 179.468  1.00  0.00           H  
ATOM    115 HD22 LEU A  40     168.119 163.805 178.188  1.00  0.00           H  
ATOM    116 HD23 LEU A  40     167.795 162.461 179.058  1.00  0.00           H  
ATOM    117  N   GLY A  41     166.957 161.859 183.452  1.00157.53           N  
ATOM    118  CA  GLY A  41     166.790 161.050 184.637  1.00157.53           C  
ATOM    119  C   GLY A  41     168.113 160.482 185.120  1.00157.53           C  
ATOM    120  O   GLY A  41     169.196 160.836 184.653  1.00157.53           O  
ATOM    121  H   GLY A  41     166.697 161.546 182.495  1.00  0.00           H  
ATOM    122  HA2 GLY A  41     166.380 161.607 185.375  1.00  0.00           H  
ATOM    123  HA3 GLY A  41     166.154 160.288 184.442  1.00  0.00           H  
ATOM    124  N   HIS A  42     168.013 159.577 186.092  1.00166.38           N  
ATOM    125  CA  HIS A  42     169.203 158.942 186.644  1.00166.38           C  
ATOM    126  C   HIS A  42     169.923 158.144 185.565  1.00166.38           C  
ATOM    127  O   HIS A  42     169.325 157.287 184.907  1.00166.38           O  
ATOM    128  CB  HIS A  42     168.828 158.045 187.821  1.00166.38           C  
ATOM    129  CG  HIS A  42     169.095 158.664 189.157  1.00166.38           C  
ATOM    130  ND1 HIS A  42     170.024 158.158 190.040  1.00166.38           N  
ATOM    131  CD2 HIS A  42     168.563 159.756 189.755  1.00166.38           C  
ATOM    132  CE1 HIS A  42     170.047 158.907 191.128  1.00166.38           C  
ATOM    133  NE2 HIS A  42     169.171 159.884 190.980  1.00166.38           N  
ATOM    134  H   HIS A  42     167.052 159.374 186.407  1.00  0.00           H  
ATOM    135  HA  HIS A  42     169.824 159.659 186.973  1.00  0.00           H  
ATOM    136  HB2 HIS A  42     167.848 157.823 187.766  1.00  0.00           H  
ATOM    137  HB3 HIS A  42     169.352 157.188 187.760  1.00  0.00           H  
ATOM    138  HD1 HIS A  42     170.591 157.350 189.880  1.00  0.00           H  
ATOM    139  HD2 HIS A  42     167.861 160.355 189.379  1.00  0.00           H  
ATOM    140  HE1 HIS A  42     170.625 158.760 191.925  1.00  0.00           H  
ATOM    141  N   SER A  43     171.205 158.436 185.386  1.00171.98           N  
ATOM    142  CA  SER A  43     172.003 157.877 184.302  1.00171.98           C  
ATOM    143  C   SER A  43     173.470 157.967 184.706  1.00171.98           C  
ATOM    144  O   SER A  43     173.796 158.172 185.880  1.00171.98           O  
ATOM    145  CB  SER A  43     171.720 158.602 182.982  1.00171.98           C  
ATOM    146  OG  SER A  43     170.364 158.455 182.597  1.00171.98           O  
ATOM    147  H   SER A  43     171.596 159.105 186.092  1.00  0.00           H  
ATOM    148  HA  SER A  43     171.769 156.915 184.205  1.00  0.00           H  
ATOM    149  HB2 SER A  43     171.922 159.570 183.099  1.00  0.00           H  
ATOM    150  HB3 SER A  43     172.303 158.214 182.273  1.00  0.00           H  
ATOM    151  HG  SER A  43     169.875 157.908 183.271  1.00  0.00           H  
ATOM    152  N   HIS A  44     174.358 157.802 183.728  1.00182.48           N  
ATOM    153  CA  HIS A  44     175.788 157.908 183.968  1.00182.48           C  
ATOM    154  C   HIS A  44     176.139 159.305 184.491  1.00182.48           C  
ATOM    155  O   HIS A  44     175.309 160.219 184.519  1.00182.48           O  
ATOM    156  CB  HIS A  44     176.562 157.595 182.687  1.00182.48           C  
ATOM    157  CG  HIS A  44     178.017 157.326 182.908  1.00182.48           C  
ATOM    158  ND1 HIS A  44     178.472 156.294 183.701  1.00182.48           N  
ATOM    159  CD2 HIS A  44     179.122 157.956 182.441  1.00182.48           C  
ATOM    160  CE1 HIS A  44     179.793 156.300 183.713  1.00182.48           C  
ATOM    161  NE2 HIS A  44     180.212 157.298 182.956  1.00182.48           N  
ATOM    162  H   HIS A  44     173.945 157.595 182.797  1.00  0.00           H  
ATOM    163  HA  HIS A  44     176.048 157.239 184.671  1.00  0.00           H  
ATOM    164  HB2 HIS A  44     176.154 156.786 182.247  1.00  0.00           H  
ATOM    165  HB3 HIS A  44     176.477 158.375 182.056  1.00  0.00           H  
ATOM    166  HD1 HIS A  44     177.890 155.643 184.189  1.00  0.00           H  
ATOM    167  HD2 HIS A  44     179.141 158.748 181.838  1.00  0.00           H  
ATOM    168  HE1 HIS A  44     180.375 155.662 184.209  1.00  0.00           H  
ATOM    169  N   ASP A  45     177.395 159.459 184.908  1.00191.45           N  
ATOM    170  CA  ASP A  45     177.828 160.665 185.602  1.00191.45           C  
ATOM    171  C   ASP A  45     177.579 161.909 184.755  1.00191.45           C  
ATOM    172  O   ASP A  45     177.673 161.885 183.525  1.00191.45           O  
ATOM    173  CB  ASP A  45     179.311 160.564 185.964  1.00191.45           C  
ATOM    174  CG  ASP A  45     179.759 161.666 186.904  1.00191.45           C  
ATOM    175  OD1 ASP A  45     178.891 162.394 187.431  1.00191.45           O  
ATOM    176  OD2 ASP A  45     180.982 161.805 187.117  1.00191.45           O  
ATOM    177  H   ASP A  45     178.024 158.660 184.698  1.00  0.00           H  
ATOM    178  HA  ASP A  45     177.260 160.754 186.430  1.00  0.00           H  
ATOM    179  HB2 ASP A  45     179.460 159.687 186.405  1.00  0.00           H  
ATOM    180  HB3 ASP A  45     179.837 160.626 185.124  1.00  0.00           H  
ATOM    181  N   VAL A  46     177.253 163.009 185.441  1.00184.54           N  
ATOM    182  CA  VAL A  46     176.842 164.238 184.767  1.00184.54           C  
ATOM    183  C   VAL A  46     177.973 164.813 183.923  1.00184.54           C  
ATOM    184  O   VAL A  46     177.723 165.507 182.930  1.00184.54           O  
ATOM    185  CB  VAL A  46     176.328 165.256 185.807  1.00184.54           C  
ATOM    186  CG1 VAL A  46     177.441 165.660 186.765  1.00184.54           C  
ATOM    187  CG2 VAL A  46     175.724 166.476 185.124  1.00184.54           C  
ATOM    188  H   VAL A  46     177.317 162.913 186.471  1.00  0.00           H  
ATOM    189  HA  VAL A  46     176.076 164.015 184.150  1.00  0.00           H  
ATOM    190  HB  VAL A  46     175.626 164.804 186.350  1.00  0.00           H  
ATOM    191 HG11 VAL A  46     177.779 164.850 187.244  1.00  0.00           H  
ATOM    192 HG12 VAL A  46     178.188 166.079 186.250  1.00  0.00           H  
ATOM    193 HG13 VAL A  46     177.086 166.316 187.431  1.00  0.00           H  
ATOM    194 HG21 VAL A  46     175.024 166.178 184.476  1.00  0.00           H  
ATOM    195 HG22 VAL A  46     175.313 167.070 185.815  1.00  0.00           H  
ATOM    196 HG23 VAL A  46     176.444 166.972 184.638  1.00  0.00           H  
ATOM    197  N   THR A  47     179.227 164.538 184.292  1.00189.54           N  
ATOM    198  CA  THR A  47     180.352 165.067 183.526  1.00189.54           C  
ATOM    199  C   THR A  47     180.355 164.525 182.100  1.00189.54           C  
ATOM    200  O   THR A  47     180.576 165.276 181.142  1.00189.54           O  
ATOM    201  CB  THR A  47     181.669 164.735 184.228  1.00189.54           C  
ATOM    202  OG1 THR A  47     181.650 165.267 185.559  1.00189.54           O  
ATOM    203  CG2 THR A  47     182.845 165.332 183.469  1.00189.54           C  
ATOM    204  H   THR A  47     179.322 163.947 185.127  1.00  0.00           H  
ATOM    205  HA  THR A  47     180.266 166.070 183.483  1.00  0.00           H  
ATOM    206  HB  THR A  47     181.765 163.721 184.295  1.00  0.00           H  
ATOM    207  HG1 THR A  47     180.760 165.734 185.700  1.00  0.00           H  
ATOM    208 HG21 THR A  47     182.510 165.878 182.698  1.00  0.00           H  
ATOM    209 HG22 THR A  47     183.381 165.920 184.080  1.00  0.00           H  
ATOM    210 HG23 THR A  47     183.433 164.598 183.121  1.00  0.00           H  
ATOM    211  N   GLU A  48     180.103 163.224 181.940  1.00189.23           N  
ATOM    212  CA  GLU A  48     180.073 162.635 180.605  1.00189.23           C  
ATOM    213  C   GLU A  48     178.933 163.208 179.772  1.00189.23           C  
ATOM    214  O   GLU A  48     179.103 163.477 178.577  1.00189.23           O  
ATOM    215  CB  GLU A  48     179.958 161.113 180.702  1.00189.23           C  
ATOM    216  CG  GLU A  48     181.270 160.397 181.007  1.00189.23           C  
ATOM    217  CD  GLU A  48     181.774 160.653 182.415  1.00189.23           C  
ATOM    218  OE1 GLU A  48     180.976 161.099 183.266  1.00189.23           O  
ATOM    219  OE2 GLU A  48     182.971 160.407 182.671  1.00189.23           O  
ATOM    220  H   GLU A  48     179.939 162.697 182.808  1.00  0.00           H  
ATOM    221  HA  GLU A  48     180.950 162.810 180.138  1.00  0.00           H  
ATOM    222  HB2 GLU A  48     179.330 160.905 181.433  1.00  0.00           H  
ATOM    223  HB3 GLU A  48     179.633 160.779 179.834  1.00  0.00           H  
ATOM    224  HG2 GLU A  48     181.119 159.430 180.915  1.00  0.00           H  
ATOM    225  HG3 GLU A  48     181.953 160.727 180.381  1.00  0.00           H  
ATOM    226  N   ARG A  49     177.761 163.397 180.382  1.00177.39           N  
ATOM    227  CA  ARG A  49     176.636 163.975 179.653  1.00177.39           C  
ATOM    228  C   ARG A  49     176.923 165.414 179.243  1.00177.39           C  
ATOM    229  O   ARG A  49     176.582 165.831 178.129  1.00177.39           O  
ATOM    230  CB  ARG A  49     175.366 163.893 180.500  1.00177.39           C  
ATOM    231  CG  ARG A  49     174.935 162.468 180.811  1.00177.39           C  
ATOM    232  CD  ARG A  49     174.750 161.667 179.531  1.00177.39           C  
ATOM    233  NE  ARG A  49     174.578 160.242 179.787  1.00177.39           N  
ATOM    234  CZ  ARG A  49     173.406 159.644 179.945  1.00177.39           C  
ATOM    235  NH1 ARG A  49     172.271 160.321 179.890  1.00177.39           N  
ATOM    236  NH2 ARG A  49     173.371 158.332 180.160  1.00177.39           N  
ATOM    237  H   ARG A  49     177.725 163.111 181.368  1.00  0.00           H  
ATOM    238  HA  ARG A  49     176.474 163.429 178.821  1.00  0.00           H  
ATOM    239  HB2 ARG A  49     175.534 164.360 181.361  1.00  0.00           H  
ATOM    240  HB3 ARG A  49     174.629 164.336 180.002  1.00  0.00           H  
ATOM    241  HG2 ARG A  49     175.633 162.021 181.359  1.00  0.00           H  
ATOM    242  HG3 ARG A  49     174.068 162.482 181.296  1.00  0.00           H  
ATOM    243  HD2 ARG A  49     173.942 162.018 179.061  1.00  0.00           H  
ATOM    244  HD3 ARG A  49     175.559 161.806 178.962  1.00  0.00           H  
ATOM    245  HE  ARG A  49     175.409 159.672 179.848  1.00  0.00           H  
ATOM    246 HH11 ARG A  49     172.279 161.305 179.706  1.00  0.00           H  
ATOM    247 HH12 ARG A  49     171.397 159.850 180.031  1.00  0.00           H  
ATOM    248 HH21 ARG A  49     174.219 157.803 180.182  1.00  0.00           H  
ATOM    249 HH22 ARG A  49     172.493 157.872 180.299  1.00  0.00           H  
ATOM    250  N   GLU A  50     177.551 166.191 180.130  1.00178.45           N  
ATOM    251  CA  GLU A  50     177.927 167.557 179.781  1.00178.45           C  
ATOM    252  C   GLU A  50     178.935 167.574 178.639  1.00178.45           C  
ATOM    253  O   GLU A  50     178.840 168.407 177.730  1.00178.45           O  
ATOM    254  CB  GLU A  50     178.490 168.280 181.005  1.00178.45           C  
ATOM    255  CG  GLU A  50     177.458 168.581 182.079  1.00178.45           C  
ATOM    256  CD  GLU A  50     178.059 169.276 183.285  1.00178.45           C  
ATOM    257  OE1 GLU A  50     179.281 169.531 183.277  1.00178.45           O  
ATOM    258  OE2 GLU A  50     177.309 169.566 184.241  1.00178.45           O  
ATOM    259  H   GLU A  50     177.737 165.755 181.043  1.00  0.00           H  
ATOM    260  HA  GLU A  50     177.106 168.076 179.511  1.00  0.00           H  
ATOM    261  HB2 GLU A  50     179.177 167.699 181.406  1.00  0.00           H  
ATOM    262  HB3 GLU A  50     178.864 169.138 180.701  1.00  0.00           H  
ATOM    263  HG2 GLU A  50     176.781 169.181 181.697  1.00  0.00           H  
ATOM    264  HG3 GLU A  50     177.074 167.731 182.387  1.00  0.00           H  
ATOM    265  N   LEU A  51     179.908 166.659 178.668  1.00186.02           N  
ATOM    266  CA  LEU A  51     180.871 166.572 177.574  1.00186.02           C  
ATOM    267  C   LEU A  51     180.185 166.208 176.263  1.00186.02           C  
ATOM    268  O   LEU A  51     180.500 166.777 175.211  1.00186.02           O  
ATOM    269  CB  LEU A  51     181.962 165.556 177.911  1.00186.02           C  
ATOM    270  CG  LEU A  51     183.275 166.113 178.470  1.00186.02           C  
ATOM    271  CD1 LEU A  51     183.947 167.019 177.449  1.00186.02           C  
ATOM    272  CD2 LEU A  51     183.048 166.854 179.778  1.00186.02           C  
ATOM    273  H   LEU A  51     179.915 166.049 179.495  1.00  0.00           H  
ATOM    274  HA  LEU A  51     181.312 167.471 177.463  1.00  0.00           H  
ATOM    275  HB2 LEU A  51     181.594 164.926 178.594  1.00  0.00           H  
ATOM    276  HB3 LEU A  51     182.184 165.056 177.076  1.00  0.00           H  
ATOM    277  HG  LEU A  51     183.883 165.351 178.689  1.00  0.00           H  
ATOM    278 HD11 LEU A  51     183.339 167.782 177.227  1.00  0.00           H  
ATOM    279 HD12 LEU A  51     184.802 167.374 177.828  1.00  0.00           H  
ATOM    280 HD13 LEU A  51     184.143 166.498 176.618  1.00  0.00           H  
ATOM    281 HD21 LEU A  51     182.655 166.229 180.454  1.00  0.00           H  
ATOM    282 HD22 LEU A  51     183.920 167.206 180.120  1.00  0.00           H  
ATOM    283 HD23 LEU A  51     182.418 167.617 179.626  1.00  0.00           H  
ATOM    284  N   ARG A  52     179.241 165.264 176.305  1.00183.00           N  
ATOM    285  CA  ARG A  52     178.512 164.892 175.096  1.00183.00           C  
ATOM    286  C   ARG A  52     177.711 166.067 174.550  1.00183.00           C  
ATOM    287  O   ARG A  52     177.673 166.290 173.334  1.00183.00           O  
ATOM    288  CB  ARG A  52     177.592 163.703 175.374  1.00183.00           C  
ATOM    289  CG  ARG A  52     178.136 162.365 174.893  1.00183.00           C  
ATOM    290  CD  ARG A  52     179.200 161.820 175.829  1.00183.00           C  
ATOM    291  NE  ARG A  52     178.638 161.443 177.120  1.00183.00           N  
ATOM    292  CZ  ARG A  52     178.110 160.256 177.389  1.00183.00           C  
ATOM    293  NH1 ARG A  52     178.060 159.299 176.476  1.00183.00           N  
ATOM    294  NH2 ARG A  52     177.619 160.024 178.603  1.00183.00           N  
ATOM    295  H   ARG A  52     179.082 164.841 177.229  1.00  0.00           H  
ATOM    296  HA  ARG A  52     179.175 164.600 174.394  1.00  0.00           H  
ATOM    297  HB2 ARG A  52     177.450 163.642 176.358  1.00  0.00           H  
ATOM    298  HB3 ARG A  52     176.724 163.865 174.914  1.00  0.00           H  
ATOM    299  HG2 ARG A  52     177.392 161.702 174.846  1.00  0.00           H  
ATOM    300  HG3 ARG A  52     178.545 162.479 173.990  1.00  0.00           H  
ATOM    301  HD2 ARG A  52     179.609 161.020 175.401  1.00  0.00           H  
ATOM    302  HD3 ARG A  52     179.887 162.529 175.962  1.00  0.00           H  
ATOM    303  HE  ARG A  52     178.651 162.130 177.858  1.00  0.00           H  
ATOM    304 HH11 ARG A  52     178.442 159.452 175.564  1.00  0.00           H  
ATOM    305 HH12 ARG A  52     177.639 158.416 176.696  1.00  0.00           H  
ATOM    306 HH21 ARG A  52     177.667 160.732 179.308  1.00  0.00           H  
ATOM    307 HH22 ARG A  52     177.201 159.139 178.812  1.00  0.00           H  
ATOM    308  N   THR A  53     177.056 166.826 175.432  1.00183.83           N  
ATOM    309  CA  THR A  53     176.300 167.992 174.983  1.00183.83           C  
ATOM    310  C   THR A  53     177.219 169.049 174.381  1.00183.83           C  
ATOM    311  O   THR A  53     176.883 169.667 173.364  1.00183.83           O  
ATOM    312  CB  THR A  53     175.494 168.582 176.141  1.00183.83           C  
ATOM    313  OG1 THR A  53     176.364 168.846 177.248  1.00183.83           O  
ATOM    314  CG2 THR A  53     174.397 167.620 176.574  1.00183.83           C  
ATOM    315  H   THR A  53     177.130 166.527 176.412  1.00  0.00           H  
ATOM    316  HA  THR A  53     175.649 167.696 174.272  1.00  0.00           H  
ATOM    317  HB  THR A  53     175.083 169.469 175.844  1.00  0.00           H  
ATOM    318  HG1 THR A  53     177.305 168.572 176.982  1.00  0.00           H  
ATOM    319 HG21 THR A  53     173.506 168.076 176.524  1.00  0.00           H  
ATOM    320 HG22 THR A  53     174.390 166.819 175.971  1.00  0.00           H  
ATOM    321 HG23 THR A  53     174.560 167.320 177.517  1.00  0.00           H  
ATOM    322  N   LEU A  54     178.383 169.274 174.997  1.00185.72           N  
ATOM    323  CA  LEU A  54     179.317 170.265 174.470  1.00185.72           C  
ATOM    324  C   LEU A  54     179.937 169.816 173.153  1.00185.72           C  
ATOM    325  O   LEU A  54     180.328 170.658 172.337  1.00185.72           O  
ATOM    326  CB  LEU A  54     180.410 170.559 175.498  1.00185.72           C  
ATOM    327  CG  LEU A  54     179.974 171.294 176.766  1.00185.72           C  
ATOM    328  CD1 LEU A  54     181.157 171.506 177.698  1.00185.72           C  
ATOM    329  CD2 LEU A  54     179.316 172.621 176.419  1.00185.72           C  
ATOM    330  H   LEU A  54     178.552 168.710 175.839  1.00  0.00           H  
ATOM    331  HA  LEU A  54     178.813 171.125 174.308  1.00  0.00           H  
ATOM    332  HB2 LEU A  54     180.805 169.687 175.781  1.00  0.00           H  
ATOM    333  HB3 LEU A  54     181.105 171.119 175.054  1.00  0.00           H  
ATOM    334  HG  LEU A  54     179.276 170.750 177.233  1.00  0.00           H  
ATOM    335 HD11 LEU A  54     181.856 172.051 177.233  1.00  0.00           H  
ATOM    336 HD12 LEU A  54     180.853 171.987 178.521  1.00  0.00           H  
ATOM    337 HD13 LEU A  54     181.543 170.620 177.955  1.00  0.00           H  
ATOM    338 HD21 LEU A  54     178.511 172.456 175.848  1.00  0.00           H  
ATOM    339 HD22 LEU A  54     179.038 173.087 177.260  1.00  0.00           H  
ATOM    340 HD23 LEU A  54     179.965 173.196 175.920  1.00  0.00           H  
ATOM    341  N   TRP A  55     180.038 168.503 172.927  1.00190.04           N  
ATOM    342  CA  TRP A  55     180.623 168.002 171.688  1.00190.04           C  
ATOM    343  C   TRP A  55     179.794 168.360 170.461  1.00190.04           C  
ATOM    344  O   TRP A  55     180.305 168.271 169.339  1.00190.04           O  
ATOM    345  CB  TRP A  55     180.802 166.485 171.764  1.00190.04           C  
ATOM    346  CG  TRP A  55     181.920 166.051 172.660  1.00190.04           C  
ATOM    347  CD1 TRP A  55     182.867 166.848 173.234  1.00190.04           C  
ATOM    348  CD2 TRP A  55     182.207 164.714 173.090  1.00190.04           C  
ATOM    349  NE1 TRP A  55     183.727 166.091 173.993  1.00190.04           N  
ATOM    350  CE2 TRP A  55     183.343 164.778 173.921  1.00190.04           C  
ATOM    351  CE3 TRP A  55     181.614 163.471 172.852  1.00190.04           C  
ATOM    352  CZ2 TRP A  55     183.898 163.645 174.514  1.00190.04           C  
ATOM    353  CZ3 TRP A  55     182.166 162.348 173.442  1.00190.04           C  
ATOM    354  CH2 TRP A  55     183.296 162.443 174.263  1.00190.04           C  
ATOM    355  H   TRP A  55     179.678 167.900 173.681  1.00  0.00           H  
ATOM    356  HA  TRP A  55     181.531 168.438 171.579  1.00  0.00           H  
ATOM    357  HB2 TRP A  55     179.966 166.080 172.116  1.00  0.00           H  
ATOM    358  HB3 TRP A  55     181.000 166.138 170.854  1.00  0.00           H  
ATOM    359  HD1 TRP A  55     182.929 167.839 173.121  1.00  0.00           H  
ATOM    360  HE1 TRP A  55     184.505 166.440 174.513  1.00  0.00           H  
ATOM    361  HE3 TRP A  55     180.808 163.390 172.270  1.00  0.00           H  
ATOM    362  HZ2 TRP A  55     184.710 163.726 175.100  1.00  0.00           H  
ATOM    363  HZ3 TRP A  55     181.750 161.458 173.277  1.00  0.00           H  
ATOM    364  HH2 TRP A  55     183.664 161.605 174.672  1.00  0.00           H  
ATOM    365  N   GLY A  56     178.536 168.752 170.644  1.00183.00           N  
ATOM    366  CA  GLY A  56     177.677 169.116 169.541  1.00183.00           C  
ATOM    367  C   GLY A  56     178.224 170.265 168.716  1.00183.00           C  
ATOM    368  O   GLY A  56     178.583 170.100 167.546  1.00183.00           O  
ATOM    369  H   GLY A  56     178.234 168.771 171.643  1.00  0.00           H  
ATOM    370  HA2 GLY A  56     177.541 168.309 168.936  1.00  0.00           H  
ATOM    371  HA3 GLY A  56     176.758 169.371 169.896  1.00  0.00           H  
ATOM    372  N   PRO A  57     178.288 171.459 169.311  1.00182.01           N  
ATOM    373  CA  PRO A  57     178.862 172.605 168.584  1.00182.01           C  
ATOM    374  C   PRO A  57     180.315 172.410 168.189  1.00182.01           C  
ATOM    375  O   PRO A  57     180.767 173.018 167.210  1.00182.01           O  
ATOM    376  CB  PRO A  57     178.698 173.765 169.577  1.00182.01           C  
ATOM    377  CG  PRO A  57     177.574 173.346 170.466  1.00182.01           C  
ATOM    378  CD  PRO A  57     177.707 171.860 170.604  1.00182.01           C  
ATOM    379  HA  PRO A  57     178.292 172.822 167.768  1.00  0.00           H  
ATOM    380  HB2 PRO A  57     179.542 173.900 170.102  1.00  0.00           H  
ATOM    381  HB3 PRO A  57     178.477 174.614 169.092  1.00  0.00           H  
ATOM    382  HG2 PRO A  57     177.646 173.799 171.361  1.00  0.00           H  
ATOM    383  HG3 PRO A  57     176.690 173.592 170.054  1.00  0.00           H  
ATOM    384  HD2 PRO A  57     178.319 171.612 171.354  1.00  0.00           H  
ATOM    385  HD3 PRO A  57     176.818 171.421 170.740  1.00  0.00           H  
ATOM    386  N   GLU A  58     181.067 171.589 168.927  1.00184.66           N  
ATOM    387  CA  GLU A  58     182.476 171.382 168.604  1.00184.66           C  
ATOM    388  C   GLU A  58     182.645 170.689 167.257  1.00184.66           C  
ATOM    389  O   GLU A  58     183.554 171.025 166.489  1.00184.66           O  
ATOM    390  CB  GLU A  58     183.155 170.576 169.711  1.00184.66           C  
ATOM    391  CG  GLU A  58     183.226 171.294 171.048  1.00184.66           C  
ATOM    392  CD  GLU A  58     183.886 170.456 172.125  1.00184.66           C  
ATOM    393  OE1 GLU A  58     184.293 169.314 171.825  1.00184.66           O  
ATOM    394  OE2 GLU A  58     183.997 170.939 173.272  1.00184.66           O  
ATOM    395  H   GLU A  58     180.581 171.134 169.712  1.00  0.00           H  
ATOM    396  HA  GLU A  58     182.953 172.272 168.586  1.00  0.00           H  
ATOM    397  HB2 GLU A  58     182.634 169.750 169.843  1.00  0.00           H  
ATOM    398  HB3 GLU A  58     184.078 170.388 169.423  1.00  0.00           H  
ATOM    399  HG2 GLU A  58     183.764 172.108 170.933  1.00  0.00           H  
ATOM    400  HG3 GLU A  58     182.310 171.490 171.344  1.00  0.00           H  
ATOM    401  N   GLN A  59     181.785 169.713 166.956  1.00192.16           N  
ATOM    402  CA  GLN A  59     181.919 168.965 165.709  1.00192.16           C  
ATOM    403  C   GLN A  59     181.682 169.860 164.498  1.00192.16           C  
ATOM    404  O   GLN A  59     182.491 169.886 163.563  1.00192.16           O  
ATOM    405  CB  GLN A  59     180.952 167.780 165.702  1.00192.16           C  
ATOM    406  CG  GLN A  59     181.284 166.700 166.718  1.00192.16           C  
ATOM    407  CD  GLN A  59     180.281 165.562 166.706  1.00192.16           C  
ATOM    408  OE1 GLN A  59     179.316 165.578 165.943  1.00192.16           O  
ATOM    409  NE2 GLN A  59     180.506 164.567 167.556  1.00192.16           N  
ATOM    410  H   GLN A  59     181.049 169.543 167.655  1.00  0.00           H  
ATOM    411  HA  GLN A  59     182.864 168.618 165.655  1.00  0.00           H  
ATOM    412  HB2 GLN A  59     180.029 168.118 165.897  1.00  0.00           H  
ATOM    413  HB3 GLN A  59     180.962 167.363 164.789  1.00  0.00           H  
ATOM    414  HG2 GLN A  59     182.188 166.329 166.509  1.00  0.00           H  
ATOM    415  HG3 GLN A  59     181.292 167.108 167.630  1.00  0.00           H  
ATOM    416 HE21 GLN A  59     179.869 163.776 167.615  1.00  0.00           H  
ATOM    417 HE22 GLN A  59     181.331 164.607 168.152  1.00  0.00           H  
ATOM    418  N   ALA A  60     180.581 170.604 164.499  1.00189.63           N  
ATOM    419  CA  ALA A  60     180.225 171.465 163.376  1.00189.63           C  
ATOM    420  C   ALA A  60     179.208 172.492 163.862  1.00189.63           C  
ATOM    421  O   ALA A  60     178.964 172.626 165.066  1.00189.63           O  
ATOM    422  CB  ALA A  60     179.690 170.639 162.201  1.00189.63           C  
ATOM    423  H   ALA A  60     180.001 170.520 165.360  1.00  0.00           H  
ATOM    424  HA  ALA A  60     181.041 171.946 163.064  1.00  0.00           H  
ATOM    425  HB1 ALA A  60     180.366 170.635 161.467  1.00  0.00           H  
ATOM    426  HB2 ALA A  60     179.520 169.704 162.507  1.00  0.00           H  
ATOM    427  HB3 ALA A  60     178.840 171.046 161.873  1.00  0.00           H  
ATOM    428  N   ALA A  61     178.614 173.219 162.913  1.00187.20           N  
ATOM    429  CA  ALA A  61     177.596 174.233 163.197  1.00187.20           C  
ATOM    430  C   ALA A  61     178.124 175.299 164.157  1.00187.20           C  
ATOM    431  O   ALA A  61     177.493 175.631 165.163  1.00187.20           O  
ATOM    432  CB  ALA A  61     176.315 173.592 163.737  1.00187.20           C  
ATOM    433  H   ALA A  61     178.940 173.001 161.941  1.00  0.00           H  
ATOM    434  HA  ALA A  61     177.336 174.681 162.332  1.00  0.00           H  
ATOM    435  HB1 ALA A  61     176.396 173.474 164.725  1.00  0.00           H  
ATOM    436  HB2 ALA A  61     175.538 174.185 163.533  1.00  0.00           H  
ATOM    437  HB3 ALA A  61     176.183 172.703 163.303  1.00  0.00           H  
ATOM    438  N   GLY A  62     179.301 175.832 163.839  1.00180.54           N  
ATOM    439  CA  GLY A  62     179.876 176.907 164.623  1.00180.54           C  
ATOM    440  C   GLY A  62     179.019 178.156 164.603  1.00180.54           C  
ATOM    441  O   GLY A  62     178.709 178.687 163.532  1.00180.54           O  
ATOM    442  H   GLY A  62     179.754 175.419 163.003  1.00  0.00           H  
ATOM    443  HA2 GLY A  62     179.995 176.599 165.582  1.00  0.00           H  
ATOM    444  HA3 GLY A  62     180.799 177.129 164.265  1.00  0.00           H  
ATOM    445  N   LEU A  63     178.630 178.635 165.783  1.00178.62           N  
ATOM    446  CA  LEU A  63     177.752 179.786 165.900  1.00178.62           C  
ATOM    447  C   LEU A  63     178.310 180.757 166.931  1.00178.62           C  
ATOM    448  O   LEU A  63     178.804 180.332 167.982  1.00178.62           O  
ATOM    449  CB  LEU A  63     176.336 179.348 166.304  1.00178.62           C  
ATOM    450  CG  LEU A  63     175.181 180.330 166.098  1.00178.62           C  
ATOM    451  CD1 LEU A  63     174.964 180.603 164.617  1.00178.62           C  
ATOM    452  CD2 LEU A  63     173.910 179.799 166.739  1.00178.62           C  
ATOM    453  H   LEU A  63     179.008 178.115 166.604  1.00  0.00           H  
ATOM    454  HA  LEU A  63     177.711 180.254 165.014  1.00  0.00           H  
ATOM    455  HB2 LEU A  63     176.116 178.517 165.781  1.00  0.00           H  
ATOM    456  HB3 LEU A  63     176.359 179.115 167.281  1.00  0.00           H  
ATOM    457  HG  LEU A  63     175.397 181.187 166.566  1.00  0.00           H  
ATOM    458 HD11 LEU A  63     174.747 179.747 164.147  1.00  0.00           H  
ATOM    459 HD12 LEU A  63     174.206 181.246 164.503  1.00  0.00           H  
ATOM    460 HD13 LEU A  63     175.796 180.996 164.224  1.00  0.00           H  
ATOM    461 HD21 LEU A  63     174.057 179.673 167.721  1.00  0.00           H  
ATOM    462 HD22 LEU A  63     173.164 180.451 166.596  1.00  0.00           H  
ATOM    463 HD23 LEU A  63     173.666 178.921 166.325  1.00  0.00           H  
ATOM    464  N   PRO A  64     178.255 182.064 166.659  1.00178.11           N  
ATOM    465  CA  PRO A  64     178.749 183.038 167.647  1.00178.11           C  
ATOM    466  C   PRO A  64     177.958 183.051 168.943  1.00178.11           C  
ATOM    467  O   PRO A  64     178.471 183.544 169.956  1.00178.11           O  
ATOM    468  CB  PRO A  64     178.636 184.379 166.906  1.00178.11           C  
ATOM    469  CG  PRO A  64     177.617 184.141 165.839  1.00178.11           C  
ATOM    470  CD  PRO A  64     177.804 182.716 165.418  1.00178.11           C  
ATOM    471  HA  PRO A  64     179.739 182.879 167.830  1.00  0.00           H  
ATOM    472  HB2 PRO A  64     178.338 185.103 167.534  1.00  0.00           H  
ATOM    473  HB3 PRO A  64     179.520 184.637 166.509  1.00  0.00           H  
ATOM    474  HG2 PRO A  64     176.690 184.293 166.199  1.00  0.00           H  
ATOM    475  HG3 PRO A  64     177.765 184.769 165.067  1.00  0.00           H  
ATOM    476  HD2 PRO A  64     176.948 182.310 165.101  1.00  0.00           H  
ATOM    477  HD3 PRO A  64     178.500 182.630 164.704  1.00  0.00           H  
ATOM    478  N   LEU A  65     176.729 182.538 168.946  1.00171.61           N  
ATOM    479  CA  LEU A  65     175.939 182.504 170.169  1.00171.61           C  
ATOM    480  C   LEU A  65     176.577 181.573 171.193  1.00171.61           C  
ATOM    481  O   LEU A  65     177.096 180.506 170.852  1.00171.61           O  
ATOM    482  CB  LEU A  65     174.509 182.053 169.867  1.00171.61           C  
ATOM    483  CG  LEU A  65     173.711 182.905 168.879  1.00171.61           C  
ATOM    484  CD1 LEU A  65     172.272 182.419 168.799  1.00171.61           C  
ATOM    485  CD2 LEU A  65     173.767 184.376 169.262  1.00171.61           C  
ATOM    486  H   LEU A  65     176.400 182.180 168.036  1.00  0.00           H  
ATOM    487  HA  LEU A  65     175.908 183.430 170.559  1.00  0.00           H  
ATOM    488  HB2 LEU A  65     174.553 181.127 169.492  1.00  0.00           H  
ATOM    489  HB3 LEU A  65     174.003 182.043 170.728  1.00  0.00           H  
ATOM    490  HG  LEU A  65     174.135 182.839 167.977  1.00  0.00           H  
ATOM    491 HD11 LEU A  65     171.846 182.484 169.702  1.00  0.00           H  
ATOM    492 HD12 LEU A  65     171.763 182.985 168.150  1.00  0.00           H  
ATOM    493 HD13 LEU A  65     172.257 181.467 168.493  1.00  0.00           H  
ATOM    494 HD21 LEU A  65     174.718 184.687 169.259  1.00  0.00           H  
ATOM    495 HD22 LEU A  65     173.239 184.914 168.603  1.00  0.00           H  
ATOM    496 HD23 LEU A  65     173.380 184.499 170.177  1.00  0.00           H  
ATOM    497  N   ASP A  66     176.533 181.983 172.458  1.00171.50           N  
ATOM    498  CA  ASP A  66     177.117 181.204 173.545  1.00171.50           C  
ATOM    499  C   ASP A  66     176.164 180.072 173.910  1.00171.50           C  
ATOM    500  O   ASP A  66     175.004 180.314 174.258  1.00171.50           O  
ATOM    501  CB  ASP A  66     177.398 182.097 174.749  1.00171.50           C  
ATOM    502  CG  ASP A  66     178.331 183.246 174.418  1.00171.50           C  
ATOM    503  OD1 ASP A  66     179.178 183.084 173.514  1.00171.50           O  
ATOM    504  OD2 ASP A  66     178.218 184.310 175.061  1.00171.50           O  
ATOM    505  H   ASP A  66     176.053 182.895 172.602  1.00  0.00           H  
ATOM    506  HA  ASP A  66     177.953 180.783 173.194  1.00  0.00           H  
ATOM    507  HB2 ASP A  66     176.533 182.470 175.066  1.00  0.00           H  
ATOM    508  HB3 ASP A  66     177.817 181.540 175.457  1.00  0.00           H  
ATOM    509  N   VAL A  67     176.651 178.836 173.832  1.00156.51           N  
ATOM    510  CA  VAL A  67     175.855 177.658 174.161  1.00156.51           C  
ATOM    511  C   VAL A  67     176.353 177.135 175.504  1.00156.51           C  
ATOM    512  O   VAL A  67     177.482 176.654 175.621  1.00156.51           O  
ATOM    513  CB  VAL A  67     175.941 176.591 173.069  1.00156.51           C  
ATOM    514  CG1 VAL A  67     175.100 175.380 173.445  1.00156.51           C  
ATOM    515  CG2 VAL A  67     175.496 177.163 171.731  1.00156.51           C  
ATOM    516  H   VAL A  67     177.645 178.783 173.517  1.00  0.00           H  
ATOM    517  HA  VAL A  67     174.909 177.940 174.271  1.00  0.00           H  
ATOM    518  HB  VAL A  67     176.886 176.281 173.015  1.00  0.00           H  
ATOM    519 HG11 VAL A  67     175.685 174.571 173.501  1.00  0.00           H  
ATOM    520 HG12 VAL A  67     174.664 175.538 174.331  1.00  0.00           H  
ATOM    521 HG13 VAL A  67     174.396 175.233 172.750  1.00  0.00           H  
ATOM    522 HG21 VAL A  67     176.297 177.306 171.150  1.00  0.00           H  
ATOM    523 HG22 VAL A  67     174.871 176.520 171.289  1.00  0.00           H  
ATOM    524 HG23 VAL A  67     175.030 178.035 171.883  1.00  0.00           H  
ATOM    525  N   ASN A  68     175.505 177.230 176.525  1.00157.52           N  
ATOM    526  CA  ASN A  68     175.808 176.733 177.859  1.00157.52           C  
ATOM    527  C   ASN A  68     174.763 175.699 178.251  1.00157.52           C  
ATOM    528  O   ASN A  68     173.563 175.921 178.058  1.00157.52           O  
ATOM    529  CB  ASN A  68     175.841 177.873 178.881  1.00157.52           C  
ATOM    530  CG  ASN A  68     176.880 178.926 178.544  1.00157.52           C  
ATOM    531  OD1 ASN A  68     176.585 180.120 178.520  1.00157.52           O  
ATOM    532  ND2 ASN A  68     178.103 178.484 178.275  1.00157.52           N  
ATOM    533  H   ASN A  68     174.597 177.696 176.283  1.00  0.00           H  
ATOM    534  HA  ASN A  68     176.686 176.258 177.808  1.00  0.00           H  
ATOM    535  HB2 ASN A  68     174.944 178.305 178.899  1.00  0.00           H  
ATOM    536  HB3 ASN A  68     176.056 177.488 179.774  1.00  0.00           H  
ATOM    537 HD22 ASN A  68     178.295 177.501 178.296  1.00  0.00           H  
ATOM    538 HD21 ASN A  68     178.832 179.129 178.051  1.00  0.00           H  
ATOM    539  N   VAL A  69     175.219 174.576 178.800  1.00147.79           N  
ATOM    540  CA  VAL A  69     174.350 173.469 179.177  1.00147.79           C  
ATOM    541  C   VAL A  69     174.444 173.256 180.681  1.00147.79           C  
ATOM    542  O   VAL A  69     175.539 173.255 181.253  1.00147.79           O  
ATOM    543  CB  VAL A  69     174.709 172.176 178.413  1.00147.79           C  
ATOM    544  CG1 VAL A  69     174.268 172.281 176.962  1.00147.79           C  
ATOM    545  CG2 VAL A  69     176.204 171.905 178.493  1.00147.79           C  
ATOM    546  H   VAL A  69     176.257 174.557 178.937  1.00  0.00           H  
ATOM    547  HA  VAL A  69     173.408 173.721 178.958  1.00  0.00           H  
ATOM    548  HB  VAL A  69     174.193 171.432 178.823  1.00  0.00           H  
ATOM    549 HG11 VAL A  69     173.269 172.274 176.914  1.00  0.00           H  
ATOM    550 HG12 VAL A  69     174.613 173.133 176.568  1.00  0.00           H  
ATOM    551 HG13 VAL A  69     174.631 171.505 176.445  1.00  0.00           H  
ATOM    552 HG21 VAL A  69     176.608 172.489 179.197  1.00  0.00           H  
ATOM    553 HG22 VAL A  69     176.353 170.944 178.726  1.00  0.00           H  
ATOM    554 HG23 VAL A  69     176.624 172.106 177.608  1.00  0.00           H  
ATOM    555  N   VAL A  70     173.288 173.089 181.320  1.00131.84           N  
ATOM    556  CA  VAL A  70     173.195 172.850 182.757  1.00131.84           C  
ATOM    557  C   VAL A  70     172.422 171.549 182.934  1.00131.84           C  
ATOM    558  O   VAL A  70     171.186 171.544 182.902  1.00131.84           O  
ATOM    559  CB  VAL A  70     172.516 174.004 183.503  1.00131.84           C  
ATOM    560  CG1 VAL A  70     172.471 173.718 184.997  1.00131.84           C  
ATOM    561  CG2 VAL A  70     173.239 175.314 183.227  1.00131.84           C  
ATOM    562  H   VAL A  70     172.445 173.144 180.698  1.00  0.00           H  
ATOM    563  HA  VAL A  70     174.110 172.716 183.112  1.00  0.00           H  
ATOM    564  HB  VAL A  70     171.572 174.058 183.190  1.00  0.00           H  
ATOM    565 HG11 VAL A  70     173.289 173.209 185.265  1.00  0.00           H  
ATOM    566 HG12 VAL A  70     172.436 174.581 185.501  1.00  0.00           H  
ATOM    567 HG13 VAL A  70     171.658 173.176 185.209  1.00  0.00           H  
ATOM    568 HG21 VAL A  70     173.813 175.210 182.415  1.00  0.00           H  
ATOM    569 HG22 VAL A  70     172.566 176.037 183.072  1.00  0.00           H  
ATOM    570 HG23 VAL A  70     173.809 175.549 184.014  1.00  0.00           H  
ATOM    571  N   ALA A  71     173.141 170.446 183.119  1.00137.49           N  
ATOM    572  CA  ALA A  71     172.524 169.139 183.285  1.00137.49           C  
ATOM    573  C   ALA A  71     172.240 168.869 184.757  1.00137.49           C  
ATOM    574  O   ALA A  71     173.071 169.149 185.625  1.00137.49           O  
ATOM    575  CB  ALA A  71     173.421 168.041 182.713  1.00137.49           C  
ATOM    576  H   ALA A  71     174.172 170.599 183.134  1.00  0.00           H  
ATOM    577  HA  ALA A  71     171.653 169.123 182.783  1.00  0.00           H  
ATOM    578  HB1 ALA A  71     173.292 167.990 181.724  1.00  0.00           H  
ATOM    579  HB2 ALA A  71     174.375 168.254 182.916  1.00  0.00           H  
ATOM    580  HB3 ALA A  71     173.178 167.166 183.128  1.00  0.00           H  
ATOM    581  N   LEU A  72     171.058 168.321 185.029  1.00137.93           N  
ATOM    582  CA  LEU A  72     170.631 168.010 186.385  1.00137.93           C  
ATOM    583  C   LEU A  72     170.120 166.578 186.447  1.00137.93           C  
ATOM    584  O   LEU A  72     169.516 166.075 185.496  1.00137.93           O  
ATOM    585  CB  LEU A  72     169.535 168.974 186.865  1.00137.93           C  
ATOM    586  CG  LEU A  72     169.896 170.460 186.905  1.00137.93           C  
ATOM    587  CD1 LEU A  72     168.704 171.290 187.356  1.00137.93           C  
ATOM    588  CD2 LEU A  72     171.093 170.699 187.812  1.00137.93           C  
ATOM    589  H   LEU A  72     170.467 168.135 184.187  1.00  0.00           H  
ATOM    590  HA  LEU A  72     171.420 168.093 186.998  1.00  0.00           H  
ATOM    591  HB2 LEU A  72     168.754 168.873 186.252  1.00  0.00           H  
ATOM    592  HB3 LEU A  72     169.278 168.704 187.790  1.00  0.00           H  
ATOM    593  HG  LEU A  72     170.176 170.751 185.990  1.00  0.00           H  
ATOM    594 HD11 LEU A  72     168.422 171.001 188.272  1.00  0.00           H  
ATOM    595 HD12 LEU A  72     168.958 172.257 187.376  1.00  0.00           H  
ATOM    596 HD13 LEU A  72     167.944 171.159 186.718  1.00  0.00           H  
ATOM    597 HD21 LEU A  72     171.881 170.185 187.470  1.00  0.00           H  
ATOM    598 HD22 LEU A  72     171.314 171.675 187.825  1.00  0.00           H  
ATOM    599 HD23 LEU A  72     170.876 170.395 188.741  1.00  0.00           H  
ATOM    600  N   LEU A  73     170.374 165.925 187.579  1.00152.56           N  
ATOM    601  CA  LEU A  73     169.936 164.556 187.816  1.00152.56           C  
ATOM    602  C   LEU A  73     169.163 164.505 189.124  1.00152.56           C  
ATOM    603  O   LEU A  73     169.632 165.018 190.145  1.00152.56           O  
ATOM    604  CB  LEU A  73     171.126 163.591 187.863  1.00152.56           C  
ATOM    605  CG  LEU A  73     172.051 163.581 186.644  1.00152.56           C  
ATOM    606  CD1 LEU A  73     173.178 162.577 186.834  1.00152.56           C  
ATOM    607  CD2 LEU A  73     171.269 163.280 185.375  1.00152.56           C  
ATOM    608  H   LEU A  73     170.915 166.480 188.282  1.00  0.00           H  
ATOM    609  HA  LEU A  73     169.325 164.281 187.075  1.00  0.00           H  
ATOM    610  HB2 LEU A  73     171.682 163.832 188.656  1.00  0.00           H  
ATOM    611  HB3 LEU A  73     170.765 162.668 187.971  1.00  0.00           H  
ATOM    612  HG  LEU A  73     172.437 164.495 186.522  1.00  0.00           H  
ATOM    613 HD11 LEU A  73     172.794 161.661 186.955  1.00  0.00           H  
ATOM    614 HD12 LEU A  73     173.772 162.584 186.029  1.00  0.00           H  
ATOM    615 HD13 LEU A  73     173.712 162.823 187.643  1.00  0.00           H  
ATOM    616 HD21 LEU A  73     170.567 163.980 185.240  1.00  0.00           H  
ATOM    617 HD22 LEU A  73     171.891 163.278 184.591  1.00  0.00           H  
ATOM    618 HD23 LEU A  73     170.833 162.383 185.455  1.00  0.00           H  
ATOM    619  N   MET A  74     167.985 163.886 189.094  1.00158.85           N  
ATOM    620  CA  MET A  74     167.148 163.789 190.281  1.00158.85           C  
ATOM    621  C   MET A  74     166.145 162.660 190.097  1.00158.85           C  
ATOM    622  O   MET A  74     165.660 162.416 188.988  1.00158.85           O  
ATOM    623  CB  MET A  74     166.422 165.109 190.562  1.00158.85           C  
ATOM    624  CG  MET A  74     165.560 165.595 189.410  1.00158.85           C  
ATOM    625  SD  MET A  74     164.816 167.206 189.720  1.00158.85           S  
ATOM    626  CE  MET A  74     166.277 168.220 189.927  1.00158.85           C  
ATOM    627  H   MET A  74     167.724 163.489 188.172  1.00  0.00           H  
ATOM    628  HA  MET A  74     167.732 163.562 191.061  1.00  0.00           H  
ATOM    629  HB2 MET A  74     165.835 164.991 191.373  1.00  0.00           H  
ATOM    630  HB3 MET A  74     167.107 165.819 190.770  1.00  0.00           H  
ATOM    631  HG2 MET A  74     166.137 165.619 188.560  1.00  0.00           H  
ATOM    632  HG3 MET A  74     164.836 164.890 189.225  1.00  0.00           H  
ATOM    633  HE1 MET A  74     166.234 168.695 190.807  1.00  0.00           H  
ATOM    634  HE2 MET A  74     167.094 167.642 189.902  1.00  0.00           H  
ATOM    635  HE3 MET A  74     166.326 168.894 189.188  1.00  0.00           H  
ATOM    636  N   ASN A  75     165.845 161.971 191.200  1.00164.52           N  
ATOM    637  CA  ASN A  75     164.852 160.903 191.164  1.00164.52           C  
ATOM    638  C   ASN A  75     163.432 161.457 191.135  1.00164.52           C  
ATOM    639  O   ASN A  75     162.551 160.879 190.488  1.00164.52           O  
ATOM    640  CB  ASN A  75     165.027 159.978 192.370  1.00164.52           C  
ATOM    641  CG  ASN A  75     166.436 159.437 192.492  1.00164.52           C  
ATOM    642  OD1 ASN A  75     166.775 158.414 191.895  1.00164.52           O  
ATOM    643  ND2 ASN A  75     167.265 160.118 193.273  1.00164.52           N  
ATOM    644  H   ASN A  75     166.360 162.252 192.047  1.00  0.00           H  
ATOM    645  HA  ASN A  75     164.989 160.398 190.302  1.00  0.00           H  
ATOM    646  HB2 ASN A  75     164.811 160.493 193.195  1.00  0.00           H  
ATOM    647  HB3 ASN A  75     164.398 159.211 192.271  1.00  0.00           H  
ATOM    648 HD22 ASN A  75     166.943 160.939 193.748  1.00  0.00           H  
ATOM    649 HD21 ASN A  75     168.210 159.814 193.390  1.00  0.00           H  
ATOM    650  N   ARG A  76     163.195 162.568 191.826  1.00163.19           N  
ATOM    651  CA  ARG A  76     161.844 163.089 191.973  1.00163.19           C  
ATOM    652  C   ARG A  76     161.345 163.707 190.673  1.00163.19           C  
ATOM    653  O   ARG A  76     162.102 164.344 189.934  1.00163.19           O  
ATOM    654  CB  ARG A  76     161.797 164.124 193.097  1.00163.19           C  
ATOM    655  CG  ARG A  76     162.141 163.560 194.465  1.00163.19           C  
ATOM    656  CD  ARG A  76     161.277 162.351 194.782  1.00163.19           C  
ATOM    657  NE  ARG A  76     159.856 162.670 194.722  1.00163.19           N  
ATOM    658  CZ  ARG A  76     158.883 161.773 194.806  1.00163.19           C  
ATOM    659  NH1 ARG A  76     159.142 160.483 194.946  1.00163.19           N  
ATOM    660  NH2 ARG A  76     157.619 162.181 194.752  1.00163.19           N  
ATOM    661  H   ARG A  76     164.033 163.015 192.237  1.00  0.00           H  
ATOM    662  HA  ARG A  76     161.228 162.331 192.226  1.00  0.00           H  
ATOM    663  HB2 ARG A  76     162.451 164.844 192.886  1.00  0.00           H  
ATOM    664  HB3 ARG A  76     160.876 164.497 193.139  1.00  0.00           H  
ATOM    665  HG2 ARG A  76     163.093 163.274 194.478  1.00  0.00           H  
ATOM    666  HG3 ARG A  76     161.976 164.250 195.160  1.00  0.00           H  
ATOM    667  HD2 ARG A  76     161.484 161.640 194.116  1.00  0.00           H  
ATOM    668  HD3 ARG A  76     161.508 162.039 195.700  1.00  0.00           H  
ATOM    669  HE  ARG A  76     159.596 163.638 194.609  1.00  0.00           H  
ATOM    670 HH11 ARG A  76     160.088 160.163 195.011  1.00  0.00           H  
ATOM    671 HH12 ARG A  76     158.390 159.821 194.988  1.00  0.00           H  
ATOM    672 HH21 ARG A  76     157.408 163.155 194.669  1.00  0.00           H  
ATOM    673 HH22 ARG A  76     156.876 161.512 194.796  1.00  0.00           H  
ATOM    674  N   THR A  77     160.054 163.511 190.398  1.00150.05           N  
ATOM    675  CA  THR A  77     159.386 164.091 189.239  1.00150.05           C  
ATOM    676  C   THR A  77     158.085 164.772 189.649  1.00150.05           C  
ATOM    677  O   THR A  77     157.109 164.769 188.892  1.00150.05           O  
ATOM    678  CB  THR A  77     159.117 163.032 188.168  1.00150.05           C  
ATOM    679  OG1 THR A  77     158.378 161.946 188.741  1.00150.05           O  
ATOM    680  CG2 THR A  77     160.425 162.505 187.592  1.00150.05           C  
ATOM    681  H   THR A  77     159.560 162.900 191.093  1.00  0.00           H  
ATOM    682  HA  THR A  77     159.992 164.785 188.834  1.00  0.00           H  
ATOM    683  HB  THR A  77     158.549 163.445 187.427  1.00  0.00           H  
ATOM    684  HG1 THR A  77     158.218 162.155 189.722  1.00  0.00           H  
ATOM    685 HG21 THR A  77     160.704 163.069 186.812  1.00  0.00           H  
ATOM    686 HG22 THR A  77     161.141 162.536 188.293  1.00  0.00           H  
ATOM    687 HG23 THR A  77     160.304 161.558 187.287  1.00  0.00           H  
ATOM    688  N   ASP A  78     158.056 165.354 190.845  1.00151.68           N  
ATOM    689  CA  ASP A  78     156.849 165.992 191.342  1.00151.68           C  
ATOM    690  C   ASP A  78     156.522 167.237 190.517  1.00151.68           C  
ATOM    691  O   ASP A  78     157.420 167.887 189.975  1.00151.68           O  
ATOM    692  CB  ASP A  78     157.015 166.371 192.812  1.00151.68           C  
ATOM    693  CG  ASP A  78     157.335 165.177 193.688  1.00151.68           C  
ATOM    694  OD1 ASP A  78     156.844 164.069 193.388  1.00151.68           O  
ATOM    695  OD2 ASP A  78     158.081 165.346 194.675  1.00151.68           O  
ATOM    696  H   ASP A  78     158.946 165.312 191.373  1.00  0.00           H  
ATOM    697  HA  ASP A  78     156.089 165.347 191.209  1.00  0.00           H  
ATOM    698  HB2 ASP A  78     157.759 167.025 192.879  1.00  0.00           H  
ATOM    699  HB3 ASP A  78     156.165 166.778 193.123  1.00  0.00           H  
ATOM    700  N   PRO A  79     155.234 167.588 190.402  1.00143.32           N  
ATOM    701  CA  PRO A  79     154.860 168.773 189.617  1.00143.32           C  
ATOM    702  C   PRO A  79     155.392 170.069 190.208  1.00143.32           C  
ATOM    703  O   PRO A  79     155.941 170.903 189.482  1.00143.32           O  
ATOM    704  CB  PRO A  79     153.326 168.735 189.633  1.00143.32           C  
ATOM    705  CG  PRO A  79     152.975 167.919 190.834  1.00143.32           C  
ATOM    706  CD  PRO A  79     154.058 166.891 190.948  1.00143.32           C  
ATOM    707  HA  PRO A  79     155.162 168.667 188.653  1.00  0.00           H  
ATOM    708  HB2 PRO A  79     152.952 169.664 189.707  1.00  0.00           H  
ATOM    709  HB3 PRO A  79     152.975 168.311 188.794  1.00  0.00           H  
ATOM    710  HG2 PRO A  79     152.940 168.499 191.655  1.00  0.00           H  
ATOM    711  HG3 PRO A  79     152.076 167.485 190.712  1.00  0.00           H  
ATOM    712  HD2 PRO A  79     154.218 166.627 191.899  1.00  0.00           H  
ATOM    713  HD3 PRO A  79     153.852 166.075 190.407  1.00  0.00           H  
ATOM    714  N   LYS A  80     155.234 170.252 191.521  1.00153.02           N  
ATOM    715  CA  LYS A  80     155.735 171.465 192.161  1.00153.02           C  
ATOM    716  C   LYS A  80     157.256 171.541 192.088  1.00153.02           C  
ATOM    717  O   LYS A  80     157.820 172.620 191.861  1.00153.02           O  
ATOM    718  CB  LYS A  80     155.249 171.535 193.611  1.00153.02           C  
ATOM    719  CG  LYS A  80     155.502 170.279 194.436  1.00153.02           C  
ATOM    720  CD  LYS A  80     156.743 170.418 195.304  1.00153.02           C  
ATOM    721  CE  LYS A  80     156.996 169.156 196.114  1.00153.02           C  
ATOM    722  NZ  LYS A  80     158.208 169.278 196.970  1.00153.02           N  
ATOM    723  H   LYS A  80     154.749 169.494 192.017  1.00  0.00           H  
ATOM    724  HA  LYS A  80     155.349 172.267 191.687  1.00  0.00           H  
ATOM    725  HB2 LYS A  80     155.713 172.302 194.059  1.00  0.00           H  
ATOM    726  HB3 LYS A  80     154.262 171.709 193.601  1.00  0.00           H  
ATOM    727  HG2 LYS A  80     154.711 170.113 195.026  1.00  0.00           H  
ATOM    728  HG3 LYS A  80     155.624 169.502 193.818  1.00  0.00           H  
ATOM    729  HD2 LYS A  80     157.529 170.582 194.718  1.00  0.00           H  
ATOM    730  HD3 LYS A  80     156.614 171.177 195.932  1.00  0.00           H  
ATOM    731  HE2 LYS A  80     156.198 168.978 196.697  1.00  0.00           H  
ATOM    732  HE3 LYS A  80     157.115 168.383 195.484  1.00  0.00           H  
ATOM    733  HZ1 LYS A  80     158.351 168.422 197.465  1.00  0.00           H  
ATOM    734  HZ2 LYS A  80     159.002 169.469 196.394  1.00  0.00           H  
ATOM    735  HZ3 LYS A  80     158.079 170.025 197.622  1.00  0.00           H  
ATOM    736  N   SER A  81     157.936 170.406 192.272  1.00147.10           N  
ATOM    737  CA  SER A  81     159.388 170.388 192.139  1.00147.10           C  
ATOM    738  C   SER A  81     159.809 170.740 190.719  1.00147.10           C  
ATOM    739  O   SER A  81     160.777 171.482 190.517  1.00147.10           O  
ATOM    740  CB  SER A  81     159.938 169.019 192.538  1.00147.10           C  
ATOM    741  OG  SER A  81     159.527 168.019 191.623  1.00147.10           O  
ATOM    742  H   SER A  81     157.365 169.583 192.506  1.00  0.00           H  
ATOM    743  HA  SER A  81     159.767 171.087 192.757  1.00  0.00           H  
ATOM    744  HB2 SER A  81     160.933 169.062 192.546  1.00  0.00           H  
ATOM    745  HB3 SER A  81     159.597 168.788 193.445  1.00  0.00           H  
ATOM    746  HG  SER A  81     158.964 168.418 190.907  1.00  0.00           H  
ATOM    747  N   LEU A  82     159.091 170.217 189.723  1.00137.32           N  
ATOM    748  CA  LEU A  82     159.396 170.549 188.335  1.00137.32           C  
ATOM    749  C   LEU A  82     159.187 172.034 188.064  1.00137.32           C  
ATOM    750  O   LEU A  82     159.985 172.661 187.357  1.00137.32           O  
ATOM    751  CB  LEU A  82     158.537 169.704 187.394  1.00137.32           C  
ATOM    752  CG  LEU A  82     158.790 169.887 185.897  1.00137.32           C  
ATOM    753  CD1 LEU A  82     160.230 169.541 185.554  1.00137.32           C  
ATOM    754  CD2 LEU A  82     157.823 169.043 185.082  1.00137.32           C  
ATOM    755  H   LEU A  82     158.333 169.583 190.012  1.00  0.00           H  
ATOM    756  HA  LEU A  82     160.362 170.326 188.157  1.00  0.00           H  
ATOM    757  HB2 LEU A  82     158.703 168.744 187.608  1.00  0.00           H  
ATOM    758  HB3 LEU A  82     157.582 169.931 187.564  1.00  0.00           H  
ATOM    759  HG  LEU A  82     158.609 170.839 185.651  1.00  0.00           H  
ATOM    760 HD11 LEU A  82     160.413 168.589 185.800  1.00  0.00           H  
ATOM    761 HD12 LEU A  82     160.380 169.665 184.573  1.00  0.00           H  
ATOM    762 HD13 LEU A  82     160.849 170.140 186.063  1.00  0.00           H  
ATOM    763 HD21 LEU A  82     156.883 169.319 185.287  1.00  0.00           H  
ATOM    764 HD22 LEU A  82     158.003 169.175 184.106  1.00  0.00           H  
ATOM    765 HD23 LEU A  82     157.944 168.077 185.314  1.00  0.00           H  
ATOM    766  N   ILE A  83     158.116 172.612 188.613  1.00145.57           N  
ATOM    767  CA  ILE A  83     157.858 174.039 188.427  1.00145.57           C  
ATOM    768  C   ILE A  83     158.978 174.865 189.047  1.00145.57           C  
ATOM    769  O   ILE A  83     159.480 175.820 188.441  1.00145.57           O  
ATOM    770  CB  ILE A  83     156.486 174.419 189.011  1.00145.57           C  
ATOM    771  CG1 ILE A  83     155.361 173.754 188.216  1.00145.57           C  
ATOM    772  CG2 ILE A  83     156.308 175.930 189.021  1.00145.57           C  
ATOM    773  CD1 ILE A  83     155.308 174.175 186.766  1.00145.57           C  
ATOM    774  H   ILE A  83     157.509 171.984 189.160  1.00  0.00           H  
ATOM    775  HA  ILE A  83     157.892 174.204 187.439  1.00  0.00           H  
ATOM    776  HB  ILE A  83     156.445 174.080 189.945  1.00  0.00           H  
ATOM    777 HG12 ILE A  83     155.484 172.764 188.264  1.00  0.00           H  
ATOM    778 HG13 ILE A  83     154.492 173.988 188.651  1.00  0.00           H  
ATOM    779 HG21 ILE A  83     155.433 176.160 189.443  1.00  0.00           H  
ATOM    780 HG22 ILE A  83     157.049 176.350 189.543  1.00  0.00           H  
ATOM    781 HG23 ILE A  83     156.326 176.274 188.084  1.00  0.00           H  
ATOM    782 HD11 ILE A  83     156.169 173.936 186.319  1.00  0.00           H  
ATOM    783 HD12 ILE A  83     154.553 173.704 186.311  1.00  0.00           H  
ATOM    784 HD13 ILE A  83     155.166 175.163 186.712  1.00  0.00           H  
ATOM    785  N   THR A  84     159.391 174.506 190.265  1.00145.66           N  
ATOM    786  CA  THR A  84     160.480 175.232 190.912  1.00145.66           C  
ATOM    787  C   THR A  84     161.776 175.103 190.121  1.00145.66           C  
ATOM    788  O   THR A  84     162.516 176.082 189.962  1.00145.66           O  
ATOM    789  CB  THR A  84     160.675 174.731 192.343  1.00145.66           C  
ATOM    790  OG1 THR A  84     160.872 173.312 192.334  1.00145.66           O  
ATOM    791  CG2 THR A  84     159.463 175.070 193.199  1.00145.66           C  
ATOM    792  H   THR A  84     158.896 173.711 190.684  1.00  0.00           H  
ATOM    793  HA  THR A  84     160.231 176.208 190.956  1.00  0.00           H  
ATOM    794  HB  THR A  84     161.513 175.164 192.737  1.00  0.00           H  
ATOM    795  HG1 THR A  84     160.832 172.994 191.370  1.00  0.00           H  
ATOM    796 HG21 THR A  84     159.758 175.301 194.129  1.00  0.00           H  
ATOM    797 HG22 THR A  84     158.977 175.853 192.805  1.00  0.00           H  
ATOM    798 HG23 THR A  84     158.843 174.283 193.236  1.00  0.00           H  
ATOM    799  N   HIS A  85     162.063 173.904 189.608  1.00142.25           N  
ATOM    800  CA  HIS A  85     163.295 173.695 188.855  1.00142.25           C  
ATOM    801  C   HIS A  85     163.297 174.483 187.551  1.00142.25           C  
ATOM    802  O   HIS A  85     164.313 175.089 187.192  1.00142.25           O  
ATOM    803  CB  HIS A  85     163.497 172.204 188.590  1.00142.25           C  
ATOM    804  CG  HIS A  85     163.707 171.396 189.832  1.00142.25           C  
ATOM    805  ND1 HIS A  85     162.942 170.292 190.141  1.00142.25           N  
ATOM    806  CD2 HIS A  85     164.592 171.536 190.847  1.00142.25           C  
ATOM    807  CE1 HIS A  85     163.347 169.787 191.292  1.00142.25           C  
ATOM    808  NE2 HIS A  85     164.349 170.522 191.741  1.00142.25           N  
ATOM    809  H   HIS A  85     161.363 173.171 189.786  1.00  0.00           H  
ATOM    810  HA  HIS A  85     164.070 174.014 189.418  1.00  0.00           H  
ATOM    811  HB2 HIS A  85     162.689 171.843 188.111  1.00  0.00           H  
ATOM    812  HB3 HIS A  85     164.300 172.083 187.995  1.00  0.00           H  
ATOM    813  HD1 HIS A  85     162.197 169.932 189.579  1.00  0.00           H  
ATOM    814  HD2 HIS A  85     165.289 172.243 190.932  1.00  0.00           H  
ATOM    815  HE1 HIS A  85     162.962 168.988 191.747  1.00  0.00           H  
ATOM    816  N   VAL A  86     162.174 174.493 186.826  1.00145.41           N  
ATOM    817  CA  VAL A  86     162.137 175.252 185.579  1.00145.41           C  
ATOM    818  C   VAL A  86     162.185 176.750 185.857  1.00145.41           C  
ATOM    819  O   VAL A  86     162.775 177.510 185.079  1.00145.41           O  
ATOM    820  CB  VAL A  86     160.915 174.864 184.720  1.00145.41           C  
ATOM    821  CG1 VAL A  86     160.952 173.381 184.382  1.00145.41           C  
ATOM    822  CG2 VAL A  86     159.612 175.232 185.405  1.00145.41           C  
ATOM    823  H   VAL A  86     161.394 173.954 187.203  1.00  0.00           H  
ATOM    824  HA  VAL A  86     162.952 175.010 185.041  1.00  0.00           H  
ATOM    825  HB  VAL A  86     160.980 175.361 183.861  1.00  0.00           H  
ATOM    826 HG11 VAL A  86     160.699 172.848 185.189  1.00  0.00           H  
ATOM    827 HG12 VAL A  86     160.307 173.191 183.642  1.00  0.00           H  
ATOM    828 HG13 VAL A  86     161.875 173.127 184.092  1.00  0.00           H  
ATOM    829 HG21 VAL A  86     158.861 175.165 184.748  1.00  0.00           H  
ATOM    830 HG22 VAL A  86     159.448 174.604 186.166  1.00  0.00           H  
ATOM    831 HG23 VAL A  86     159.672 176.169 185.751  1.00  0.00           H  
ATOM    832  N   CYS A  87     161.583 177.205 186.962  1.00150.42           N  
ATOM    833  CA  CYS A  87     161.706 178.611 187.334  1.00150.42           C  
ATOM    834  C   CYS A  87     163.154 178.975 187.640  1.00150.42           C  
ATOM    835  O   CYS A  87     163.635 180.038 187.230  1.00150.42           O  
ATOM    836  CB  CYS A  87     160.812 178.922 188.533  1.00150.42           C  
ATOM    837  SG  CYS A  87     161.191 180.499 189.328  1.00150.42           S  
ATOM    838  H   CYS A  87     161.054 176.507 187.496  1.00  0.00           H  
ATOM    839  HA  CYS A  87     161.401 179.172 186.555  1.00  0.00           H  
ATOM    840  HB2 CYS A  87     159.868 178.948 188.219  1.00  0.00           H  
ATOM    841  HB3 CYS A  87     160.930 178.196 189.205  1.00  0.00           H  
ATOM    842  N   ASP A  88     163.863 178.106 188.363  1.00151.76           N  
ATOM    843  CA  ASP A  88     165.274 178.356 188.639  1.00151.76           C  
ATOM    844  C   ASP A  88     166.092 178.370 187.354  1.00151.76           C  
ATOM    845  O   ASP A  88     166.995 179.200 187.192  1.00151.76           O  
ATOM    846  CB  ASP A  88     165.814 177.306 189.609  1.00151.76           C  
ATOM    847  CG  ASP A  88     165.137 177.361 190.964  1.00151.76           C  
ATOM    848  OD1 ASP A  88     164.711 178.461 191.373  1.00151.76           O  
ATOM    849  OD2 ASP A  88     165.029 176.303 191.620  1.00151.76           O  
ATOM    850  H   ASP A  88     163.346 177.281 188.693  1.00  0.00           H  
ATOM    851  HA  ASP A  88     165.340 179.277 189.042  1.00  0.00           H  
ATOM    852  HB2 ASP A  88     165.658 176.410 189.210  1.00  0.00           H  
ATOM    853  HB3 ASP A  88     166.786 177.469 189.730  1.00  0.00           H  
ATOM    854  N   LEU A  89     165.795 177.453 186.430  1.00150.26           N  
ATOM    855  CA  LEU A  89     166.530 177.401 185.170  1.00150.26           C  
ATOM    856  C   LEU A  89     166.295 178.652 184.333  1.00150.26           C  
ATOM    857  O   LEU A  89     167.235 179.199 183.746  1.00150.26           O  
ATOM    858  CB  LEU A  89     166.141 176.148 184.385  1.00150.26           C  
ATOM    859  CG  LEU A  89     166.621 174.814 184.963  1.00150.26           C  
ATOM    860  CD1 LEU A  89     166.146 173.653 184.104  1.00150.26           C  
ATOM    861  CD2 LEU A  89     168.135 174.801 185.098  1.00150.26           C  
ATOM    862  H   LEU A  89     165.029 176.811 186.679  1.00  0.00           H  
ATOM    863  HA  LEU A  89     167.516 177.337 185.376  1.00  0.00           H  
ATOM    864  HB2 LEU A  89     165.146 176.111 184.341  1.00  0.00           H  
ATOM    865  HB3 LEU A  89     166.522 176.229 183.469  1.00  0.00           H  
ATOM    866  HG  LEU A  89     166.258 174.713 185.890  1.00  0.00           H  
ATOM    867 HD11 LEU A  89     166.509 173.752 183.177  1.00  0.00           H  
ATOM    868 HD12 LEU A  89     166.469 172.791 184.497  1.00  0.00           H  
ATOM    869 HD13 LEU A  89     165.146 173.648 184.070  1.00  0.00           H  
ATOM    870 HD21 LEU A  89     168.424 175.540 185.709  1.00  0.00           H  
ATOM    871 HD22 LEU A  89     168.431 173.923 185.477  1.00  0.00           H  
ATOM    872 HD23 LEU A  89     168.553 174.932 184.198  1.00  0.00           H  
ATOM    873  N   MET A  90     165.046 179.121 184.259  1.00153.33           N  
ATOM    874  CA  MET A  90     164.767 180.310 183.459  1.00153.33           C  
ATOM    875  C   MET A  90     165.282 181.576 184.134  1.00153.33           C  
ATOM    876  O   MET A  90     165.627 182.544 183.446  1.00153.33           O  
ATOM    877  CB  MET A  90     163.268 180.426 183.175  1.00153.33           C  
ATOM    878  CG  MET A  90     162.407 180.687 184.398  1.00153.33           C  
ATOM    879  SD  MET A  90     160.680 180.991 183.982  1.00153.33           S  
ATOM    880  CE  MET A  90     160.830 182.473 182.989  1.00153.33           C  
ATOM    881  H   MET A  90     164.343 178.598 184.786  1.00  0.00           H  
ATOM    882  HA  MET A  90     165.244 180.213 182.575  1.00  0.00           H  
ATOM    883  HB2 MET A  90     163.119 181.177 182.513  1.00  0.00           H  
ATOM    884  HB3 MET A  90     162.952 179.569 182.739  1.00  0.00           H  
ATOM    885  HG2 MET A  90     162.492 179.885 185.033  1.00  0.00           H  
ATOM    886  HG3 MET A  90     162.802 181.483 184.911  1.00  0.00           H  
ATOM    887  HE1 MET A  90     161.789 182.760 182.956  1.00  0.00           H  
ATOM    888  HE2 MET A  90     160.507 182.289 182.059  1.00  0.00           H  
ATOM    889  HE3 MET A  90     160.279 183.205 183.392  1.00  0.00           H  
ATOM    890  N   SER A  91     165.342 181.593 185.468  1.00152.54           N  
ATOM    891  CA  SER A  91     165.874 182.759 186.164  1.00152.54           C  
ATOM    892  C   SER A  91     167.391 182.831 186.045  1.00152.54           C  
ATOM    893  O   SER A  91     167.954 183.915 185.854  1.00152.54           O  
ATOM    894  CB  SER A  91     165.450 182.733 187.632  1.00152.54           C  
ATOM    895  OG  SER A  91     165.957 181.584 188.289  1.00152.54           O  
ATOM    896  H   SER A  91     164.994 180.747 185.936  1.00  0.00           H  
ATOM    897  HA  SER A  91     165.490 183.584 185.730  1.00  0.00           H  
ATOM    898  HB2 SER A  91     165.804 183.547 188.083  1.00  0.00           H  
ATOM    899  HB3 SER A  91     164.455 182.720 187.679  1.00  0.00           H  
ATOM    900  HG  SER A  91     166.487 181.031 187.654  1.00  0.00           H  
ATOM    901  N   GLY A  92     168.068 181.690 186.156  1.00154.01           N  
ATOM    902  CA  GLY A  92     169.515 181.656 186.074  1.00154.01           C  
ATOM    903  C   GLY A  92     170.032 181.425 184.670  1.00154.01           C  
ATOM    904  O   GLY A  92     169.694 180.421 184.036  1.00154.01           O  
ATOM    905  H   GLY A  92     167.477 180.848 186.303  1.00  0.00           H  
ATOM    906  HA2 GLY A  92     169.893 182.533 186.429  1.00  0.00           H  
ATOM    907  HA3 GLY A  92     169.869 180.922 186.686  1.00  0.00           H  
ATOM    908  N   ALA A  93     170.845 182.358 184.173  1.00165.03           N  
ATOM    909  CA  ALA A  93     171.479 182.340 182.856  1.00165.03           C  
ATOM    910  C   ALA A  93     170.483 182.474 181.711  1.00165.03           C  
ATOM    911  O   ALA A  93     170.903 182.459 180.546  1.00165.03           O  
ATOM    912  CB  ALA A  93     172.331 181.082 182.629  1.00165.03           C  
ATOM    913  H   ALA A  93     171.004 183.167 184.855  1.00  0.00           H  
ATOM    914  HA  ALA A  93     172.136 183.114 182.804  1.00  0.00           H  
ATOM    915  HB1 ALA A  93     173.095 181.308 182.030  1.00  0.00           H  
ATOM    916  HB2 ALA A  93     172.675 180.757 183.507  1.00  0.00           H  
ATOM    917  HB3 ALA A  93     171.767 180.377 182.205  1.00  0.00           H  
ATOM    918  N   ARG A  94     169.185 182.605 181.995  1.00163.76           N  
ATOM    919  CA  ARG A  94     168.149 182.826 180.985  1.00163.76           C  
ATOM    920  C   ARG A  94     168.153 181.705 179.939  1.00163.76           C  
ATOM    921  O   ARG A  94     168.452 181.904 178.760  1.00163.76           O  
ATOM    922  CB  ARG A  94     168.313 184.202 180.327  1.00163.76           C  
ATOM    923  CG  ARG A  94     168.390 185.355 181.316  1.00163.76           C  
ATOM    924  CD  ARG A  94     167.210 185.344 182.275  1.00163.76           C  
ATOM    925  NE  ARG A  94     165.935 185.477 181.581  1.00163.76           N  
ATOM    926  CZ  ARG A  94     165.330 186.632 181.341  1.00163.76           C  
ATOM    927  NH1 ARG A  94     165.858 187.782 181.726  1.00163.76           N  
ATOM    928  NH2 ARG A  94     164.164 186.633 180.702  1.00163.76           N  
ATOM    929  H   ARG A  94     168.967 182.535 183.022  1.00  0.00           H  
ATOM    930  HA  ARG A  94     167.251 182.836 181.438  1.00  0.00           H  
ATOM    931  HB2 ARG A  94     169.154 184.193 179.795  1.00  0.00           H  
ATOM    932  HB3 ARG A  94     167.531 184.356 179.732  1.00  0.00           H  
ATOM    933  HG2 ARG A  94     169.227 185.279 181.851  1.00  0.00           H  
ATOM    934  HG3 ARG A  94     168.379 186.219 180.820  1.00  0.00           H  
ATOM    935  HD2 ARG A  94     167.226 184.481 182.775  1.00  0.00           H  
ATOM    936  HD3 ARG A  94     167.322 186.106 182.910  1.00  0.00           H  
ATOM    937  HE  ARG A  94     165.483 184.633 181.262  1.00  0.00           H  
ATOM    938 HH11 ARG A  94     166.743 187.800 182.193  1.00  0.00           H  
ATOM    939 HH12 ARG A  94     165.373 188.642 181.550  1.00  0.00           H  
ATOM    940 HH21 ARG A  94     163.761 185.773 180.390  1.00  0.00           H  
ATOM    941 HH22 ARG A  94     163.688 187.497 180.531  1.00  0.00           H  
ATOM    942  N   ILE A  95     167.819 180.505 180.419  1.00159.99           N  
ATOM    943  CA  ILE A  95     167.754 179.344 179.540  1.00159.99           C  
ATOM    944  C   ILE A  95     166.644 179.540 178.518  1.00159.99           C  
ATOM    945  O   ILE A  95     165.494 179.833 178.871  1.00159.99           O  
ATOM    946  CB  ILE A  95     167.540 178.064 180.361  1.00159.99           C  
ATOM    947  CG1 ILE A  95     168.746 177.798 181.264  1.00159.99           C  
ATOM    948  CG2 ILE A  95     167.286 176.880 179.444  1.00159.99           C  
ATOM    949  CD1 ILE A  95     170.027 177.527 180.509  1.00159.99           C  
ATOM    950  H   ILE A  95     167.619 180.477 181.430  1.00  0.00           H  
ATOM    951  HA  ILE A  95     168.614 179.328 179.030  1.00  0.00           H  
ATOM    952  HB  ILE A  95     166.744 178.200 180.943  1.00  0.00           H  
ATOM    953 HG12 ILE A  95     168.878 178.592 181.855  1.00  0.00           H  
ATOM    954 HG13 ILE A  95     168.537 177.006 181.838  1.00  0.00           H  
ATOM    955 HG21 ILE A  95     167.105 176.065 179.992  1.00  0.00           H  
ATOM    956 HG22 ILE A  95     166.496 177.070 178.862  1.00  0.00           H  
ATOM    957 HG23 ILE A  95     168.089 176.722 178.871  1.00  0.00           H  
ATOM    958 HD11 ILE A  95     170.251 178.318 179.940  1.00  0.00           H  
ATOM    959 HD12 ILE A  95     170.768 177.363 181.160  1.00  0.00           H  
ATOM    960 HD13 ILE A  95     169.907 176.722 179.930  1.00  0.00           H  
ATOM    961  N   HIS A  96     166.985 179.379 177.240  1.00163.02           N  
ATOM    962  CA  HIS A  96     166.043 179.562 176.145  1.00163.02           C  
ATOM    963  C   HIS A  96     165.541 178.244 175.565  1.00163.02           C  
ATOM    964  O   HIS A  96     164.869 178.255 174.528  1.00163.02           O  
ATOM    965  CB  HIS A  96     166.678 180.406 175.037  1.00163.02           C  
ATOM    966  CG  HIS A  96     166.839 181.851 175.392  1.00163.02           C  
ATOM    967  ND1 HIS A  96     167.818 182.303 176.250  1.00163.02           N  
ATOM    968  CD2 HIS A  96     166.143 182.946 175.005  1.00163.02           C  
ATOM    969  CE1 HIS A  96     167.720 183.615 176.374  1.00163.02           C  
ATOM    970  NE2 HIS A  96     166.711 184.030 175.630  1.00163.02           N  
ATOM    971  H   HIS A  96     167.985 179.111 177.094  1.00  0.00           H  
ATOM    972  HA  HIS A  96     165.241 180.077 176.495  1.00  0.00           H  
ATOM    973  HB2 HIS A  96     167.587 180.030 174.820  1.00  0.00           H  
ATOM    974  HB3 HIS A  96     166.104 180.345 174.212  1.00  0.00           H  
ATOM    975  HD1 HIS A  96     168.496 181.726 176.706  1.00  0.00           H  
ATOM    976  HD2 HIS A  96     165.364 182.964 174.384  1.00  0.00           H  
ATOM    977  HE1 HIS A  96     168.306 184.193 176.934  1.00  0.00           H  
ATOM    978  N   GLY A  97     165.847 177.116 176.201  1.00157.68           N  
ATOM    979  CA  GLY A  97     165.394 175.833 175.699  1.00157.68           C  
ATOM    980  C   GLY A  97     165.507 174.709 176.707  1.00157.68           C  
ATOM    981  O   GLY A  97     166.555 174.531 177.335  1.00157.68           O  
ATOM    982  H   GLY A  97     166.417 177.236 177.055  1.00  0.00           H  
ATOM    983  HA2 GLY A  97     164.422 175.915 175.397  1.00  0.00           H  
ATOM    984  HA3 GLY A  97     165.931 175.590 174.866  1.00  0.00           H  
ATOM    985  N   LEU A  98     164.434 173.938 176.867  1.00146.11           N  
ATOM    986  CA  LEU A  98     164.392 172.840 177.822  1.00146.11           C  
ATOM    987  C   LEU A  98     163.974 171.558 177.119  1.00146.11           C  
ATOM    988  O   LEU A  98     162.983 171.535 176.384  1.00146.11           O  
ATOM    989  CB  LEU A  98     163.424 173.134 178.979  1.00146.11           C  
ATOM    990  CG  LEU A  98     163.844 174.157 180.040  1.00146.11           C  
ATOM    991  CD1 LEU A  98     165.276 173.906 180.491  1.00146.11           C  
ATOM    992  CD2 LEU A  98     163.665 175.590 179.554  1.00146.11           C  
ATOM    993  H   LEU A  98     163.629 174.189 176.250  1.00  0.00           H  
ATOM    994  HA  LEU A  98     165.311 172.709 178.203  1.00  0.00           H  
ATOM    995  HB2 LEU A  98     162.562 173.461 178.577  1.00  0.00           H  
ATOM    996  HB3 LEU A  98     163.249 172.267 179.455  1.00  0.00           H  
ATOM    997  HG  LEU A  98     163.230 174.080 180.825  1.00  0.00           H  
ATOM    998 HD11 LEU A  98     165.892 173.983 179.706  1.00  0.00           H  
ATOM    999 HD12 LEU A  98     165.532 174.582 181.182  1.00  0.00           H  
ATOM   1000 HD13 LEU A  98     165.347 172.988 180.881  1.00  0.00           H  
ATOM   1001 HD21 LEU A  98     162.703 175.749 179.331  1.00  0.00           H  
ATOM   1002 HD22 LEU A  98     163.949 176.224 180.273  1.00  0.00           H  
ATOM   1003 HD23 LEU A  98     164.225 175.738 178.739  1.00  0.00           H  
ATOM   1004  N   VAL A  99     164.737 170.492 177.351  1.00137.38           N  
ATOM   1005  CA  VAL A  99     164.415 169.157 176.861  1.00137.38           C  
ATOM   1006  C   VAL A  99     164.435 168.212 178.054  1.00137.38           C  
ATOM   1007  O   VAL A  99     165.444 168.123 178.764  1.00137.38           O  
ATOM   1008  CB  VAL A  99     165.390 168.688 175.767  1.00137.38           C  
ATOM   1009  CG1 VAL A  99     166.821 169.076 176.116  1.00137.38           C  
ATOM   1010  CG2 VAL A  99     165.274 167.185 175.559  1.00137.38           C  
ATOM   1011  H   VAL A  99     165.594 170.697 177.920  1.00  0.00           H  
ATOM   1012  HA  VAL A  99     163.491 169.172 176.494  1.00  0.00           H  
ATOM   1013  HB  VAL A  99     165.156 169.167 174.926  1.00  0.00           H  
ATOM   1014 HG11 VAL A  99     167.027 169.974 175.728  1.00  0.00           H  
ATOM   1015 HG12 VAL A  99     166.924 169.111 177.110  1.00  0.00           H  
ATOM   1016 HG13 VAL A  99     167.452 168.398 175.740  1.00  0.00           H  
ATOM   1017 HG21 VAL A  99     165.669 166.943 174.673  1.00  0.00           H  
ATOM   1018 HG22 VAL A  99     165.768 166.712 176.288  1.00  0.00           H  
ATOM   1019 HG23 VAL A  99     164.310 166.922 175.580  1.00  0.00           H  
ATOM   1020  N   PHE A 100     163.324 167.517 178.283  1.00142.77           N  
ATOM   1021  CA  PHE A 100     163.154 166.660 179.454  1.00142.77           C  
ATOM   1022  C   PHE A 100     163.073 165.207 178.991  1.00142.77           C  
ATOM   1023  O   PHE A 100     162.004 164.713 178.628  1.00142.77           O  
ATOM   1024  CB  PHE A 100     161.910 167.057 180.253  1.00142.77           C  
ATOM   1025  CG  PHE A 100     162.020 168.396 180.931  1.00142.77           C  
ATOM   1026  CD1 PHE A 100     163.236 169.051 181.017  1.00142.77           C  
ATOM   1027  CD2 PHE A 100     160.904 168.994 181.490  1.00142.77           C  
ATOM   1028  CE1 PHE A 100     163.337 170.279 181.641  1.00142.77           C  
ATOM   1029  CE2 PHE A 100     160.998 170.223 182.115  1.00142.77           C  
ATOM   1030  CZ  PHE A 100     162.217 170.866 182.191  1.00142.77           C  
ATOM   1031  H   PHE A 100     162.584 167.636 177.554  1.00  0.00           H  
ATOM   1032  HA  PHE A 100     163.985 166.742 180.000  1.00  0.00           H  
ATOM   1033  HB2 PHE A 100     161.146 167.094 179.626  1.00  0.00           H  
ATOM   1034  HB3 PHE A 100     161.768 166.372 180.952  1.00  0.00           H  
ATOM   1035  HD1 PHE A 100     164.053 168.634 180.623  1.00  0.00           H  
ATOM   1036  HD2 PHE A 100     160.017 168.530 181.440  1.00  0.00           H  
ATOM   1037  HE1 PHE A 100     164.234 170.740 181.692  1.00  0.00           H  
ATOM   1038  HE2 PHE A 100     160.168 170.647 182.517  1.00  0.00           H  
ATOM   1039  HZ  PHE A 100     162.291 171.757 182.643  1.00  0.00           H  
ATOM   1040  N   GLY A 101     164.215 164.525 179.005  1.00145.93           N  
ATOM   1041  CA  GLY A 101     164.244 163.101 178.739  1.00145.93           C  
ATOM   1042  C   GLY A 101     164.207 162.292 180.019  1.00145.93           C  
ATOM   1043  O   GLY A 101     165.236 162.113 180.676  1.00145.93           O  
ATOM   1044  H   GLY A 101     165.057 165.091 179.218  1.00  0.00           H  
ATOM   1045  HA2 GLY A 101     163.452 162.849 178.162  1.00  0.00           H  
ATOM   1046  HA3 GLY A 101     165.083 162.871 178.222  1.00  0.00           H  
ATOM   1047  N   ASP A 102     163.028 161.796 180.383  1.00153.47           N  
ATOM   1048  CA  ASP A 102     162.826 161.087 181.638  1.00153.47           C  
ATOM   1049  C   ASP A 102     162.397 159.652 181.369  1.00153.47           C  
ATOM   1050  O   ASP A 102     161.652 159.381 180.422  1.00153.47           O  
ATOM   1051  CB  ASP A 102     161.775 161.792 182.500  1.00153.47           C  
ATOM   1052  CG  ASP A 102     162.147 163.228 182.814  1.00153.47           C  
ATOM   1053  OD1 ASP A 102     163.357 163.523 182.905  1.00153.47           O  
ATOM   1054  OD2 ASP A 102     161.229 164.061 182.969  1.00153.47           O  
ATOM   1055  H   ASP A 102     162.261 161.960 179.690  1.00  0.00           H  
ATOM   1056  HA  ASP A 102     163.715 161.046 182.105  1.00  0.00           H  
ATOM   1057  HB2 ASP A 102     160.916 161.785 182.002  1.00  0.00           H  
ATOM   1058  HB3 ASP A 102     161.689 161.290 183.351  1.00  0.00           H  
ATOM   1059  N   ASP A 103     162.871 158.734 182.210  1.00156.20           N  
ATOM   1060  CA  ASP A 103     162.519 157.325 182.099  1.00156.20           C  
ATOM   1061  C   ASP A 103     161.216 156.981 182.809  1.00156.20           C  
ATOM   1062  O   ASP A 103     160.802 155.817 182.776  1.00156.20           O  
ATOM   1063  CB  ASP A 103     163.652 156.456 182.652  1.00156.20           C  
ATOM   1064  CG  ASP A 103     164.962 156.674 181.922  1.00156.20           C  
ATOM   1065  OD1 ASP A 103     164.991 157.496 180.982  1.00156.20           O  
ATOM   1066  OD2 ASP A 103     165.964 156.024 182.288  1.00156.20           O  
ATOM   1067  H   ASP A 103     163.508 159.109 182.944  1.00  0.00           H  
ATOM   1068  HA  ASP A 103     162.379 157.128 181.114  1.00  0.00           H  
ATOM   1069  HB2 ASP A 103     163.776 156.688 183.609  1.00  0.00           H  
ATOM   1070  HB3 ASP A 103     163.385 155.505 182.555  1.00  0.00           H  
ATOM   1071  N   THR A 104     160.571 157.953 183.450  1.00152.44           N  
ATOM   1072  CA  THR A 104     159.313 157.697 184.137  1.00152.44           C  
ATOM   1073  C   THR A 104     158.228 157.314 183.137  1.00152.44           C  
ATOM   1074  O   THR A 104     158.126 157.893 182.052  1.00152.44           O  
ATOM   1075  CB  THR A 104     158.884 158.930 184.934  1.00152.44           C  
ATOM   1076  OG1 THR A 104     159.964 159.357 185.773  1.00152.44           O  
ATOM   1077  CG2 THR A 104     157.674 158.616 185.803  1.00152.44           C  
ATOM   1078  H   THR A 104     161.031 158.880 183.417  1.00  0.00           H  
ATOM   1079  HA  THR A 104     159.444 156.928 184.771  1.00  0.00           H  
ATOM   1080  HB  THR A 104     158.669 159.688 184.285  1.00  0.00           H  
ATOM   1081  HG1 THR A 104     160.748 158.728 185.626  1.00  0.00           H  
ATOM   1082 HG21 THR A 104     157.971 158.170 186.650  1.00  0.00           H  
ATOM   1083 HG22 THR A 104     157.190 159.464 186.030  1.00  0.00           H  
ATOM   1084 HG23 THR A 104     157.052 158.004 185.310  1.00  0.00           H  
ATOM   1085  N   ASP A 105     157.413 156.330 183.511  1.00147.27           N  
ATOM   1086  CA  ASP A 105     156.353 155.823 182.649  1.00147.27           C  
ATOM   1087  C   ASP A 105     155.057 156.614 182.770  1.00147.27           C  
ATOM   1088  O   ASP A 105     154.076 156.269 182.103  1.00147.27           O  
ATOM   1089  CB  ASP A 105     156.085 154.347 182.959  1.00147.27           C  
ATOM   1090  CG  ASP A 105     157.314 153.479 182.768  1.00147.27           C  
ATOM   1091  OD1 ASP A 105     158.158 153.821 181.914  1.00147.27           O  
ATOM   1092  OD2 ASP A 105     157.436 152.456 183.473  1.00147.27           O  
ATOM   1093  H   ASP A 105     157.599 155.957 184.468  1.00  0.00           H  
ATOM   1094  HA  ASP A 105     156.673 155.924 181.691  1.00  0.00           H  
ATOM   1095  HB2 ASP A 105     155.791 154.281 183.905  1.00  0.00           H  
ATOM   1096  HB3 ASP A 105     155.371 154.030 182.348  1.00  0.00           H  
ATOM   1097  N   GLN A 106     155.025 157.651 183.603  1.00144.64           N  
ATOM   1098  CA  GLN A 106     153.822 158.457 183.752  1.00144.64           C  
ATOM   1099  C   GLN A 106     153.505 159.192 182.455  1.00144.64           C  
ATOM   1100  O   GLN A 106     154.398 159.717 181.784  1.00144.64           O  
ATOM   1101  CB  GLN A 106     153.992 159.456 184.897  1.00144.64           C  
ATOM   1102  CG  GLN A 106     152.756 160.292 185.185  1.00144.64           C  
ATOM   1103  CD  GLN A 106     152.967 161.268 186.325  1.00144.64           C  
ATOM   1104  OE1 GLN A 106     154.056 161.353 186.892  1.00144.64           O  
ATOM   1105  NE2 GLN A 106     151.921 162.012 186.668  1.00144.64           N  
ATOM   1106  H   GLN A 106     155.904 157.827 184.118  1.00  0.00           H  
ATOM   1107  HA  GLN A 106     153.054 157.839 183.949  1.00  0.00           H  
ATOM   1108  HB2 GLN A 106     154.228 158.952 185.731  1.00  0.00           H  
ATOM   1109  HB3 GLN A 106     154.744 160.081 184.670  1.00  0.00           H  
ATOM   1110  HG2 GLN A 106     152.519 160.809 184.363  1.00  0.00           H  
ATOM   1111  HG3 GLN A 106     152.003 159.680 185.424  1.00  0.00           H  
ATOM   1112 HE21 GLN A 106     151.983 162.679 187.433  1.00  0.00           H  
ATOM   1113 HE22 GLN A 106     151.050 161.904 186.150  1.00  0.00           H  
ATOM   1114  N   GLU A 107     152.221 159.227 182.104  1.00134.72           N  
ATOM   1115  CA  GLU A 107     151.772 159.855 180.868  1.00134.72           C  
ATOM   1116  C   GLU A 107     151.467 161.339 181.023  1.00134.72           C  
ATOM   1117  O   GLU A 107     151.190 162.004 180.019  1.00134.72           O  
ATOM   1118  CB  GLU A 107     150.528 159.137 180.329  1.00134.72           C  
ATOM   1119  CG  GLU A 107     150.768 157.703 179.872  1.00134.72           C  
ATOM   1120  CD  GLU A 107     150.858 156.719 181.024  1.00134.72           C  
ATOM   1121  OE1 GLU A 107     150.566 157.115 182.172  1.00134.72           O  
ATOM   1122  OE2 GLU A 107     151.221 155.549 180.781  1.00134.72           O  
ATOM   1123  H   GLU A 107     151.575 158.772 182.782  1.00  0.00           H  
ATOM   1124  HA  GLU A 107     152.482 159.732 180.149  1.00  0.00           H  
ATOM   1125  HB2 GLU A 107     149.861 159.110 181.055  1.00  0.00           H  
ATOM   1126  HB3 GLU A 107     150.202 159.647 179.551  1.00  0.00           H  
ATOM   1127  HG2 GLU A 107     150.011 157.431 179.306  1.00  0.00           H  
ATOM   1128  HG3 GLU A 107     151.624 157.673 179.388  1.00  0.00           H  
ATOM   1129  N   ALA A 108     151.509 161.872 182.241  1.00124.93           N  
ATOM   1130  CA  ALA A 108     151.213 163.277 182.485  1.00124.93           C  
ATOM   1131  C   ALA A 108     152.447 164.166 182.425  1.00124.93           C  
ATOM   1132  O   ALA A 108     152.325 165.382 182.615  1.00124.93           O  
ATOM   1133  CB  ALA A 108     150.526 163.442 183.845  1.00124.93           C  
ATOM   1134  H   ALA A 108     151.770 161.203 182.997  1.00  0.00           H  
ATOM   1135  HA  ALA A 108     150.552 163.596 181.781  1.00  0.00           H  
ATOM   1136  HB1 ALA A 108     149.646 163.895 183.716  1.00  0.00           H  
ATOM   1137  HB2 ALA A 108     150.384 162.542 184.253  1.00  0.00           H  
ATOM   1138  HB3 ALA A 108     151.105 163.995 184.441  1.00  0.00           H  
ATOM   1139  N   VAL A 109     153.625 163.595 182.163  1.00125.23           N  
ATOM   1140  CA  VAL A 109     154.849 164.392 182.115  1.00125.23           C  
ATOM   1141  C   VAL A 109     154.773 165.419 180.994  1.00125.23           C  
ATOM   1142  O   VAL A 109     155.152 166.584 181.172  1.00125.23           O  
ATOM   1143  CB  VAL A 109     156.077 163.475 181.963  1.00125.23           C  
ATOM   1144  CG1 VAL A 109     157.357 164.297 181.956  1.00125.23           C  
ATOM   1145  CG2 VAL A 109     156.106 162.439 183.076  1.00125.23           C  
ATOM   1146  H   VAL A 109     153.594 162.577 182.003  1.00  0.00           H  
ATOM   1147  HA  VAL A 109     154.934 164.887 182.986  1.00  0.00           H  
ATOM   1148  HB  VAL A 109     156.013 163.028 181.077  1.00  0.00           H  
ATOM   1149 HG11 VAL A 109     158.144 163.691 182.067  1.00  0.00           H  
ATOM   1150 HG12 VAL A 109     157.435 164.788 181.088  1.00  0.00           H  
ATOM   1151 HG13 VAL A 109     157.336 164.955 182.709  1.00  0.00           H  
ATOM   1152 HG21 VAL A 109     156.714 161.689 182.814  1.00  0.00           H  
ATOM   1153 HG22 VAL A 109     156.441 162.866 183.916  1.00  0.00           H  
ATOM   1154 HG23 VAL A 109     155.182 162.087 183.224  1.00  0.00           H  
ATOM   1155  N   ALA A 110     154.288 165.006 179.820  1.00121.13           N  
ATOM   1156  CA  ALA A 110     154.129 165.945 178.715  1.00121.13           C  
ATOM   1157  C   ALA A 110     153.110 167.026 179.050  1.00121.13           C  
ATOM   1158  O   ALA A 110     153.312 168.203 178.726  1.00121.13           O  
ATOM   1159  CB  ALA A 110     153.722 165.197 177.445  1.00121.13           C  
ATOM   1160  H   ALA A 110     154.047 164.007 179.770  1.00  0.00           H  
ATOM   1161  HA  ALA A 110     155.018 166.386 178.534  1.00  0.00           H  
ATOM   1162  HB1 ALA A 110     154.542 164.935 176.938  1.00  0.00           H  
ATOM   1163  HB2 ALA A 110     153.207 164.379 177.694  1.00  0.00           H  
ATOM   1164  HB3 ALA A 110     153.154 165.791 176.879  1.00  0.00           H  
ATOM   1165  N   GLN A 111     152.008 166.648 179.701  1.00125.79           N  
ATOM   1166  CA  GLN A 111     150.969 167.614 180.037  1.00125.79           C  
ATOM   1167  C   GLN A 111     151.399 168.580 181.134  1.00125.79           C  
ATOM   1168  O   GLN A 111     150.812 169.660 181.252  1.00125.79           O  
ATOM   1169  CB  GLN A 111     149.692 166.886 180.460  1.00125.79           C  
ATOM   1170  CG  GLN A 111     149.117 165.970 179.392  1.00125.79           C  
ATOM   1171  CD  GLN A 111     147.850 165.272 179.845  1.00125.79           C  
ATOM   1172  OE1 GLN A 111     147.373 165.487 180.959  1.00125.79           O  
ATOM   1173  NE2 GLN A 111     147.299 164.428 178.980  1.00125.79           N  
ATOM   1174  H   GLN A 111     151.961 165.644 179.936  1.00  0.00           H  
ATOM   1175  HA  GLN A 111     150.771 168.160 179.206  1.00  0.00           H  
ATOM   1176  HB2 GLN A 111     149.892 166.332 181.271  1.00  0.00           H  
ATOM   1177  HB3 GLN A 111     148.995 167.569 180.693  1.00  0.00           H  
ATOM   1178  HG2 GLN A 111     148.908 166.515 178.581  1.00  0.00           H  
ATOM   1179  HG3 GLN A 111     149.799 165.277 179.163  1.00  0.00           H  
ATOM   1180 HE21 GLN A 111     146.455 163.912 179.218  1.00  0.00           H  
ATOM   1181 HE22 GLN A 111     147.736 164.304 178.068  1.00  0.00           H  
ATOM   1182  N   MET A 112     152.401 168.218 181.940  1.00129.98           N  
ATOM   1183  CA  MET A 112     152.845 169.100 183.014  1.00129.98           C  
ATOM   1184  C   MET A 112     153.511 170.372 182.502  1.00129.98           C  
ATOM   1185  O   MET A 112     153.593 171.353 183.250  1.00129.98           O  
ATOM   1186  CB  MET A 112     153.809 168.360 183.945  1.00129.98           C  
ATOM   1187  CG  MET A 112     153.137 167.388 184.900  1.00129.98           C  
ATOM   1188  SD  MET A 112     151.971 168.193 186.014  1.00129.98           S  
ATOM   1189  CE  MET A 112     151.423 166.798 186.994  1.00129.98           C  
ATOM   1190  H   MET A 112     152.814 167.296 181.741  1.00  0.00           H  
ATOM   1191  HA  MET A 112     152.030 169.371 183.554  1.00  0.00           H  
ATOM   1192  HB2 MET A 112     154.475 167.847 183.384  1.00  0.00           H  
ATOM   1193  HB3 MET A 112     154.322 169.039 184.490  1.00  0.00           H  
ATOM   1194  HG2 MET A 112     152.668 166.661 184.347  1.00  0.00           H  
ATOM   1195  HG3 MET A 112     153.866 166.896 185.431  1.00  0.00           H  
ATOM   1196  HE1 MET A 112     152.190 166.172 187.146  1.00  0.00           H  
ATOM   1197  HE2 MET A 112     151.080 167.122 187.877  1.00  0.00           H  
ATOM   1198  HE3 MET A 112     150.691 166.315 186.511  1.00  0.00           H  
ATOM   1199  N   LEU A 113     153.985 170.385 181.258  1.00129.32           N  
ATOM   1200  CA  LEU A 113     154.735 171.512 180.719  1.00129.32           C  
ATOM   1201  C   LEU A 113     153.882 172.452 179.876  1.00129.32           C  
ATOM   1202  O   LEU A 113     154.429 173.356 179.234  1.00129.32           O  
ATOM   1203  CB  LEU A 113     155.921 171.012 179.891  1.00129.32           C  
ATOM   1204  CG  LEU A 113     157.199 170.604 180.629  1.00129.32           C  
ATOM   1205  CD1 LEU A 113     157.026 169.290 181.378  1.00129.32           C  
ATOM   1206  CD2 LEU A 113     158.360 170.521 179.654  1.00129.32           C  
ATOM   1207  H   LEU A 113     153.774 169.524 180.708  1.00  0.00           H  
ATOM   1208  HA  LEU A 113     155.120 172.043 181.495  1.00  0.00           H  
ATOM   1209  HB2 LEU A 113     155.612 170.210 179.369  1.00  0.00           H  
ATOM   1210  HB3 LEU A 113     156.171 171.740 179.246  1.00  0.00           H  
ATOM   1211  HG  LEU A 113     157.442 171.329 181.281  1.00  0.00           H  
ATOM   1212 HD11 LEU A 113     156.793 168.564 180.730  1.00  0.00           H  
ATOM   1213 HD12 LEU A 113     157.879 169.057 181.846  1.00  0.00           H  
ATOM   1214 HD13 LEU A 113     156.292 169.383 182.051  1.00  0.00           H  
ATOM   1215 HD21 LEU A 113     158.502 171.414 179.223  1.00  0.00           H  
ATOM   1216 HD22 LEU A 113     159.192 170.254 180.143  1.00  0.00           H  
ATOM   1217 HD23 LEU A 113     158.158 169.840 178.948  1.00  0.00           H  
ATOM   1218  N   ASP A 114     152.561 172.257 179.853  1.00132.96           N  
ATOM   1219  CA  ASP A 114     151.707 173.118 179.040  1.00132.96           C  
ATOM   1220  C   ASP A 114     151.744 174.559 179.535  1.00132.96           C  
ATOM   1221  O   ASP A 114     151.789 175.497 178.731  1.00132.96           O  
ATOM   1222  CB  ASP A 114     150.274 172.586 179.029  1.00132.96           C  
ATOM   1223  CG  ASP A 114     149.615 172.655 180.390  1.00132.96           C  
ATOM   1224  OD1 ASP A 114     150.308 172.411 181.399  1.00132.96           O  
ATOM   1225  OD2 ASP A 114     148.407 172.966 180.452  1.00132.96           O  
ATOM   1226  H   ASP A 114     152.218 171.482 180.433  1.00  0.00           H  
ATOM   1227  HA  ASP A 114     152.086 173.117 178.106  1.00  0.00           H  
ATOM   1228  HB2 ASP A 114     149.748 173.135 178.390  1.00  0.00           H  
ATOM   1229  HB3 ASP A 114     150.300 171.638 178.733  1.00  0.00           H  
ATOM   1230  N   PHE A 115     151.725 174.754 180.857  1.00135.55           N  
ATOM   1231  CA  PHE A 115     151.788 176.105 181.404  1.00135.55           C  
ATOM   1232  C   PHE A 115     153.109 176.775 181.054  1.00135.55           C  
ATOM   1233  O   PHE A 115     153.137 177.952 180.675  1.00135.55           O  
ATOM   1234  CB  PHE A 115     151.593 176.070 182.919  1.00135.55           C  
ATOM   1235  CG  PHE A 115     150.709 174.954 183.389  1.00135.55           C  
ATOM   1236  CD1 PHE A 115     149.350 174.973 183.128  1.00135.55           C  
ATOM   1237  CD2 PHE A 115     151.237 173.889 184.099  1.00135.55           C  
ATOM   1238  CE1 PHE A 115     148.536 173.946 183.559  1.00135.55           C  
ATOM   1239  CE2 PHE A 115     150.427 172.859 184.536  1.00135.55           C  
ATOM   1240  CZ  PHE A 115     149.075 172.888 184.266  1.00135.55           C  
ATOM   1241  H   PHE A 115     151.665 173.901 181.427  1.00  0.00           H  
ATOM   1242  HA  PHE A 115     151.063 176.638 180.954  1.00  0.00           H  
ATOM   1243  HB2 PHE A 115     152.482 175.954 183.336  1.00  0.00           H  
ATOM   1244  HB3 PHE A 115     151.178 176.926 183.190  1.00  0.00           H  
ATOM   1245  HD1 PHE A 115     148.953 175.736 182.622  1.00  0.00           H  
ATOM   1246  HD2 PHE A 115     152.220 173.866 184.297  1.00  0.00           H  
ATOM   1247  HE1 PHE A 115     147.547 173.973 183.356  1.00  0.00           H  
ATOM   1248  HE2 PHE A 115     150.832 172.087 185.055  1.00  0.00           H  
ATOM   1249  HZ  PHE A 115     148.480 172.145 184.579  1.00  0.00           H  
ATOM   1250  N   ILE A 116     154.215 176.037 181.172  1.00137.08           N  
ATOM   1251  CA  ILE A 116     155.523 176.590 180.833  1.00137.08           C  
ATOM   1252  C   ILE A 116     155.560 176.989 179.364  1.00137.08           C  
ATOM   1253  O   ILE A 116     155.999 178.091 179.011  1.00137.08           O  
ATOM   1254  CB  ILE A 116     156.639 175.585 181.174  1.00137.08           C  
ATOM   1255  CG1 ILE A 116     156.700 175.327 182.683  1.00137.08           C  
ATOM   1256  CG2 ILE A 116     157.983 176.079 180.663  1.00137.08           C  
ATOM   1257  CD1 ILE A 116     155.889 174.132 183.141  1.00137.08           C  
ATOM   1258  H   ILE A 116     154.066 175.075 181.512  1.00  0.00           H  
ATOM   1259  HA  ILE A 116     155.617 177.435 181.363  1.00  0.00           H  
ATOM   1260  HB  ILE A 116     156.425 174.723 180.723  1.00  0.00           H  
ATOM   1261 HG12 ILE A 116     157.656 175.188 182.941  1.00  0.00           H  
ATOM   1262 HG13 ILE A 116     156.361 176.143 183.153  1.00  0.00           H  
ATOM   1263 HG21 ILE A 116     158.684 175.391 180.846  1.00  0.00           H  
ATOM   1264 HG22 ILE A 116     157.927 176.242 179.679  1.00  0.00           H  
ATOM   1265 HG23 ILE A 116     158.225 176.930 181.127  1.00  0.00           H  
ATOM   1266 HD11 ILE A 116     156.228 173.309 182.687  1.00  0.00           H  
ATOM   1267 HD12 ILE A 116     155.980 174.031 184.130  1.00  0.00           H  
ATOM   1268 HD13 ILE A 116     154.929 174.274 182.905  1.00  0.00           H  
ATOM   1269  N   SER A 117     155.071 176.107 178.488  1.00135.75           N  
ATOM   1270  CA  SER A 117     155.089 176.394 177.058  1.00135.75           C  
ATOM   1271  C   SER A 117     154.206 177.584 176.702  1.00135.75           C  
ATOM   1272  O   SER A 117     154.577 178.391 175.843  1.00135.75           O  
ATOM   1273  CB  SER A 117     154.651 175.158 176.270  1.00135.75           C  
ATOM   1274  OG  SER A 117     153.334 174.772 176.620  1.00135.75           O  
ATOM   1275  H   SER A 117     154.696 175.241 178.900  1.00  0.00           H  
ATOM   1276  HA  SER A 117     156.038 176.624 176.797  1.00  0.00           H  
ATOM   1277  HB2 SER A 117     154.680 175.371 175.298  1.00  0.00           H  
ATOM   1278  HB3 SER A 117     155.274 174.409 176.476  1.00  0.00           H  
ATOM   1279  HG  SER A 117     152.966 175.389 177.308  1.00  0.00           H  
ATOM   1280  N   SER A 118     153.043 177.713 177.343  1.00137.86           N  
ATOM   1281  CA  SER A 118     152.104 178.770 176.996  1.00137.86           C  
ATOM   1282  C   SER A 118     152.380 180.089 177.706  1.00137.86           C  
ATOM   1283  O   SER A 118     151.801 181.112 177.320  1.00137.86           O  
ATOM   1284  CB  SER A 118     150.671 178.324 177.305  1.00137.86           C  
ATOM   1285  OG  SER A 118     150.520 178.005 178.678  1.00137.86           O  
ATOM   1286  H   SER A 118     152.875 177.013 178.087  1.00  0.00           H  
ATOM   1287  HA  SER A 118     152.176 178.937 175.995  1.00  0.00           H  
ATOM   1288  HB2 SER A 118     150.048 179.065 177.073  1.00  0.00           H  
ATOM   1289  HB3 SER A 118     150.463 177.517 176.760  1.00  0.00           H  
ATOM   1290  HG  SER A 118     151.382 178.139 179.157  1.00  0.00           H  
ATOM   1291  N   HIS A 119     153.237 180.102 178.724  1.00137.82           N  
ATOM   1292  CA  HIS A 119     153.533 181.330 179.452  1.00137.82           C  
ATOM   1293  C   HIS A 119     154.947 181.845 179.241  1.00137.82           C  
ATOM   1294  O   HIS A 119     155.129 183.042 179.011  1.00137.82           O  
ATOM   1295  CB  HIS A 119     153.293 181.122 180.952  1.00137.82           C  
ATOM   1296  CG  HIS A 119     151.882 180.752 181.291  1.00137.82           C  
ATOM   1297  ND1 HIS A 119     151.358 179.504 181.031  1.00137.82           N  
ATOM   1298  CD2 HIS A 119     150.885 181.467 181.862  1.00137.82           C  
ATOM   1299  CE1 HIS A 119     150.099 179.465 181.431  1.00137.82           C  
ATOM   1300  NE2 HIS A 119     149.788 180.644 181.939  1.00137.82           N  
ATOM   1301  H   HIS A 119     153.664 179.185 178.947  1.00  0.00           H  
ATOM   1302  HA  HIS A 119     152.883 182.050 179.138  1.00  0.00           H  
ATOM   1303  HB2 HIS A 119     153.900 180.391 181.281  1.00  0.00           H  
ATOM   1304  HB3 HIS A 119     153.523 181.972 181.439  1.00  0.00           H  
ATOM   1305  HD1 HIS A 119     151.855 178.747 180.606  1.00  0.00           H  
ATOM   1306  HD2 HIS A 119     150.935 182.414 182.169  1.00  0.00           H  
ATOM   1307  HE1 HIS A 119     149.488 178.682 181.361  1.00  0.00           H  
ATOM   1308  N   THR A 120     155.959 180.982 179.316  1.00140.43           N  
ATOM   1309  CA  THR A 120     157.342 181.419 179.182  1.00140.43           C  
ATOM   1310  C   THR A 120     157.816 181.477 177.735  1.00140.43           C  
ATOM   1311  O   THR A 120     158.909 181.998 177.483  1.00140.43           O  
ATOM   1312  CB  THR A 120     158.265 180.497 179.984  1.00140.43           C  
ATOM   1313  OG1 THR A 120     158.043 179.139 179.587  1.00140.43           O  
ATOM   1314  CG2 THR A 120     157.986 180.634 181.472  1.00140.43           C  
ATOM   1315  H   THR A 120     155.680 179.996 179.474  1.00  0.00           H  
ATOM   1316  HA  THR A 120     157.423 182.351 179.579  1.00  0.00           H  
ATOM   1317  HB  THR A 120     159.235 180.734 179.774  1.00  0.00           H  
ATOM   1318  HG1 THR A 120     157.325 179.130 178.870  1.00  0.00           H  
ATOM   1319 HG21 THR A 120     158.796 180.363 181.997  1.00  0.00           H  
ATOM   1320 HG22 THR A 120     157.757 181.586 181.690  1.00  0.00           H  
ATOM   1321 HG23 THR A 120     157.217 180.045 181.730  1.00  0.00           H  
ATOM   1322  N   PHE A 121     157.024 180.966 176.790  1.00143.34           N  
ATOM   1323  CA  PHE A 121     157.354 181.005 175.363  1.00143.34           C  
ATOM   1324  C   PHE A 121     158.719 180.379 175.082  1.00143.34           C  
ATOM   1325  O   PHE A 121     159.510 180.897 174.291  1.00143.34           O  
ATOM   1326  CB  PHE A 121     157.291 182.435 174.820  1.00143.34           C  
ATOM   1327  CG  PHE A 121     155.966 183.108 175.037  1.00143.34           C  
ATOM   1328  CD1 PHE A 121     154.891 182.835 174.207  1.00143.34           C  
ATOM   1329  CD2 PHE A 121     155.796 184.016 176.068  1.00143.34           C  
ATOM   1330  CE1 PHE A 121     153.671 183.452 174.404  1.00143.34           C  
ATOM   1331  CE2 PHE A 121     154.578 184.638 176.270  1.00143.34           C  
ATOM   1332  CZ  PHE A 121     153.514 184.356 175.437  1.00143.34           C  
ATOM   1333  H   PHE A 121     156.144 180.534 177.156  1.00  0.00           H  
ATOM   1334  HA  PHE A 121     156.670 180.436 174.889  1.00  0.00           H  
ATOM   1335  HB2 PHE A 121     157.984 182.965 175.284  1.00  0.00           H  
ATOM   1336  HB3 PHE A 121     157.459 182.396 173.847  1.00  0.00           H  
ATOM   1337  HD1 PHE A 121     154.996 182.184 173.458  1.00  0.00           H  
ATOM   1338  HD2 PHE A 121     156.566 184.224 176.676  1.00  0.00           H  
ATOM   1339  HE1 PHE A 121     152.899 183.239 173.790  1.00  0.00           H  
ATOM   1340  HE2 PHE A 121     154.473 185.301 177.031  1.00  0.00           H  
ATOM   1341  HZ  PHE A 121     152.629 184.803 175.578  1.00  0.00           H  
ATOM   1342  N   VAL A 122     158.999 179.256 175.736  1.00136.04           N  
ATOM   1343  CA  VAL A 122     160.262 178.546 175.550  1.00136.04           C  
ATOM   1344  C   VAL A 122     159.987 177.266 174.768  1.00136.04           C  
ATOM   1345  O   VAL A 122     158.987 176.582 175.034  1.00136.04           O  
ATOM   1346  CB  VAL A 122     160.943 178.260 176.901  1.00136.04           C  
ATOM   1347  CG1 VAL A 122     160.039 177.431 177.803  1.00136.04           C  
ATOM   1348  CG2 VAL A 122     162.281 177.565 176.699  1.00136.04           C  
ATOM   1349  H   VAL A 122     158.252 178.931 176.383  1.00  0.00           H  
ATOM   1350  HA  VAL A 122     160.866 179.120 175.002  1.00  0.00           H  
ATOM   1351  HB  VAL A 122     161.088 179.134 177.358  1.00  0.00           H  
ATOM   1352 HG11 VAL A 122     159.099 177.765 177.731  1.00  0.00           H  
ATOM   1353 HG12 VAL A 122     160.074 176.472 177.521  1.00  0.00           H  
ATOM   1354 HG13 VAL A 122     160.349 177.511 178.750  1.00  0.00           H  
ATOM   1355 HG21 VAL A 122     162.774 177.538 177.569  1.00  0.00           H  
ATOM   1356 HG22 VAL A 122     162.123 176.633 176.373  1.00  0.00           H  
ATOM   1357 HG23 VAL A 122     162.817 178.071 176.024  1.00  0.00           H  
ATOM   1358  N   PRO A 123     160.811 176.922 173.778  1.00133.84           N  
ATOM   1359  CA  PRO A 123     160.618 175.649 173.074  1.00133.84           C  
ATOM   1360  C   PRO A 123     160.749 174.467 174.023  1.00133.84           C  
ATOM   1361  O   PRO A 123     161.568 174.471 174.944  1.00133.84           O  
ATOM   1362  CB  PRO A 123     161.728 175.654 172.015  1.00133.84           C  
ATOM   1363  CG  PRO A 123     162.720 176.673 172.491  1.00133.84           C  
ATOM   1364  CD  PRO A 123     161.909 177.711 173.197  1.00133.84           C  
ATOM   1365  HA  PRO A 123     159.726 175.635 172.604  1.00  0.00           H  
ATOM   1366  HB2 PRO A 123     162.154 174.747 171.945  1.00  0.00           H  
ATOM   1367  HB3 PRO A 123     161.359 175.907 171.116  1.00  0.00           H  
ATOM   1368  HG2 PRO A 123     163.386 176.247 173.112  1.00  0.00           H  
ATOM   1369  HG3 PRO A 123     163.215 177.067 171.710  1.00  0.00           H  
ATOM   1370  HD2 PRO A 123     162.433 178.164 173.917  1.00  0.00           H  
ATOM   1371  HD3 PRO A 123     161.550 178.396 172.563  1.00  0.00           H  
ATOM   1372  N   ILE A 124     159.927 173.448 173.787  1.00127.85           N  
ATOM   1373  CA  ILE A 124     159.858 172.267 174.639  1.00127.85           C  
ATOM   1374  C   ILE A 124     160.204 171.045 173.803  1.00127.85           C  
ATOM   1375  O   ILE A 124     159.606 170.821 172.744  1.00127.85           O  
ATOM   1376  CB  ILE A 124     158.468 172.113 175.283  1.00127.85           C  
ATOM   1377  CG1 ILE A 124     158.189 173.278 176.235  1.00127.85           C  
ATOM   1378  CG2 ILE A 124     158.358 170.781 176.007  1.00127.85           C  
ATOM   1379  CD1 ILE A 124     159.194 173.402 177.359  1.00127.85           C  
ATOM   1380  H   ILE A 124     159.331 173.568 172.933  1.00  0.00           H  
ATOM   1381  HA  ILE A 124     160.583 172.366 175.316  1.00  0.00           H  
ATOM   1382  HB  ILE A 124     157.789 172.139 174.557  1.00  0.00           H  
ATOM   1383 HG12 ILE A 124     158.187 174.125 175.706  1.00  0.00           H  
ATOM   1384 HG13 ILE A 124     157.280 173.147 176.630  1.00  0.00           H  
ATOM   1385 HG21 ILE A 124     157.436 170.677 176.378  1.00  0.00           H  
ATOM   1386 HG22 ILE A 124     158.544 170.036 175.368  1.00  0.00           H  
ATOM   1387 HG23 ILE A 124     159.021 170.750 176.753  1.00  0.00           H  
ATOM   1388 HD11 ILE A 124     160.105 173.544 176.975  1.00  0.00           H  
ATOM   1389 HD12 ILE A 124     158.950 174.179 177.937  1.00  0.00           H  
ATOM   1390 HD13 ILE A 124     159.187 172.565 177.904  1.00  0.00           H  
ATOM   1391  N   LEU A 125     161.166 170.259 174.280  1.00125.66           N  
ATOM   1392  CA  LEU A 125     161.584 169.030 173.625  1.00125.66           C  
ATOM   1393  C   LEU A 125     161.589 167.898 174.643  1.00125.66           C  
ATOM   1394  O   LEU A 125     161.434 168.113 175.848  1.00125.66           O  
ATOM   1395  CB  LEU A 125     162.970 169.179 172.982  1.00125.66           C  
ATOM   1396  CG  LEU A 125     163.117 170.259 171.908  1.00125.66           C  
ATOM   1397  CD1 LEU A 125     164.549 170.318 171.399  1.00125.66           C  
ATOM   1398  CD2 LEU A 125     162.148 170.015 170.762  1.00125.66           C  
ATOM   1399  H   LEU A 125     161.597 170.605 175.172  1.00  0.00           H  
ATOM   1400  HA  LEU A 125     160.925 168.807 172.906  1.00  0.00           H  
ATOM   1401  HB2 LEU A 125     163.620 169.392 173.709  1.00  0.00           H  
ATOM   1402  HB3 LEU A 125     163.205 168.306 172.562  1.00  0.00           H  
ATOM   1403  HG  LEU A 125     162.867 171.144 172.301  1.00  0.00           H  
ATOM   1404 HD11 LEU A 125     164.801 169.434 171.004  1.00  0.00           H  
ATOM   1405 HD12 LEU A 125     164.626 171.028 170.699  1.00  0.00           H  
ATOM   1406 HD13 LEU A 125     165.165 170.531 172.158  1.00  0.00           H  
ATOM   1407 HD21 LEU A 125     161.209 170.031 171.108  1.00  0.00           H  
ATOM   1408 HD22 LEU A 125     162.259 170.730 170.071  1.00  0.00           H  
ATOM   1409 HD23 LEU A 125     162.335 169.123 170.349  1.00  0.00           H  
ATOM   1410  N   GLY A 126     161.766 166.680 174.145  1.00119.83           N  
ATOM   1411  CA  GLY A 126     161.801 165.518 175.010  1.00119.83           C  
ATOM   1412  C   GLY A 126     162.281 164.301 174.257  1.00119.83           C  
ATOM   1413  O   GLY A 126     162.328 164.287 173.023  1.00119.83           O  
ATOM   1414  H   GLY A 126     161.873 166.639 173.116  1.00  0.00           H  
ATOM   1415  HA2 GLY A 126     162.417 165.696 175.789  1.00  0.00           H  
ATOM   1416  HA3 GLY A 126     160.878 165.344 175.378  1.00  0.00           H  
ATOM   1417  N   ILE A 127     162.637 163.271 175.024  1.00121.08           N  
ATOM   1418  CA  ILE A 127     163.160 162.034 174.455  1.00121.08           C  
ATOM   1419  C   ILE A 127     162.264 160.869 174.852  1.00121.08           C  
ATOM   1420  O   ILE A 127     161.682 160.198 173.993  1.00121.08           O  
ATOM   1421  CB  ILE A 127     164.613 161.786 174.901  1.00121.08           C  
ATOM   1422  CG1 ILE A 127     165.489 162.998 174.574  1.00121.08           C  
ATOM   1423  CG2 ILE A 127     165.164 160.530 174.245  1.00121.08           C  
ATOM   1424  CD1 ILE A 127     165.506 163.362 173.106  1.00121.08           C  
ATOM   1425  H   ILE A 127     162.511 163.425 176.044  1.00  0.00           H  
ATOM   1426  HA  ILE A 127     163.086 162.127 173.462  1.00  0.00           H  
ATOM   1427  HB  ILE A 127     164.614 161.662 175.888  1.00  0.00           H  
ATOM   1428 HG12 ILE A 127     165.155 163.779 175.099  1.00  0.00           H  
ATOM   1429 HG13 ILE A 127     166.424 162.795 174.865  1.00  0.00           H  
ATOM   1430 HG21 ILE A 127     166.090 160.357 174.578  1.00  0.00           H  
ATOM   1431 HG22 ILE A 127     164.580 159.752 174.470  1.00  0.00           H  
ATOM   1432 HG23 ILE A 127     165.186 160.653 173.254  1.00  0.00           H  
ATOM   1433 HD11 ILE A 127     164.577 163.577 172.807  1.00  0.00           H  
ATOM   1434 HD12 ILE A 127     166.095 164.157 172.968  1.00  0.00           H  
ATOM   1435 HD13 ILE A 127     165.857 162.590 172.577  1.00  0.00           H  
ATOM   1436  N   HIS A 128     162.149 160.623 176.152  1.00129.14           N  
ATOM   1437  CA  HIS A 128     161.354 159.526 176.687  1.00129.14           C  
ATOM   1438  C   HIS A 128     160.315 160.075 177.664  1.00129.14           C  
ATOM   1439  O   HIS A 128     160.159 161.289 177.825  1.00129.14           O  
ATOM   1440  CB  HIS A 128     162.257 158.485 177.354  1.00129.14           C  
ATOM   1441  CG  HIS A 128     163.183 157.789 176.405  1.00129.14           C  
ATOM   1442  ND1 HIS A 128     163.011 157.819 175.038  1.00129.14           N  
ATOM   1443  CD2 HIS A 128     164.290 157.042 176.628  1.00129.14           C  
ATOM   1444  CE1 HIS A 128     163.972 157.122 174.460  1.00129.14           C  
ATOM   1445  NE2 HIS A 128     164.762 156.640 175.402  1.00129.14           N  
ATOM   1446  H   HIS A 128     162.682 161.289 176.763  1.00  0.00           H  
ATOM   1447  HA  HIS A 128     160.869 159.083 175.931  1.00  0.00           H  
ATOM   1448  HB2 HIS A 128     162.811 158.938 178.061  1.00  0.00           H  
ATOM   1449  HB3 HIS A 128     161.680 157.790 177.799  1.00  0.00           H  
ATOM   1450  HD1 HIS A 128     162.272 158.296 174.561  1.00  0.00           H  
ATOM   1451  HD2 HIS A 128     164.689 156.823 177.514  1.00  0.00           H  
ATOM   1452  HE1 HIS A 128     164.083 156.982 173.480  1.00  0.00           H  
ATOM   1453  N   GLY A 129     159.602 159.165 178.320  1.00133.19           N  
ATOM   1454  CA  GLY A 129     158.607 159.582 179.295  1.00133.19           C  
ATOM   1455  C   GLY A 129     157.367 160.120 178.612  1.00133.19           C  
ATOM   1456  O   GLY A 129     156.744 159.447 177.783  1.00133.19           O  
ATOM   1457  H   GLY A 129     159.809 158.186 178.085  1.00  0.00           H  
ATOM   1458  HA2 GLY A 129     158.356 158.796 179.876  1.00  0.00           H  
ATOM   1459  HA3 GLY A 129     158.999 160.296 179.890  1.00  0.00           H  
ATOM   1460  N   GLY A 130     156.994 161.352 178.967  1.00132.74           N  
ATOM   1461  CA  GLY A 130     155.826 161.967 178.362  1.00132.74           C  
ATOM   1462  C   GLY A 130     155.983 162.213 176.875  1.00132.74           C  
ATOM   1463  O   GLY A 130     155.010 162.129 176.121  1.00132.74           O  
ATOM   1464  H   GLY A 130     157.587 161.802 179.678  1.00  0.00           H  
ATOM   1465  HA2 GLY A 130     155.015 161.373 178.519  1.00  0.00           H  
ATOM   1466  HA3 GLY A 130     155.633 162.851 178.828  1.00  0.00           H  
ATOM   1467  N   ALA A 131     157.202 162.522 176.431  1.00132.07           N  
ATOM   1468  CA  ALA A 131     157.457 162.782 175.021  1.00132.07           C  
ATOM   1469  C   ALA A 131     157.537 161.514 174.183  1.00132.07           C  
ATOM   1470  O   ALA A 131     157.523 161.608 172.950  1.00132.07           O  
ATOM   1471  CB  ALA A 131     158.752 163.581 174.861  1.00132.07           C  
ATOM   1472  H   ALA A 131     157.935 162.559 177.165  1.00  0.00           H  
ATOM   1473  HA  ALA A 131     156.704 163.361 174.657  1.00  0.00           H  
ATOM   1474  HB1 ALA A 131     158.533 164.551 174.768  1.00  0.00           H  
ATOM   1475  HB2 ALA A 131     159.327 163.443 175.665  1.00  0.00           H  
ATOM   1476  HB3 ALA A 131     159.235 163.267 174.046  1.00  0.00           H  
ATOM   1477  N   SER A 132     157.629 160.339 174.811  1.00133.69           N  
ATOM   1478  CA  SER A 132     157.700 159.094 174.052  1.00133.69           C  
ATOM   1479  C   SER A 132     156.426 158.869 173.246  1.00133.69           C  
ATOM   1480  O   SER A 132     156.478 158.475 172.075  1.00133.69           O  
ATOM   1481  CB  SER A 132     157.964 157.920 174.995  1.00133.69           C  
ATOM   1482  OG  SER A 132     157.031 157.902 176.061  1.00133.69           O  
ATOM   1483  H   SER A 132     157.645 160.390 175.839  1.00  0.00           H  
ATOM   1484  HA  SER A 132     158.467 159.167 173.404  1.00  0.00           H  
ATOM   1485  HB2 SER A 132     157.886 157.071 174.481  1.00  0.00           H  
ATOM   1486  HB3 SER A 132     158.882 158.010 175.370  1.00  0.00           H  
ATOM   1487  HG  SER A 132     156.394 158.662 175.972  1.00  0.00           H  
ATOM   1488  N   MET A 133     155.270 159.116 173.857  1.00127.94           N  
ATOM   1489  CA  MET A 133     153.985 159.051 173.174  1.00127.94           C  
ATOM   1490  C   MET A 133     153.310 160.413 173.252  1.00127.94           C  
ATOM   1491  O   MET A 133     153.167 160.979 174.341  1.00127.94           O  
ATOM   1492  CB  MET A 133     153.088 157.968 173.780  1.00127.94           C  
ATOM   1493  CG  MET A 133     152.975 158.004 175.298  1.00127.94           C  
ATOM   1494  SD  MET A 133     154.479 157.462 176.130  1.00127.94           S  
ATOM   1495  CE  MET A 133     154.578 155.763 175.571  1.00127.94           C  
ATOM   1496  H   MET A 133     155.365 159.361 174.871  1.00  0.00           H  
ATOM   1497  HA  MET A 133     154.151 158.841 172.211  1.00  0.00           H  
ATOM   1498  HB2 MET A 133     152.158 158.058 173.390  1.00  0.00           H  
ATOM   1499  HB3 MET A 133     153.445 157.060 173.510  1.00  0.00           H  
ATOM   1500  HG2 MET A 133     152.727 158.960 175.581  1.00  0.00           H  
ATOM   1501  HG3 MET A 133     152.175 157.423 175.577  1.00  0.00           H  
ATOM   1502  HE1 MET A 133     155.244 155.264 176.128  1.00  0.00           H  
ATOM   1503  HE2 MET A 133     153.681 155.328 175.658  1.00  0.00           H  
ATOM   1504  HE3 MET A 133     154.866 155.741 174.612  1.00  0.00           H  
ATOM   1505  N   ILE A 134     152.903 160.939 172.100  1.00121.03           N  
ATOM   1506  CA  ILE A 134     152.294 162.260 172.004  1.00121.03           C  
ATOM   1507  C   ILE A 134     150.859 162.094 171.521  1.00121.03           C  
ATOM   1508  O   ILE A 134     150.616 161.536 170.443  1.00121.03           O  
ATOM   1509  CB  ILE A 134     153.094 163.188 171.076  1.00121.03           C  
ATOM   1510  CG1 ILE A 134     152.285 164.443 170.737  1.00121.03           C  
ATOM   1511  CG2 ILE A 134     153.536 162.451 169.815  1.00121.03           C  
ATOM   1512  CD1 ILE A 134     152.017 165.340 171.929  1.00121.03           C  
ATOM   1513  H   ILE A 134     153.058 160.322 171.268  1.00  0.00           H  
ATOM   1514  HA  ILE A 134     152.243 162.615 172.933  1.00  0.00           H  
ATOM   1515  HB  ILE A 134     153.916 163.474 171.559  1.00  0.00           H  
ATOM   1516 HG12 ILE A 134     152.784 164.963 170.046  1.00  0.00           H  
ATOM   1517 HG13 ILE A 134     151.410 164.155 170.350  1.00  0.00           H  
ATOM   1518 HG21 ILE A 134     154.105 163.055 169.261  1.00  0.00           H  
ATOM   1519 HG22 ILE A 134     154.059 161.641 170.071  1.00  0.00           H  
ATOM   1520 HG23 ILE A 134     152.732 162.177 169.292  1.00  0.00           H  
ATOM   1521 HD11 ILE A 134     152.886 165.642 172.317  1.00  0.00           H  
ATOM   1522 HD12 ILE A 134     151.488 166.133 171.633  1.00  0.00           H  
ATOM   1523 HD13 ILE A 134     151.502 164.830 172.616  1.00  0.00           H  
ATOM   1524  N   MET A 135     149.908 162.568 172.327  1.00134.45           N  
ATOM   1525  CA  MET A 135     148.504 162.550 171.944  1.00134.45           C  
ATOM   1526  C   MET A 135     147.753 163.809 172.352  1.00134.45           C  
ATOM   1527  O   MET A 135     146.536 163.868 172.149  1.00134.45           O  
ATOM   1528  CB  MET A 135     147.798 161.324 172.546  1.00134.45           C  
ATOM   1529  CG  MET A 135     147.657 161.370 174.059  1.00134.45           C  
ATOM   1530  SD  MET A 135     149.245 161.416 174.909  1.00134.45           S  
ATOM   1531  CE  MET A 135     149.945 159.852 174.391  1.00134.45           C  
ATOM   1532  H   MET A 135     150.253 162.942 173.232  1.00  0.00           H  
ATOM   1533  HA  MET A 135     148.455 162.472 170.932  1.00  0.00           H  
ATOM   1534  HB2 MET A 135     146.878 161.249 172.140  1.00  0.00           H  
ATOM   1535  HB3 MET A 135     148.319 160.497 172.298  1.00  0.00           H  
ATOM   1536  HG2 MET A 135     147.088 162.188 174.307  1.00  0.00           H  
ATOM   1537  HG3 MET A 135     147.107 160.556 174.359  1.00  0.00           H  
ATOM   1538  HE1 MET A 135     149.391 159.464 173.653  1.00  0.00           H  
ATOM   1539  HE2 MET A 135     150.881 159.994 174.064  1.00  0.00           H  
ATOM   1540  HE3 MET A 135     149.958 159.217 175.165  1.00  0.00           H  
ATOM   1541  N   ALA A 136     148.427 164.811 172.912  1.00129.87           N  
ATOM   1542  CA  ALA A 136     147.768 166.005 173.430  1.00129.87           C  
ATOM   1543  C   ALA A 136     147.699 167.057 172.329  1.00129.87           C  
ATOM   1544  O   ALA A 136     148.732 167.496 171.812  1.00129.87           O  
ATOM   1545  CB  ALA A 136     148.507 166.539 174.654  1.00129.87           C  
ATOM   1546  H   ALA A 136     149.460 164.669 172.948  1.00  0.00           H  
ATOM   1547  HA  ALA A 136     146.836 165.768 173.706  1.00  0.00           H  
ATOM   1548  HB1 ALA A 136     147.882 167.089 175.206  1.00  0.00           H  
ATOM   1549  HB2 ALA A 136     148.846 165.773 175.198  1.00  0.00           H  
ATOM   1550  HB3 ALA A 136     149.276 167.104 174.358  1.00  0.00           H  
ATOM   1551  N   ASP A 137     146.482 167.459 171.972  1.00133.00           N  
ATOM   1552  CA  ASP A 137     146.245 168.517 171.000  1.00133.00           C  
ATOM   1553  C   ASP A 137     145.564 169.682 171.701  1.00133.00           C  
ATOM   1554  O   ASP A 137     144.544 169.496 172.372  1.00133.00           O  
ATOM   1555  CB  ASP A 137     145.387 168.017 169.835  1.00133.00           C  
ATOM   1556  CG  ASP A 137     146.027 166.860 169.094  1.00133.00           C  
ATOM   1557  OD1 ASP A 137     147.274 166.789 169.062  1.00133.00           O  
ATOM   1558  OD2 ASP A 137     145.284 166.020 168.544  1.00133.00           O  
ATOM   1559  H   ASP A 137     145.704 166.945 172.454  1.00  0.00           H  
ATOM   1560  HA  ASP A 137     147.137 168.842 170.689  1.00  0.00           H  
ATOM   1561  HB2 ASP A 137     144.514 167.718 170.203  1.00  0.00           H  
ATOM   1562  HB3 ASP A 137     145.259 168.771 169.203  1.00  0.00           H  
ATOM   1563  N   LYS A 138     146.126 170.874 171.546  1.00132.60           N  
ATOM   1564  CA  LYS A 138     145.612 172.059 172.224  1.00132.60           C  
ATOM   1565  C   LYS A 138     145.872 173.269 171.333  1.00132.60           C  
ATOM   1566  O   LYS A 138     146.155 173.127 170.139  1.00132.60           O  
ATOM   1567  CB  LYS A 138     146.246 172.193 173.620  1.00132.60           C  
ATOM   1568  CG  LYS A 138     147.761 172.318 173.603  1.00132.60           C  
ATOM   1569  CD  LYS A 138     148.321 172.435 175.012  1.00132.60           C  
ATOM   1570  CE  LYS A 138     147.989 171.205 175.841  1.00132.60           C  
ATOM   1571  NZ  LYS A 138     148.555 169.964 175.244  1.00132.60           N  
ATOM   1572  H   LYS A 138     146.949 170.890 170.912  1.00  0.00           H  
ATOM   1573  HA  LYS A 138     144.629 171.961 172.354  1.00  0.00           H  
ATOM   1574  HB2 LYS A 138     145.866 173.007 174.053  1.00  0.00           H  
ATOM   1575  HB3 LYS A 138     146.001 171.383 174.148  1.00  0.00           H  
ATOM   1576  HG2 LYS A 138     148.151 171.507 173.167  1.00  0.00           H  
ATOM   1577  HG3 LYS A 138     148.017 173.133 173.085  1.00  0.00           H  
ATOM   1578  HD2 LYS A 138     149.310 172.525 174.959  1.00  0.00           H  
ATOM   1579  HD3 LYS A 138     147.922 173.232 175.453  1.00  0.00           H  
ATOM   1580  HE2 LYS A 138     148.362 171.325 176.765  1.00  0.00           H  
ATOM   1581  HE3 LYS A 138     146.991 171.114 175.904  1.00  0.00           H  
ATOM   1582  HZ1 LYS A 138     147.924 169.611 174.554  1.00  0.00           H  
ATOM   1583  HZ2 LYS A 138     149.435 170.173 174.818  1.00  0.00           H  
ATOM   1584  HZ3 LYS A 138     148.684 169.280 175.962  1.00  0.00           H  
ATOM   1585  N   ASP A 139     145.769 174.462 171.913  1.00135.11           N  
ATOM   1586  CA  ASP A 139     145.998 175.685 171.164  1.00135.11           C  
ATOM   1587  C   ASP A 139     147.455 175.767 170.708  1.00135.11           C  
ATOM   1588  O   ASP A 139     148.352 175.238 171.370  1.00135.11           O  
ATOM   1589  CB  ASP A 139     145.646 176.902 172.015  1.00135.11           C  
ATOM   1590  CG  ASP A 139     146.370 176.910 173.346  1.00135.11           C  
ATOM   1591  OD1 ASP A 139     146.680 175.816 173.862  1.00135.11           O  
ATOM   1592  OD2 ASP A 139     146.629 178.010 173.878  1.00135.11           O  
ATOM   1593  H   ASP A 139     145.518 174.439 172.918  1.00  0.00           H  
ATOM   1594  HA  ASP A 139     145.435 175.640 170.333  1.00  0.00           H  
ATOM   1595  HB2 ASP A 139     145.901 177.717 171.508  1.00  0.00           H  
ATOM   1596  HB3 ASP A 139     144.668 176.889 172.183  1.00  0.00           H  
ATOM   1597  N   PRO A 140     147.718 176.428 169.573  1.00139.73           N  
ATOM   1598  CA  PRO A 140     149.089 176.471 169.046  1.00139.73           C  
ATOM   1599  C   PRO A 140     150.021 177.374 169.841  1.00139.73           C  
ATOM   1600  O   PRO A 140     151.181 177.558 169.460  1.00139.73           O  
ATOM   1601  CB  PRO A 140     148.894 176.994 167.617  1.00139.73           C  
ATOM   1602  CG  PRO A 140     147.648 177.805 167.691  1.00139.73           C  
ATOM   1603  CD  PRO A 140     146.759 177.097 168.676  1.00139.73           C  
ATOM   1604  HA  PRO A 140     149.471 175.529 168.982  1.00  0.00           H  
ATOM   1605  HB2 PRO A 140     149.676 177.556 167.339  1.00  0.00           H  
ATOM   1606  HB3 PRO A 140     148.793 176.232 166.975  1.00  0.00           H  
ATOM   1607  HG2 PRO A 140     147.851 178.741 168.002  1.00  0.00           H  
ATOM   1608  HG3 PRO A 140     147.207 177.860 166.787  1.00  0.00           H  
ATOM   1609  HD2 PRO A 140     146.192 177.742 169.187  1.00  0.00           H  
ATOM   1610  HD3 PRO A 140     146.173 176.424 168.224  1.00  0.00           H  
ATOM   1611  N   THR A 141     149.532 177.943 170.942  1.00135.59           N  
ATOM   1612  CA  THR A 141     150.364 178.779 171.798  1.00135.59           C  
ATOM   1613  C   THR A 141     151.439 177.989 172.532  1.00135.59           C  
ATOM   1614  O   THR A 141     152.389 178.594 173.042  1.00135.59           O  
ATOM   1615  CB  THR A 141     149.496 179.525 172.817  1.00135.59           C  
ATOM   1616  OG1 THR A 141     148.899 178.585 173.718  1.00135.59           O  
ATOM   1617  CG2 THR A 141     148.400 180.308 172.110  1.00135.59           C  
ATOM   1618  H   THR A 141     148.533 177.743 171.130  1.00  0.00           H  
ATOM   1619  HA  THR A 141     150.822 179.474 171.218  1.00  0.00           H  
ATOM   1620  HB  THR A 141     150.089 180.153 173.361  1.00  0.00           H  
ATOM   1621  HG1 THR A 141     149.204 177.653 173.451  1.00  0.00           H  
ATOM   1622 HG21 THR A 141     147.507 179.897 172.308  1.00  0.00           H  
ATOM   1623 HG22 THR A 141     148.402 181.259 172.428  1.00  0.00           H  
ATOM   1624 HG23 THR A 141     148.556 180.293 171.120  1.00  0.00           H  
ATOM   1625  N   SER A 142     151.317 176.667 172.598  1.00133.22           N  
ATOM   1626  CA  SER A 142     152.303 175.814 173.242  1.00133.22           C  
ATOM   1627  C   SER A 142     153.441 175.503 172.278  1.00133.22           C  
ATOM   1628  O   SER A 142     153.277 175.551 171.056  1.00133.22           O  
ATOM   1629  CB  SER A 142     151.662 174.514 173.732  1.00133.22           C  
ATOM   1630  OG  SER A 142     150.651 174.774 174.690  1.00133.22           O  
ATOM   1631  H   SER A 142     150.449 176.294 172.146  1.00  0.00           H  
ATOM   1632  HA  SER A 142     152.689 176.313 174.023  1.00  0.00           H  
ATOM   1633  HB2 SER A 142     151.258 174.042 172.954  1.00  0.00           H  
ATOM   1634  HB3 SER A 142     152.366 173.947 174.149  1.00  0.00           H  
ATOM   1635  HG  SER A 142     150.568 175.754 174.844  1.00  0.00           H  
ATOM   1636  N   THR A 143     154.602 175.181 172.844  1.00128.61           N  
ATOM   1637  CA  THR A 143     155.811 174.898 172.078  1.00128.61           C  
ATOM   1638  C   THR A 143     156.209 173.428 172.175  1.00128.61           C  
ATOM   1639  O   THR A 143     157.391 173.093 172.268  1.00128.61           O  
ATOM   1640  CB  THR A 143     156.963 175.787 172.538  1.00128.61           C  
ATOM   1641  OG1 THR A 143     157.247 175.526 173.918  1.00128.61           O  
ATOM   1642  CG2 THR A 143     156.603 177.254 172.371  1.00128.61           C  
ATOM   1643  H   THR A 143     154.572 175.148 173.891  1.00  0.00           H  
ATOM   1644  HA  THR A 143     155.633 175.114 171.108  1.00  0.00           H  
ATOM   1645  HB  THR A 143     157.798 175.560 171.996  1.00  0.00           H  
ATOM   1646  HG1 THR A 143     156.605 174.811 174.244  1.00  0.00           H  
ATOM   1647 HG21 THR A 143     155.619 177.347 172.203  1.00  0.00           H  
ATOM   1648 HG22 THR A 143     156.843 177.761 173.203  1.00  0.00           H  
ATOM   1649 HG23 THR A 143     157.105 177.642 171.595  1.00  0.00           H  
ATOM   1650  N   PHE A 144     155.224 172.533 172.155  1.00123.83           N  
ATOM   1651  CA  PHE A 144     155.495 171.103 172.238  1.00123.83           C  
ATOM   1652  C   PHE A 144     155.899 170.574 170.868  1.00123.83           C  
ATOM   1653  O   PHE A 144     155.154 170.722 169.892  1.00123.83           O  
ATOM   1654  CB  PHE A 144     154.272 170.354 172.761  1.00123.83           C  
ATOM   1655  CG  PHE A 144     154.028 170.543 174.229  1.00123.83           C  
ATOM   1656  CD1 PHE A 144     154.809 169.885 175.163  1.00123.83           C  
ATOM   1657  CD2 PHE A 144     153.014 171.373 174.675  1.00123.83           C  
ATOM   1658  CE1 PHE A 144     154.588 170.055 176.514  1.00123.83           C  
ATOM   1659  CE2 PHE A 144     152.787 171.546 176.025  1.00123.83           C  
ATOM   1660  CZ  PHE A 144     153.575 170.885 176.946  1.00123.83           C  
ATOM   1661  H   PHE A 144     154.271 172.934 172.077  1.00  0.00           H  
ATOM   1662  HA  PHE A 144     156.289 170.989 172.839  1.00  0.00           H  
ATOM   1663  HB2 PHE A 144     153.479 170.689 172.273  1.00  0.00           H  
ATOM   1664  HB3 PHE A 144     154.414 169.389 172.596  1.00  0.00           H  
ATOM   1665  HD1 PHE A 144     155.543 169.280 174.858  1.00  0.00           H  
ATOM   1666  HD2 PHE A 144     152.440 171.853 174.009  1.00  0.00           H  
ATOM   1667  HE1 PHE A 144     155.170 169.568 177.180  1.00  0.00           H  
ATOM   1668  HE2 PHE A 144     152.039 172.158 176.335  1.00  0.00           H  
ATOM   1669  HZ  PHE A 144     153.414 171.007 177.928  1.00  0.00           H  
ATOM   1670  N   PHE A 145     157.079 169.957 170.795  1.00121.04           N  
ATOM   1671  CA  PHE A 145     157.578 169.332 169.567  1.00121.04           C  
ATOM   1672  C   PHE A 145     158.299 168.050 169.980  1.00121.04           C  
ATOM   1673  O   PHE A 145     159.490 168.070 170.304  1.00121.04           O  
ATOM   1674  CB  PHE A 145     158.490 170.274 168.791  1.00121.04           C  
ATOM   1675  CG  PHE A 145     157.836 171.570 168.407  1.00121.04           C  
ATOM   1676  CD1 PHE A 145     157.046 171.653 167.273  1.00121.04           C  
ATOM   1677  CD2 PHE A 145     158.012 172.705 169.180  1.00121.04           C  
ATOM   1678  CE1 PHE A 145     156.442 172.844 166.918  1.00121.04           C  
ATOM   1679  CE2 PHE A 145     157.411 173.899 168.830  1.00121.04           C  
ATOM   1680  CZ  PHE A 145     156.625 173.969 167.697  1.00121.04           C  
ATOM   1681  H   PHE A 145     157.619 169.957 171.690  1.00  0.00           H  
ATOM   1682  HA  PHE A 145     156.786 169.059 169.038  1.00  0.00           H  
ATOM   1683  HB2 PHE A 145     159.270 170.483 169.362  1.00  0.00           H  
ATOM   1684  HB3 PHE A 145     158.767 169.814 167.960  1.00  0.00           H  
ATOM   1685  HD1 PHE A 145     156.908 170.845 166.704  1.00  0.00           H  
ATOM   1686  HD2 PHE A 145     158.582 172.659 170.003  1.00  0.00           H  
ATOM   1687  HE1 PHE A 145     155.870 172.884 166.088  1.00  0.00           H  
ATOM   1688  HE2 PHE A 145     157.552 174.721 169.409  1.00  0.00           H  
ATOM   1689  HZ  PHE A 145     156.187 174.832 167.438  1.00  0.00           H  
ATOM   1690  N   GLN A 146     157.570 166.940 169.967  1.00116.80           N  
ATOM   1691  CA  GLN A 146     158.099 165.650 170.380  1.00116.80           C  
ATOM   1692  C   GLN A 146     158.607 164.866 169.175  1.00116.80           C  
ATOM   1693  O   GLN A 146     158.197 165.087 168.033  1.00116.80           O  
ATOM   1694  CB  GLN A 146     157.032 164.841 171.128  1.00116.80           C  
ATOM   1695  CG  GLN A 146     156.600 165.435 172.462  1.00116.80           C  
ATOM   1696  CD  GLN A 146     155.615 166.578 172.311  1.00116.80           C  
ATOM   1697  OE1 GLN A 146     155.219 166.931 171.200  1.00116.80           O  
ATOM   1698  NE2 GLN A 146     155.212 167.162 173.433  1.00116.80           N  
ATOM   1699  H   GLN A 146     156.587 167.075 169.635  1.00  0.00           H  
ATOM   1700  HA  GLN A 146     158.882 165.813 170.991  1.00  0.00           H  
ATOM   1701  HB2 GLN A 146     156.219 164.766 170.543  1.00  0.00           H  
ATOM   1702  HB3 GLN A 146     157.392 163.918 171.300  1.00  0.00           H  
ATOM   1703  HG2 GLN A 146     156.171 164.714 173.009  1.00  0.00           H  
ATOM   1704  HG3 GLN A 146     157.412 165.774 172.939  1.00  0.00           H  
ATOM   1705 HE21 GLN A 146     154.562 167.945 173.411  1.00  0.00           H  
ATOM   1706 HE22 GLN A 146     155.564 166.813 174.323  1.00  0.00           H  
ATOM   1707  N   PHE A 147     159.518 163.935 169.449  1.00120.22           N  
ATOM   1708  CA  PHE A 147     160.074 163.056 168.431  1.00120.22           C  
ATOM   1709  C   PHE A 147     159.306 161.747 168.309  1.00120.22           C  
ATOM   1710  O   PHE A 147     159.693 160.883 167.516  1.00120.22           O  
ATOM   1711  CB  PHE A 147     161.549 162.771 168.726  1.00120.22           C  
ATOM   1712  CG  PHE A 147     162.420 163.994 168.696  1.00120.22           C  
ATOM   1713  CD1 PHE A 147     162.996 164.420 167.511  1.00120.22           C  
ATOM   1714  CD2 PHE A 147     162.664 164.717 169.852  1.00120.22           C  
ATOM   1715  CE1 PHE A 147     163.799 165.545 167.479  1.00120.22           C  
ATOM   1716  CE2 PHE A 147     163.466 165.842 169.826  1.00120.22           C  
ATOM   1717  CZ  PHE A 147     164.034 166.256 168.638  1.00120.22           C  
ATOM   1718  H   PHE A 147     159.797 163.892 170.456  1.00  0.00           H  
ATOM   1719  HA  PHE A 147     159.977 163.534 167.544  1.00  0.00           H  
ATOM   1720  HB2 PHE A 147     161.605 162.376 169.631  1.00  0.00           H  
ATOM   1721  HB3 PHE A 147     161.878 162.143 168.038  1.00  0.00           H  
ATOM   1722  HD1 PHE A 147     162.831 163.912 166.668  1.00  0.00           H  
ATOM   1723  HD2 PHE A 147     162.253 164.420 170.716  1.00  0.00           H  
ATOM   1724  HE1 PHE A 147     164.210 165.838 166.606  1.00  0.00           H  
ATOM   1725  HE2 PHE A 147     163.635 166.358 170.683  1.00  0.00           H  
ATOM   1726  HZ  PHE A 147     164.616 167.071 168.614  1.00  0.00           H  
ATOM   1727  N   GLY A 148     158.228 161.581 169.076  1.00111.72           N  
ATOM   1728  CA  GLY A 148     157.445 160.368 169.010  1.00111.72           C  
ATOM   1729  C   GLY A 148     156.614 160.275 167.745  1.00111.72           C  
ATOM   1730  O   GLY A 148     156.432 161.242 167.006  1.00111.72           O  
ATOM   1731  H   GLY A 148     158.014 162.379 169.702  1.00  0.00           H  
ATOM   1732  HA2 GLY A 148     158.063 159.562 169.062  1.00  0.00           H  
ATOM   1733  HA3 GLY A 148     156.829 160.318 169.817  1.00  0.00           H  
ATOM   1734  N   ALA A 149     156.103 159.071 167.500  1.00105.04           N  
ATOM   1735  CA  ALA A 149     155.299 158.825 166.312  1.00105.04           C  
ATOM   1736  C   ALA A 149     153.948 159.518 166.430  1.00105.04           C  
ATOM   1737  O   ALA A 149     153.298 159.461 167.479  1.00105.04           O  
ATOM   1738  CB  ALA A 149     155.108 157.324 166.105  1.00105.04           C  
ATOM   1739  H   ALA A 149     156.322 158.349 168.208  1.00  0.00           H  
ATOM   1740  HA  ALA A 149     155.780 159.196 165.510  1.00  0.00           H  
ATOM   1741  HB1 ALA A 149     156.000 156.887 166.002  1.00  0.00           H  
ATOM   1742  HB2 ALA A 149     154.636 156.938 166.896  1.00  0.00           H  
ATOM   1743  HB3 ALA A 149     154.564 157.169 165.282  1.00  0.00           H  
ATOM   1744  N   SER A 150     153.528 160.177 165.353  1.00 97.33           N  
ATOM   1745  CA  SER A 150     152.213 160.799 165.324  1.00 97.33           C  
ATOM   1746  C   SER A 150     151.126 159.733 165.382  1.00 97.33           C  
ATOM   1747  O   SER A 150     151.263 158.651 164.804  1.00 97.33           O  
ATOM   1748  CB  SER A 150     152.052 161.651 164.066  1.00 97.33           C  
ATOM   1749  OG  SER A 150     150.751 162.207 163.991  1.00 97.33           O  
ATOM   1750  H   SER A 150     154.198 160.206 164.567  1.00  0.00           H  
ATOM   1751  HA  SER A 150     152.121 161.378 166.139  1.00  0.00           H  
ATOM   1752  HB2 SER A 150     152.719 162.389 164.090  1.00  0.00           H  
ATOM   1753  HB3 SER A 150     152.205 161.076 163.267  1.00  0.00           H  
ATOM   1754  HG  SER A 150     150.211 161.926 164.778  1.00  0.00           H  
ATOM   1755  N   ILE A 151     150.041 160.043 166.093  1.00 91.53           N  
ATOM   1756  CA  ILE A 151     148.984 159.057 166.291  1.00 91.53           C  
ATOM   1757  C   ILE A 151     148.260 158.770 164.979  1.00 91.53           C  
ATOM   1758  O   ILE A 151     147.884 157.624 164.702  1.00 91.53           O  
ATOM   1759  CB  ILE A 151     148.021 159.522 167.402  1.00 91.53           C  
ATOM   1760  CG1 ILE A 151     146.963 158.452 167.682  1.00 91.53           C  
ATOM   1761  CG2 ILE A 151     147.385 160.863 167.061  1.00 91.53           C  
ATOM   1762  CD1 ILE A 151     147.533 157.185 168.283  1.00 91.53           C  
ATOM   1763  H   ILE A 151     150.019 160.998 166.472  1.00  0.00           H  
ATOM   1764  HA  ILE A 151     149.440 158.204 166.559  1.00  0.00           H  
ATOM   1765  HB  ILE A 151     148.553 159.655 168.232  1.00  0.00           H  
ATOM   1766 HG12 ILE A 151     146.287 158.833 168.308  1.00  0.00           H  
ATOM   1767 HG13 ILE A 151     146.514 158.224 166.820  1.00  0.00           H  
ATOM   1768 HG21 ILE A 151     146.822 161.169 167.827  1.00  0.00           H  
ATOM   1769 HG22 ILE A 151     148.101 161.536 166.885  1.00  0.00           H  
ATOM   1770 HG23 ILE A 151     146.814 160.764 166.248  1.00  0.00           H  
ATOM   1771 HD11 ILE A 151     147.979 157.402 169.150  1.00  0.00           H  
ATOM   1772 HD12 ILE A 151     146.794 156.532 168.440  1.00  0.00           H  
ATOM   1773 HD13 ILE A 151     148.200 156.791 167.653  1.00  0.00           H  
ATOM   1774  N   GLN A 152     148.058 159.795 164.146  1.00 94.84           N  
ATOM   1775  CA  GLN A 152     147.419 159.576 162.852  1.00 94.84           C  
ATOM   1776  C   GLN A 152     148.381 158.952 161.847  1.00 94.84           C  
ATOM   1777  O   GLN A 152     147.966 158.146 161.006  1.00 94.84           O  
ATOM   1778  CB  GLN A 152     146.865 160.891 162.300  1.00 94.84           C  
ATOM   1779  CG  GLN A 152     145.734 161.498 163.116  1.00 94.84           C  
ATOM   1780  CD  GLN A 152     146.233 162.405 164.222  1.00 94.84           C  
ATOM   1781  OE1 GLN A 152     147.426 162.697 164.310  1.00 94.84           O  
ATOM   1782  NE2 GLN A 152     145.320 162.857 165.074  1.00 94.84           N  
ATOM   1783  H   GLN A 152     148.380 160.710 164.486  1.00  0.00           H  
ATOM   1784  HA  GLN A 152     146.655 158.931 162.988  1.00  0.00           H  
ATOM   1785  HB2 GLN A 152     147.612 161.561 162.257  1.00  0.00           H  
ATOM   1786  HB3 GLN A 152     146.524 160.730 161.368  1.00  0.00           H  
ATOM   1787  HG2 GLN A 152     145.149 162.032 162.505  1.00  0.00           H  
ATOM   1788  HG3 GLN A 152     145.201 160.757 163.525  1.00  0.00           H  
ATOM   1789 HE21 GLN A 152     145.582 163.459 165.851  1.00  0.00           H  
ATOM   1790 HE22 GLN A 152     144.346 162.590 164.938  1.00  0.00           H  
ATOM   1791  N   GLN A 153     149.664 159.313 161.918  1.00 98.15           N  
ATOM   1792  CA  GLN A 153     150.638 158.837 160.942  1.00 98.15           C  
ATOM   1793  C   GLN A 153     150.922 157.346 161.077  1.00 98.15           C  
ATOM   1794  O   GLN A 153     151.409 156.733 160.121  1.00 98.15           O  
ATOM   1795  CB  GLN A 153     151.937 159.634 161.078  1.00 98.15           C  
ATOM   1796  CG  GLN A 153     152.866 159.547 159.878  1.00 98.15           C  
ATOM   1797  CD  GLN A 153     154.095 160.422 160.034  1.00 98.15           C  
ATOM   1798  OE1 GLN A 153     154.424 160.857 161.137  1.00 98.15           O  
ATOM   1799  NE2 GLN A 153     154.776 160.689 158.926  1.00 98.15           N  
ATOM   1800  H   GLN A 153     149.897 159.942 162.705  1.00  0.00           H  
ATOM   1801  HA  GLN A 153     150.254 158.995 160.018  1.00  0.00           H  
ATOM   1802  HB2 GLN A 153     151.706 160.601 161.224  1.00  0.00           H  
ATOM   1803  HB3 GLN A 153     152.437 159.298 161.884  1.00  0.00           H  
ATOM   1804  HG2 GLN A 153     153.162 158.599 159.769  1.00  0.00           H  
ATOM   1805  HG3 GLN A 153     152.367 159.840 159.064  1.00  0.00           H  
ATOM   1806 HE21 GLN A 153     155.603 161.280 158.950  1.00  0.00           H  
ATOM   1807 HE22 GLN A 153     154.457 160.290 158.044  1.00  0.00           H  
ATOM   1808  N   GLN A 154     150.629 156.752 162.236  1.00 91.06           N  
ATOM   1809  CA  GLN A 154     150.893 155.329 162.428  1.00 91.06           C  
ATOM   1810  C   GLN A 154     150.020 154.475 161.515  1.00 91.06           C  
ATOM   1811  O   GLN A 154     150.442 153.403 161.063  1.00 91.06           O  
ATOM   1812  CB  GLN A 154     150.675 154.953 163.893  1.00 91.06           C  
ATOM   1813  CG  GLN A 154     151.089 153.536 164.248  1.00 91.06           C  
ATOM   1814  CD  GLN A 154     150.946 153.244 165.729  1.00 91.06           C  
ATOM   1815  OE1 GLN A 154     151.330 152.175 166.203  1.00 91.06           O  
ATOM   1816  NE2 GLN A 154     150.392 154.198 166.469  1.00 91.06           N  
ATOM   1817  H   GLN A 154     150.216 157.365 162.953  1.00  0.00           H  
ATOM   1818  HA  GLN A 154     151.855 155.156 162.183  1.00  0.00           H  
ATOM   1819  HB2 GLN A 154     151.202 155.585 164.469  1.00  0.00           H  
ATOM   1820  HB3 GLN A 154     149.699 155.056 164.110  1.00  0.00           H  
ATOM   1821  HG2 GLN A 154     150.513 152.896 163.741  1.00  0.00           H  
ATOM   1822  HG3 GLN A 154     152.045 153.406 163.988  1.00  0.00           H  
ATOM   1823 HE21 GLN A 154     150.250 154.069 167.468  1.00  0.00           H  
ATOM   1824 HE22 GLN A 154     150.110 155.067 166.019  1.00  0.00           H  
ATOM   1825  N   ALA A 155     148.797 154.935 161.234  1.00 90.14           N  
ATOM   1826  CA  ALA A 155     147.902 154.180 160.363  1.00 90.14           C  
ATOM   1827  C   ALA A 155     148.448 154.082 158.945  1.00 90.14           C  
ATOM   1828  O   ALA A 155     148.206 153.084 158.256  1.00 90.14           O  
ATOM   1829  CB  ALA A 155     146.513 154.819 160.355  1.00 90.14           C  
ATOM   1830  H   ALA A 155     148.555 155.835 161.671  1.00  0.00           H  
ATOM   1831  HA  ALA A 155     147.801 153.246 160.734  1.00  0.00           H  
ATOM   1832  HB1 ALA A 155     145.828 154.124 160.568  1.00  0.00           H  
ATOM   1833  HB2 ALA A 155     146.479 155.545 161.040  1.00  0.00           H  
ATOM   1834  HB3 ALA A 155     146.331 155.203 159.451  1.00  0.00           H  
ATOM   1835  N   THR A 156     149.187 155.098 158.493  1.00 94.53           N  
ATOM   1836  CA  THR A 156     149.782 155.043 157.162  1.00 94.53           C  
ATOM   1837  C   THR A 156     150.752 153.873 157.046  1.00 94.53           C  
ATOM   1838  O   THR A 156     150.712 153.111 156.074  1.00 94.53           O  
ATOM   1839  CB  THR A 156     150.489 156.362 156.846  1.00 94.53           C  
ATOM   1840  OG1 THR A 156     151.532 156.588 157.802  1.00 94.53           O  
ATOM   1841  CG2 THR A 156     149.503 157.519 156.896  1.00 94.53           C  
ATOM   1842  H   THR A 156     149.293 155.889 159.142  1.00  0.00           H  
ATOM   1843  HA  THR A 156     149.046 154.912 156.488  1.00  0.00           H  
ATOM   1844  HB  THR A 156     150.917 156.298 155.921  1.00  0.00           H  
ATOM   1845  HG1 THR A 156     151.538 155.809 158.454  1.00  0.00           H  
ATOM   1846 HG21 THR A 156     148.571 157.178 156.753  1.00  0.00           H  
ATOM   1847 HG22 THR A 156     149.554 157.971 157.790  1.00  0.00           H  
ATOM   1848 HG23 THR A 156     149.723 158.185 156.179  1.00  0.00           H  
ATOM   1849  N   VAL A 157     151.621 153.703 158.045  1.00 95.68           N  
ATOM   1850  CA  VAL A 157     152.547 152.574 158.040  1.00 95.68           C  
ATOM   1851  C   VAL A 157     151.793 151.264 158.238  1.00 95.68           C  
ATOM   1852  O   VAL A 157     152.131 150.237 157.634  1.00 95.68           O  
ATOM   1853  CB  VAL A 157     153.634 152.772 159.111  1.00 95.68           C  
ATOM   1854  CG1 VAL A 157     154.649 151.640 159.059  1.00 95.68           C  
ATOM   1855  CG2 VAL A 157     154.318 154.118 158.929  1.00 95.68           C  
ATOM   1856  H   VAL A 157     151.580 154.413 158.790  1.00  0.00           H  
ATOM   1857  HA  VAL A 157     152.996 152.541 157.141  1.00  0.00           H  
ATOM   1858  HB  VAL A 157     153.193 152.727 160.002  1.00  0.00           H  
ATOM   1859 HG11 VAL A 157     155.567 152.019 158.944  1.00  0.00           H  
ATOM   1860 HG12 VAL A 157     154.610 151.116 159.910  1.00  0.00           H  
ATOM   1861 HG13 VAL A 157     154.439 151.038 158.289  1.00  0.00           H  
ATOM   1862 HG21 VAL A 157     154.043 154.732 159.669  1.00  0.00           H  
ATOM   1863 HG22 VAL A 157     155.310 153.990 158.950  1.00  0.00           H  
ATOM   1864 HG23 VAL A 157     154.048 154.510 158.050  1.00  0.00           H  
ATOM   1865  N   MET A 158     150.760 151.278 159.087  1.00100.61           N  
ATOM   1866  CA  MET A 158     149.983 150.068 159.337  1.00100.61           C  
ATOM   1867  C   MET A 158     149.291 149.573 158.074  1.00100.61           C  
ATOM   1868  O   MET A 158     149.089 148.364 157.908  1.00100.61           O  
ATOM   1869  CB  MET A 158     148.958 150.328 160.442  1.00100.61           C  
ATOM   1870  CG  MET A 158     148.133 149.115 160.836  1.00100.61           C  
ATOM   1871  SD  MET A 158     146.975 149.466 162.173  1.00100.61           S  
ATOM   1872  CE  MET A 158     148.100 149.976 163.470  1.00100.61           C  
ATOM   1873  H   MET A 158     150.571 152.188 159.532  1.00  0.00           H  
ATOM   1874  HA  MET A 158     150.617 149.347 159.648  1.00  0.00           H  
ATOM   1875  HB2 MET A 158     149.442 150.665 161.264  1.00  0.00           H  
ATOM   1876  HB3 MET A 158     148.327 151.057 160.137  1.00  0.00           H  
ATOM   1877  HG2 MET A 158     147.636 148.776 160.005  1.00  0.00           H  
ATOM   1878  HG3 MET A 158     148.772 148.357 161.100  1.00  0.00           H  
ATOM   1879  HE1 MET A 158     147.607 150.033 164.339  1.00  0.00           H  
ATOM   1880  HE2 MET A 158     148.842 149.309 163.553  1.00  0.00           H  
ATOM   1881  HE3 MET A 158     148.485 150.873 163.247  1.00  0.00           H  
ATOM   1882  N   LEU A 159     148.913 150.483 157.179  1.00 95.38           N  
ATOM   1883  CA  LEU A 159     148.324 150.086 155.907  1.00 95.38           C  
ATOM   1884  C   LEU A 159     149.370 149.803 154.837  1.00 95.38           C  
ATOM   1885  O   LEU A 159     149.147 148.944 153.975  1.00 95.38           O  
ATOM   1886  CB  LEU A 159     147.359 151.166 155.411  1.00 95.38           C  
ATOM   1887  CG  LEU A 159     146.136 151.401 156.298  1.00 95.38           C  
ATOM   1888  CD1 LEU A 159     145.212 152.427 155.671  1.00 95.38           C  
ATOM   1889  CD2 LEU A 159     145.399 150.096 156.556  1.00 95.38           C  
ATOM   1890  H   LEU A 159     149.070 151.466 157.459  1.00  0.00           H  
ATOM   1891  HA  LEU A 159     147.783 149.241 156.053  1.00  0.00           H  
ATOM   1892  HB2 LEU A 159     147.859 152.022 155.360  1.00  0.00           H  
ATOM   1893  HB3 LEU A 159     147.031 150.895 154.516  1.00  0.00           H  
ATOM   1894  HG  LEU A 159     146.442 151.729 157.192  1.00  0.00           H  
ATOM   1895 HD11 LEU A 159     144.904 152.101 154.776  1.00  0.00           H  
ATOM   1896 HD12 LEU A 159     144.417 152.570 156.262  1.00  0.00           H  
ATOM   1897 HD13 LEU A 159     145.699 153.294 155.557  1.00  0.00           H  
ATOM   1898 HD21 LEU A 159     146.011 149.451 157.015  1.00  0.00           H  
ATOM   1899 HD22 LEU A 159     144.603 150.270 157.137  1.00  0.00           H  
ATOM   1900 HD23 LEU A 159     145.096 149.705 155.686  1.00  0.00           H  
ATOM   1901  N   LYS A 160     150.512 150.493 154.875  1.00 99.51           N  
ATOM   1902  CA  LYS A 160     151.561 150.230 153.898  1.00 99.51           C  
ATOM   1903  C   LYS A 160     152.203 148.865 154.105  1.00 99.51           C  
ATOM   1904  O   LYS A 160     152.588 148.215 153.127  1.00 99.51           O  
ATOM   1905  CB  LYS A 160     152.620 151.332 153.949  1.00 99.51           C  
ATOM   1906  CG  LYS A 160     153.697 151.202 152.883  1.00 99.51           C  
ATOM   1907  CD  LYS A 160     154.177 152.563 152.408  1.00 99.51           C  
ATOM   1908  CE  LYS A 160     154.700 153.401 153.559  1.00 99.51           C  
ATOM   1909  NZ  LYS A 160     155.157 154.742 153.099  1.00 99.51           N  
ATOM   1910  H   LYS A 160     150.579 151.194 155.623  1.00  0.00           H  
ATOM   1911  HA  LYS A 160     151.158 150.260 152.970  1.00  0.00           H  
ATOM   1912  HB2 LYS A 160     152.163 152.210 153.827  1.00  0.00           H  
ATOM   1913  HB3 LYS A 160     153.059 151.301 154.845  1.00  0.00           H  
ATOM   1914  HG2 LYS A 160     154.474 150.699 153.264  1.00  0.00           H  
ATOM   1915  HG3 LYS A 160     153.326 150.699 152.103  1.00  0.00           H  
ATOM   1916  HD2 LYS A 160     154.912 152.433 151.749  1.00  0.00           H  
ATOM   1917  HD3 LYS A 160     153.415 153.044 151.984  1.00  0.00           H  
ATOM   1918  HE2 LYS A 160     153.970 153.518 154.237  1.00  0.00           H  
ATOM   1919  HE3 LYS A 160     155.469 152.922 153.989  1.00  0.00           H  
ATOM   1920  HZ1 LYS A 160     154.722 154.958 152.226  1.00  0.00           H  
ATOM   1921  HZ2 LYS A 160     154.904 155.429 153.779  1.00  0.00           H  
ATOM   1922  HZ3 LYS A 160     156.150 154.732 152.985  1.00  0.00           H  
ATOM   1923  N   ILE A 161     152.321 148.405 155.353  1.00103.04           N  
ATOM   1924  CA  ILE A 161     152.840 147.056 155.575  1.00103.04           C  
ATOM   1925  C   ILE A 161     151.864 146.015 155.039  1.00103.04           C  
ATOM   1926  O   ILE A 161     152.279 144.997 154.470  1.00103.04           O  
ATOM   1927  CB  ILE A 161     153.166 146.831 157.067  1.00103.04           C  
ATOM   1928  CG1 ILE A 161     153.759 145.436 157.281  1.00103.04           C  
ATOM   1929  CG2 ILE A 161     151.939 147.029 157.940  1.00103.04           C  
ATOM   1930  CD1 ILE A 161     154.137 145.148 158.716  1.00103.04           C  
ATOM   1931  H   ILE A 161     152.032 149.045 156.094  1.00  0.00           H  
ATOM   1932  HA  ILE A 161     153.673 146.981 155.022  1.00  0.00           H  
ATOM   1933  HB  ILE A 161     153.849 147.501 157.335  1.00  0.00           H  
ATOM   1934 HG12 ILE A 161     153.090 144.759 156.978  1.00  0.00           H  
ATOM   1935 HG13 ILE A 161     154.576 145.354 156.711  1.00  0.00           H  
ATOM   1936 HG21 ILE A 161     152.192 146.930 158.901  1.00  0.00           H  
ATOM   1937 HG22 ILE A 161     151.564 147.943 157.789  1.00  0.00           H  
ATOM   1938 HG23 ILE A 161     151.248 146.345 157.707  1.00  0.00           H  
ATOM   1939 HD11 ILE A 161     153.325 145.218 159.294  1.00  0.00           H  
ATOM   1940 HD12 ILE A 161     154.515 144.225 158.781  1.00  0.00           H  
ATOM   1941 HD13 ILE A 161     154.820 145.811 159.019  1.00  0.00           H  
ATOM   1942  N   MET A 162     150.559 146.256 155.193  1.00104.54           N  
ATOM   1943  CA  MET A 162     149.563 145.367 154.603  1.00104.54           C  
ATOM   1944  C   MET A 162     149.660 145.368 153.083  1.00104.54           C  
ATOM   1945  O   MET A 162     149.541 144.316 152.443  1.00104.54           O  
ATOM   1946  CB  MET A 162     148.162 145.783 155.050  1.00104.54           C  
ATOM   1947  CG  MET A 162     147.920 145.654 156.542  1.00104.54           C  
ATOM   1948  SD  MET A 162     147.818 143.934 157.065  1.00104.54           S  
ATOM   1949  CE  MET A 162     146.473 143.364 156.030  1.00104.54           C  
ATOM   1950  H   MET A 162     150.330 147.095 155.745  1.00  0.00           H  
ATOM   1951  HA  MET A 162     149.747 144.431 154.926  1.00  0.00           H  
ATOM   1952  HB2 MET A 162     148.006 146.745 154.783  1.00  0.00           H  
ATOM   1953  HB3 MET A 162     147.482 145.213 154.566  1.00  0.00           H  
ATOM   1954  HG2 MET A 162     148.672 146.140 157.038  1.00  0.00           H  
ATOM   1955  HG3 MET A 162     147.060 146.156 156.779  1.00  0.00           H  
ATOM   1956  HE1 MET A 162     145.764 144.070 155.981  1.00  0.00           H  
ATOM   1957  HE2 MET A 162     146.815 143.173 155.109  1.00  0.00           H  
ATOM   1958  HE3 MET A 162     146.081 142.528 156.418  1.00  0.00           H  
ATOM   1959  N   GLN A 163     149.864 146.545 152.489  1.00111.94           N  
ATOM   1960  CA  GLN A 163     150.037 146.632 151.042  1.00111.94           C  
ATOM   1961  C   GLN A 163     151.264 145.854 150.584  1.00111.94           C  
ATOM   1962  O   GLN A 163     151.220 145.145 149.572  1.00111.94           O  
ATOM   1963  CB  GLN A 163     150.144 148.096 150.618  1.00111.94           C  
ATOM   1964  CG  GLN A 163     150.441 148.298 149.144  1.00111.94           C  
ATOM   1965  CD  GLN A 163     150.615 149.759 148.783  1.00111.94           C  
ATOM   1966  OE1 GLN A 163     150.287 150.648 149.569  1.00111.94           O  
ATOM   1967  NE2 GLN A 163     151.137 150.016 147.590  1.00111.94           N  
ATOM   1968  H   GLN A 163     149.888 147.359 153.122  1.00  0.00           H  
ATOM   1969  HA  GLN A 163     149.228 146.216 150.607  1.00  0.00           H  
ATOM   1970  HB2 GLN A 163     149.277 148.555 150.828  1.00  0.00           H  
ATOM   1971  HB3 GLN A 163     150.879 148.531 151.147  1.00  0.00           H  
ATOM   1972  HG2 GLN A 163     151.284 147.811 148.916  1.00  0.00           H  
ATOM   1973  HG3 GLN A 163     149.684 147.925 148.609  1.00  0.00           H  
ATOM   1974 HE21 GLN A 163     151.271 150.973 147.272  1.00  0.00           H  
ATOM   1975 HE22 GLN A 163     151.405 149.235 146.992  1.00  0.00           H  
ATOM   1976  N   ASP A 164     152.371 145.978 151.319  1.00112.26           N  
ATOM   1977  CA  ASP A 164     153.593 145.269 150.953  1.00112.26           C  
ATOM   1978  C   ASP A 164     153.423 143.763 151.105  1.00112.26           C  
ATOM   1979  O   ASP A 164     153.975 142.984 150.319  1.00112.26           O  
ATOM   1980  CB  ASP A 164     154.761 145.770 151.804  1.00112.26           C  
ATOM   1981  CG  ASP A 164     156.109 145.550 151.140  1.00112.26           C  
ATOM   1982  OD1 ASP A 164     156.227 144.629 150.305  1.00112.26           O  
ATOM   1983  OD2 ASP A 164     157.054 146.302 151.456  1.00112.26           O  
ATOM   1984  H   ASP A 164     152.287 146.598 152.139  1.00  0.00           H  
ATOM   1985  HA  ASP A 164     153.762 145.450 149.976  1.00  0.00           H  
ATOM   1986  HB2 ASP A 164     154.636 146.744 151.956  1.00  0.00           H  
ATOM   1987  HB3 ASP A 164     154.746 145.279 152.667  1.00  0.00           H  
ATOM   1988  N   TYR A 165     152.659 143.332 152.107  1.00112.63           N  
ATOM   1989  CA  TYR A 165     152.441 141.913 152.358  1.00112.63           C  
ATOM   1990  C   TYR A 165     151.307 141.324 151.527  1.00112.63           C  
ATOM   1991  O   TYR A 165     151.009 140.134 151.674  1.00112.63           O  
ATOM   1992  CB  TYR A 165     152.172 141.679 153.848  1.00112.63           C  
ATOM   1993  CG  TYR A 165     153.416 141.732 154.706  1.00112.63           C  
ATOM   1994  CD1 TYR A 165     154.679 141.612 154.139  1.00112.63           C  
ATOM   1995  CD2 TYR A 165     153.329 141.896 156.082  1.00112.63           C  
ATOM   1996  CE1 TYR A 165     155.819 141.658 154.917  1.00112.63           C  
ATOM   1997  CE2 TYR A 165     154.465 141.942 156.869  1.00112.63           C  
ATOM   1998  CZ  TYR A 165     155.707 141.823 156.281  1.00112.63           C  
ATOM   1999  OH  TYR A 165     156.841 141.869 157.060  1.00112.63           O  
ATOM   2000  H   TYR A 165     152.238 144.087 152.686  1.00  0.00           H  
ATOM   2001  HA  TYR A 165     153.294 141.415 152.121  1.00  0.00           H  
ATOM   2002  HB2 TYR A 165     151.543 142.383 154.165  1.00  0.00           H  
ATOM   2003  HB3 TYR A 165     151.760 140.778 153.952  1.00  0.00           H  
ATOM   2004  HD1 TYR A 165     154.764 141.489 153.146  1.00  0.00           H  
ATOM   2005  HD2 TYR A 165     152.430 141.983 156.510  1.00  0.00           H  
ATOM   2006  HE1 TYR A 165     156.724 141.573 154.492  1.00  0.00           H  
ATOM   2007  HE2 TYR A 165     154.387 142.061 157.860  1.00  0.00           H  
ATOM   2008  HH  TYR A 165     156.561 141.974 158.029  1.00  0.00           H  
ATOM   2009  N   ASP A 166     150.672 142.125 150.670  1.00116.92           N  
ATOM   2010  CA  ASP A 166     149.652 141.658 149.729  1.00116.92           C  
ATOM   2011  C   ASP A 166     148.463 141.022 150.454  1.00116.92           C  
ATOM   2012  O   ASP A 166     148.165 139.835 150.304  1.00116.92           O  
ATOM   2013  CB  ASP A 166     150.255 140.690 148.705  1.00116.92           C  
ATOM   2014  CG  ASP A 166     151.306 141.345 147.831  1.00116.92           C  
ATOM   2015  OD1 ASP A 166     152.408 141.636 148.341  1.00116.92           O  
ATOM   2016  OD2 ASP A 166     151.029 141.571 146.634  1.00116.92           O  
ATOM   2017  H   ASP A 166     150.969 143.131 150.728  1.00  0.00           H  
ATOM   2018  HA  ASP A 166     149.300 142.469 149.244  1.00  0.00           H  
ATOM   2019  HB2 ASP A 166     150.674 139.940 149.203  1.00  0.00           H  
ATOM   2020  HB3 ASP A 166     149.519 140.358 148.128  1.00  0.00           H  
ATOM   2021  N   TRP A 167     147.782 141.844 151.251  1.00113.47           N  
ATOM   2022  CA  TRP A 167     146.517 141.461 151.881  1.00113.47           C  
ATOM   2023  C   TRP A 167     145.614 142.690 151.867  1.00113.47           C  
ATOM   2024  O   TRP A 167     145.767 143.591 152.698  1.00113.47           O  
ATOM   2025  CB  TRP A 167     146.725 140.932 153.296  1.00113.47           C  
ATOM   2026  CG  TRP A 167     147.136 139.492 153.337  1.00113.47           C  
ATOM   2027  CD1 TRP A 167     146.411 138.421 152.900  1.00113.47           C  
ATOM   2028  CD2 TRP A 167     148.362 138.961 153.855  1.00113.47           C  
ATOM   2029  NE1 TRP A 167     147.113 137.258 153.105  1.00113.47           N  
ATOM   2030  CE2 TRP A 167     148.313 137.562 153.692  1.00113.47           C  
ATOM   2031  CE3 TRP A 167     149.496 139.532 154.438  1.00113.47           C  
ATOM   2032  CZ2 TRP A 167     149.355 136.727 154.090  1.00113.47           C  
ATOM   2033  CZ3 TRP A 167     150.530 138.701 154.832  1.00113.47           C  
ATOM   2034  CH2 TRP A 167     150.452 137.315 154.656  1.00113.47           C  
ATOM   2035  H   TRP A 167     148.224 142.779 151.387  1.00  0.00           H  
ATOM   2036  HA  TRP A 167     146.092 140.768 151.313  1.00  0.00           H  
ATOM   2037  HB2 TRP A 167     147.444 141.456 153.736  1.00  0.00           H  
ATOM   2038  HB3 TRP A 167     145.874 141.010 153.800  1.00  0.00           H  
ATOM   2039  HD1 TRP A 167     145.501 138.472 152.490  1.00  0.00           H  
ATOM   2040  HE1 TRP A 167     146.801 136.340 152.866  1.00  0.00           H  
ATOM   2041  HE3 TRP A 167     149.565 140.518 154.569  1.00  0.00           H  
ATOM   2042  HZ2 TRP A 167     149.286 135.734 153.960  1.00  0.00           H  
ATOM   2043  HZ3 TRP A 167     151.342 139.101 155.249  1.00  0.00           H  
ATOM   2044  HH2 TRP A 167     151.223 136.749 154.955  1.00  0.00           H  
ATOM   2045  N   HIS A 168     144.676 142.722 150.923  1.00107.27           N  
ATOM   2046  CA  HIS A 168     143.808 143.873 150.720  1.00107.27           C  
ATOM   2047  C   HIS A 168     142.535 143.822 151.555  1.00107.27           C  
ATOM   2048  O   HIS A 168     141.751 144.776 151.518  1.00107.27           O  
ATOM   2049  CB  HIS A 168     143.442 144.000 149.237  1.00107.27           C  
ATOM   2050  CG  HIS A 168     144.621 144.210 148.339  1.00107.27           C  
ATOM   2051  ND1 HIS A 168     145.892 144.440 148.819  1.00107.27           N  
ATOM   2052  CD2 HIS A 168     144.721 144.223 146.988  1.00107.27           C  
ATOM   2053  CE1 HIS A 168     146.724 144.586 147.803  1.00107.27           C  
ATOM   2054  NE2 HIS A 168     146.039 144.459 146.681  1.00107.27           N  
ATOM   2055  H   HIS A 168     144.618 141.854 150.345  1.00  0.00           H  
ATOM   2056  HA  HIS A 168     144.322 144.711 150.980  1.00  0.00           H  
ATOM   2057  HB2 HIS A 168     142.967 143.162 148.946  1.00  0.00           H  
ATOM   2058  HB3 HIS A 168     142.814 144.778 149.123  1.00  0.00           H  
ATOM   2059  HD1 HIS A 168     146.143 144.488 149.786  1.00  0.00           H  
ATOM   2060  HD2 HIS A 168     143.979 144.088 146.338  1.00  0.00           H  
ATOM   2061  HE1 HIS A 168     147.702 144.763 147.871  1.00  0.00           H  
ATOM   2062  N   VAL A 169     142.308 142.747 152.298  1.00 94.49           N  
ATOM   2063  CA  VAL A 169     141.120 142.616 153.133  1.00 94.49           C  
ATOM   2064  C   VAL A 169     141.465 143.050 154.552  1.00 94.49           C  
ATOM   2065  O   VAL A 169     142.559 142.771 155.057  1.00 94.49           O  
ATOM   2066  CB  VAL A 169     140.575 141.174 153.091  1.00 94.49           C  
ATOM   2067  CG1 VAL A 169     141.608 140.183 153.614  1.00 94.49           C  
ATOM   2068  CG2 VAL A 169     139.268 141.069 153.866  1.00 94.49           C  
ATOM   2069  H   VAL A 169     143.044 142.011 152.234  1.00  0.00           H  
ATOM   2070  HA  VAL A 169     140.419 143.235 152.782  1.00  0.00           H  
ATOM   2071  HB  VAL A 169     140.406 140.942 152.137  1.00  0.00           H  
ATOM   2072 HG11 VAL A 169     142.427 140.677 153.903  1.00  0.00           H  
ATOM   2073 HG12 VAL A 169     141.227 139.685 154.392  1.00  0.00           H  
ATOM   2074 HG13 VAL A 169     141.847 139.537 152.889  1.00  0.00           H  
ATOM   2075 HG21 VAL A 169     139.390 140.440 154.634  1.00  0.00           H  
ATOM   2076 HG22 VAL A 169     139.014 141.973 154.208  1.00  0.00           H  
ATOM   2077 HG23 VAL A 169     138.552 140.725 153.259  1.00  0.00           H  
ATOM   2078  N   PHE A 170     140.536 143.757 155.192  1.00100.38           N  
ATOM   2079  CA  PHE A 170     140.742 144.284 156.532  1.00100.38           C  
ATOM   2080  C   PHE A 170     139.509 144.025 157.387  1.00100.38           C  
ATOM   2081  O   PHE A 170     138.397 143.857 156.881  1.00100.38           O  
ATOM   2082  CB  PHE A 170     141.045 145.789 156.509  1.00100.38           C  
ATOM   2083  CG  PHE A 170     142.225 146.159 155.659  1.00100.38           C  
ATOM   2084  CD1 PHE A 170     143.509 146.117 156.177  1.00100.38           C  
ATOM   2085  CD2 PHE A 170     142.051 146.556 154.344  1.00100.38           C  
ATOM   2086  CE1 PHE A 170     144.597 146.459 155.397  1.00100.38           C  
ATOM   2087  CE2 PHE A 170     143.135 146.900 153.560  1.00100.38           C  
ATOM   2088  CZ  PHE A 170     144.410 146.851 154.087  1.00100.38           C  
ATOM   2089  H   PHE A 170     139.654 143.898 154.651  1.00  0.00           H  
ATOM   2090  HA  PHE A 170     141.494 143.762 156.942  1.00  0.00           H  
ATOM   2091  HB2 PHE A 170     140.248 146.250 156.148  1.00  0.00           H  
ATOM   2092  HB3 PHE A 170     141.233 146.071 157.438  1.00  0.00           H  
ATOM   2093  HD1 PHE A 170     143.653 145.836 157.123  1.00  0.00           H  
ATOM   2094  HD2 PHE A 170     141.127 146.593 153.957  1.00  0.00           H  
ATOM   2095  HE1 PHE A 170     145.525 146.421 155.792  1.00  0.00           H  
ATOM   2096  HE2 PHE A 170     142.988 147.189 152.598  1.00  0.00           H  
ATOM   2097  HZ  PHE A 170     145.200 147.098 153.523  1.00  0.00           H  
ATOM   2098  N   SER A 171     139.727 143.996 158.701  1.00 87.95           N  
ATOM   2099  CA  SER A 171     138.647 143.878 159.680  1.00 87.95           C  
ATOM   2100  C   SER A 171     138.925 144.903 160.774  1.00 87.95           C  
ATOM   2101  O   SER A 171     139.700 144.639 161.699  1.00 87.95           O  
ATOM   2102  CB  SER A 171     138.554 142.466 160.246  1.00 87.95           C  
ATOM   2103  OG  SER A 171     138.297 141.525 159.219  1.00 87.95           O  
ATOM   2104  H   SER A 171     140.734 144.065 158.972  1.00  0.00           H  
ATOM   2105  HA  SER A 171     137.796 144.125 159.236  1.00  0.00           H  
ATOM   2106  HB2 SER A 171     139.417 142.237 160.686  1.00  0.00           H  
ATOM   2107  HB3 SER A 171     137.811 142.432 160.908  1.00  0.00           H  
ATOM   2108  HG  SER A 171     138.231 141.983 158.339  1.00  0.00           H  
ATOM   2109  N   LEU A 172     138.291 146.068 160.665  1.00 93.83           N  
ATOM   2110  CA  LEU A 172     138.547 147.187 161.569  1.00 93.83           C  
ATOM   2111  C   LEU A 172     137.749 146.967 162.848  1.00 93.83           C  
ATOM   2112  O   LEU A 172     136.527 147.131 162.869  1.00 93.83           O  
ATOM   2113  CB  LEU A 172     138.181 148.508 160.902  1.00 93.83           C  
ATOM   2114  CG  LEU A 172     138.665 148.699 159.462  1.00 93.83           C  
ATOM   2115  CD1 LEU A 172     138.203 150.037 158.910  1.00 93.83           C  
ATOM   2116  CD2 LEU A 172     140.177 148.575 159.374  1.00 93.83           C  
ATOM   2117  H   LEU A 172     137.601 146.113 159.884  1.00  0.00           H  
ATOM   2118  HA  LEU A 172     139.517 147.198 161.798  1.00  0.00           H  
ATOM   2119  HB2 LEU A 172     137.186 148.582 160.891  1.00  0.00           H  
ATOM   2120  HB3 LEU A 172     138.571 149.247 161.445  1.00  0.00           H  
ATOM   2121  HG  LEU A 172     138.297 147.960 158.896  1.00  0.00           H  
ATOM   2122 HD11 LEU A 172     138.571 150.778 159.474  1.00  0.00           H  
ATOM   2123 HD12 LEU A 172     138.529 150.143 157.970  1.00  0.00           H  
ATOM   2124 HD13 LEU A 172     137.203 150.077 158.921  1.00  0.00           H  
ATOM   2125 HD21 LEU A 172     140.458 147.667 159.688  1.00  0.00           H  
ATOM   2126 HD22 LEU A 172     140.470 148.703 158.425  1.00  0.00           H  
ATOM   2127 HD23 LEU A 172     140.605 149.273 159.950  1.00  0.00           H  
ATOM   2128  N   VAL A 173     138.443 146.595 163.919  1.00 82.47           N  
ATOM   2129  CA  VAL A 173     137.830 146.381 165.224  1.00 82.47           C  
ATOM   2130  C   VAL A 173     138.323 147.474 166.162  1.00 82.47           C  
ATOM   2131  O   VAL A 173     139.531 147.609 166.392  1.00 82.47           O  
ATOM   2132  CB  VAL A 173     138.157 144.986 165.779  1.00 82.47           C  
ATOM   2133  CG1 VAL A 173     137.508 144.791 167.140  1.00 82.47           C  
ATOM   2134  CG2 VAL A 173     137.704 143.909 164.805  1.00 82.47           C  
ATOM   2135  H   VAL A 173     139.468 146.469 163.744  1.00  0.00           H  
ATOM   2136  HA  VAL A 173     136.843 146.478 165.127  1.00  0.00           H  
ATOM   2137  HB  VAL A 173     139.141 144.937 165.916  1.00  0.00           H  
ATOM   2138 HG11 VAL A 173     136.543 145.051 167.091  1.00  0.00           H  
ATOM   2139 HG12 VAL A 173     137.580 143.831 167.411  1.00  0.00           H  
ATOM   2140 HG13 VAL A 173     137.972 145.362 167.817  1.00  0.00           H  
ATOM   2141 HG21 VAL A 173     138.504 143.423 164.455  1.00  0.00           H  
ATOM   2142 HG22 VAL A 173     137.101 143.267 165.279  1.00  0.00           H  
ATOM   2143 HG23 VAL A 173     137.211 144.335 164.047  1.00  0.00           H  
ATOM   2144  N   THR A 174     137.393 148.251 166.704  1.00104.98           N  
ATOM   2145  CA  THR A 174     137.700 149.351 167.608  1.00104.98           C  
ATOM   2146  C   THR A 174     136.948 149.160 168.922  1.00104.98           C  
ATOM   2147  O   THR A 174     136.241 148.170 169.126  1.00104.98           O  
ATOM   2148  CB  THR A 174     137.349 150.699 166.971  1.00104.98           C  
ATOM   2149  OG1 THR A 174     135.962 150.713 166.608  1.00104.98           O  
ATOM   2150  CG2 THR A 174     138.196 150.938 165.730  1.00104.98           C  
ATOM   2151  H   THR A 174     136.412 148.003 166.424  1.00  0.00           H  
ATOM   2152  HA  THR A 174     138.683 149.342 167.804  1.00  0.00           H  
ATOM   2153  HB  THR A 174     137.504 151.441 167.655  1.00  0.00           H  
ATOM   2154  HG1 THR A 174     135.559 149.817 166.867  1.00  0.00           H  
ATOM   2155 HG21 THR A 174     137.929 151.802 165.297  1.00  0.00           H  
ATOM   2156 HG22 THR A 174     139.165 150.984 165.983  1.00  0.00           H  
ATOM   2157 HG23 THR A 174     138.062 150.189 165.077  1.00  0.00           H  
ATOM   2158  N   THR A 175     137.109 150.129 169.820  1.00111.04           N  
ATOM   2159  CA  THR A 175     136.473 150.092 171.131  1.00111.04           C  
ATOM   2160  C   THR A 175     136.019 151.508 171.476  1.00111.04           C  
ATOM   2161  O   THR A 175     136.241 152.456 170.716  1.00111.04           O  
ATOM   2162  CB  THR A 175     137.431 149.515 172.183  1.00111.04           C  
ATOM   2163  OG1 THR A 175     138.318 148.577 171.562  1.00111.04           O  
ATOM   2164  CG2 THR A 175     136.654 148.799 173.278  1.00111.04           C  
ATOM   2165  H   THR A 175     137.725 150.910 169.506  1.00  0.00           H  
ATOM   2166  HA  THR A 175     135.669 149.508 171.081  1.00  0.00           H  
ATOM   2167  HB  THR A 175     137.993 150.274 172.571  1.00  0.00           H  
ATOM   2168  HG1 THR A 175     138.086 148.530 170.573  1.00  0.00           H  
ATOM   2169 HG21 THR A 175     137.268 148.194 173.790  1.00  0.00           H  
ATOM   2170 HG22 THR A 175     136.255 149.470 173.907  1.00  0.00           H  
ATOM   2171 HG23 THR A 175     135.918 148.253 172.871  1.00  0.00           H  
ATOM   2172  N   ILE A 176     135.374 151.653 172.639  1.00119.96           N  
ATOM   2173  CA  ILE A 176     134.915 152.957 173.105  1.00119.96           C  
ATOM   2174  C   ILE A 176     136.052 153.807 173.658  1.00119.96           C  
ATOM   2175  O   ILE A 176     135.819 154.955 174.063  1.00119.96           O  
ATOM   2176  CB  ILE A 176     133.805 152.780 174.166  1.00119.96           C  
ATOM   2177  CG1 ILE A 176     132.906 154.018 174.231  1.00119.96           C  
ATOM   2178  CG2 ILE A 176     134.410 152.471 175.530  1.00119.96           C  
ATOM   2179  CD1 ILE A 176     132.206 154.333 172.928  1.00119.96           C  
ATOM   2180  H   ILE A 176     135.233 150.771 173.168  1.00  0.00           H  
ATOM   2181  HA  ILE A 176     134.563 153.440 172.291  1.00  0.00           H  
ATOM   2182  HB  ILE A 176     133.244 152.004 173.893  1.00  0.00           H  
ATOM   2183 HG12 ILE A 176     132.220 153.872 174.942  1.00  0.00           H  
ATOM   2184 HG13 ILE A 176     133.472 154.800 174.489  1.00  0.00           H  
ATOM   2185 HG21 ILE A 176     133.678 152.301 176.188  1.00  0.00           H  
ATOM   2186 HG22 ILE A 176     134.990 151.662 175.461  1.00  0.00           H  
ATOM   2187 HG23 ILE A 176     134.957 153.248 175.835  1.00  0.00           H  
ATOM   2188 HD11 ILE A 176     131.629 153.560 172.666  1.00  0.00           H  
ATOM   2189 HD12 ILE A 176     131.640 155.148 173.044  1.00  0.00           H  
ATOM   2190 HD13 ILE A 176     132.888 154.498 172.217  1.00  0.00           H  
ATOM   2191  N   PHE A 177     137.274 153.285 173.679  1.00115.71           N  
ATOM   2192  CA  PHE A 177     138.402 154.045 174.193  1.00115.71           C  
ATOM   2193  C   PHE A 177     138.628 155.287 173.331  1.00115.71           C  
ATOM   2194  O   PHE A 177     138.533 155.214 172.100  1.00115.71           O  
ATOM   2195  CB  PHE A 177     139.660 153.174 174.215  1.00115.71           C  
ATOM   2196  CG  PHE A 177     140.813 153.784 174.961  1.00115.71           C  
ATOM   2197  CD1 PHE A 177     140.895 153.680 176.340  1.00115.71           C  
ATOM   2198  CD2 PHE A 177     141.817 154.454 174.283  1.00115.71           C  
ATOM   2199  CE1 PHE A 177     141.955 154.239 177.029  1.00115.71           C  
ATOM   2200  CE2 PHE A 177     142.879 155.015 174.967  1.00115.71           C  
ATOM   2201  CZ  PHE A 177     142.948 154.907 176.342  1.00115.71           C  
ATOM   2202  H   PHE A 177     137.347 152.322 173.309  1.00  0.00           H  
ATOM   2203  HA  PHE A 177     138.148 154.372 175.106  1.00  0.00           H  
ATOM   2204  HB2 PHE A 177     139.428 152.319 174.655  1.00  0.00           H  
ATOM   2205  HB3 PHE A 177     139.944 153.029 173.278  1.00  0.00           H  
ATOM   2206  HD1 PHE A 177     140.183 153.196 176.844  1.00  0.00           H  
ATOM   2207  HD2 PHE A 177     141.773 154.532 173.285  1.00  0.00           H  
ATOM   2208  HE1 PHE A 177     141.995 154.156 178.034  1.00  0.00           H  
ATOM   2209  HE2 PHE A 177     143.604 155.506 174.454  1.00  0.00           H  
ATOM   2210  HZ  PHE A 177     143.716 155.311 176.842  1.00  0.00           H  
ATOM   2211  N   PRO A 178     138.919 156.437 173.939  1.00120.08           N  
ATOM   2212  CA  PRO A 178     139.047 157.673 173.159  1.00120.08           C  
ATOM   2213  C   PRO A 178     140.249 157.638 172.227  1.00120.08           C  
ATOM   2214  O   PRO A 178     141.228 156.926 172.460  1.00120.08           O  
ATOM   2215  CB  PRO A 178     139.205 158.754 174.233  1.00120.08           C  
ATOM   2216  CG  PRO A 178     139.768 158.024 175.409  1.00120.08           C  
ATOM   2217  CD  PRO A 178     139.122 156.671 175.379  1.00120.08           C  
ATOM   2218  HA  PRO A 178     138.197 157.855 172.642  1.00  0.00           H  
ATOM   2219  HB2 PRO A 178     139.831 159.471 173.922  1.00  0.00           H  
ATOM   2220  HB3 PRO A 178     138.319 159.164 174.455  1.00  0.00           H  
ATOM   2221  HG2 PRO A 178     140.767 157.948 175.330  1.00  0.00           H  
ATOM   2222  HG3 PRO A 178     139.549 158.509 176.261  1.00  0.00           H  
ATOM   2223  HD2 PRO A 178     139.718 155.970 175.767  1.00  0.00           H  
ATOM   2224  HD3 PRO A 178     138.246 156.670 175.861  1.00  0.00           H  
ATOM   2225  N   GLY A 179     140.161 158.425 171.160  1.00118.27           N  
ATOM   2226  CA  GLY A 179     141.240 158.501 170.192  1.00118.27           C  
ATOM   2227  C   GLY A 179     141.165 157.464 169.093  1.00118.27           C  
ATOM   2228  O   GLY A 179     142.149 157.260 168.372  1.00118.27           O  
ATOM   2229  H   GLY A 179     139.279 158.963 171.085  1.00  0.00           H  
ATOM   2230  HA2 GLY A 179     141.248 159.434 169.772  1.00  0.00           H  
ATOM   2231  HA3 GLY A 179     142.134 158.408 170.680  1.00  0.00           H  
ATOM   2232  N   TYR A 180     140.018 156.796 168.948  1.00114.53           N  
ATOM   2233  CA  TYR A 180     139.834 155.790 167.914  1.00114.53           C  
ATOM   2234  C   TYR A 180     138.766 156.145 166.890  1.00114.53           C  
ATOM   2235  O   TYR A 180     138.789 155.586 165.787  1.00114.53           O  
ATOM   2236  CB  TYR A 180     139.494 154.430 168.545  1.00114.53           C  
ATOM   2237  CG  TYR A 180     140.631 153.857 169.362  1.00114.53           C  
ATOM   2238  CD1 TYR A 180     141.952 154.076 168.993  1.00114.53           C  
ATOM   2239  CD2 TYR A 180     140.385 153.110 170.505  1.00114.53           C  
ATOM   2240  CE1 TYR A 180     142.997 153.559 169.736  1.00114.53           C  
ATOM   2241  CE2 TYR A 180     141.425 152.590 171.255  1.00114.53           C  
ATOM   2242  CZ  TYR A 180     142.727 152.817 170.865  1.00114.53           C  
ATOM   2243  OH  TYR A 180     143.765 152.301 171.608  1.00114.53           O  
ATOM   2244  H   TYR A 180     139.279 157.058 169.633  1.00  0.00           H  
ATOM   2245  HA  TYR A 180     140.718 155.679 167.419  1.00  0.00           H  
ATOM   2246  HB2 TYR A 180     138.710 154.553 169.141  1.00  0.00           H  
ATOM   2247  HB3 TYR A 180     139.283 153.794 167.813  1.00  0.00           H  
ATOM   2248  HD1 TYR A 180     142.152 154.618 168.173  1.00  0.00           H  
ATOM   2249  HD2 TYR A 180     139.442 152.946 170.792  1.00  0.00           H  
ATOM   2250  HE1 TYR A 180     143.946 153.725 169.455  1.00  0.00           H  
ATOM   2251  HE2 TYR A 180     141.232 152.051 172.077  1.00  0.00           H  
ATOM   2252  HH  TYR A 180     143.375 151.773 172.381  1.00  0.00           H  
ATOM   2253  N   ARG A 181     137.839 157.049 167.214  1.00104.71           N  
ATOM   2254  CA  ARG A 181     136.941 157.572 166.191  1.00104.71           C  
ATOM   2255  C   ARG A 181     137.717 158.320 165.116  1.00104.71           C  
ATOM   2256  O   ARG A 181     137.370 158.244 163.931  1.00104.71           O  
ATOM   2257  CB  ARG A 181     135.890 158.484 166.824  1.00104.71           C  
ATOM   2258  CG  ARG A 181     135.069 157.839 167.937  1.00104.71           C  
ATOM   2259  CD  ARG A 181     134.126 156.762 167.412  1.00104.71           C  
ATOM   2260  NE  ARG A 181     134.774 155.461 167.289  1.00104.71           N  
ATOM   2261  CZ  ARG A 181     134.827 154.557 168.257  1.00104.71           C  
ATOM   2262  NH1 ARG A 181     134.275 154.776 169.439  1.00104.71           N  
ATOM   2263  NH2 ARG A 181     135.448 153.402 168.033  1.00104.71           N  
ATOM   2264  H   ARG A 181     137.818 157.328 168.201  1.00  0.00           H  
ATOM   2265  HA  ARG A 181     136.455 156.802 165.760  1.00  0.00           H  
ATOM   2266  HB2 ARG A 181     136.356 159.279 167.208  1.00  0.00           H  
ATOM   2267  HB3 ARG A 181     135.258 158.778 166.109  1.00  0.00           H  
ATOM   2268  HG2 ARG A 181     135.685 157.416 168.600  1.00  0.00           H  
ATOM   2269  HG3 ARG A 181     134.518 158.539 168.390  1.00  0.00           H  
ATOM   2270  HD2 ARG A 181     133.358 156.691 168.046  1.00  0.00           H  
ATOM   2271  HD3 ARG A 181     133.796 157.054 166.515  1.00  0.00           H  
ATOM   2272  HE  ARG A 181     135.211 155.235 166.408  1.00  0.00           H  
ATOM   2273 HH11 ARG A 181     133.785 155.631 169.617  1.00  0.00           H  
ATOM   2274 HH12 ARG A 181     134.344 154.085 170.162  1.00  0.00           H  
ATOM   2275 HH21 ARG A 181     135.851 153.214 167.138  1.00  0.00           H  
ATOM   2276 HH22 ARG A 181     135.511 152.719 168.762  1.00  0.00           H  
ATOM   2277  N   GLU A 182     138.771 159.039 165.511  1.00106.63           N  
ATOM   2278  CA  GLU A 182     139.657 159.656 164.531  1.00106.63           C  
ATOM   2279  C   GLU A 182     140.339 158.600 163.670  1.00106.63           C  
ATOM   2280  O   GLU A 182     140.517 158.796 162.464  1.00106.63           O  
ATOM   2281  CB  GLU A 182     140.690 160.536 165.236  1.00106.63           C  
ATOM   2282  CG  GLU A 182     141.439 159.845 166.365  1.00106.63           C  
ATOM   2283  CD  GLU A 182     142.438 160.759 167.046  1.00106.63           C  
ATOM   2284  OE1 GLU A 182     142.553 161.932 166.632  1.00106.63           O  
ATOM   2285  OE2 GLU A 182     143.109 160.305 167.997  1.00106.63           O  
ATOM   2286  H   GLU A 182     138.894 159.114 166.531  1.00  0.00           H  
ATOM   2287  HA  GLU A 182     139.129 160.279 163.941  1.00  0.00           H  
ATOM   2288  HB2 GLU A 182     141.355 160.814 164.564  1.00  0.00           H  
ATOM   2289  HB3 GLU A 182     140.214 161.307 165.622  1.00  0.00           H  
ATOM   2290  HG2 GLU A 182     140.785 159.563 167.041  1.00  0.00           H  
ATOM   2291  HG3 GLU A 182     141.938 159.088 165.987  1.00  0.00           H  
ATOM   2292  N   PHE A 183     140.725 157.471 164.272  1.00100.74           N  
ATOM   2293  CA  PHE A 183     141.296 156.373 163.498  1.00100.74           C  
ATOM   2294  C   PHE A 183     140.300 155.850 162.471  1.00100.74           C  
ATOM   2295  O   PHE A 183     140.656 155.602 161.313  1.00100.74           O  
ATOM   2296  CB  PHE A 183     141.738 155.243 164.429  1.00100.74           C  
ATOM   2297  CG  PHE A 183     143.189 155.294 164.805  1.00100.74           C  
ATOM   2298  CD1 PHE A 183     144.159 154.824 163.936  1.00100.74           C  
ATOM   2299  CD2 PHE A 183     143.582 155.799 166.031  1.00100.74           C  
ATOM   2300  CE1 PHE A 183     145.496 154.865 164.281  1.00100.74           C  
ATOM   2301  CE2 PHE A 183     144.915 155.841 166.382  1.00100.74           C  
ATOM   2302  CZ  PHE A 183     145.874 155.374 165.506  1.00100.74           C  
ATOM   2303  H   PHE A 183     140.588 157.449 165.292  1.00  0.00           H  
ATOM   2304  HA  PHE A 183     142.074 156.751 162.983  1.00  0.00           H  
ATOM   2305  HB2 PHE A 183     141.203 155.309 165.259  1.00  0.00           H  
ATOM   2306  HB3 PHE A 183     141.571 154.386 163.963  1.00  0.00           H  
ATOM   2307  HD1 PHE A 183     143.893 154.452 163.049  1.00  0.00           H  
ATOM   2308  HD2 PHE A 183     142.889 156.139 166.671  1.00  0.00           H  
ATOM   2309  HE1 PHE A 183     146.189 154.520 163.633  1.00  0.00           H  
ATOM   2310  HE2 PHE A 183     145.186 156.215 167.287  1.00  0.00           H  
ATOM   2311  HZ  PHE A 183     146.844 155.404 165.756  1.00  0.00           H  
ATOM   2312  N   ILE A 184     139.044 155.668 162.886  1.00 91.48           N  
ATOM   2313  CA  ILE A 184     138.021 155.171 161.969  1.00 91.48           C  
ATOM   2314  C   ILE A 184     137.807 156.154 160.826  1.00 91.48           C  
ATOM   2315  O   ILE A 184     137.730 155.763 159.654  1.00 91.48           O  
ATOM   2316  CB  ILE A 184     136.710 154.892 162.729  1.00 91.48           C  
ATOM   2317  CG1 ILE A 184     136.928 153.811 163.789  1.00 91.48           C  
ATOM   2318  CG2 ILE A 184     135.610 154.479 161.763  1.00 91.48           C  
ATOM   2319  CD1 ILE A 184     135.685 153.481 164.587  1.00 91.48           C  
ATOM   2320  H   ILE A 184     138.869 155.901 163.874  1.00  0.00           H  
ATOM   2321  HA  ILE A 184     138.392 154.333 161.562  1.00  0.00           H  
ATOM   2322  HB  ILE A 184     136.441 155.729 163.192  1.00  0.00           H  
ATOM   2323 HG12 ILE A 184     137.251 152.983 163.334  1.00  0.00           H  
ATOM   2324 HG13 ILE A 184     137.637 154.128 164.417  1.00  0.00           H  
ATOM   2325 HG21 ILE A 184     134.758 154.343 162.266  1.00  0.00           H  
ATOM   2326 HG22 ILE A 184     135.481 155.195 161.078  1.00  0.00           H  
ATOM   2327 HG23 ILE A 184     135.867 153.628 161.308  1.00  0.00           H  
ATOM   2328 HD11 ILE A 184     134.972 153.153 163.969  1.00  0.00           H  
ATOM   2329 HD12 ILE A 184     135.900 152.772 165.257  1.00  0.00           H  
ATOM   2330 HD13 ILE A 184     135.367 154.302 165.059  1.00  0.00           H  
ATOM   2331  N   SER A 185     137.715 157.447 161.147  1.00101.75           N  
ATOM   2332  CA  SER A 185     137.531 158.451 160.105  1.00101.75           C  
ATOM   2333  C   SER A 185     138.713 158.469 159.144  1.00101.75           C  
ATOM   2334  O   SER A 185     138.528 158.546 157.923  1.00101.75           O  
ATOM   2335  CB  SER A 185     137.328 159.830 160.734  1.00101.75           C  
ATOM   2336  OG  SER A 185     138.461 160.216 161.492  1.00101.75           O  
ATOM   2337  H   SER A 185     137.783 157.659 162.150  1.00  0.00           H  
ATOM   2338  HA  SER A 185     136.708 158.207 159.578  1.00  0.00           H  
ATOM   2339  HB2 SER A 185     137.181 160.495 160.008  1.00  0.00           H  
ATOM   2340  HB3 SER A 185     136.534 159.795 161.333  1.00  0.00           H  
ATOM   2341  HG  SER A 185     139.157 159.505 161.456  1.00  0.00           H  
ATOM   2342  N   PHE A 186     139.935 158.385 159.675  1.00100.36           N  
ATOM   2343  CA  PHE A 186     141.121 158.417 158.826  1.00100.36           C  
ATOM   2344  C   PHE A 186     141.183 157.203 157.909  1.00100.36           C  
ATOM   2345  O   PHE A 186     141.493 157.335 156.718  1.00100.36           O  
ATOM   2346  CB  PHE A 186     142.379 158.503 159.690  1.00100.36           C  
ATOM   2347  CG  PHE A 186     143.656 158.564 158.900  1.00100.36           C  
ATOM   2348  CD1 PHE A 186     144.092 159.761 158.356  1.00100.36           C  
ATOM   2349  CD2 PHE A 186     144.423 157.427 158.706  1.00100.36           C  
ATOM   2350  CE1 PHE A 186     145.266 159.821 157.629  1.00100.36           C  
ATOM   2351  CE2 PHE A 186     145.598 157.481 157.981  1.00100.36           C  
ATOM   2352  CZ  PHE A 186     146.020 158.680 157.442  1.00100.36           C  
ATOM   2353  H   PHE A 186     139.962 158.299 160.702  1.00  0.00           H  
ATOM   2354  HA  PHE A 186     141.035 159.227 158.232  1.00  0.00           H  
ATOM   2355  HB2 PHE A 186     142.317 159.326 160.235  1.00  0.00           H  
ATOM   2356  HB3 PHE A 186     142.411 157.696 160.260  1.00  0.00           H  
ATOM   2357  HD1 PHE A 186     143.555 160.591 158.490  1.00  0.00           H  
ATOM   2358  HD2 PHE A 186     144.121 156.555 159.098  1.00  0.00           H  
ATOM   2359  HE1 PHE A 186     145.565 160.702 157.237  1.00  0.00           H  
ATOM   2360  HE2 PHE A 186     146.145 156.637 157.847  1.00  0.00           H  
ATOM   2361  HZ  PHE A 186     146.871 158.726 156.916  1.00  0.00           H  
ATOM   2362  N   VAL A 187     140.892 156.011 158.437  1.00 97.78           N  
ATOM   2363  CA  VAL A 187     140.970 154.818 157.600  1.00 97.78           C  
ATOM   2364  C   VAL A 187     139.863 154.827 156.552  1.00 97.78           C  
ATOM   2365  O   VAL A 187     140.085 154.436 155.400  1.00 97.78           O  
ATOM   2366  CB  VAL A 187     140.955 153.533 158.452  1.00 97.78           C  
ATOM   2367  CG1 VAL A 187     142.158 153.500 159.386  1.00 97.78           C  
ATOM   2368  CG2 VAL A 187     139.662 153.391 159.232  1.00 97.78           C  
ATOM   2369  H   VAL A 187     140.626 156.013 159.423  1.00  0.00           H  
ATOM   2370  HA  VAL A 187     141.852 154.829 157.119  1.00  0.00           H  
ATOM   2371  HB  VAL A 187     141.045 152.759 157.834  1.00  0.00           H  
ATOM   2372 HG11 VAL A 187     142.285 154.402 159.797  1.00  0.00           H  
ATOM   2373 HG12 VAL A 187     142.002 152.824 160.106  1.00  0.00           H  
ATOM   2374 HG13 VAL A 187     142.976 153.252 158.867  1.00  0.00           H  
ATOM   2375 HG21 VAL A 187     138.942 153.920 158.782  1.00  0.00           H  
ATOM   2376 HG22 VAL A 187     139.397 152.427 159.265  1.00  0.00           H  
ATOM   2377 HG23 VAL A 187     139.796 153.733 160.163  1.00  0.00           H  
ATOM   2378  N   LYS A 188     138.665 155.299 156.914  1.00105.03           N  
ATOM   2379  CA  LYS A 188     137.600 155.410 155.922  1.00105.03           C  
ATOM   2380  C   LYS A 188     137.975 156.395 154.822  1.00105.03           C  
ATOM   2381  O   LYS A 188     137.752 156.128 153.635  1.00105.03           O  
ATOM   2382  CB  LYS A 188     136.291 155.825 156.595  1.00105.03           C  
ATOM   2383  CG  LYS A 188     135.661 154.739 157.453  1.00105.03           C  
ATOM   2384  CD  LYS A 188     135.303 153.515 156.625  1.00105.03           C  
ATOM   2385  CE  LYS A 188     134.266 153.849 155.564  1.00105.03           C  
ATOM   2386  NZ  LYS A 188     133.003 154.361 156.164  1.00105.03           N  
ATOM   2387  H   LYS A 188     138.571 155.561 157.899  1.00  0.00           H  
ATOM   2388  HA  LYS A 188     137.446 154.504 155.506  1.00  0.00           H  
ATOM   2389  HB2 LYS A 188     136.476 156.616 157.176  1.00  0.00           H  
ATOM   2390  HB3 LYS A 188     135.640 156.078 155.881  1.00  0.00           H  
ATOM   2391  HG2 LYS A 188     136.309 154.469 158.166  1.00  0.00           H  
ATOM   2392  HG3 LYS A 188     134.830 155.098 157.877  1.00  0.00           H  
ATOM   2393  HD2 LYS A 188     136.123 153.181 156.173  1.00  0.00           H  
ATOM   2394  HD3 LYS A 188     134.928 152.817 157.226  1.00  0.00           H  
ATOM   2395  HE2 LYS A 188     134.644 154.546 154.948  1.00  0.00           H  
ATOM   2396  HE3 LYS A 188     134.066 153.021 155.033  1.00  0.00           H  
ATOM   2397  HZ1 LYS A 188     133.222 154.986 156.913  1.00  0.00           H  
ATOM   2398  HZ2 LYS A 188     132.477 154.845 155.466  1.00  0.00           H  
ATOM   2399  HZ3 LYS A 188     132.468 153.593 156.514  1.00  0.00           H  
ATOM   2400  N   THR A 189     138.561 157.536 155.197  1.00115.36           N  
ATOM   2401  CA  THR A 189     138.968 158.520 154.200  1.00115.36           C  
ATOM   2402  C   THR A 189     140.056 157.968 153.287  1.00115.36           C  
ATOM   2403  O   THR A 189     140.022 158.183 152.069  1.00115.36           O  
ATOM   2404  CB  THR A 189     139.447 159.798 154.891  1.00115.36           C  
ATOM   2405  OG1 THR A 189     138.410 160.299 155.744  1.00115.36           O  
ATOM   2406  CG2 THR A 189     139.804 160.861 153.861  1.00115.36           C  
ATOM   2407  H   THR A 189     138.692 157.650 156.211  1.00  0.00           H  
ATOM   2408  HA  THR A 189     138.166 158.751 153.633  1.00  0.00           H  
ATOM   2409  HB  THR A 189     140.257 159.579 155.473  1.00  0.00           H  
ATOM   2410  HG1 THR A 189     137.613 159.674 155.673  1.00  0.00           H  
ATOM   2411 HG21 THR A 189     139.464 160.587 152.959  1.00  0.00           H  
ATOM   2412 HG22 THR A 189     139.387 161.736 154.118  1.00  0.00           H  
ATOM   2413 HG23 THR A 189     140.799 160.971 153.818  1.00  0.00           H  
ATOM   2414  N   THR A 190     141.026 157.246 153.852  1.00107.07           N  
ATOM   2415  CA  THR A 190     142.137 156.754 153.047  1.00107.07           C  
ATOM   2416  C   THR A 190     141.783 155.516 152.232  1.00107.07           C  
ATOM   2417  O   THR A 190     142.509 155.193 151.287  1.00107.07           O  
ATOM   2418  CB  THR A 190     143.352 156.457 153.931  1.00107.07           C  
ATOM   2419  OG1 THR A 190     144.506 156.258 153.105  1.00107.07           O  
ATOM   2420  CG2 THR A 190     143.120 155.211 154.758  1.00107.07           C  
ATOM   2421  H   THR A 190     140.921 157.078 154.860  1.00  0.00           H  
ATOM   2422  HA  THR A 190     142.415 157.488 152.402  1.00  0.00           H  
ATOM   2423  HB  THR A 190     143.529 157.261 154.534  1.00  0.00           H  
ATOM   2424  HG1 THR A 190     144.225 156.365 152.135  1.00  0.00           H  
ATOM   2425 HG21 THR A 190     143.637 155.267 155.617  1.00  0.00           H  
ATOM   2426 HG22 THR A 190     142.144 155.117 154.972  1.00  0.00           H  
ATOM   2427 HG23 THR A 190     143.421 154.399 154.249  1.00  0.00           H  
ATOM   2428  N   VAL A 191     140.699 154.814 152.566  1.00108.12           N  
ATOM   2429  CA  VAL A 191     140.256 153.725 151.701  1.00108.12           C  
ATOM   2430  C   VAL A 191     139.255 154.212 150.655  1.00108.12           C  
ATOM   2431  O   VAL A 191     139.154 153.618 149.577  1.00108.12           O  
ATOM   2432  CB  VAL A 191     139.672 152.556 152.515  1.00108.12           C  
ATOM   2433  CG1 VAL A 191     140.705 152.014 153.495  1.00108.12           C  
ATOM   2434  CG2 VAL A 191     138.389 152.966 153.225  1.00108.12           C  
ATOM   2435  H   VAL A 191     140.235 155.093 153.432  1.00  0.00           H  
ATOM   2436  HA  VAL A 191     141.061 153.364 151.213  1.00  0.00           H  
ATOM   2437  HB  VAL A 191     139.460 151.820 151.879  1.00  0.00           H  
ATOM   2438 HG11 VAL A 191     140.451 152.276 154.426  1.00  0.00           H  
ATOM   2439 HG12 VAL A 191     140.738 151.017 153.427  1.00  0.00           H  
ATOM   2440 HG13 VAL A 191     141.604 152.393 153.276  1.00  0.00           H  
ATOM   2441 HG21 VAL A 191     138.025 153.793 152.797  1.00  0.00           H  
ATOM   2442 HG22 VAL A 191     137.721 152.226 153.152  1.00  0.00           H  
ATOM   2443 HG23 VAL A 191     138.588 153.146 154.188  1.00  0.00           H  
ATOM   2444  N   ASP A 192     138.509 155.282 150.946  1.00109.91           N  
ATOM   2445  CA  ASP A 192     137.633 155.856 149.930  1.00109.91           C  
ATOM   2446  C   ASP A 192     138.430 156.553 148.836  1.00109.91           C  
ATOM   2447  O   ASP A 192     138.027 156.532 147.667  1.00109.91           O  
ATOM   2448  CB  ASP A 192     136.643 156.828 150.571  1.00109.91           C  
ATOM   2449  CG  ASP A 192     135.626 156.129 151.450  1.00109.91           C  
ATOM   2450  OD1 ASP A 192     135.307 154.953 151.173  1.00109.91           O  
ATOM   2451  OD2 ASP A 192     135.145 156.754 152.419  1.00109.91           O  
ATOM   2452  H   ASP A 192     138.605 155.643 151.900  1.00  0.00           H  
ATOM   2453  HA  ASP A 192     137.140 155.091 149.495  1.00  0.00           H  
ATOM   2454  HB2 ASP A 192     137.159 157.470 151.127  1.00  0.00           H  
ATOM   2455  HB3 ASP A 192     136.164 157.304 149.843  1.00  0.00           H  
ATOM   2456  N   ASN A 193     139.554 157.172 149.190  1.00118.80           N  
ATOM   2457  CA  ASN A 193     140.408 157.860 148.233  1.00118.80           C  
ATOM   2458  C   ASN A 193     141.464 156.947 147.621  1.00118.80           C  
ATOM   2459  O   ASN A 193     142.233 157.398 146.766  1.00118.80           O  
ATOM   2460  CB  ASN A 193     141.085 159.060 148.906  1.00118.80           C  
ATOM   2461  CG  ASN A 193     141.632 160.061 147.906  1.00118.80           C  
ATOM   2462  OD1 ASN A 193     141.194 160.111 146.756  1.00118.80           O  
ATOM   2463  ND2 ASN A 193     142.595 160.865 148.340  1.00118.80           N  
ATOM   2464  H   ASN A 193     139.768 157.120 150.213  1.00  0.00           H  
ATOM   2465  HA  ASN A 193     139.815 158.174 147.474  1.00  0.00           H  
ATOM   2466  HB2 ASN A 193     140.412 159.518 149.480  1.00  0.00           H  
ATOM   2467  HB3 ASN A 193     141.838 158.722 149.464  1.00  0.00           H  
ATOM   2468 HD22 ASN A 193     142.925 160.785 149.282  1.00  0.00           H  
ATOM   2469 HD21 ASN A 193     142.992 161.549 147.730  1.00  0.00           H  
ATOM   2470  N   SER A 194     141.516 155.683 148.027  1.00117.32           N  
ATOM   2471  CA  SER A 194     142.501 154.747 147.507  1.00117.32           C  
ATOM   2472  C   SER A 194     142.021 154.127 146.201  1.00117.32           C  
ATOM   2473  O   SER A 194     140.845 153.790 146.043  1.00117.32           O  
ATOM   2474  CB  SER A 194     142.793 153.645 148.526  1.00117.32           C  
ATOM   2475  OG  SER A 194     143.764 152.739 148.033  1.00117.32           O  
ATOM   2476  H   SER A 194     140.801 155.426 148.739  1.00  0.00           H  
ATOM   2477  HA  SER A 194     143.347 155.256 147.314  1.00  0.00           H  
ATOM   2478  HB2 SER A 194     143.134 154.063 149.362  1.00  0.00           H  
ATOM   2479  HB3 SER A 194     141.950 153.148 148.711  1.00  0.00           H  
ATOM   2480  HG  SER A 194     144.056 153.011 147.121  1.00  0.00           H  
ATOM   2481  N   PHE A 195     142.954 153.980 145.260  1.00130.04           N  
ATOM   2482  CA  PHE A 195     142.672 153.367 143.968  1.00130.04           C  
ATOM   2483  C   PHE A 195     143.155 151.925 143.891  1.00130.04           C  
ATOM   2484  O   PHE A 195     143.064 151.307 142.824  1.00130.04           O  
ATOM   2485  CB  PHE A 195     143.298 154.192 142.838  1.00130.04           C  
ATOM   2486  CG  PHE A 195     144.789 154.355 142.955  1.00130.04           C  
ATOM   2487  CD1 PHE A 195     145.330 155.386 143.705  1.00130.04           C  
ATOM   2488  CD2 PHE A 195     145.647 153.484 142.306  1.00130.04           C  
ATOM   2489  CE1 PHE A 195     146.700 155.540 143.812  1.00130.04           C  
ATOM   2490  CE2 PHE A 195     147.018 153.632 142.409  1.00130.04           C  
ATOM   2491  CZ  PHE A 195     147.544 154.662 143.163  1.00130.04           C  
ATOM   2492  H   PHE A 195     143.896 154.340 145.529  1.00  0.00           H  
ATOM   2493  HA  PHE A 195     141.665 153.343 143.867  1.00  0.00           H  
ATOM   2494  HB2 PHE A 195     143.107 153.730 141.985  1.00  0.00           H  
ATOM   2495  HB3 PHE A 195     142.889 155.092 142.859  1.00  0.00           H  
ATOM   2496  HD1 PHE A 195     144.727 156.026 144.176  1.00  0.00           H  
ATOM   2497  HD2 PHE A 195     145.269 152.736 141.755  1.00  0.00           H  
ATOM   2498  HE1 PHE A 195     147.074 156.297 144.365  1.00  0.00           H  
ATOM   2499  HE2 PHE A 195     147.631 152.982 141.928  1.00  0.00           H  
ATOM   2500  HZ  PHE A 195     148.537 154.774 143.241  1.00  0.00           H  
ATOM   2501  N   VAL A 196     143.669 151.373 144.992  1.00118.91           N  
ATOM   2502  CA  VAL A 196     144.151 149.996 144.977  1.00118.91           C  
ATOM   2503  C   VAL A 196     142.987 149.020 144.861  1.00118.91           C  
ATOM   2504  O   VAL A 196     143.057 148.034 144.119  1.00118.91           O  
ATOM   2505  CB  VAL A 196     145.005 149.718 146.227  1.00118.91           C  
ATOM   2506  CG1 VAL A 196     145.543 148.296 146.200  1.00118.91           C  
ATOM   2507  CG2 VAL A 196     146.142 150.724 146.324  1.00118.91           C  
ATOM   2508  H   VAL A 196     143.693 151.985 145.821  1.00  0.00           H  
ATOM   2509  HA  VAL A 196     144.737 149.878 144.168  1.00  0.00           H  
ATOM   2510  HB  VAL A 196     144.411 149.790 147.022  1.00  0.00           H  
ATOM   2511 HG11 VAL A 196     146.540 148.317 146.120  1.00  0.00           H  
ATOM   2512 HG12 VAL A 196     145.287 147.825 147.045  1.00  0.00           H  
ATOM   2513 HG13 VAL A 196     145.157 147.807 145.418  1.00  0.00           H  
ATOM   2514 HG21 VAL A 196     146.105 151.179 147.213  1.00  0.00           H  
ATOM   2515 HG22 VAL A 196     147.015 150.246 146.227  1.00  0.00           H  
ATOM   2516 HG23 VAL A 196     146.046 151.402 145.595  1.00  0.00           H  
ATOM   2517  N   GLY A 197     141.899 149.279 145.583  1.00114.23           N  
ATOM   2518  CA  GLY A 197     140.756 148.388 145.561  1.00114.23           C  
ATOM   2519  C   GLY A 197     140.685 147.493 146.780  1.00114.23           C  
ATOM   2520  O   GLY A 197     140.426 146.291 146.663  1.00114.23           O  
ATOM   2521  H   GLY A 197     141.945 150.149 146.144  1.00  0.00           H  
ATOM   2522  HA2 GLY A 197     139.902 148.937 145.499  1.00  0.00           H  
ATOM   2523  HA3 GLY A 197     140.795 147.811 144.725  1.00  0.00           H  
ATOM   2524  N   TRP A 198     140.922 148.069 147.956  1.00111.80           N  
ATOM   2525  CA  TRP A 198     140.916 147.297 149.191  1.00111.80           C  
ATOM   2526  C   TRP A 198     139.521 146.751 149.474  1.00111.80           C  
ATOM   2527  O   TRP A 198     138.520 147.454 149.307  1.00111.80           O  
ATOM   2528  CB  TRP A 198     141.385 148.163 150.359  1.00111.80           C  
ATOM   2529  CG  TRP A 198     142.602 148.979 150.055  1.00111.80           C  
ATOM   2530  CD1 TRP A 198     142.634 150.278 149.641  1.00111.80           C  
ATOM   2531  CD2 TRP A 198     143.966 148.552 150.141  1.00111.80           C  
ATOM   2532  NE1 TRP A 198     143.933 150.687 149.465  1.00111.80           N  
ATOM   2533  CE2 TRP A 198     144.770 149.645 149.765  1.00111.80           C  
ATOM   2534  CE3 TRP A 198     144.585 147.351 150.500  1.00111.80           C  
ATOM   2535  CZ2 TRP A 198     146.160 149.574 149.738  1.00111.80           C  
ATOM   2536  CZ3 TRP A 198     145.965 147.283 150.472  1.00111.80           C  
ATOM   2537  CH2 TRP A 198     146.737 148.387 150.093  1.00111.80           C  
ATOM   2538  H   TRP A 198     141.106 149.088 147.915  1.00  0.00           H  
ATOM   2539  HA  TRP A 198     141.529 146.511 149.066  1.00  0.00           H  
ATOM   2540  HB2 TRP A 198     140.658 148.795 150.604  1.00  0.00           H  
ATOM   2541  HB3 TRP A 198     141.608 147.574 151.128  1.00  0.00           H  
ATOM   2542  HD1 TRP A 198     141.830 150.852 149.487  1.00  0.00           H  
ATOM   2543  HE1 TRP A 198     144.222 151.595 149.167  1.00  0.00           H  
ATOM   2544  HE3 TRP A 198     144.046 146.558 150.772  1.00  0.00           H  
ATOM   2545  HZ2 TRP A 198     146.704 150.374 149.465  1.00  0.00           H  
ATOM   2546  HZ3 TRP A 198     146.415 146.431 150.726  1.00  0.00           H  
ATOM   2547  HH2 TRP A 198     147.735 148.295 150.085  1.00  0.00           H  
ATOM   2548  N   ASP A 199     139.459 145.490 149.906  1.00110.17           N  
ATOM   2549  CA  ASP A 199     138.195 144.858 150.284  1.00110.17           C  
ATOM   2550  C   ASP A 199     137.902 145.213 151.739  1.00110.17           C  
ATOM   2551  O   ASP A 199     138.172 144.454 152.673  1.00110.17           O  
ATOM   2552  CB  ASP A 199     138.260 143.351 150.070  1.00110.17           C  
ATOM   2553  CG  ASP A 199     138.524 142.978 148.625  1.00110.17           C  
ATOM   2554  OD1 ASP A 199     138.120 143.748 147.727  1.00110.17           O  
ATOM   2555  OD2 ASP A 199     139.136 141.916 148.385  1.00110.17           O  
ATOM   2556  H   ASP A 199     140.377 145.002 149.950  1.00  0.00           H  
ATOM   2557  HA  ASP A 199     137.479 145.274 149.731  1.00  0.00           H  
ATOM   2558  HB2 ASP A 199     138.996 142.990 150.632  1.00  0.00           H  
ATOM   2559  HB3 ASP A 199     137.389 142.961 150.346  1.00  0.00           H  
ATOM   2560  N   MET A 200     137.335 146.402 151.927  1.00109.36           N  
ATOM   2561  CA  MET A 200     137.053 146.928 153.260  1.00109.36           C  
ATOM   2562  C   MET A 200     135.816 146.225 153.805  1.00109.36           C  
ATOM   2563  O   MET A 200     134.684 146.634 153.538  1.00109.36           O  
ATOM   2564  CB  MET A 200     136.861 148.440 153.208  1.00109.36           C  
ATOM   2565  CG  MET A 200     137.287 149.177 154.471  1.00109.36           C  
ATOM   2566  SD  MET A 200     136.228 148.860 155.895  1.00109.36           S  
ATOM   2567  CE  MET A 200     134.661 149.491 155.299  1.00109.36           C  
ATOM   2568  H   MET A 200     137.112 146.919 151.051  1.00  0.00           H  
ATOM   2569  HA  MET A 200     137.823 146.707 153.854  1.00  0.00           H  
ATOM   2570  HB2 MET A 200     137.390 148.813 152.431  1.00  0.00           H  
ATOM   2571  HB3 MET A 200     135.884 148.642 153.039  1.00  0.00           H  
ATOM   2572  HG2 MET A 200     138.264 148.921 154.679  1.00  0.00           H  
ATOM   2573  HG3 MET A 200     137.322 150.186 154.260  1.00  0.00           H  
ATOM   2574  HE1 MET A 200     134.027 149.595 156.067  1.00  0.00           H  
ATOM   2575  HE2 MET A 200     134.802 150.381 154.862  1.00  0.00           H  
ATOM   2576  HE3 MET A 200     134.273 148.852 154.633  1.00  0.00           H  
ATOM   2577  N   GLN A 201     136.033 145.158 154.569  1.00 96.76           N  
ATOM   2578  CA  GLN A 201     134.931 144.423 155.172  1.00 96.76           C  
ATOM   2579  C   GLN A 201     134.265 145.266 156.255  1.00 96.76           C  
ATOM   2580  O   GLN A 201     134.884 146.148 156.856  1.00 96.76           O  
ATOM   2581  CB  GLN A 201     135.434 143.098 155.749  1.00 96.76           C  
ATOM   2582  CG  GLN A 201     134.343 142.114 156.145  1.00 96.76           C  
ATOM   2583  CD  GLN A 201     134.003 142.184 157.620  1.00 96.76           C  
ATOM   2584  OE1 GLN A 201     134.837 142.558 158.443  1.00 96.76           O  
ATOM   2585  NE2 GLN A 201     132.771 141.822 157.961  1.00 96.76           N  
ATOM   2586  H   GLN A 201     137.030 144.904 154.693  1.00  0.00           H  
ATOM   2587  HA  GLN A 201     134.247 144.245 154.459  1.00  0.00           H  
ATOM   2588  HB2 GLN A 201     136.021 142.652 155.065  1.00  0.00           H  
ATOM   2589  HB3 GLN A 201     135.988 143.293 156.567  1.00  0.00           H  
ATOM   2590  HG2 GLN A 201     133.519 142.320 155.617  1.00  0.00           H  
ATOM   2591  HG3 GLN A 201     134.654 141.188 155.932  1.00  0.00           H  
ATOM   2592 HE21 GLN A 201     132.474 141.830 158.934  1.00  0.00           H  
ATOM   2593 HE22 GLN A 201     132.123 141.535 157.229  1.00  0.00           H  
ATOM   2594  N   ASN A 202     132.981 144.992 156.491  1.00104.95           N  
ATOM   2595  CA  ASN A 202     132.201 145.773 157.444  1.00104.95           C  
ATOM   2596  C   ASN A 202     132.846 145.748 158.824  1.00104.95           C  
ATOM   2597  O   ASN A 202     133.238 144.689 159.324  1.00104.95           O  
ATOM   2598  CB  ASN A 202     130.771 145.236 157.516  1.00104.95           C  
ATOM   2599  CG  ASN A 202     130.045 145.331 156.189  1.00104.95           C  
ATOM   2600  OD1 ASN A 202     129.402 146.337 155.891  1.00104.95           O  
ATOM   2601  ND2 ASN A 202     130.146 144.281 155.383  1.00104.95           N  
ATOM   2602  H   ASN A 202     132.599 144.196 155.950  1.00  0.00           H  
ATOM   2603  HA  ASN A 202     132.216 146.729 157.129  1.00  0.00           H  
ATOM   2604  HB2 ASN A 202     130.808 144.279 157.791  1.00  0.00           H  
ATOM   2605  HB3 ASN A 202     130.269 145.768 158.193  1.00  0.00           H  
ATOM   2606 HD22 ASN A 202     130.677 143.481 155.669  1.00  0.00           H  
ATOM   2607 HD21 ASN A 202     129.694 144.286 154.492  1.00  0.00           H  
ATOM   2608  N   VAL A 203     132.950 146.927 159.441  1.00104.29           N  
ATOM   2609  CA  VAL A 203     133.650 147.040 160.714  1.00104.29           C  
ATOM   2610  C   VAL A 203     132.791 146.479 161.844  1.00104.29           C  
ATOM   2611  O   VAL A 203     131.561 146.381 161.752  1.00104.29           O  
ATOM   2612  CB  VAL A 203     134.043 148.501 160.988  1.00104.29           C  
ATOM   2613  CG1 VAL A 203     134.757 149.089 159.783  1.00104.29           C  
ATOM   2614  CG2 VAL A 203     132.815 149.327 161.341  1.00104.29           C  
ATOM   2615  H   VAL A 203     132.507 147.719 158.952  1.00  0.00           H  
ATOM   2616  HA  VAL A 203     134.489 146.490 160.662  1.00  0.00           H  
ATOM   2617  HB  VAL A 203     134.692 148.504 161.742  1.00  0.00           H  
ATOM   2618 HG11 VAL A 203     134.412 150.011 159.605  1.00  0.00           H  
ATOM   2619 HG12 VAL A 203     135.740 149.132 159.964  1.00  0.00           H  
ATOM   2620 HG13 VAL A 203     134.592 148.513 158.982  1.00  0.00           H  
ATOM   2621 HG21 VAL A 203     131.996 148.858 161.012  1.00  0.00           H  
ATOM   2622 HG22 VAL A 203     132.765 149.436 162.334  1.00  0.00           H  
ATOM   2623 HG23 VAL A 203     132.885 150.225 160.907  1.00  0.00           H  
ATOM   2624  N   ILE A 204     133.460 146.098 162.928  1.00101.93           N  
ATOM   2625  CA  ILE A 204     132.810 145.627 164.147  1.00101.93           C  
ATOM   2626  C   ILE A 204     133.331 146.502 165.279  1.00101.93           C  
ATOM   2627  O   ILE A 204     134.523 146.463 165.609  1.00101.93           O  
ATOM   2628  CB  ILE A 204     133.077 144.142 164.419  1.00101.93           C  
ATOM   2629  CG1 ILE A 204     132.398 143.261 163.365  1.00101.93           C  
ATOM   2630  CG2 ILE A 204     132.603 143.764 165.815  1.00101.93           C  
ATOM   2631  CD1 ILE A 204     133.255 142.970 162.150  1.00101.93           C  
ATOM   2632  H   ILE A 204     134.503 146.165 162.832  1.00  0.00           H  
ATOM   2633  HA  ILE A 204     131.848 145.833 164.048  1.00  0.00           H  
ATOM   2634  HB  ILE A 204     134.060 143.987 164.360  1.00  0.00           H  
ATOM   2635 HG12 ILE A 204     132.141 142.396 163.796  1.00  0.00           H  
ATOM   2636 HG13 ILE A 204     131.562 143.723 163.064  1.00  0.00           H  
ATOM   2637 HG21 ILE A 204     132.829 142.809 165.997  1.00  0.00           H  
ATOM   2638 HG22 ILE A 204     133.054 144.346 166.489  1.00  0.00           H  
ATOM   2639 HG23 ILE A 204     131.614 143.889 165.877  1.00  0.00           H  
ATOM   2640 HD11 ILE A 204     134.086 142.496 162.438  1.00  0.00           H  
ATOM   2641 HD12 ILE A 204     132.743 142.394 161.515  1.00  0.00           H  
ATOM   2642 HD13 ILE A 204     133.497 143.830 161.703  1.00  0.00           H  
ATOM   2643  N   THR A 205     132.446 147.292 165.880  1.00114.25           N  
ATOM   2644  CA  THR A 205     132.823 148.217 166.944  1.00114.25           C  
ATOM   2645  C   THR A 205     132.410 147.626 168.287  1.00114.25           C  
ATOM   2646  O   THR A 205     131.225 147.624 168.635  1.00114.25           O  
ATOM   2647  CB  THR A 205     132.177 149.583 166.726  1.00114.25           C  
ATOM   2648  OG1 THR A 205     130.751 149.443 166.712  1.00114.25           O  
ATOM   2649  CG2 THR A 205     132.635 150.184 165.405  1.00114.25           C  
ATOM   2650  H   THR A 205     131.469 147.194 165.529  1.00  0.00           H  
ATOM   2651  HA  THR A 205     133.817 148.324 166.938  1.00  0.00           H  
ATOM   2652  HB  THR A 205     132.426 150.199 167.502  1.00  0.00           H  
ATOM   2653  HG1 THR A 205     130.528 148.462 166.851  1.00  0.00           H  
ATOM   2654 HG21 THR A 205     132.098 151.005 165.201  1.00  0.00           H  
ATOM   2655 HG22 THR A 205     133.605 150.432 165.462  1.00  0.00           H  
ATOM   2656 HG23 THR A 205     132.510 149.517 164.667  1.00  0.00           H  
ATOM   2657  N   LEU A 206     133.386 147.122 169.038  1.00122.90           N  
ATOM   2658  CA  LEU A 206     133.114 146.609 170.372  1.00122.90           C  
ATOM   2659  C   LEU A 206     132.775 147.757 171.315  1.00122.90           C  
ATOM   2660  O   LEU A 206     133.360 148.841 171.237  1.00122.90           O  
ATOM   2661  CB  LEU A 206     134.319 145.822 170.891  1.00122.90           C  
ATOM   2662  CG  LEU A 206     134.145 144.970 172.152  1.00122.90           C  
ATOM   2663  CD1 LEU A 206     134.976 143.702 172.047  1.00122.90           C  
ATOM   2664  CD2 LEU A 206     134.534 145.750 173.397  1.00122.90           C  
ATOM   2665  H   LEU A 206     134.323 147.128 168.602  1.00  0.00           H  
ATOM   2666  HA  LEU A 206     132.323 145.993 170.326  1.00  0.00           H  
ATOM   2667  HB2 LEU A 206     134.619 145.204 170.156  1.00  0.00           H  
ATOM   2668  HB3 LEU A 206     135.056 146.479 171.078  1.00  0.00           H  
ATOM   2669  HG  LEU A 206     133.181 144.730 172.250  1.00  0.00           H  
ATOM   2670 HD11 LEU A 206     135.942 143.942 171.945  1.00  0.00           H  
ATOM   2671 HD12 LEU A 206     134.856 143.153 172.875  1.00  0.00           H  
ATOM   2672 HD13 LEU A 206     134.680 143.172 171.251  1.00  0.00           H  
ATOM   2673 HD21 LEU A 206     133.955 146.563 173.478  1.00  0.00           H  
ATOM   2674 HD22 LEU A 206     134.412 145.173 174.206  1.00  0.00           H  
ATOM   2675 HD23 LEU A 206     135.493 146.031 173.331  1.00  0.00           H  
ATOM   2676  N   ASP A 207     131.821 147.515 172.215  1.00147.74           N  
ATOM   2677  CA  ASP A 207     131.350 148.556 173.124  1.00147.74           C  
ATOM   2678  C   ASP A 207     132.208 148.638 174.385  1.00147.74           C  
ATOM   2679  O   ASP A 207     132.808 149.679 174.667  1.00147.74           O  
ATOM   2680  CB  ASP A 207     129.881 148.308 173.486  1.00147.74           C  
ATOM   2681  CG  ASP A 207     128.967 148.357 172.277  1.00147.74           C  
ATOM   2682  OD1 ASP A 207     129.293 149.081 171.313  1.00147.74           O  
ATOM   2683  OD2 ASP A 207     127.922 147.674 172.291  1.00147.74           O  
ATOM   2684  H   ASP A 207     131.453 146.547 172.211  1.00  0.00           H  
ATOM   2685  HA  ASP A 207     131.448 149.439 172.644  1.00  0.00           H  
ATOM   2686  HB2 ASP A 207     129.816 147.408 173.901  1.00  0.00           H  
ATOM   2687  HB3 ASP A 207     129.601 149.010 174.128  1.00  0.00           H  
ATOM   2688  N   THR A 208     132.275 147.549 175.146  1.00162.19           N  
ATOM   2689  CA  THR A 208     133.061 147.521 176.373  1.00162.19           C  
ATOM   2690  C   THR A 208     133.386 146.073 176.708  1.00162.19           C  
ATOM   2691  O   THR A 208     132.782 145.139 176.175  1.00162.19           O  
ATOM   2692  CB  THR A 208     132.323 148.200 177.533  1.00162.19           C  
ATOM   2693  OG1 THR A 208     133.139 148.159 178.710  1.00162.19           O  
ATOM   2694  CG2 THR A 208     131.005 147.495 177.812  1.00162.19           C  
ATOM   2695  H   THR A 208     131.729 146.738 174.796  1.00  0.00           H  
ATOM   2696  HA  THR A 208     133.917 148.009 176.216  1.00  0.00           H  
ATOM   2697  HB  THR A 208     132.160 149.179 177.295  1.00  0.00           H  
ATOM   2698  HG1 THR A 208     134.007 147.686 178.477  1.00  0.00           H  
ATOM   2699 HG21 THR A 208     131.176 146.538 178.057  1.00  0.00           H  
ATOM   2700 HG22 THR A 208     130.530 147.948 178.570  1.00  0.00           H  
ATOM   2701 HG23 THR A 208     130.423 147.525 176.996  1.00  0.00           H  
ATOM   2702  N   SER A 209     134.355 145.900 177.601  1.00175.93           N  
ATOM   2703  CA  SER A 209     134.783 144.579 178.030  1.00175.93           C  
ATOM   2704  C   SER A 209     133.909 144.108 179.193  1.00175.93           C  
ATOM   2705  O   SER A 209     132.934 144.764 179.570  1.00175.93           O  
ATOM   2706  CB  SER A 209     136.265 144.599 178.397  1.00175.93           C  
ATOM   2707  OG  SER A 209     136.529 145.565 179.401  1.00175.93           O  
ATOM   2708  H   SER A 209     134.774 146.784 177.961  1.00  0.00           H  
ATOM   2709  HA  SER A 209     134.649 143.941 177.270  1.00  0.00           H  
ATOM   2710  HB2 SER A 209     136.525 143.700 178.737  1.00  0.00           H  
ATOM   2711  HB3 SER A 209     136.795 144.825 177.584  1.00  0.00           H  
ATOM   2712  HG  SER A 209     135.688 146.030 179.659  1.00  0.00           H  
ATOM   2713  N   PHE A 210     134.258 142.956 179.770  1.00185.04           N  
ATOM   2714  CA  PHE A 210     133.525 142.362 180.890  1.00185.04           C  
ATOM   2715  C   PHE A 210     132.053 142.134 180.555  1.00185.04           C  
ATOM   2716  O   PHE A 210     131.175 142.337 181.396  1.00185.04           O  
ATOM   2717  CB  PHE A 210     133.656 143.213 182.158  1.00185.04           C  
ATOM   2718  CG  PHE A 210     135.067 143.345 182.656  1.00185.04           C  
ATOM   2719  CD1 PHE A 210     135.609 142.392 183.503  1.00185.04           C  
ATOM   2720  CD2 PHE A 210     135.850 144.424 182.281  1.00185.04           C  
ATOM   2721  CE1 PHE A 210     136.906 142.512 183.965  1.00185.04           C  
ATOM   2722  CE2 PHE A 210     137.149 144.549 182.739  1.00185.04           C  
ATOM   2723  CZ  PHE A 210     137.677 143.591 183.582  1.00185.04           C  
ATOM   2724  H   PHE A 210     135.108 142.509 179.350  1.00  0.00           H  
ATOM   2725  HA  PHE A 210     133.930 141.452 181.055  1.00  0.00           H  
ATOM   2726  HB2 PHE A 210     133.318 144.118 181.950  1.00  0.00           H  
ATOM   2727  HB3 PHE A 210     133.119 142.782 182.867  1.00  0.00           H  
ATOM   2728  HD1 PHE A 210     135.059 141.608 183.784  1.00  0.00           H  
ATOM   2729  HD2 PHE A 210     135.471 145.122 181.670  1.00  0.00           H  
ATOM   2730  HE1 PHE A 210     137.282 141.808 184.583  1.00  0.00           H  
ATOM   2731  HE2 PHE A 210     137.707 145.346 182.454  1.00  0.00           H  
ATOM   2732  HZ  PHE A 210     138.618 143.676 183.916  1.00  0.00           H  
ATOM   2733  N   GLU A 211     131.772 141.710 179.323  1.00172.10           N  
ATOM   2734  CA  GLU A 211     130.404 141.414 178.908  1.00172.10           C  
ATOM   2735  C   GLU A 211     130.120 139.914 178.952  1.00172.10           C  
ATOM   2736  O   GLU A 211     129.171 139.475 179.609  1.00172.10           O  
ATOM   2737  CB  GLU A 211     130.147 141.967 177.501  1.00172.10           C  
ATOM   2738  CG  GLU A 211     130.193 143.482 177.406  1.00172.10           C  
ATOM   2739  CD  GLU A 211     129.910 143.984 176.004  1.00172.10           C  
ATOM   2740  OE1 GLU A 211     129.840 143.151 175.077  1.00172.10           O  
ATOM   2741  OE2 GLU A 211     129.756 145.211 175.828  1.00172.10           O  
ATOM   2742  H   GLU A 211     132.595 141.611 178.699  1.00  0.00           H  
ATOM   2743  HA  GLU A 211     129.755 141.895 179.512  1.00  0.00           H  
ATOM   2744  HB2 GLU A 211     130.847 141.608 176.908  1.00  0.00           H  
ATOM   2745  HB3 GLU A 211     129.247 141.676 177.226  1.00  0.00           H  
ATOM   2746  HG2 GLU A 211     129.502 143.850 177.999  1.00  0.00           H  
ATOM   2747  HG3 GLU A 211     131.096 143.781 177.652  1.00  0.00           H  
ATOM   2748  N   ASP A 212     130.929 139.125 178.244  1.00168.72           N  
ATOM   2749  CA  ASP A 212     130.856 137.669 178.157  1.00168.72           C  
ATOM   2750  C   ASP A 212     129.579 137.172 177.489  1.00168.72           C  
ATOM   2751  O   ASP A 212     129.385 135.955 177.391  1.00168.72           O  
ATOM   2752  CB  ASP A 212     130.991 136.992 179.530  1.00168.72           C  
ATOM   2753  CG  ASP A 212     132.295 137.335 180.223  1.00168.72           C  
ATOM   2754  OD1 ASP A 212     133.298 137.577 179.518  1.00168.72           O  
ATOM   2755  OD2 ASP A 212     132.317 137.364 181.471  1.00168.72           O  
ATOM   2756  H   ASP A 212     131.678 139.677 177.715  1.00  0.00           H  
ATOM   2757  HA  ASP A 212     131.631 137.366 177.576  1.00  0.00           H  
ATOM   2758  HB2 ASP A 212     130.236 137.299 180.096  1.00  0.00           H  
ATOM   2759  HB3 ASP A 212     130.949 136.011 179.391  1.00  0.00           H  
ATOM   2760  N   ALA A 213     128.708 138.059 177.029  1.00154.25           N  
ATOM   2761  CA  ALA A 213     127.478 137.664 176.352  1.00154.25           C  
ATOM   2762  C   ALA A 213     127.299 138.344 175.003  1.00154.25           C  
ATOM   2763  O   ALA A 213     126.789 137.719 174.071  1.00154.25           O  
ATOM   2764  CB  ALA A 213     126.264 137.960 177.248  1.00154.25           C  
ATOM   2765  H   ALA A 213     128.975 139.055 177.191  1.00  0.00           H  
ATOM   2766  HA  ALA A 213     127.498 136.659 176.206  1.00  0.00           H  
ATOM   2767  HB1 ALA A 213     125.527 138.331 176.688  1.00  0.00           H  
ATOM   2768  HB2 ALA A 213     125.965 137.114 177.683  1.00  0.00           H  
ATOM   2769  HB3 ALA A 213     126.526 138.624 177.944  1.00  0.00           H  
ATOM   2770  N   LYS A 214     127.707 139.607 174.876  1.00146.56           N  
ATOM   2771  CA  LYS A 214     127.576 140.340 173.624  1.00146.56           C  
ATOM   2772  C   LYS A 214     128.865 140.377 172.814  1.00146.56           C  
ATOM   2773  O   LYS A 214     128.808 140.601 171.600  1.00146.56           O  
ATOM   2774  CB  LYS A 214     127.106 141.775 173.902  1.00146.56           C  
ATOM   2775  CG  LYS A 214     126.607 142.528 172.678  1.00146.56           C  
ATOM   2776  CD  LYS A 214     126.130 143.924 173.045  1.00146.56           C  
ATOM   2777  CE  LYS A 214     127.246 144.741 173.675  1.00146.56           C  
ATOM   2778  NZ  LYS A 214     126.792 146.112 174.039  1.00146.56           N  
ATOM   2779  H   LYS A 214     128.121 140.016 175.739  1.00  0.00           H  
ATOM   2780  HA  LYS A 214     126.854 139.898 173.061  1.00  0.00           H  
ATOM   2781  HB2 LYS A 214     126.363 141.733 174.570  1.00  0.00           H  
ATOM   2782  HB3 LYS A 214     127.876 142.282 174.292  1.00  0.00           H  
ATOM   2783  HG2 LYS A 214     127.352 142.604 172.016  1.00  0.00           H  
ATOM   2784  HG3 LYS A 214     125.847 142.023 172.271  1.00  0.00           H  
ATOM   2785  HD2 LYS A 214     125.824 144.387 172.220  1.00  0.00           H  
ATOM   2786  HD3 LYS A 214     125.384 143.849 173.698  1.00  0.00           H  
ATOM   2787  HE2 LYS A 214     127.567 144.271 174.501  1.00  0.00           H  
ATOM   2788  HE3 LYS A 214     128.007 144.809 173.024  1.00  0.00           H  
ATOM   2789  HZ1 LYS A 214     127.585 146.671 174.279  1.00  0.00           H  
ATOM   2790  HZ2 LYS A 214     126.317 146.521 173.260  1.00  0.00           H  
ATOM   2791  HZ3 LYS A 214     126.171 146.059 174.820  1.00  0.00           H  
ATOM   2792  N   THR A 215     130.017 140.158 173.453  1.00140.79           N  
ATOM   2793  CA  THR A 215     131.281 140.158 172.721  1.00140.79           C  
ATOM   2794  C   THR A 215     131.316 139.045 171.682  1.00140.79           C  
ATOM   2795  O   THR A 215     131.764 139.258 170.549  1.00140.79           O  
ATOM   2796  CB  THR A 215     132.453 140.019 173.693  1.00140.79           C  
ATOM   2797  OG1 THR A 215     132.319 138.801 174.436  1.00140.79           O  
ATOM   2798  CG2 THR A 215     132.488 141.195 174.658  1.00140.79           C  
ATOM   2799  H   THR A 215     129.936 139.996 174.465  1.00  0.00           H  
ATOM   2800  HA  THR A 215     131.373 141.041 172.244  1.00  0.00           H  
ATOM   2801  HB  THR A 215     133.324 139.970 173.161  1.00  0.00           H  
ATOM   2802  HG1 THR A 215     131.472 138.334 174.127  1.00  0.00           H  
ATOM   2803 HG21 THR A 215     131.555 141.435 174.935  1.00  0.00           H  
ATOM   2804 HG22 THR A 215     133.020 140.951 175.472  1.00  0.00           H  
ATOM   2805 HG23 THR A 215     132.913 141.987 174.214  1.00  0.00           H  
ATOM   2806  N   GLN A 216     130.848 137.850 172.049  1.00137.08           N  
ATOM   2807  CA  GLN A 216     130.792 136.753 171.089  1.00137.08           C  
ATOM   2808  C   GLN A 216     129.826 137.065 169.953  1.00137.08           C  
ATOM   2809  O   GLN A 216     130.100 136.748 168.790  1.00137.08           O  
ATOM   2810  CB  GLN A 216     130.394 135.456 171.795  1.00137.08           C  
ATOM   2811  CG  GLN A 216     130.099 134.296 170.854  1.00137.08           C  
ATOM   2812  CD  GLN A 216     131.301 133.888 170.022  1.00137.08           C  
ATOM   2813  OE1 GLN A 216     132.447 134.096 170.419  1.00137.08           O  
ATOM   2814  NE2 GLN A 216     131.041 133.304 168.858  1.00137.08           N  
ATOM   2815  H   GLN A 216     130.544 137.778 173.029  1.00  0.00           H  
ATOM   2816  HA  GLN A 216     131.710 136.642 170.690  1.00  0.00           H  
ATOM   2817  HB2 GLN A 216     131.141 135.179 172.404  1.00  0.00           H  
ATOM   2818  HB3 GLN A 216     129.571 135.627 172.344  1.00  0.00           H  
ATOM   2819  HG2 GLN A 216     129.807 133.509 171.398  1.00  0.00           H  
ATOM   2820  HG3 GLN A 216     129.359 134.565 170.236  1.00  0.00           H  
ATOM   2821 HE21 GLN A 216     131.795 133.015 168.239  1.00  0.00           H  
ATOM   2822 HE22 GLN A 216     130.070 133.148 168.592  1.00  0.00           H  
ATOM   2823  N   VAL A 217     128.689 137.688 170.271  1.00136.72           N  
ATOM   2824  CA  VAL A 217     127.729 138.062 169.237  1.00136.72           C  
ATOM   2825  C   VAL A 217     128.359 139.041 168.255  1.00136.72           C  
ATOM   2826  O   VAL A 217     128.172 138.931 167.037  1.00136.72           O  
ATOM   2827  CB  VAL A 217     126.454 138.642 169.878  1.00136.72           C  
ATOM   2828  CG1 VAL A 217     125.443 139.022 168.807  1.00136.72           C  
ATOM   2829  CG2 VAL A 217     125.853 137.645 170.858  1.00136.72           C  
ATOM   2830  H   VAL A 217     128.556 137.874 171.276  1.00  0.00           H  
ATOM   2831  HA  VAL A 217     127.476 137.232 168.730  1.00  0.00           H  
ATOM   2832  HB  VAL A 217     126.708 139.480 170.351  1.00  0.00           H  
ATOM   2833 HG11 VAL A 217     125.917 139.444 168.034  1.00  0.00           H  
ATOM   2834 HG12 VAL A 217     124.963 138.202 168.495  1.00  0.00           H  
ATOM   2835 HG13 VAL A 217     124.782 139.670 169.186  1.00  0.00           H  
ATOM   2836 HG21 VAL A 217     126.509 136.909 171.024  1.00  0.00           H  
ATOM   2837 HG22 VAL A 217     125.646 138.111 171.718  1.00  0.00           H  
ATOM   2838 HG23 VAL A 217     125.013 137.266 170.470  1.00  0.00           H  
ATOM   2839  N   GLN A 218     129.113 140.016 168.768  1.00140.43           N  
ATOM   2840  CA  GLN A 218     129.758 140.989 167.893  1.00140.43           C  
ATOM   2841  C   GLN A 218     130.868 140.353 167.064  1.00140.43           C  
ATOM   2842  O   GLN A 218     131.034 140.683 165.884  1.00140.43           O  
ATOM   2843  CB  GLN A 218     130.305 142.154 168.718  1.00140.43           C  
ATOM   2844  CG  GLN A 218     129.238 142.979 169.422  1.00140.43           C  
ATOM   2845  CD  GLN A 218     128.363 143.756 168.457  1.00140.43           C  
ATOM   2846  OE1 GLN A 218     128.743 143.998 167.311  1.00140.43           O  
ATOM   2847  NE2 GLN A 218     127.182 144.152 168.918  1.00140.43           N  
ATOM   2848  H   GLN A 218     129.193 140.017 169.794  1.00  0.00           H  
ATOM   2849  HA  GLN A 218     129.061 141.343 167.254  1.00  0.00           H  
ATOM   2850  HB2 GLN A 218     130.927 141.790 169.416  1.00  0.00           H  
ATOM   2851  HB3 GLN A 218     130.820 142.765 168.110  1.00  0.00           H  
ATOM   2852  HG2 GLN A 218     128.656 142.363 169.954  1.00  0.00           H  
ATOM   2853  HG3 GLN A 218     129.688 143.627 170.038  1.00  0.00           H  
ATOM   2854 HE21 GLN A 218     126.547 144.690 168.333  1.00  0.00           H  
ATOM   2855 HE22 GLN A 218     126.919 143.908 169.872  1.00  0.00           H  
ATOM   2856  N   LEU A 219     131.637 139.441 167.657  1.00136.15           N  
ATOM   2857  CA  LEU A 219     132.815 138.882 167.005  1.00136.15           C  
ATOM   2858  C   LEU A 219     132.521 137.646 166.162  1.00136.15           C  
ATOM   2859  O   LEU A 219     133.429 137.152 165.487  1.00136.15           O  
ATOM   2860  CB  LEU A 219     133.884 138.541 168.051  1.00136.15           C  
ATOM   2861  CG  LEU A 219     134.892 139.635 168.424  1.00136.15           C  
ATOM   2862  CD1 LEU A 219     134.211 140.837 169.063  1.00136.15           C  
ATOM   2863  CD2 LEU A 219     135.968 139.075 169.342  1.00136.15           C  
ATOM   2864  H   LEU A 219     131.327 139.168 168.612  1.00  0.00           H  
ATOM   2865  HA  LEU A 219     133.213 139.594 166.396  1.00  0.00           H  
ATOM   2866  HB2 LEU A 219     133.411 138.275 168.894  1.00  0.00           H  
ATOM   2867  HB3 LEU A 219     134.408 137.760 167.707  1.00  0.00           H  
ATOM   2868  HG  LEU A 219     135.373 139.928 167.593  1.00  0.00           H  
ATOM   2869 HD11 LEU A 219     133.738 140.549 169.896  1.00  0.00           H  
ATOM   2870 HD12 LEU A 219     134.898 141.527 169.292  1.00  0.00           H  
ATOM   2871 HD13 LEU A 219     133.549 141.226 168.422  1.00  0.00           H  
ATOM   2872 HD21 LEU A 219     136.452 138.332 168.877  1.00  0.00           H  
ATOM   2873 HD22 LEU A 219     136.618 139.799 169.577  1.00  0.00           H  
ATOM   2874 HD23 LEU A 219     135.545 138.724 170.178  1.00  0.00           H  
ATOM   2875  N   LYS A 220     131.291 137.131 166.182  1.00131.16           N  
ATOM   2876  CA  LYS A 220     130.973 135.963 165.369  1.00131.16           C  
ATOM   2877  C   LYS A 220     130.911 136.270 163.878  1.00131.16           C  
ATOM   2878  O   LYS A 220     130.823 135.335 163.076  1.00131.16           O  
ATOM   2879  CB  LYS A 220     129.642 135.356 165.817  1.00131.16           C  
ATOM   2880  CG  LYS A 220     128.424 136.162 165.401  1.00131.16           C  
ATOM   2881  CD  LYS A 220     127.138 135.516 165.888  1.00131.16           C  
ATOM   2882  CE  LYS A 220     125.919 136.258 165.366  1.00131.16           C  
ATOM   2883  NZ  LYS A 220     125.938 137.696 165.751  1.00131.16           N  
ATOM   2884  H   LYS A 220     130.620 137.611 166.794  1.00  0.00           H  
ATOM   2885  HA  LYS A 220     131.686 135.255 165.523  1.00  0.00           H  
ATOM   2886  HB2 LYS A 220     129.567 134.444 165.419  1.00  0.00           H  
ATOM   2887  HB3 LYS A 220     129.651 135.289 166.813  1.00  0.00           H  
ATOM   2888  HG2 LYS A 220     128.492 137.081 165.790  1.00  0.00           H  
ATOM   2889  HG3 LYS A 220     128.397 136.224 164.403  1.00  0.00           H  
ATOM   2890  HD2 LYS A 220     127.104 134.579 165.559  1.00  0.00           H  
ATOM   2891  HD3 LYS A 220     127.121 135.538 166.881  1.00  0.00           H  
ATOM   2892  HE2 LYS A 220     125.898 136.186 164.365  1.00  0.00           H  
ATOM   2893  HE3 LYS A 220     125.092 135.829 165.739  1.00  0.00           H  
ATOM   2894  HZ1 LYS A 220     125.966 137.772 166.747  1.00  0.00           H  
ATOM   2895  HZ2 LYS A 220     126.747 138.133 165.359  1.00  0.00           H  
ATOM   2896  HZ3 LYS A 220     125.114 138.143 165.404  1.00  0.00           H  
ATOM   2897  N   LYS A 221     130.955 137.542 163.489  1.00130.85           N  
ATOM   2898  CA  LYS A 221     130.818 137.941 162.095  1.00130.85           C  
ATOM   2899  C   LYS A 221     132.151 138.020 161.361  1.00130.85           C  
ATOM   2900  O   LYS A 221     132.180 138.451 160.203  1.00130.85           O  
ATOM   2901  CB  LYS A 221     130.097 139.289 162.004  1.00130.85           C  
ATOM   2902  CG  LYS A 221     128.708 139.294 162.621  1.00130.85           C  
ATOM   2903  CD  LYS A 221     128.042 140.652 162.468  1.00130.85           C  
ATOM   2904  CE  LYS A 221     128.857 141.747 163.136  1.00130.85           C  
ATOM   2905  NZ  LYS A 221     129.027 141.501 164.594  1.00130.85           N  
ATOM   2906  H   LYS A 221     131.096 138.225 164.267  1.00  0.00           H  
ATOM   2907  HA  LYS A 221     130.227 137.264 161.618  1.00  0.00           H  
ATOM   2908  HB2 LYS A 221     130.653 139.971 162.475  1.00  0.00           H  
ATOM   2909  HB3 LYS A 221     130.014 139.532 161.039  1.00  0.00           H  
ATOM   2910  HG2 LYS A 221     128.145 138.605 162.165  1.00  0.00           H  
ATOM   2911  HG3 LYS A 221     128.781 139.077 163.593  1.00  0.00           H  
ATOM   2912  HD2 LYS A 221     127.960 140.863 161.500  1.00  0.00           H  
ATOM   2913  HD3 LYS A 221     127.144 140.621 162.893  1.00  0.00           H  
ATOM   2914  HE2 LYS A 221     129.761 141.791 162.702  1.00  0.00           H  
ATOM   2915  HE3 LYS A 221     128.392 142.627 163.003  1.00  0.00           H  
ATOM   2916  HZ1 LYS A 221     129.226 142.365 165.055  1.00  0.00           H  
ATOM   2917  HZ2 LYS A 221     128.185 141.110 164.965  1.00  0.00           H  
ATOM   2918  HZ3 LYS A 221     129.783 140.863 164.737  1.00  0.00           H  
ATOM   2919  N   ILE A 222     133.248 137.623 161.998  1.00127.44           N  
ATOM   2920  CA  ILE A 222     134.563 137.705 161.371  1.00127.44           C  
ATOM   2921  C   ILE A 222     134.691 136.609 160.321  1.00127.44           C  
ATOM   2922  O   ILE A 222     134.358 135.444 160.571  1.00127.44           O  
ATOM   2923  CB  ILE A 222     135.680 137.609 162.425  1.00127.44           C  
ATOM   2924  CG1 ILE A 222     137.054 137.658 161.753  1.00127.44           C  
ATOM   2925  CG2 ILE A 222     135.537 136.348 163.267  1.00127.44           C  
ATOM   2926  CD1 ILE A 222     137.298 138.918 160.955  1.00127.44           C  
ATOM   2927  H   ILE A 222     133.091 137.259 162.956  1.00  0.00           H  
ATOM   2928  HA  ILE A 222     134.588 138.575 160.881  1.00  0.00           H  
ATOM   2929  HB  ILE A 222     135.603 138.397 163.027  1.00  0.00           H  
ATOM   2930 HG12 ILE A 222     137.754 137.580 162.461  1.00  0.00           H  
ATOM   2931 HG13 ILE A 222     137.130 136.870 161.142  1.00  0.00           H  
ATOM   2932 HG21 ILE A 222     136.242 136.338 163.974  1.00  0.00           H  
ATOM   2933 HG22 ILE A 222     134.636 136.335 163.696  1.00  0.00           H  
ATOM   2934 HG23 ILE A 222     135.639 135.544 162.683  1.00  0.00           H  
ATOM   2935 HD11 ILE A 222     137.234 139.711 161.559  1.00  0.00           H  
ATOM   2936 HD12 ILE A 222     138.209 138.881 160.547  1.00  0.00           H  
ATOM   2937 HD13 ILE A 222     136.611 138.992 160.233  1.00  0.00           H  
ATOM   2938  N   HIS A 223     135.153 136.988 159.127  1.00133.62           N  
ATOM   2939  CA  HIS A 223     135.398 136.021 158.065  1.00133.62           C  
ATOM   2940  C   HIS A 223     136.690 136.304 157.307  1.00133.62           C  
ATOM   2941  O   HIS A 223     136.977 135.609 156.324  1.00133.62           O  
ATOM   2942  CB  HIS A 223     134.220 135.984 157.082  1.00133.62           C  
ATOM   2943  CG  HIS A 223     132.949 135.469 157.681  1.00133.62           C  
ATOM   2944  ND1 HIS A 223     132.671 134.123 157.794  1.00133.62           N  
ATOM   2945  CD2 HIS A 223     131.880 136.118 158.200  1.00133.62           C  
ATOM   2946  CE1 HIS A 223     131.486 133.966 158.357  1.00133.62           C  
ATOM   2947  NE2 HIS A 223     130.985 135.161 158.613  1.00133.62           N  
ATOM   2948  H   HIS A 223     135.317 138.006 159.028  1.00  0.00           H  
ATOM   2949  HA  HIS A 223     135.473 135.101 158.482  1.00  0.00           H  
ATOM   2950  HB2 HIS A 223     134.055 136.915 156.738  1.00  0.00           H  
ATOM   2951  HB3 HIS A 223     134.466 135.395 156.304  1.00  0.00           H  
ATOM   2952  HD1 HIS A 223     133.275 133.384 157.496  1.00  0.00           H  
ATOM   2953  HD2 HIS A 223     131.762 137.105 158.269  1.00  0.00           H  
ATOM   2954  HE1 HIS A 223     131.044 133.095 158.554  1.00  0.00           H  
ATOM   2955  N   SER A 224     137.472 137.293 157.726  1.00115.29           N  
ATOM   2956  CA  SER A 224     138.719 137.647 157.071  1.00115.29           C  
ATOM   2957  C   SER A 224     139.890 136.967 157.777  1.00115.29           C  
ATOM   2958  O   SER A 224     139.713 136.130 158.667  1.00115.29           O  
ATOM   2959  CB  SER A 224     138.880 139.167 157.042  1.00115.29           C  
ATOM   2960  OG  SER A 224     140.164 139.532 156.566  1.00115.29           O  
ATOM   2961  H   SER A 224     137.109 137.796 158.572  1.00  0.00           H  
ATOM   2962  HA  SER A 224     138.690 137.305 156.129  1.00  0.00           H  
ATOM   2963  HB2 SER A 224     138.189 139.552 156.438  1.00  0.00           H  
ATOM   2964  HB3 SER A 224     138.765 139.519 157.966  1.00  0.00           H  
ATOM   2965  HG  SER A 224     140.602 138.755 156.126  1.00  0.00           H  
ATOM   2966  N   SER A 225     141.111 137.331 157.376  1.00108.93           N  
ATOM   2967  CA  SER A 225     142.319 136.772 157.964  1.00108.93           C  
ATOM   2968  C   SER A 225     143.117 137.769 158.791  1.00108.93           C  
ATOM   2969  O   SER A 225     143.997 137.349 159.547  1.00108.93           O  
ATOM   2970  CB  SER A 225     143.230 136.199 156.868  1.00108.93           C  
ATOM   2971  OG  SER A 225     143.612 137.204 155.945  1.00108.93           O  
ATOM   2972  H   SER A 225     141.119 138.042 156.614  1.00  0.00           H  
ATOM   2973  HA  SER A 225     142.043 136.009 158.580  1.00  0.00           H  
ATOM   2974  HB2 SER A 225     144.045 135.823 157.297  1.00  0.00           H  
ATOM   2975  HB3 SER A 225     142.734 135.484 156.385  1.00  0.00           H  
ATOM   2976  HG  SER A 225     143.208 138.077 156.202  1.00  0.00           H  
ATOM   2977  N   VAL A 226     142.838 139.064 158.669  1.00 92.31           N  
ATOM   2978  CA  VAL A 226     143.553 140.104 159.400  1.00 92.31           C  
ATOM   2979  C   VAL A 226     142.554 140.845 160.276  1.00 92.31           C  
ATOM   2980  O   VAL A 226     141.530 141.332 159.782  1.00 92.31           O  
ATOM   2981  CB  VAL A 226     144.273 141.076 158.448  1.00 92.31           C  
ATOM   2982  CG1 VAL A 226     145.077 142.095 159.240  1.00 92.31           C  
ATOM   2983  CG2 VAL A 226     145.166 140.308 157.485  1.00 92.31           C  
ATOM   2984  H   VAL A 226     142.058 139.273 158.001  1.00  0.00           H  
ATOM   2985  HA  VAL A 226     144.222 139.665 159.995  1.00  0.00           H  
ATOM   2986  HB  VAL A 226     143.577 141.580 157.946  1.00  0.00           H  
ATOM   2987 HG11 VAL A 226     145.943 141.686 159.529  1.00  0.00           H  
ATOM   2988 HG12 VAL A 226     145.262 142.894 158.667  1.00  0.00           H  
ATOM   2989 HG13 VAL A 226     144.557 142.378 160.047  1.00  0.00           H  
ATOM   2990 HG21 VAL A 226     144.967 140.597 156.549  1.00  0.00           H  
ATOM   2991 HG22 VAL A 226     146.124 140.498 157.700  1.00  0.00           H  
ATOM   2992 HG23 VAL A 226     144.988 139.329 157.580  1.00  0.00           H  
ATOM   2993  N   ILE A 227     142.854 140.932 161.570  1.00 86.83           N  
ATOM   2994  CA  ILE A 227     141.982 141.578 162.544  1.00 86.83           C  
ATOM   2995  C   ILE A 227     142.796 142.614 163.306  1.00 86.83           C  
ATOM   2996  O   ILE A 227     143.878 142.306 163.818  1.00 86.83           O  
ATOM   2997  CB  ILE A 227     141.355 140.562 163.520  1.00 86.83           C  
ATOM   2998  CG1 ILE A 227     140.417 139.602 162.783  1.00 86.83           C  
ATOM   2999  CG2 ILE A 227     140.609 141.280 164.635  1.00 86.83           C  
ATOM   3000  CD1 ILE A 227     141.087 138.339 162.276  1.00 86.83           C  
ATOM   3001  H   ILE A 227     143.771 140.496 161.827  1.00  0.00           H  
ATOM   3002  HA  ILE A 227     141.299 142.080 162.021  1.00  0.00           H  
ATOM   3003  HB  ILE A 227     142.093 140.026 163.920  1.00  0.00           H  
ATOM   3004 HG12 ILE A 227     139.674 139.347 163.403  1.00  0.00           H  
ATOM   3005 HG13 ILE A 227     140.022 140.089 162.002  1.00  0.00           H  
ATOM   3006 HG21 ILE A 227     140.254 140.610 165.285  1.00  0.00           H  
ATOM   3007 HG22 ILE A 227     141.232 141.902 165.107  1.00  0.00           H  
ATOM   3008 HG23 ILE A 227     139.850 141.801 164.247  1.00  0.00           H  
ATOM   3009 HD11 ILE A 227     141.472 137.838 163.049  1.00  0.00           H  
ATOM   3010 HD12 ILE A 227     140.410 137.771 161.811  1.00  0.00           H  
ATOM   3011 HD13 ILE A 227     141.815 138.585 161.639  1.00  0.00           H  
ATOM   3012  N   LEU A 228     142.277 143.836 163.381  1.00 80.14           N  
ATOM   3013  CA  LEU A 228     142.921 144.899 164.136  1.00 80.14           C  
ATOM   3014  C   LEU A 228     142.414 144.907 165.577  1.00 80.14           C  
ATOM   3015  O   LEU A 228     141.423 144.260 165.921  1.00 80.14           O  
ATOM   3016  CB  LEU A 228     142.674 146.256 163.477  1.00 80.14           C  
ATOM   3017  CG  LEU A 228     143.036 146.400 161.997  1.00 80.14           C  
ATOM   3018  CD1 LEU A 228     142.978 147.860 161.578  1.00 80.14           C  
ATOM   3019  CD2 LEU A 228     144.405 145.811 161.705  1.00 80.14           C  
ATOM   3020  H   LEU A 228     141.385 143.961 162.860  1.00  0.00           H  
ATOM   3021  HA  LEU A 228     143.911 144.732 164.152  1.00  0.00           H  
ATOM   3022  HB2 LEU A 228     141.697 146.465 163.564  1.00  0.00           H  
ATOM   3023  HB3 LEU A 228     143.203 146.941 163.980  1.00  0.00           H  
ATOM   3024  HG  LEU A 228     142.387 145.871 161.452  1.00  0.00           H  
ATOM   3025 HD11 LEU A 228     143.626 148.392 162.125  1.00  0.00           H  
ATOM   3026 HD12 LEU A 228     143.216 147.941 160.610  1.00  0.00           H  
ATOM   3027 HD13 LEU A 228     142.053 148.214 161.723  1.00  0.00           H  
ATOM   3028 HD21 LEU A 228     144.409 144.838 161.940  1.00  0.00           H  
ATOM   3029 HD22 LEU A 228     144.617 145.918 160.732  1.00  0.00           H  
ATOM   3030 HD23 LEU A 228     145.098 146.286 162.249  1.00  0.00           H  
ATOM   3031  N   LEU A 229     143.113 145.656 166.427  1.00 94.83           N  
ATOM   3032  CA  LEU A 229     142.747 145.755 167.836  1.00 94.83           C  
ATOM   3033  C   LEU A 229     143.174 147.116 168.360  1.00 94.83           C  
ATOM   3034  O   LEU A 229     144.363 147.447 168.326  1.00 94.83           O  
ATOM   3035  CB  LEU A 229     143.393 144.634 168.653  1.00 94.83           C  
ATOM   3036  CG  LEU A 229     143.078 144.619 170.149  1.00 94.83           C  
ATOM   3037  CD1 LEU A 229     141.580 144.500 170.381  1.00 94.83           C  
ATOM   3038  CD2 LEU A 229     143.822 143.488 170.841  1.00 94.83           C  
ATOM   3039  H   LEU A 229     143.922 146.152 166.008  1.00  0.00           H  
ATOM   3040  HA  LEU A 229     141.754 145.680 167.915  1.00  0.00           H  
ATOM   3041  HB2 LEU A 229     143.084 143.764 168.275  1.00  0.00           H  
ATOM   3042  HB3 LEU A 229     144.381 144.717 168.557  1.00  0.00           H  
ATOM   3043  HG  LEU A 229     143.412 145.468 170.560  1.00  0.00           H  
ATOM   3044 HD11 LEU A 229     141.244 143.651 169.972  1.00  0.00           H  
ATOM   3045 HD12 LEU A 229     141.393 144.492 171.364  1.00  0.00           H  
ATOM   3046 HD13 LEU A 229     141.113 145.279 169.961  1.00  0.00           H  
ATOM   3047 HD21 LEU A 229     144.808 143.611 170.719  1.00  0.00           H  
ATOM   3048 HD22 LEU A 229     143.605 143.492 171.818  1.00  0.00           H  
ATOM   3049 HD23 LEU A 229     143.545 142.612 170.443  1.00  0.00           H  
ATOM   3050  N   TYR A 230     142.208 147.895 168.848  1.00114.32           N  
ATOM   3051  CA  TYR A 230     142.451 149.224 169.412  1.00114.32           C  
ATOM   3052  C   TYR A 230     141.877 149.240 170.826  1.00114.32           C  
ATOM   3053  O   TYR A 230     140.705 149.568 171.025  1.00114.32           O  
ATOM   3054  CB  TYR A 230     141.832 150.316 168.540  1.00114.32           C  
ATOM   3055  CG  TYR A 230     142.555 150.556 167.234  1.00114.32           C  
ATOM   3056  CD1 TYR A 230     143.911 150.283 167.106  1.00114.32           C  
ATOM   3057  CD2 TYR A 230     141.882 151.059 166.128  1.00114.32           C  
ATOM   3058  CE1 TYR A 230     144.575 150.503 165.914  1.00114.32           C  
ATOM   3059  CE2 TYR A 230     142.537 151.283 164.932  1.00114.32           C  
ATOM   3060  CZ  TYR A 230     143.883 151.003 164.831  1.00114.32           C  
ATOM   3061  OH  TYR A 230     144.540 151.224 163.642  1.00114.32           O  
ATOM   3062  H   TYR A 230     141.250 147.471 168.793  1.00  0.00           H  
ATOM   3063  HA  TYR A 230     143.433 149.365 169.472  1.00  0.00           H  
ATOM   3064  HB2 TYR A 230     140.890 150.054 168.332  1.00  0.00           H  
ATOM   3065  HB3 TYR A 230     141.836 151.170 169.059  1.00  0.00           H  
ATOM   3066  HD1 TYR A 230     144.418 149.920 167.893  1.00  0.00           H  
ATOM   3067  HD2 TYR A 230     140.905 151.261 166.200  1.00  0.00           H  
ATOM   3068  HE1 TYR A 230     145.554 150.299 165.837  1.00  0.00           H  
ATOM   3069  HE2 TYR A 230     142.038 151.647 164.144  1.00  0.00           H  
ATOM   3070  HH  TYR A 230     143.879 151.608 162.977  1.00  0.00           H  
ATOM   3071  N   CYS A 231     142.707 148.889 171.804  1.00118.27           N  
ATOM   3072  CA  CYS A 231     142.301 148.861 173.204  1.00118.27           C  
ATOM   3073  C   CYS A 231     143.506 149.231 174.061  1.00118.27           C  
ATOM   3074  O   CYS A 231     144.521 149.724 173.559  1.00118.27           O  
ATOM   3075  CB  CYS A 231     141.733 147.487 173.585  1.00118.27           C  
ATOM   3076  SG  CYS A 231     140.176 147.040 172.780  1.00118.27           S  
ATOM   3077  H   CYS A 231     143.669 148.637 171.484  1.00  0.00           H  
ATOM   3078  HA  CYS A 231     141.596 149.552 173.343  1.00  0.00           H  
ATOM   3079  HB2 CYS A 231     142.420 146.795 173.351  1.00  0.00           H  
ATOM   3080  HB3 CYS A 231     141.588 147.480 174.578  1.00  0.00           H  
ATOM   3081  HG  CYS A 231     139.902 147.794 172.174  1.00  0.00           H  
ATOM   3082  N   SER A 232     143.391 148.994 175.366  1.00111.31           N  
ATOM   3083  CA  SER A 232     144.497 149.183 176.288  1.00111.31           C  
ATOM   3084  C   SER A 232     145.230 147.857 176.482  1.00111.31           C  
ATOM   3085  O   SER A 232     144.879 146.834 175.892  1.00111.31           O  
ATOM   3086  CB  SER A 232     143.996 149.743 177.618  1.00111.31           C  
ATOM   3087  OG  SER A 232     143.069 148.860 178.227  1.00111.31           O  
ATOM   3088  H   SER A 232     142.446 148.665 175.662  1.00  0.00           H  
ATOM   3089  HA  SER A 232     145.142 149.832 175.880  1.00  0.00           H  
ATOM   3090  HB2 SER A 232     144.773 149.868 178.228  1.00  0.00           H  
ATOM   3091  HB3 SER A 232     143.548 150.617 177.451  1.00  0.00           H  
ATOM   3092  HG  SER A 232     142.938 148.055 177.658  1.00  0.00           H  
ATOM   3093  N   LYS A 233     146.265 147.869 177.325  1.00108.07           N  
ATOM   3094  CA  LYS A 233     147.043 146.654 177.553  1.00108.07           C  
ATOM   3095  C   LYS A 233     146.205 145.585 178.246  1.00108.07           C  
ATOM   3096  O   LYS A 233     146.142 144.435 177.792  1.00108.07           O  
ATOM   3097  CB  LYS A 233     148.289 146.979 178.377  1.00108.07           C  
ATOM   3098  CG  LYS A 233     149.184 148.040 177.759  1.00108.07           C  
ATOM   3099  CD  LYS A 233     150.422 148.279 178.608  1.00108.07           C  
ATOM   3100  CE  LYS A 233     151.329 149.324 177.979  1.00108.07           C  
ATOM   3101  NZ  LYS A 233     152.551 149.562 178.795  1.00108.07           N  
ATOM   3102  H   LYS A 233     146.455 148.771 177.778  1.00  0.00           H  
ATOM   3103  HA  LYS A 233     147.353 146.295 176.664  1.00  0.00           H  
ATOM   3104  HB2 LYS A 233     147.994 147.301 179.275  1.00  0.00           H  
ATOM   3105  HB3 LYS A 233     148.821 146.140 178.481  1.00  0.00           H  
ATOM   3106  HG2 LYS A 233     149.469 147.738 176.850  1.00  0.00           H  
ATOM   3107  HG3 LYS A 233     148.674 148.896 177.683  1.00  0.00           H  
ATOM   3108  HD2 LYS A 233     150.140 148.602 179.505  1.00  0.00           H  
ATOM   3109  HD3 LYS A 233     150.928 147.427 178.688  1.00  0.00           H  
ATOM   3110  HE2 LYS A 233     151.600 149.012 177.064  1.00  0.00           H  
ATOM   3111  HE3 LYS A 233     150.820 150.185 177.889  1.00  0.00           H  
ATOM   3112  HZ1 LYS A 233     153.361 149.378 178.240  1.00  0.00           H  
ATOM   3113  HZ2 LYS A 233     152.565 150.513 179.102  1.00  0.00           H  
ATOM   3114  HZ3 LYS A 233     152.543 148.954 179.588  1.00  0.00           H  
ATOM   3115  N   ASP A 234     145.548 145.950 179.350  1.00113.61           N  
ATOM   3116  CA  ASP A 234     144.741 144.983 180.087  1.00113.61           C  
ATOM   3117  C   ASP A 234     143.556 144.506 179.257  1.00113.61           C  
ATOM   3118  O   ASP A 234     143.222 143.315 179.266  1.00113.61           O  
ATOM   3119  CB  ASP A 234     144.263 145.594 181.404  1.00113.61           C  
ATOM   3120  CG  ASP A 234     145.411 146.004 182.306  1.00113.61           C  
ATOM   3121  OD1 ASP A 234     146.479 145.360 182.240  1.00113.61           O  
ATOM   3122  OD2 ASP A 234     145.245 146.969 183.080  1.00113.61           O  
ATOM   3123  H   ASP A 234     145.659 146.937 179.622  1.00  0.00           H  
ATOM   3124  HA  ASP A 234     145.323 144.179 180.260  1.00  0.00           H  
ATOM   3125  HB2 ASP A 234     143.721 146.399 181.191  1.00  0.00           H  
ATOM   3126  HB3 ASP A 234     143.712 144.917 181.876  1.00  0.00           H  
ATOM   3127  N   GLU A 235     142.906 145.421 178.536  1.00116.04           N  
ATOM   3128  CA  GLU A 235     141.775 145.034 177.699  1.00116.04           C  
ATOM   3129  C   GLU A 235     142.214 144.110 176.570  1.00116.04           C  
ATOM   3130  O   GLU A 235     141.508 143.151 176.237  1.00116.04           O  
ATOM   3131  CB  GLU A 235     141.083 146.278 177.143  1.00116.04           C  
ATOM   3132  CG  GLU A 235     139.763 145.990 176.449  1.00116.04           C  
ATOM   3133  CD  GLU A 235     139.011 147.252 176.081  1.00116.04           C  
ATOM   3134  OE1 GLU A 235     139.634 148.334 176.061  1.00116.04           O  
ATOM   3135  OE2 GLU A 235     137.794 147.161 175.818  1.00116.04           O  
ATOM   3136  H   GLU A 235     143.260 146.383 178.621  1.00  0.00           H  
ATOM   3137  HA  GLU A 235     141.081 144.568 178.263  1.00  0.00           H  
ATOM   3138  HB2 GLU A 235     140.898 146.881 177.898  1.00  0.00           H  
ATOM   3139  HB3 GLU A 235     141.685 146.686 176.482  1.00  0.00           H  
ATOM   3140  HG2 GLU A 235     139.952 145.502 175.617  1.00  0.00           H  
ATOM   3141  HG3 GLU A 235     139.196 145.474 177.064  1.00  0.00           H  
ATOM   3142  N   ALA A 236     143.375 144.382 175.969  1.00112.17           N  
ATOM   3143  CA  ALA A 236     143.893 143.503 174.926  1.00112.17           C  
ATOM   3144  C   ALA A 236     144.220 142.124 175.482  1.00112.17           C  
ATOM   3145  O   ALA A 236     143.922 141.104 174.848  1.00112.17           O  
ATOM   3146  CB  ALA A 236     145.127 144.129 174.277  1.00112.17           C  
ATOM   3147  H   ALA A 236     143.851 145.234 176.296  1.00  0.00           H  
ATOM   3148  HA  ALA A 236     143.191 143.403 174.209  1.00  0.00           H  
ATOM   3149  HB1 ALA A 236     145.942 143.863 174.789  1.00  0.00           H  
ATOM   3150  HB2 ALA A 236     145.204 143.808 173.335  1.00  0.00           H  
ATOM   3151  HB3 ALA A 236     145.037 145.124 174.285  1.00  0.00           H  
ATOM   3152  N   VAL A 237     144.827 142.071 176.670  1.00114.15           N  
ATOM   3153  CA  VAL A 237     145.117 140.781 177.292  1.00114.15           C  
ATOM   3154  C   VAL A 237     143.826 140.015 177.549  1.00114.15           C  
ATOM   3155  O   VAL A 237     143.732 138.813 177.271  1.00114.15           O  
ATOM   3156  CB  VAL A 237     145.929 140.978 178.586  1.00114.15           C  
ATOM   3157  CG1 VAL A 237     146.015 139.675 179.364  1.00114.15           C  
ATOM   3158  CG2 VAL A 237     147.321 141.495 178.263  1.00114.15           C  
ATOM   3159  H   VAL A 237     145.061 142.980 177.088  1.00  0.00           H  
ATOM   3160  HA  VAL A 237     145.675 140.244 176.653  1.00  0.00           H  
ATOM   3161  HB  VAL A 237     145.436 141.627 179.157  1.00  0.00           H  
ATOM   3162 HG11 VAL A 237     146.933 139.288 179.269  1.00  0.00           H  
ATOM   3163 HG12 VAL A 237     145.827 139.849 180.331  1.00  0.00           H  
ATOM   3164 HG13 VAL A 237     145.343 139.026 179.006  1.00  0.00           H  
ATOM   3165 HG21 VAL A 237     147.453 142.385 178.699  1.00  0.00           H  
ATOM   3166 HG22 VAL A 237     148.002 140.849 178.607  1.00  0.00           H  
ATOM   3167 HG23 VAL A 237     147.418 141.589 177.272  1.00  0.00           H  
ATOM   3168  N   LEU A 238     142.807 140.701 178.073  1.00118.85           N  
ATOM   3169  CA  LEU A 238     141.536 140.043 178.364  1.00118.85           C  
ATOM   3170  C   LEU A 238     140.870 139.529 177.092  1.00118.85           C  
ATOM   3171  O   LEU A 238     140.366 138.399 177.061  1.00118.85           O  
ATOM   3172  CB  LEU A 238     140.611 141.005 179.111  1.00118.85           C  
ATOM   3173  CG  LEU A 238     139.285 140.462 179.653  1.00118.85           C  
ATOM   3174  CD1 LEU A 238     138.967 141.102 180.995  1.00118.85           C  
ATOM   3175  CD2 LEU A 238     138.146 140.705 178.672  1.00118.85           C  
ATOM   3176  H   LEU A 238     142.993 141.700 178.247  1.00  0.00           H  
ATOM   3177  HA  LEU A 238     141.713 139.257 178.970  1.00  0.00           H  
ATOM   3178  HB2 LEU A 238     141.122 141.373 179.895  1.00  0.00           H  
ATOM   3179  HB3 LEU A 238     140.388 141.761 178.488  1.00  0.00           H  
ATOM   3180  HG  LEU A 238     139.362 139.474 179.765  1.00  0.00           H  
ATOM   3181 HD11 LEU A 238     138.894 142.094 180.884  1.00  0.00           H  
ATOM   3182 HD12 LEU A 238     138.100 140.742 181.341  1.00  0.00           H  
ATOM   3183 HD13 LEU A 238     139.697 140.894 181.647  1.00  0.00           H  
ATOM   3184 HD21 LEU A 238     138.347 140.246 177.806  1.00  0.00           H  
ATOM   3185 HD22 LEU A 238     137.295 140.341 179.051  1.00  0.00           H  
ATOM   3186 HD23 LEU A 238     138.046 141.688 178.513  1.00  0.00           H  
ATOM   3187  N   ILE A 239     140.853 140.341 176.032  1.00113.77           N  
ATOM   3188  CA  ILE A 239     140.176 139.925 174.807  1.00113.77           C  
ATOM   3189  C   ILE A 239     140.931 138.781 174.138  1.00113.77           C  
ATOM   3190  O   ILE A 239     140.319 137.874 173.565  1.00113.77           O  
ATOM   3191  CB  ILE A 239     139.965 141.122 173.858  1.00113.77           C  
ATOM   3192  CG1 ILE A 239     139.018 140.736 172.719  1.00113.77           C  
ATOM   3193  CG2 ILE A 239     141.277 141.625 173.288  1.00113.77           C  
ATOM   3194  CD1 ILE A 239     138.753 141.857 171.738  1.00113.77           C  
ATOM   3195  H   ILE A 239     141.335 141.238 176.152  1.00  0.00           H  
ATOM   3196  HA  ILE A 239     139.286 139.556 175.088  1.00  0.00           H  
ATOM   3197  HB  ILE A 239     139.540 141.854 174.378  1.00  0.00           H  
ATOM   3198 HG12 ILE A 239     139.414 139.961 172.228  1.00  0.00           H  
ATOM   3199 HG13 ILE A 239     138.149 140.448 173.120  1.00  0.00           H  
ATOM   3200 HG21 ILE A 239     141.109 142.426 172.714  1.00  0.00           H  
ATOM   3201 HG22 ILE A 239     141.893 141.876 174.034  1.00  0.00           H  
ATOM   3202 HG23 ILE A 239     141.701 140.907 172.737  1.00  0.00           H  
ATOM   3203 HD11 ILE A 239     139.615 142.145 171.323  1.00  0.00           H  
ATOM   3204 HD12 ILE A 239     138.130 141.534 171.026  1.00  0.00           H  
ATOM   3205 HD13 ILE A 239     138.339 142.628 172.220  1.00  0.00           H  
ATOM   3206  N   LEU A 240     142.267 138.787 174.211  1.00118.27           N  
ATOM   3207  CA  LEU A 240     143.026 137.671 173.654  1.00118.27           C  
ATOM   3208  C   LEU A 240     142.819 136.399 174.468  1.00118.27           C  
ATOM   3209  O   LEU A 240     142.730 135.302 173.904  1.00118.27           O  
ATOM   3210  CB  LEU A 240     144.508 138.031 173.568  1.00118.27           C  
ATOM   3211  CG  LEU A 240     144.857 139.065 172.495  1.00118.27           C  
ATOM   3212  CD1 LEU A 240     146.359 139.271 172.407  1.00118.27           C  
ATOM   3213  CD2 LEU A 240     144.290 138.652 171.145  1.00118.27           C  
ATOM   3214  H   LEU A 240     142.683 139.602 174.668  1.00  0.00           H  
ATOM   3215  HA  LEU A 240     142.705 137.502 172.714  1.00  0.00           H  
ATOM   3216  HB2 LEU A 240     144.784 138.407 174.442  1.00  0.00           H  
ATOM   3217  HB3 LEU A 240     145.013 137.205 173.360  1.00  0.00           H  
ATOM   3218  HG  LEU A 240     144.414 139.933 172.726  1.00  0.00           H  
ATOM   3219 HD11 LEU A 240     146.804 138.405 172.174  1.00  0.00           H  
ATOM   3220 HD12 LEU A 240     146.564 139.950 171.701  1.00  0.00           H  
ATOM   3221 HD13 LEU A 240     146.706 139.595 173.288  1.00  0.00           H  
ATOM   3222 HD21 LEU A 240     143.294 138.577 171.209  1.00  0.00           H  
ATOM   3223 HD22 LEU A 240     144.528 139.339 170.457  1.00  0.00           H  
ATOM   3224 HD23 LEU A 240     144.673 137.767 170.877  1.00  0.00           H  
ATOM   3225  N   SER A 241     142.727 136.524 175.795  1.00122.78           N  
ATOM   3226  CA  SER A 241     142.428 135.359 176.622  1.00122.78           C  
ATOM   3227  C   SER A 241     141.052 134.794 176.293  1.00122.78           C  
ATOM   3228  O   SER A 241     140.870 133.572 176.241  1.00122.78           O  
ATOM   3229  CB  SER A 241     142.520 135.727 178.103  1.00122.78           C  
ATOM   3230  OG  SER A 241     141.570 136.723 178.440  1.00122.78           O  
ATOM   3231  H   SER A 241     142.879 137.471 176.161  1.00  0.00           H  
ATOM   3232  HA  SER A 241     143.111 134.648 176.418  1.00  0.00           H  
ATOM   3233  HB2 SER A 241     142.344 134.913 178.648  1.00  0.00           H  
ATOM   3234  HB3 SER A 241     143.434 136.074 178.291  1.00  0.00           H  
ATOM   3235  HG  SER A 241     141.038 136.976 177.638  1.00  0.00           H  
ATOM   3236  N   GLU A 242     140.069 135.671 176.076  1.00131.86           N  
ATOM   3237  CA  GLU A 242     138.744 135.209 175.673  1.00131.86           C  
ATOM   3238  C   GLU A 242     138.786 134.533 174.307  1.00131.86           C  
ATOM   3239  O   GLU A 242     138.168 133.482 174.106  1.00131.86           O  
ATOM   3240  CB  GLU A 242     137.758 136.377 175.665  1.00131.86           C  
ATOM   3241  CG  GLU A 242     137.474 136.967 177.038  1.00131.86           C  
ATOM   3242  CD  GLU A 242     136.695 136.022 177.935  1.00131.86           C  
ATOM   3243  OE1 GLU A 242     136.025 135.110 177.406  1.00131.86           O  
ATOM   3244  OE2 GLU A 242     136.753 136.193 179.171  1.00131.86           O  
ATOM   3245  H   GLU A 242     140.320 136.658 176.213  1.00  0.00           H  
ATOM   3246  HA  GLU A 242     138.390 134.559 176.358  1.00  0.00           H  
ATOM   3247  HB2 GLU A 242     138.145 137.092 175.108  1.00  0.00           H  
ATOM   3248  HB3 GLU A 242     136.904 136.048 175.300  1.00  0.00           H  
ATOM   3249  HG2 GLU A 242     138.333 137.153 177.477  1.00  0.00           H  
ATOM   3250  HG3 GLU A 242     136.932 137.778 176.920  1.00  0.00           H  
ATOM   3251  N   ALA A 243     139.517 135.121 173.355  1.00120.49           N  
ATOM   3252  CA  ALA A 243     139.618 134.536 172.021  1.00120.49           C  
ATOM   3253  C   ALA A 243     140.336 133.194 172.046  1.00120.49           C  
ATOM   3254  O   ALA A 243     140.107 132.355 171.167  1.00120.49           O  
ATOM   3255  CB  ALA A 243     140.332 135.503 171.077  1.00120.49           C  
ATOM   3256  H   ALA A 243     139.986 135.994 173.639  1.00  0.00           H  
ATOM   3257  HA  ALA A 243     138.685 134.396 171.658  1.00  0.00           H  
ATOM   3258  HB1 ALA A 243     141.290 135.583 171.347  1.00  0.00           H  
ATOM   3259  HB2 ALA A 243     140.276 135.156 170.142  1.00  0.00           H  
ATOM   3260  HB3 ALA A 243     139.894 136.399 171.128  1.00  0.00           H  
ATOM   3261  N   ARG A 244     141.215 132.980 173.029  1.00124.70           N  
ATOM   3262  CA  ARG A 244     141.847 131.673 173.182  1.00124.70           C  
ATOM   3263  C   ARG A 244     140.805 130.584 173.404  1.00124.70           C  
ATOM   3264  O   ARG A 244     140.884 129.506 172.803  1.00124.70           O  
ATOM   3265  CB  ARG A 244     142.845 131.703 174.339  1.00124.70           C  
ATOM   3266  CG  ARG A 244     144.184 132.338 174.000  1.00124.70           C  
ATOM   3267  CD  ARG A 244     144.986 131.454 173.058  1.00124.70           C  
ATOM   3268  NE  ARG A 244     146.315 131.995 172.798  1.00124.70           N  
ATOM   3269  CZ  ARG A 244     147.229 131.403 172.042  1.00124.70           C  
ATOM   3270  NH1 ARG A 244     146.992 130.244 171.451  1.00124.70           N  
ATOM   3271  NH2 ARG A 244     148.411 131.989 171.875  1.00124.70           N  
ATOM   3272  H   ARG A 244     141.397 133.786 173.641  1.00  0.00           H  
ATOM   3273  HA  ARG A 244     142.361 131.461 172.342  1.00  0.00           H  
ATOM   3274  HB2 ARG A 244     142.438 132.221 175.089  1.00  0.00           H  
ATOM   3275  HB3 ARG A 244     143.014 130.764 174.630  1.00  0.00           H  
ATOM   3276  HG2 ARG A 244     144.033 133.213 173.552  1.00  0.00           H  
ATOM   3277  HG3 ARG A 244     144.713 132.463 174.833  1.00  0.00           H  
ATOM   3278  HD2 ARG A 244     145.072 130.554 173.477  1.00  0.00           H  
ATOM   3279  HD3 ARG A 244     144.484 131.384 172.199  1.00  0.00           H  
ATOM   3280  HE  ARG A 244     146.554 132.878 173.222  1.00  0.00           H  
ATOM   3281 HH11 ARG A 244     146.100 129.799 171.550  1.00  0.00           H  
ATOM   3282 HH12 ARG A 244     147.705 129.806 170.899  1.00  0.00           H  
ATOM   3283 HH21 ARG A 244     148.597 132.875 172.300  1.00  0.00           H  
ATOM   3284 HH22 ARG A 244     149.116 131.543 171.322  1.00  0.00           H  
ATOM   3285  N   SER A 245     139.819 130.847 174.264  1.00136.54           N  
ATOM   3286  CA  SER A 245     138.730 129.899 174.462  1.00136.54           C  
ATOM   3287  C   SER A 245     137.743 129.915 173.302  1.00136.54           C  
ATOM   3288  O   SER A 245     137.109 128.892 173.019  1.00136.54           O  
ATOM   3289  CB  SER A 245     138.002 130.199 175.774  1.00136.54           C  
ATOM   3290  OG  SER A 245     138.886 130.112 176.878  1.00136.54           O  
ATOM   3291  H   SER A 245     139.896 131.750 174.757  1.00  0.00           H  
ATOM   3292  HA  SER A 245     139.128 128.972 174.516  1.00  0.00           H  
ATOM   3293  HB2 SER A 245     137.627 131.120 175.730  1.00  0.00           H  
ATOM   3294  HB3 SER A 245     137.269 129.536 175.892  1.00  0.00           H  
ATOM   3295  HG  SER A 245     139.801 129.873 176.568  1.00  0.00           H  
ATOM   3296  N   LEU A 246     137.599 131.055 172.625  1.00128.50           N  
ATOM   3297  CA  LEU A 246     136.673 131.171 171.506  1.00128.50           C  
ATOM   3298  C   LEU A 246     137.253 130.658 170.194  1.00128.50           C  
ATOM   3299  O   LEU A 246     136.533 130.624 169.190  1.00128.50           O  
ATOM   3300  CB  LEU A 246     136.232 132.627 171.335  1.00128.50           C  
ATOM   3301  CG  LEU A 246     135.435 133.243 172.487  1.00128.50           C  
ATOM   3302  CD1 LEU A 246     135.126 134.706 172.207  1.00128.50           C  
ATOM   3303  CD2 LEU A 246     134.156 132.460 172.743  1.00128.50           C  
ATOM   3304  H   LEU A 246     138.195 131.837 172.961  1.00  0.00           H  
ATOM   3305  HA  LEU A 246     135.842 130.628 171.720  1.00  0.00           H  
ATOM   3306  HB2 LEU A 246     137.053 133.182 171.212  1.00  0.00           H  
ATOM   3307  HB3 LEU A 246     135.663 132.680 170.518  1.00  0.00           H  
ATOM   3308  HG  LEU A 246     135.972 133.172 173.328  1.00  0.00           H  
ATOM   3309 HD11 LEU A 246     134.587 134.779 171.367  1.00  0.00           H  
ATOM   3310 HD12 LEU A 246     134.605 135.090 172.970  1.00  0.00           H  
ATOM   3311 HD13 LEU A 246     135.981 135.214 172.099  1.00  0.00           H  
ATOM   3312 HD21 LEU A 246     134.384 131.515 172.980  1.00  0.00           H  
ATOM   3313 HD22 LEU A 246     133.652 132.880 173.499  1.00  0.00           H  
ATOM   3314 HD23 LEU A 246     133.588 132.468 171.919  1.00  0.00           H  
ATOM   3315  N   GLY A 247     138.524 130.262 170.174  1.00118.47           N  
ATOM   3316  CA  GLY A 247     139.124 129.730 168.968  1.00118.47           C  
ATOM   3317  C   GLY A 247     139.472 130.751 167.911  1.00118.47           C  
ATOM   3318  O   GLY A 247     139.587 130.391 166.735  1.00118.47           O  
ATOM   3319  H   GLY A 247     139.027 130.367 171.074  1.00  0.00           H  
ATOM   3320  HA2 GLY A 247     139.973 129.206 169.220  1.00  0.00           H  
ATOM   3321  HA3 GLY A 247     138.491 129.029 168.561  1.00  0.00           H  
ATOM   3322  N   LEU A 248     139.644 132.015 168.287  1.00112.11           N  
ATOM   3323  CA  LEU A 248     140.023 133.062 167.347  1.00112.11           C  
ATOM   3324  C   LEU A 248     141.529 133.273 167.271  1.00112.11           C  
ATOM   3325  O   LEU A 248     141.977 134.188 166.573  1.00112.11           O  
ATOM   3326  CB  LEU A 248     139.337 134.384 167.715  1.00112.11           C  
ATOM   3327  CG  LEU A 248     137.913 134.626 167.204  1.00112.11           C  
ATOM   3328  CD1 LEU A 248     136.910 133.678 167.847  1.00112.11           C  
ATOM   3329  CD2 LEU A 248     137.506 136.074 167.431  1.00112.11           C  
ATOM   3330  H   LEU A 248     139.485 132.189 169.303  1.00  0.00           H  
ATOM   3331  HA  LEU A 248     139.692 132.800 166.424  1.00  0.00           H  
ATOM   3332  HB2 LEU A 248     139.306 134.441 168.717  1.00  0.00           H  
ATOM   3333  HB3 LEU A 248     139.909 135.131 167.365  1.00  0.00           H  
ATOM   3334  HG  LEU A 248     137.900 134.497 166.207  1.00  0.00           H  
ATOM   3335 HD11 LEU A 248     136.913 133.811 168.838  1.00  0.00           H  
ATOM   3336 HD12 LEU A 248     135.995 133.867 167.489  1.00  0.00           H  
ATOM   3337 HD13 LEU A 248     137.161 132.733 167.637  1.00  0.00           H  
ATOM   3338 HD21 LEU A 248     138.134 136.679 166.941  1.00  0.00           H  
ATOM   3339 HD22 LEU A 248     136.575 136.217 167.093  1.00  0.00           H  
ATOM   3340 HD23 LEU A 248     137.540 136.282 168.409  1.00  0.00           H  
ATOM   3341  N   THR A 249     142.316 132.457 167.970  1.00120.83           N  
ATOM   3342  CA  THR A 249     143.773 132.567 167.983  1.00120.83           C  
ATOM   3343  C   THR A 249     144.431 131.532 167.080  1.00120.83           C  
ATOM   3344  O   THR A 249     145.499 131.004 167.402  1.00120.83           O  
ATOM   3345  CB  THR A 249     144.300 132.443 169.410  1.00120.83           C  
ATOM   3346  OG1 THR A 249     143.912 131.175 169.954  1.00120.83           O  
ATOM   3347  CG2 THR A 249     143.739 133.557 170.282  1.00120.83           C  
ATOM   3348  H   THR A 249     141.798 131.725 168.513  1.00  0.00           H  
ATOM   3349  HA  THR A 249     144.026 133.487 167.649  1.00  0.00           H  
ATOM   3350  HB  THR A 249     145.320 132.480 169.395  1.00  0.00           H  
ATOM   3351  HG1 THR A 249     143.381 130.676 169.248  1.00  0.00           H  
ATOM   3352 HG21 THR A 249     144.485 134.011 170.775  1.00  0.00           H  
ATOM   3353 HG22 THR A 249     143.265 134.231 169.710  1.00  0.00           H  
ATOM   3354 HG23 THR A 249     143.091 133.176 170.945  1.00  0.00           H  
ATOM   3355  N   GLY A 250     143.813 131.223 165.945  1.00113.29           N  
ATOM   3356  CA  GLY A 250     144.335 130.215 165.049  1.00113.29           C  
ATOM   3357  C   GLY A 250     145.606 130.660 164.347  1.00113.29           C  
ATOM   3358  O   GLY A 250     146.023 131.818 164.392  1.00113.29           O  
ATOM   3359  H   GLY A 250     142.941 131.761 165.766  1.00  0.00           H  
ATOM   3360  HA2 GLY A 250     144.524 129.364 165.569  1.00  0.00           H  
ATOM   3361  HA3 GLY A 250     143.634 129.985 164.351  1.00  0.00           H  
ATOM   3362  N   TYR A 251     146.236 129.695 163.678  1.00123.57           N  
ATOM   3363  CA  TYR A 251     147.496 129.925 162.983  1.00123.57           C  
ATOM   3364  C   TYR A 251     147.325 130.670 161.665  1.00123.57           C  
ATOM   3365  O   TYR A 251     148.330 131.055 161.058  1.00123.57           O  
ATOM   3366  CB  TYR A 251     148.206 128.593 162.726  1.00123.57           C  
ATOM   3367  CG  TYR A 251     148.589 127.840 163.981  1.00123.57           C  
ATOM   3368  CD1 TYR A 251     147.699 126.964 164.589  1.00123.57           C  
ATOM   3369  CD2 TYR A 251     149.844 128.001 164.555  1.00123.57           C  
ATOM   3370  CE1 TYR A 251     148.046 126.273 165.735  1.00123.57           C  
ATOM   3371  CE2 TYR A 251     150.200 127.314 165.701  1.00123.57           C  
ATOM   3372  CZ  TYR A 251     149.297 126.451 166.286  1.00123.57           C  
ATOM   3373  OH  TYR A 251     149.645 125.765 167.427  1.00123.57           O  
ATOM   3374  H   TYR A 251     145.753 128.772 163.696  1.00  0.00           H  
ATOM   3375  HA  TYR A 251     148.092 130.486 163.585  1.00  0.00           H  
ATOM   3376  HB2 TYR A 251     147.597 128.013 162.188  1.00  0.00           H  
ATOM   3377  HB3 TYR A 251     149.039 128.778 162.208  1.00  0.00           H  
ATOM   3378  HD1 TYR A 251     146.788 126.830 164.190  1.00  0.00           H  
ATOM   3379  HD2 TYR A 251     150.501 128.624 164.130  1.00  0.00           H  
ATOM   3380  HE1 TYR A 251     147.391 125.644 166.162  1.00  0.00           H  
ATOM   3381  HE2 TYR A 251     151.107 127.442 166.104  1.00  0.00           H  
ATOM   3382  HH  TYR A 251     150.585 126.038 167.691  1.00  0.00           H  
ATOM   3383  N   ASP A 252     146.090 130.882 161.207  1.00121.17           N  
ATOM   3384  CA  ASP A 252     145.841 131.568 159.948  1.00121.17           C  
ATOM   3385  C   ASP A 252     145.461 133.031 160.112  1.00121.17           C  
ATOM   3386  O   ASP A 252     145.685 133.816 159.185  1.00121.17           O  
ATOM   3387  CB  ASP A 252     144.732 130.850 159.162  1.00121.17           C  
ATOM   3388  CG  ASP A 252     144.532 131.427 157.774  1.00121.17           C  
ATOM   3389  OD1 ASP A 252     145.421 131.239 156.917  1.00121.17           O  
ATOM   3390  OD2 ASP A 252     143.487 132.070 157.541  1.00121.17           O  
ATOM   3391  H   ASP A 252     145.334 130.518 161.822  1.00  0.00           H  
ATOM   3392  HA  ASP A 252     146.710 131.545 159.418  1.00  0.00           H  
ATOM   3393  HB2 ASP A 252     144.988 129.895 159.079  1.00  0.00           H  
ATOM   3394  HB3 ASP A 252     143.888 130.943 159.674  1.00  0.00           H  
ATOM   3395  N   PHE A 253     144.905 133.418 161.256  1.00104.16           N  
ATOM   3396  CA  PHE A 253     144.494 134.795 161.469  1.00104.16           C  
ATOM   3397  C   PHE A 253     145.709 135.695 161.690  1.00104.16           C  
ATOM   3398  O   PHE A 253     146.792 135.249 162.079  1.00104.16           O  
ATOM   3399  CB  PHE A 253     143.535 134.890 162.656  1.00104.16           C  
ATOM   3400  CG  PHE A 253     142.208 134.228 162.418  1.00104.16           C  
ATOM   3401  CD1 PHE A 253     141.721 134.061 161.132  1.00104.16           C  
ATOM   3402  CD2 PHE A 253     141.446 133.772 163.481  1.00104.16           C  
ATOM   3403  CE1 PHE A 253     140.500 133.452 160.910  1.00104.16           C  
ATOM   3404  CE2 PHE A 253     140.224 133.163 163.266  1.00104.16           C  
ATOM   3405  CZ  PHE A 253     139.751 133.002 161.979  1.00104.16           C  
ATOM   3406  H   PHE A 253     144.795 132.667 161.963  1.00  0.00           H  
ATOM   3407  HA  PHE A 253     144.055 135.109 160.621  1.00  0.00           H  
ATOM   3408  HB2 PHE A 253     143.964 134.447 163.428  1.00  0.00           H  
ATOM   3409  HB3 PHE A 253     143.371 135.848 162.837  1.00  0.00           H  
ATOM   3410  HD1 PHE A 253     142.257 134.382 160.353  1.00  0.00           H  
ATOM   3411  HD2 PHE A 253     141.786 133.885 164.417  1.00  0.00           H  
ATOM   3412  HE1 PHE A 253     140.163 133.341 159.966  1.00  0.00           H  
ATOM   3413  HE2 PHE A 253     139.679 132.838 164.058  1.00  0.00           H  
ATOM   3414  HZ  PHE A 253     138.867 132.560 161.817  1.00  0.00           H  
ATOM   3415  N   PHE A 254     145.515 136.987 161.431  1.00 99.22           N  
ATOM   3416  CA  PHE A 254     146.552 137.992 161.599  1.00 99.22           C  
ATOM   3417  C   PHE A 254     146.076 139.050 162.583  1.00 99.22           C  
ATOM   3418  O   PHE A 254     144.894 139.405 162.614  1.00 99.22           O  
ATOM   3419  CB  PHE A 254     146.923 138.655 160.263  1.00 99.22           C  
ATOM   3420  CG  PHE A 254     147.694 137.762 159.333  1.00 99.22           C  
ATOM   3421  CD1 PHE A 254     147.065 136.726 158.662  1.00 99.22           C  
ATOM   3422  CD2 PHE A 254     149.047 137.968 159.118  1.00 99.22           C  
ATOM   3423  CE1 PHE A 254     147.772 135.906 157.804  1.00 99.22           C  
ATOM   3424  CE2 PHE A 254     149.760 137.151 158.261  1.00 99.22           C  
ATOM   3425  CZ  PHE A 254     149.121 136.119 157.603  1.00 99.22           C  
ATOM   3426  H   PHE A 254     144.548 137.214 161.095  1.00  0.00           H  
ATOM   3427  HA  PHE A 254     147.338 137.537 162.021  1.00  0.00           H  
ATOM   3428  HB2 PHE A 254     146.082 138.915 159.814  1.00  0.00           H  
ATOM   3429  HB3 PHE A 254     147.482 139.445 160.466  1.00  0.00           H  
ATOM   3430  HD1 PHE A 254     146.089 136.568 158.797  1.00  0.00           H  
ATOM   3431  HD2 PHE A 254     149.513 138.719 159.590  1.00  0.00           H  
ATOM   3432  HE1 PHE A 254     147.296 135.153 157.329  1.00  0.00           H  
ATOM   3433  HE2 PHE A 254     150.752 137.314 158.121  1.00  0.00           H  
ATOM   3434  HZ  PHE A 254     149.632 135.524 156.980  1.00  0.00           H  
ATOM   3435  N   TRP A 255     147.009 139.550 163.391  1.00 83.88           N  
ATOM   3436  CA  TRP A 255     146.703 140.555 164.402  1.00 83.88           C  
ATOM   3437  C   TRP A 255     147.694 141.700 164.275  1.00 83.88           C  
ATOM   3438  O   TRP A 255     148.908 141.476 164.293  1.00 83.88           O  
ATOM   3439  CB  TRP A 255     146.753 139.955 165.811  1.00 83.88           C  
ATOM   3440  CG  TRP A 255     145.713 138.907 166.057  1.00 83.88           C  
ATOM   3441  CD1 TRP A 255     145.820 137.570 165.805  1.00 83.88           C  
ATOM   3442  CD2 TRP A 255     144.406 139.108 166.607  1.00 83.88           C  
ATOM   3443  NE1 TRP A 255     144.660 136.926 166.163  1.00 83.88           N  
ATOM   3444  CE2 TRP A 255     143.776 137.848 166.659  1.00 83.88           C  
ATOM   3445  CE3 TRP A 255     143.707 140.230 167.061  1.00 83.88           C  
ATOM   3446  CZ2 TRP A 255     142.481 137.681 167.145  1.00 83.88           C  
ATOM   3447  CZ3 TRP A 255     142.422 140.062 167.544  1.00 83.88           C  
ATOM   3448  CH2 TRP A 255     141.823 138.797 167.582  1.00 83.88           C  
ATOM   3449  H   TRP A 255     147.965 139.164 163.239  1.00  0.00           H  
ATOM   3450  HA  TRP A 255     145.792 140.918 164.207  1.00  0.00           H  
ATOM   3451  HB2 TRP A 255     147.640 139.530 165.947  1.00  0.00           H  
ATOM   3452  HB3 TRP A 255     146.607 140.680 166.474  1.00  0.00           H  
ATOM   3453  HD1 TRP A 255     146.624 137.121 165.416  1.00  0.00           H  
ATOM   3454  HE1 TRP A 255     144.488 135.946 166.077  1.00  0.00           H  
ATOM   3455  HE3 TRP A 255     144.123 141.136 167.040  1.00  0.00           H  
ATOM   3456  HZ2 TRP A 255     142.061 136.769 167.166  1.00  0.00           H  
ATOM   3457  HZ3 TRP A 255     141.917 140.857 167.869  1.00  0.00           H  
ATOM   3458  HH2 TRP A 255     140.890 138.719 167.940  1.00  0.00           H  
ATOM   3459  N   ILE A 256     147.177 142.920 164.152  1.00 73.74           N  
ATOM   3460  CA  ILE A 256     147.990 144.129 164.099  1.00 73.74           C  
ATOM   3461  C   ILE A 256     147.666 144.963 165.329  1.00 73.74           C  
ATOM   3462  O   ILE A 256     146.494 145.256 165.597  1.00 73.74           O  
ATOM   3463  CB  ILE A 256     147.738 144.929 162.809  1.00 73.74           C  
ATOM   3464  CG1 ILE A 256     147.726 144.001 161.593  1.00 73.74           C  
ATOM   3465  CG2 ILE A 256     148.793 146.010 162.644  1.00 73.74           C  
ATOM   3466  CD1 ILE A 256     149.037 143.292 161.348  1.00 73.74           C  
ATOM   3467  H   ILE A 256     146.130 142.936 164.096  1.00  0.00           H  
ATOM   3468  HA  ILE A 256     148.935 143.836 164.193  1.00  0.00           H  
ATOM   3469  HB  ILE A 256     146.841 145.354 162.881  1.00  0.00           H  
ATOM   3470 HG12 ILE A 256     147.006 143.319 161.724  1.00  0.00           H  
ATOM   3471 HG13 ILE A 256     147.500 144.548 160.786  1.00  0.00           H  
ATOM   3472 HG21 ILE A 256     148.594 146.550 161.827  1.00  0.00           H  
ATOM   3473 HG22 ILE A 256     148.789 146.607 163.445  1.00  0.00           H  
ATOM   3474 HG23 ILE A 256     149.693 145.588 162.551  1.00  0.00           H  
ATOM   3475 HD11 ILE A 256     149.266 142.733 162.144  1.00  0.00           H  
ATOM   3476 HD12 ILE A 256     148.953 142.707 160.542  1.00  0.00           H  
ATOM   3477 HD13 ILE A 256     149.757 143.968 161.196  1.00  0.00           H  
ATOM   3478  N   VAL A 257     148.698 145.343 166.074  1.00 79.92           N  
ATOM   3479  CA  VAL A 257     148.553 146.049 167.339  1.00 79.92           C  
ATOM   3480  C   VAL A 257     149.361 147.337 167.257  1.00 79.92           C  
ATOM   3481  O   VAL A 257     150.530 147.296 166.870  1.00 79.92           O  
ATOM   3482  CB  VAL A 257     149.017 145.203 168.539  1.00 79.92           C  
ATOM   3483  CG1 VAL A 257     149.061 146.043 169.798  1.00 79.92           C  
ATOM   3484  CG2 VAL A 257     148.095 144.008 168.727  1.00 79.92           C  
ATOM   3485  H   VAL A 257     149.633 145.089 165.669  1.00  0.00           H  
ATOM   3486  HA  VAL A 257     147.594 146.293 167.455  1.00  0.00           H  
ATOM   3487  HB  VAL A 257     149.948 144.902 168.353  1.00  0.00           H  
ATOM   3488 HG11 VAL A 257     148.224 146.589 169.870  1.00  0.00           H  
ATOM   3489 HG12 VAL A 257     149.136 145.447 170.599  1.00  0.00           H  
ATOM   3490 HG13 VAL A 257     149.852 146.656 169.768  1.00  0.00           H  
ATOM   3491 HG21 VAL A 257     148.339 143.532 169.572  1.00  0.00           H  
ATOM   3492 HG22 VAL A 257     147.149 144.326 168.781  1.00  0.00           H  
ATOM   3493 HG23 VAL A 257     148.197 143.387 167.950  1.00  0.00           H  
ATOM   3494  N   PRO A 258     148.788 148.493 167.606  1.00 88.22           N  
ATOM   3495  CA  PRO A 258     149.564 149.740 167.579  1.00 88.22           C  
ATOM   3496  C   PRO A 258     150.548 149.841 168.734  1.00 88.22           C  
ATOM   3497  O   PRO A 258     150.698 148.900 169.520  1.00 88.22           O  
ATOM   3498  CB  PRO A 258     148.482 150.823 167.665  1.00 88.22           C  
ATOM   3499  CG  PRO A 258     147.366 150.166 168.401  1.00 88.22           C  
ATOM   3500  CD  PRO A 258     147.379 148.724 167.968  1.00 88.22           C  
ATOM   3501  HA  PRO A 258     150.042 149.839 166.690  1.00  0.00           H  
ATOM   3502  HB2 PRO A 258     148.823 151.622 168.164  1.00  0.00           H  
ATOM   3503  HB3 PRO A 258     148.194 151.106 166.749  1.00  0.00           H  
ATOM   3504  HG2 PRO A 258     147.504 150.241 169.396  1.00  0.00           H  
ATOM   3505  HG3 PRO A 258     146.486 150.600 168.171  1.00  0.00           H  
ATOM   3506  HD2 PRO A 258     147.103 148.116 168.712  1.00  0.00           H  
ATOM   3507  HD3 PRO A 258     146.784 148.574 167.178  1.00  0.00           H  
ATOM   3508  N   SER A 259     151.225 150.984 168.844  1.00 93.13           N  
ATOM   3509  CA  SER A 259     152.237 151.181 169.874  1.00 93.13           C  
ATOM   3510  C   SER A 259     151.651 151.393 171.264  1.00 93.13           C  
ATOM   3511  O   SER A 259     152.400 151.340 172.245  1.00 93.13           O  
ATOM   3512  CB  SER A 259     153.126 152.374 169.512  1.00 93.13           C  
ATOM   3513  OG  SER A 259     152.363 153.562 169.395  1.00 93.13           O  
ATOM   3514  H   SER A 259     150.971 151.708 168.143  1.00  0.00           H  
ATOM   3515  HA  SER A 259     152.817 150.347 169.906  1.00  0.00           H  
ATOM   3516  HB2 SER A 259     153.807 152.494 170.228  1.00  0.00           H  
ATOM   3517  HB3 SER A 259     153.572 152.188 168.641  1.00  0.00           H  
ATOM   3518  HG  SER A 259     151.402 153.372 169.575  1.00  0.00           H  
ATOM   3519  N   LEU A 260     150.343 151.636 171.375  1.00 98.72           N  
ATOM   3520  CA  LEU A 260     149.748 151.901 172.681  1.00 98.72           C  
ATOM   3521  C   LEU A 260     149.769 150.657 173.562  1.00 98.72           C  
ATOM   3522  O   LEU A 260     150.177 150.718 174.728  1.00 98.72           O  
ATOM   3523  CB  LEU A 260     148.316 152.418 172.515  1.00 98.72           C  
ATOM   3524  CG  LEU A 260     148.110 153.875 172.087  1.00 98.72           C  
ATOM   3525  CD1 LEU A 260     148.423 154.086 170.611  1.00 98.72           C  
ATOM   3526  CD2 LEU A 260     146.692 154.327 172.405  1.00 98.72           C  
ATOM   3527  H   LEU A 260     149.815 151.620 170.492  1.00  0.00           H  
ATOM   3528  HA  LEU A 260     150.284 152.622 173.137  1.00  0.00           H  
ATOM   3529  HB2 LEU A 260     147.862 151.841 171.827  1.00  0.00           H  
ATOM   3530  HB3 LEU A 260     147.845 152.299 173.395  1.00  0.00           H  
ATOM   3531  HG  LEU A 260     148.709 154.463 172.641  1.00  0.00           H  
ATOM   3532 HD11 LEU A 260     147.822 153.510 170.057  1.00  0.00           H  
ATOM   3533 HD12 LEU A 260     148.277 155.046 170.373  1.00  0.00           H  
ATOM   3534 HD13 LEU A 260     149.376 153.840 170.434  1.00  0.00           H  
ATOM   3535 HD21 LEU A 260     146.530 154.251 173.390  1.00  0.00           H  
ATOM   3536 HD22 LEU A 260     146.573 155.279 172.120  1.00  0.00           H  
ATOM   3537 HD23 LEU A 260     146.039 153.749 171.915  1.00  0.00           H  
ATOM   3538  N   VAL A 261     149.331 149.519 173.023  1.00101.82           N  
ATOM   3539  CA  VAL A 261     149.287 148.292 173.813  1.00101.82           C  
ATOM   3540  C   VAL A 261     150.694 147.775 174.085  1.00101.82           C  
ATOM   3541  O   VAL A 261     150.994 147.305 175.190  1.00101.82           O  
ATOM   3542  CB  VAL A 261     148.420 147.233 173.110  1.00101.82           C  
ATOM   3543  CG1 VAL A 261     148.318 145.977 173.960  1.00101.82           C  
ATOM   3544  CG2 VAL A 261     147.040 147.794 172.806  1.00101.82           C  
ATOM   3545  H   VAL A 261     149.038 149.582 172.038  1.00  0.00           H  
ATOM   3546  HA  VAL A 261     148.858 148.504 174.698  1.00  0.00           H  
ATOM   3547  HB  VAL A 261     148.880 146.977 172.265  1.00  0.00           H  
ATOM   3548 HG11 VAL A 261     148.054 146.224 174.892  1.00  0.00           H  
ATOM   3549 HG12 VAL A 261     147.630 145.364 173.571  1.00  0.00           H  
ATOM   3550 HG13 VAL A 261     149.203 145.512 173.978  1.00  0.00           H  
ATOM   3551 HG21 VAL A 261     146.494 147.096 172.343  1.00  0.00           H  
ATOM   3552 HG22 VAL A 261     146.594 148.057 173.662  1.00  0.00           H  
ATOM   3553 HG23 VAL A 261     147.132 148.595 172.215  1.00  0.00           H  
ATOM   3554  N   SER A 262     151.576 147.843 173.086  1.00102.51           N  
ATOM   3555  CA  SER A 262     152.935 147.336 173.253  1.00102.51           C  
ATOM   3556  C   SER A 262     153.679 148.111 174.334  1.00102.51           C  
ATOM   3557  O   SER A 262     154.045 147.555 175.377  1.00102.51           O  
ATOM   3558  CB  SER A 262     153.685 147.404 171.922  1.00102.51           C  
ATOM   3559  OG  SER A 262     153.794 148.741 171.466  1.00102.51           O  
ATOM   3560  H   SER A 262     151.223 148.271 172.217  1.00  0.00           H  
ATOM   3561  HA  SER A 262     152.876 146.375 173.547  1.00  0.00           H  
ATOM   3562  HB2 SER A 262     154.598 147.029 172.049  1.00  0.00           H  
ATOM   3563  HB3 SER A 262     153.186 146.870 171.245  1.00  0.00           H  
ATOM   3564  HG  SER A 262     153.358 149.360 172.111  1.00  0.00           H  
ATOM   3565  N   GLY A 263     153.898 149.403 174.108  1.00109.31           N  
ATOM   3566  CA  GLY A 263     154.607 150.212 175.087  1.00109.31           C  
ATOM   3567  C   GLY A 263     156.016 149.701 175.309  1.00109.31           C  
ATOM   3568  O   GLY A 263     156.785 149.494 174.364  1.00109.31           O  
ATOM   3569  H   GLY A 263     153.535 149.763 173.214  1.00  0.00           H  
ATOM   3570  HA2 GLY A 263     154.644 151.169 174.768  1.00  0.00           H  
ATOM   3571  HA3 GLY A 263     154.103 150.198 175.962  1.00  0.00           H  
ATOM   3572  N   ASN A 264     156.366 149.499 176.577  1.00115.83           N  
ATOM   3573  CA  ASN A 264     157.683 148.980 176.919  1.00115.83           C  
ATOM   3574  C   ASN A 264     157.828 147.542 176.434  1.00115.83           C  
ATOM   3575  O   ASN A 264     156.881 146.753 176.482  1.00115.83           O  
ATOM   3576  CB  ASN A 264     157.906 149.060 178.428  1.00115.83           C  
ATOM   3577  CG  ASN A 264     159.346 148.802 178.819  1.00115.83           C  
ATOM   3578  OD1 ASN A 264     159.723 147.674 179.131  1.00115.83           O  
ATOM   3579  ND2 ASN A 264     160.160 149.850 178.803  1.00115.83           N  
ATOM   3580  H   ASN A 264     155.641 149.736 177.275  1.00  0.00           H  
ATOM   3581  HA  ASN A 264     158.360 149.528 176.419  1.00  0.00           H  
ATOM   3582  HB2 ASN A 264     157.651 149.973 178.736  1.00  0.00           H  
ATOM   3583  HB3 ASN A 264     157.329 148.377 178.868  1.00  0.00           H  
ATOM   3584 HD22 ASN A 264     159.808 150.752 178.547  1.00  0.00           H  
ATOM   3585 HD21 ASN A 264     161.124 149.742 179.046  1.00  0.00           H  
ATOM   3586  N   THR A 265     159.030 147.203 175.964  1.00112.92           N  
ATOM   3587  CA  THR A 265     159.298 145.910 175.345  1.00112.92           C  
ATOM   3588  C   THR A 265     159.974 144.929 176.300  1.00112.92           C  
ATOM   3589  O   THR A 265     160.773 144.093 175.864  1.00112.92           O  
ATOM   3590  CB  THR A 265     160.149 146.091 174.088  1.00112.92           C  
ATOM   3591  OG1 THR A 265     161.396 146.707 174.437  1.00112.92           O  
ATOM   3592  CG2 THR A 265     159.424 146.966 173.077  1.00112.92           C  
ATOM   3593  H   THR A 265     159.759 147.943 176.078  1.00  0.00           H  
ATOM   3594  HA  THR A 265     158.416 145.506 175.051  1.00  0.00           H  
ATOM   3595  HB  THR A 265     160.352 145.174 173.687  1.00  0.00           H  
ATOM   3596  HG1 THR A 265     161.398 146.869 175.439  1.00  0.00           H  
ATOM   3597 HG21 THR A 265     158.441 146.768 173.098  1.00  0.00           H  
ATOM   3598 HG22 THR A 265     159.569 147.933 173.298  1.00  0.00           H  
ATOM   3599 HG23 THR A 265     159.775 146.784 172.156  1.00  0.00           H  
ATOM   3600  N   GLU A 266     159.672 145.013 177.597  1.00122.24           N  
ATOM   3601  CA  GLU A 266     160.220 144.083 178.573  1.00122.24           C  
ATOM   3602  C   GLU A 266     159.175 143.216 179.258  1.00122.24           C  
ATOM   3603  O   GLU A 266     159.547 142.212 179.876  1.00122.24           O  
ATOM   3604  CB  GLU A 266     161.015 144.836 179.652  1.00122.24           C  
ATOM   3605  CG  GLU A 266     162.236 145.571 179.124  1.00122.24           C  
ATOM   3606  CD  GLU A 266     162.998 146.294 180.216  1.00122.24           C  
ATOM   3607  OE1 GLU A 266     162.565 146.234 181.386  1.00122.24           O  
ATOM   3608  OE2 GLU A 266     164.031 146.924 179.905  1.00122.24           O  
ATOM   3609  H   GLU A 266     159.023 145.787 177.841  1.00  0.00           H  
ATOM   3610  HA  GLU A 266     160.908 143.481 178.117  1.00  0.00           H  
ATOM   3611  HB2 GLU A 266     160.412 145.503 180.052  1.00  0.00           H  
ATOM   3612  HB3 GLU A 266     161.324 144.173 180.309  1.00  0.00           H  
ATOM   3613  HG2 GLU A 266     162.843 144.911 178.724  1.00  0.00           H  
ATOM   3614  HG3 GLU A 266     161.935 146.245 178.475  1.00  0.00           H  
ATOM   3615  N   LEU A 267     157.893 143.564 179.171  1.00112.59           N  
ATOM   3616  CA  LEU A 267     156.815 142.775 179.757  1.00112.59           C  
ATOM   3617  C   LEU A 267     156.057 142.089 178.625  1.00112.59           C  
ATOM   3618  O   LEU A 267     155.507 142.757 177.743  1.00112.59           O  
ATOM   3619  CB  LEU A 267     155.886 143.645 180.605  1.00112.59           C  
ATOM   3620  CG  LEU A 267     155.271 144.918 180.014  1.00112.59           C  
ATOM   3621  CD1 LEU A 267     153.939 145.216 180.682  1.00112.59           C  
ATOM   3622  CD2 LEU A 267     156.210 146.108 180.160  1.00112.59           C  
ATOM   3623  H   LEU A 267     157.725 144.454 178.645  1.00  0.00           H  
ATOM   3624  HA  LEU A 267     157.211 142.074 180.342  1.00  0.00           H  
ATOM   3625  HB2 LEU A 267     155.115 143.061 180.910  1.00  0.00           H  
ATOM   3626  HB3 LEU A 267     156.400 143.923 181.433  1.00  0.00           H  
ATOM   3627  HG  LEU A 267     155.131 144.785 179.035  1.00  0.00           H  
ATOM   3628 HD11 LEU A 267     154.078 145.346 181.664  1.00  0.00           H  
ATOM   3629 HD12 LEU A 267     153.546 146.048 180.290  1.00  0.00           H  
ATOM   3630 HD13 LEU A 267     153.311 144.451 180.534  1.00  0.00           H  
ATOM   3631 HD21 LEU A 267     157.067 145.918 179.681  1.00  0.00           H  
ATOM   3632 HD22 LEU A 267     155.782 146.922 179.766  1.00  0.00           H  
ATOM   3633 HD23 LEU A 267     156.399 146.268 181.130  1.00  0.00           H  
ATOM   3634  N   ILE A 268     156.040 140.764 178.647  1.00113.75           N  
ATOM   3635  CA  ILE A 268     155.373 139.959 177.634  1.00113.75           C  
ATOM   3636  C   ILE A 268     154.373 139.046 178.333  1.00113.75           C  
ATOM   3637  O   ILE A 268     154.738 137.990 178.853  1.00113.75           O  
ATOM   3638  CB  ILE A 268     156.379 139.145 176.799  1.00113.75           C  
ATOM   3639  CG1 ILE A 268     157.363 140.070 176.076  1.00113.75           C  
ATOM   3640  CG2 ILE A 268     155.649 138.270 175.791  1.00113.75           C  
ATOM   3641  CD1 ILE A 268     158.650 140.330 176.836  1.00113.75           C  
ATOM   3642  H   ILE A 268     156.551 140.342 179.461  1.00  0.00           H  
ATOM   3643  HA  ILE A 268     154.841 140.590 177.077  1.00  0.00           H  
ATOM   3644  HB  ILE A 268     156.900 138.568 177.422  1.00  0.00           H  
ATOM   3645 HG12 ILE A 268     157.587 139.662 175.190  1.00  0.00           H  
ATOM   3646 HG13 ILE A 268     156.906 140.946 175.913  1.00  0.00           H  
ATOM   3647 HG21 ILE A 268     156.311 137.716 175.289  1.00  0.00           H  
ATOM   3648 HG22 ILE A 268     155.010 137.671 176.270  1.00  0.00           H  
ATOM   3649 HG23 ILE A 268     155.146 138.848 175.150  1.00  0.00           H  
ATOM   3650 HD11 ILE A 268     159.121 139.464 176.992  1.00  0.00           H  
ATOM   3651 HD12 ILE A 268     159.232 140.938 176.299  1.00  0.00           H  
ATOM   3652 HD13 ILE A 268     158.434 140.758 177.712  1.00  0.00           H  
ATOM   3653  N   PRO A 269     153.099 139.432 178.385  1.00111.03           N  
ATOM   3654  CA  PRO A 269     152.088 138.551 178.978  1.00111.03           C  
ATOM   3655  C   PRO A 269     151.937 137.266 178.179  1.00111.03           C  
ATOM   3656  O   PRO A 269     152.141 137.233 176.964  1.00111.03           O  
ATOM   3657  CB  PRO A 269     150.808 139.394 178.930  1.00111.03           C  
ATOM   3658  CG  PRO A 269     151.283 140.809 178.830  1.00111.03           C  
ATOM   3659  CD  PRO A 269     152.547 140.749 178.026  1.00111.03           C  
ATOM   3660  HA  PRO A 269     152.312 138.351 179.941  1.00  0.00           H  
ATOM   3661  HB2 PRO A 269     150.251 139.145 178.132  1.00  0.00           H  
ATOM   3662  HB3 PRO A 269     150.263 139.256 179.761  1.00  0.00           H  
ATOM   3663  HG2 PRO A 269     150.592 141.379 178.374  1.00  0.00           H  
ATOM   3664  HG3 PRO A 269     151.455 141.186 179.746  1.00  0.00           H  
ATOM   3665  HD2 PRO A 269     152.363 140.796 177.046  1.00  0.00           H  
ATOM   3666  HD3 PRO A 269     153.182 141.477 178.283  1.00  0.00           H  
ATOM   3667  N   LYS A 270     151.572 136.193 178.885  1.00113.41           N  
ATOM   3668  CA  LYS A 270     151.405 134.890 178.252  1.00113.41           C  
ATOM   3669  C   LYS A 270     150.199 134.830 177.325  1.00113.41           C  
ATOM   3670  O   LYS A 270     150.071 133.861 176.569  1.00113.41           O  
ATOM   3671  CB  LYS A 270     151.289 133.801 179.320  1.00113.41           C  
ATOM   3672  CG  LYS A 270     152.506 133.686 180.223  1.00113.41           C  
ATOM   3673  CD  LYS A 270     153.759 133.371 179.421  1.00113.41           C  
ATOM   3674  CE  LYS A 270     154.978 133.260 180.322  1.00113.41           C  
ATOM   3675  NZ  LYS A 270     156.214 132.956 179.548  1.00113.41           N  
ATOM   3676  H   LYS A 270     151.423 136.366 179.895  1.00  0.00           H  
ATOM   3677  HA  LYS A 270     152.239 134.682 177.711  1.00  0.00           H  
ATOM   3678  HB2 LYS A 270     150.494 134.005 179.888  1.00  0.00           H  
ATOM   3679  HB3 LYS A 270     151.156 132.925 178.858  1.00  0.00           H  
ATOM   3680  HG2 LYS A 270     152.639 134.552 180.704  1.00  0.00           H  
ATOM   3681  HG3 LYS A 270     152.354 132.955 180.886  1.00  0.00           H  
ATOM   3682  HD2 LYS A 270     153.631 132.504 178.952  1.00  0.00           H  
ATOM   3683  HD3 LYS A 270     153.915 134.102 178.765  1.00  0.00           H  
ATOM   3684  HE2 LYS A 270     155.102 134.128 180.811  1.00  0.00           H  
ATOM   3685  HE3 LYS A 270     154.822 132.529 180.993  1.00  0.00           H  
ATOM   3686  HZ1 LYS A 270     156.591 132.083 179.856  1.00  0.00           H  
ATOM   3687  HZ2 LYS A 270     155.990 132.901 178.576  1.00  0.00           H  
ATOM   3688  HZ3 LYS A 270     156.885 133.682 179.697  1.00  0.00           H  
ATOM   3689  N   GLU A 271     149.318 135.829 177.362  1.00114.39           N  
ATOM   3690  CA  GLU A 271     148.135 135.845 176.513  1.00114.39           C  
ATOM   3691  C   GLU A 271     148.403 136.417 175.127  1.00114.39           C  
ATOM   3692  O   GLU A 271     147.481 136.456 174.305  1.00114.39           O  
ATOM   3693  CB  GLU A 271     147.010 136.639 177.187  1.00114.39           C  
ATOM   3694  CG  GLU A 271     146.378 135.949 178.390  1.00114.39           C  
ATOM   3695  CD  GLU A 271     147.261 135.978 179.624  1.00114.39           C  
ATOM   3696  OE1 GLU A 271     148.249 136.741 179.635  1.00114.39           O  
ATOM   3697  OE2 GLU A 271     146.965 135.235 180.584  1.00114.39           O  
ATOM   3698  H   GLU A 271     149.548 136.583 178.041  1.00  0.00           H  
ATOM   3699  HA  GLU A 271     147.772 134.900 176.420  1.00  0.00           H  
ATOM   3700  HB2 GLU A 271     147.393 137.492 177.500  1.00  0.00           H  
ATOM   3701  HB3 GLU A 271     146.300 136.780 176.518  1.00  0.00           H  
ATOM   3702  HG2 GLU A 271     145.543 136.420 178.610  1.00  0.00           H  
ATOM   3703  HG3 GLU A 271     146.222 135.006 178.158  1.00  0.00           H  
ATOM   3704  N   PHE A 272     149.629 136.859 174.846  1.00102.29           N  
ATOM   3705  CA  PHE A 272     149.963 137.400 173.536  1.00102.29           C  
ATOM   3706  C   PHE A 272     150.464 136.273 172.643  1.00102.29           C  
ATOM   3707  O   PHE A 272     151.531 135.705 172.923  1.00102.29           O  
ATOM   3708  CB  PHE A 272     151.019 138.491 173.655  1.00102.29           C  
ATOM   3709  CG  PHE A 272     150.504 139.779 174.233  1.00102.29           C  
ATOM   3710  CD1 PHE A 272     149.146 139.988 174.399  1.00102.29           C  
ATOM   3711  CD2 PHE A 272     151.381 140.786 174.603  1.00102.29           C  
ATOM   3712  CE1 PHE A 272     148.670 141.173 174.927  1.00102.29           C  
ATOM   3713  CE2 PHE A 272     150.912 141.974 175.131  1.00102.29           C  
ATOM   3714  CZ  PHE A 272     149.555 142.167 175.294  1.00102.29           C  
ATOM   3715  H   PHE A 272     150.307 136.784 175.628  1.00  0.00           H  
ATOM   3716  HA  PHE A 272     149.112 137.734 173.130  1.00  0.00           H  
ATOM   3717  HB2 PHE A 272     151.738 138.157 174.248  1.00  0.00           H  
ATOM   3718  HB3 PHE A 272     151.365 138.682 172.747  1.00  0.00           H  
ATOM   3719  HD1 PHE A 272     148.498 139.275 174.136  1.00  0.00           H  
ATOM   3720  HD2 PHE A 272     152.367 140.650 174.487  1.00  0.00           H  
ATOM   3721  HE1 PHE A 272     147.676 141.305 175.040  1.00  0.00           H  
ATOM   3722  HE2 PHE A 272     151.570 142.700 175.395  1.00  0.00           H  
ATOM   3723  HZ  PHE A 272     149.209 143.025 175.678  1.00  0.00           H  
ATOM   3724  N   PRO A 273     149.748 135.914 171.580  1.00 93.54           N  
ATOM   3725  CA  PRO A 273     150.240 134.865 170.683  1.00 93.54           C  
ATOM   3726  C   PRO A 273     151.444 135.335 169.883  1.00 93.54           C  
ATOM   3727  O   PRO A 273     151.627 136.528 169.629  1.00 93.54           O  
ATOM   3728  CB  PRO A 273     149.041 134.588 169.771  1.00 93.54           C  
ATOM   3729  CG  PRO A 273     148.280 135.870 169.767  1.00 93.54           C  
ATOM   3730  CD  PRO A 273     148.447 136.452 171.145  1.00 93.54           C  
ATOM   3731  HA  PRO A 273     150.458 134.027 171.202  1.00  0.00           H  
ATOM   3732  HB2 PRO A 273     149.348 134.348 168.848  1.00  0.00           H  
ATOM   3733  HB3 PRO A 273     148.485 133.839 170.136  1.00  0.00           H  
ATOM   3734  HG2 PRO A 273     148.645 136.497 169.068  1.00  0.00           H  
ATOM   3735  HG3 PRO A 273     147.307 135.703 169.565  1.00  0.00           H  
ATOM   3736  HD2 PRO A 273     148.471 137.450 171.120  1.00  0.00           H  
ATOM   3737  HD3 PRO A 273     147.719 136.151 171.761  1.00  0.00           H  
ATOM   3738  N   SER A 274     152.272 134.373 169.485  1.00 93.62           N  
ATOM   3739  CA  SER A 274     153.439 134.683 168.676  1.00 93.62           C  
ATOM   3740  C   SER A 274     153.019 135.087 167.265  1.00 93.62           C  
ATOM   3741  O   SER A 274     151.897 134.829 166.820  1.00 93.62           O  
ATOM   3742  CB  SER A 274     154.389 133.487 168.621  1.00 93.62           C  
ATOM   3743  OG  SER A 274     155.487 133.749 167.764  1.00 93.62           O  
ATOM   3744  H   SER A 274     152.018 133.420 169.793  1.00  0.00           H  
ATOM   3745  HA  SER A 274     153.912 135.467 169.091  1.00  0.00           H  
ATOM   3746  HB2 SER A 274     154.730 133.305 169.538  1.00  0.00           H  
ATOM   3747  HB3 SER A 274     153.891 132.697 168.276  1.00  0.00           H  
ATOM   3748  HG  SER A 274     155.410 134.662 167.376  1.00  0.00           H  
ATOM   3749  N   GLY A 275     153.942 135.736 166.559  1.00 87.04           N  
ATOM   3750  CA  GLY A 275     153.674 136.214 165.222  1.00 87.04           C  
ATOM   3751  C   GLY A 275     152.917 137.521 165.148  1.00 87.04           C  
ATOM   3752  O   GLY A 275     152.576 137.956 164.040  1.00 87.04           O  
ATOM   3753  H   GLY A 275     154.850 135.863 167.049  1.00  0.00           H  
ATOM   3754  HA2 GLY A 275     154.562 136.314 164.716  1.00  0.00           H  
ATOM   3755  HA3 GLY A 275     153.150 135.496 164.707  1.00  0.00           H  
ATOM   3756  N   LEU A 276     152.636 138.154 166.283  1.00 77.68           N  
ATOM   3757  CA  LEU A 276     151.921 139.422 166.282  1.00 77.68           C  
ATOM   3758  C   LEU A 276     152.770 140.509 165.636  1.00 77.68           C  
ATOM   3759  O   LEU A 276     153.991 140.555 165.812  1.00 77.68           O  
ATOM   3760  CB  LEU A 276     151.545 139.813 167.713  1.00 77.68           C  
ATOM   3761  CG  LEU A 276     150.594 140.992 167.936  1.00 77.68           C  
ATOM   3762  CD1 LEU A 276     149.733 140.734 169.161  1.00 77.68           C  
ATOM   3763  CD2 LEU A 276     151.361 142.296 168.099  1.00 77.68           C  
ATOM   3764  H   LEU A 276     152.962 137.678 167.143  1.00  0.00           H  
ATOM   3765  HA  LEU A 276     151.078 139.317 165.745  1.00  0.00           H  
ATOM   3766  HB2 LEU A 276     151.122 139.007 168.148  1.00  0.00           H  
ATOM   3767  HB3 LEU A 276     152.399 140.024 168.206  1.00  0.00           H  
ATOM   3768  HG  LEU A 276     150.011 141.094 167.134  1.00  0.00           H  
ATOM   3769 HD11 LEU A 276     150.318 140.625 169.966  1.00  0.00           H  
ATOM   3770 HD12 LEU A 276     149.113 141.506 169.304  1.00  0.00           H  
ATOM   3771 HD13 LEU A 276     149.198 139.899 169.025  1.00  0.00           H  
ATOM   3772 HD21 LEU A 276     151.899 142.473 167.274  1.00  0.00           H  
ATOM   3773 HD22 LEU A 276     150.716 143.048 168.243  1.00  0.00           H  
ATOM   3774 HD23 LEU A 276     151.974 142.228 168.887  1.00  0.00           H  
ATOM   3775  N   ILE A 277     152.115 141.389 164.884  1.00 68.67           N  
ATOM   3776  CA  ILE A 277     152.775 142.478 164.174  1.00 68.67           C  
ATOM   3777  C   ILE A 277     152.444 143.782 164.886  1.00 68.67           C  
ATOM   3778  O   ILE A 277     151.266 144.109 165.078  1.00 68.67           O  
ATOM   3779  CB  ILE A 277     152.345 142.534 162.699  1.00 68.67           C  
ATOM   3780  CG1 ILE A 277     152.427 141.145 162.062  1.00 68.67           C  
ATOM   3781  CG2 ILE A 277     153.203 143.528 161.932  1.00 68.67           C  
ATOM   3782  CD1 ILE A 277     153.818 140.559 162.045  1.00 68.67           C  
ATOM   3783  H   ILE A 277     151.079 141.231 164.846  1.00  0.00           H  
ATOM   3784  HA  ILE A 277     153.754 142.333 164.284  1.00  0.00           H  
ATOM   3785  HB  ILE A 277     151.396 142.832 162.666  1.00  0.00           H  
ATOM   3786 HG12 ILE A 277     151.820 140.531 162.567  1.00  0.00           H  
ATOM   3787 HG13 ILE A 277     152.095 141.215 161.120  1.00  0.00           H  
ATOM   3788 HG21 ILE A 277     152.883 143.587 160.988  1.00  0.00           H  
ATOM   3789 HG22 ILE A 277     153.137 144.427 162.361  1.00  0.00           H  
ATOM   3790 HG23 ILE A 277     154.155 143.225 161.941  1.00  0.00           H  
ATOM   3791 HD11 ILE A 277     154.155 140.474 162.982  1.00  0.00           H  
ATOM   3792 HD12 ILE A 277     153.794 139.656 161.617  1.00  0.00           H  
ATOM   3793 HD13 ILE A 277     154.426 141.159 161.525  1.00  0.00           H  
ATOM   3794  N   SER A 278     153.478 144.523 165.275  1.00 77.91           N  
ATOM   3795  CA  SER A 278     153.304 145.786 165.974  1.00 77.91           C  
ATOM   3796  C   SER A 278     154.297 146.806 165.438  1.00 77.91           C  
ATOM   3797  O   SER A 278     155.369 146.453 164.941  1.00 77.91           O  
ATOM   3798  CB  SER A 278     153.484 145.623 167.489  1.00 77.91           C  
ATOM   3799  OG  SER A 278     153.307 146.859 168.159  1.00 77.91           O  
ATOM   3800  H   SER A 278     154.410 144.123 165.037  1.00  0.00           H  
ATOM   3801  HA  SER A 278     152.380 146.125 165.785  1.00  0.00           H  
ATOM   3802  HB2 SER A 278     152.809 144.972 167.822  1.00  0.00           H  
ATOM   3803  HB3 SER A 278     154.404 145.286 167.666  1.00  0.00           H  
ATOM   3804  HG  SER A 278     153.101 147.579 167.503  1.00  0.00           H  
ATOM   3805  N   VAL A 279     153.925 148.080 165.546  1.00 83.80           N  
ATOM   3806  CA  VAL A 279     154.768 149.193 165.130  1.00 83.80           C  
ATOM   3807  C   VAL A 279     154.859 150.179 166.286  1.00 83.80           C  
ATOM   3808  O   VAL A 279     153.846 150.492 166.922  1.00 83.80           O  
ATOM   3809  CB  VAL A 279     154.229 149.883 163.862  1.00 83.80           C  
ATOM   3810  CG1 VAL A 279     154.506 149.026 162.638  1.00 83.80           C  
ATOM   3811  CG2 VAL A 279     152.737 150.151 163.991  1.00 83.80           C  
ATOM   3812  H   VAL A 279     152.970 148.212 165.958  1.00  0.00           H  
ATOM   3813  HA  VAL A 279     155.684 148.843 164.949  1.00  0.00           H  
ATOM   3814  HB  VAL A 279     154.732 150.733 163.744  1.00  0.00           H  
ATOM   3815 HG11 VAL A 279     153.962 149.357 161.867  1.00  0.00           H  
ATOM   3816 HG12 VAL A 279     155.477 149.078 162.405  1.00  0.00           H  
ATOM   3817 HG13 VAL A 279     154.262 148.075 162.832  1.00  0.00           H  
ATOM   3818 HG21 VAL A 279     152.229 149.389 163.590  1.00  0.00           H  
ATOM   3819 HG22 VAL A 279     152.500 150.241 164.958  1.00  0.00           H  
ATOM   3820 HG23 VAL A 279     152.511 150.997 163.509  1.00  0.00           H  
ATOM   3821  N   SER A 280     156.067 150.654 166.565  1.00 89.09           N  
ATOM   3822  CA  SER A 280     156.298 151.572 167.674  1.00 89.09           C  
ATOM   3823  C   SER A 280     157.540 152.400 167.363  1.00 89.09           C  
ATOM   3824  O   SER A 280     158.118 152.300 166.275  1.00 89.09           O  
ATOM   3825  CB  SER A 280     156.433 150.808 168.996  1.00 89.09           C  
ATOM   3826  OG  SER A 280     157.535 149.919 168.959  1.00 89.09           O  
ATOM   3827  H   SER A 280     156.823 150.319 165.933  1.00  0.00           H  
ATOM   3828  HA  SER A 280     155.521 152.194 167.733  1.00  0.00           H  
ATOM   3829  HB2 SER A 280     156.568 151.464 169.732  1.00  0.00           H  
ATOM   3830  HB3 SER A 280     155.599 150.286 169.149  1.00  0.00           H  
ATOM   3831  HG  SER A 280     157.994 149.977 168.078  1.00  0.00           H  
ATOM   3832  N   TYR A 281     157.950 153.222 168.325  1.00103.43           N  
ATOM   3833  CA  TYR A 281     159.120 154.089 168.205  1.00103.43           C  
ATOM   3834  C   TYR A 281     160.126 153.642 169.262  1.00103.43           C  
ATOM   3835  O   TYR A 281     160.138 154.158 170.383  1.00103.43           O  
ATOM   3836  CB  TYR A 281     158.729 155.559 168.373  1.00103.43           C  
ATOM   3837  CG  TYR A 281     159.831 156.539 168.039  1.00103.43           C  
ATOM   3838  CD1 TYR A 281     160.000 157.006 166.742  1.00103.43           C  
ATOM   3839  CD2 TYR A 281     160.695 157.004 169.021  1.00103.43           C  
ATOM   3840  CE1 TYR A 281     161.002 157.904 166.432  1.00103.43           C  
ATOM   3841  CE2 TYR A 281     161.701 157.903 168.720  1.00103.43           C  
ATOM   3842  CZ  TYR A 281     161.850 158.349 167.424  1.00103.43           C  
ATOM   3843  OH  TYR A 281     162.850 159.244 167.119  1.00103.43           O  
ATOM   3844  H   TYR A 281     157.353 153.195 169.191  1.00  0.00           H  
ATOM   3845  HA  TYR A 281     159.526 153.949 167.310  1.00  0.00           H  
ATOM   3846  HB2 TYR A 281     157.952 155.746 167.774  1.00  0.00           H  
ATOM   3847  HB3 TYR A 281     158.461 155.704 169.324  1.00  0.00           H  
ATOM   3848  HD1 TYR A 281     159.384 156.685 166.018  1.00  0.00           H  
ATOM   3849  HD2 TYR A 281     160.586 156.683 169.962  1.00  0.00           H  
ATOM   3850  HE1 TYR A 281     161.112 158.232 165.490  1.00  0.00           H  
ATOM   3851  HE2 TYR A 281     162.318 158.228 169.439  1.00  0.00           H  
ATOM   3852  HH  TYR A 281     163.377 159.436 167.963  1.00  0.00           H  
ATOM   3853  N   ASP A 282     160.968 152.680 168.902  1.00115.57           N  
ATOM   3854  CA  ASP A 282     161.933 152.096 169.820  1.00115.57           C  
ATOM   3855  C   ASP A 282     163.325 152.669 169.571  1.00115.57           C  
ATOM   3856  O   ASP A 282     163.615 153.226 168.510  1.00115.57           O  
ATOM   3857  CB  ASP A 282     161.954 150.571 169.680  1.00115.57           C  
ATOM   3858  CG  ASP A 282     162.441 149.875 170.937  1.00115.57           C  
ATOM   3859  OD1 ASP A 282     163.291 150.448 171.649  1.00115.57           O  
ATOM   3860  OD2 ASP A 282     161.972 148.751 171.213  1.00115.57           O  
ATOM   3861  H   ASP A 282     160.876 152.380 167.903  1.00  0.00           H  
ATOM   3862  HA  ASP A 282     161.666 152.369 170.751  1.00  0.00           H  
ATOM   3863  HB2 ASP A 282     161.028 150.268 169.485  1.00  0.00           H  
ATOM   3864  HB3 ASP A 282     162.562 150.340 168.930  1.00  0.00           H  
ATOM   3865  N   ASP A 283     164.188 152.521 170.574  1.00121.41           N  
ATOM   3866  CA  ASP A 283     165.543 153.063 170.551  1.00121.41           C  
ATOM   3867  C   ASP A 283     166.595 151.959 170.474  1.00121.41           C  
ATOM   3868  O   ASP A 283     167.631 152.022 171.139  1.00121.41           O  
ATOM   3869  CB  ASP A 283     165.790 153.952 171.767  1.00121.41           C  
ATOM   3870  CG  ASP A 283     165.604 153.214 173.079  1.00121.41           C  
ATOM   3871  OD1 ASP A 283     164.738 152.318 173.143  1.00121.41           O  
ATOM   3872  OD2 ASP A 283     166.326 153.532 174.048  1.00121.41           O  
ATOM   3873  H   ASP A 283     163.808 151.978 171.387  1.00  0.00           H  
ATOM   3874  HA  ASP A 283     165.631 153.612 169.708  1.00  0.00           H  
ATOM   3875  HB2 ASP A 283     166.724 154.287 171.720  1.00  0.00           H  
ATOM   3876  HB3 ASP A 283     165.147 154.708 171.732  1.00  0.00           H  
ATOM   3877  N   TRP A 284     166.334 150.927 169.666  1.00114.64           N  
ATOM   3878  CA  TRP A 284     167.302 149.844 169.515  1.00114.64           C  
ATOM   3879  C   TRP A 284     168.618 150.350 168.938  1.00114.64           C  
ATOM   3880  O   TRP A 284     169.698 149.964 169.401  1.00114.64           O  
ATOM   3881  CB  TRP A 284     166.729 148.738 168.629  1.00114.64           C  
ATOM   3882  CG  TRP A 284     165.600 147.974 169.246  1.00114.64           C  
ATOM   3883  CD1 TRP A 284     164.277 148.066 168.927  1.00114.64           C  
ATOM   3884  CD2 TRP A 284     165.694 146.993 170.287  1.00114.64           C  
ATOM   3885  NE1 TRP A 284     163.541 147.206 169.705  1.00114.64           N  
ATOM   3886  CE2 TRP A 284     164.387 146.536 170.549  1.00114.64           C  
ATOM   3887  CE3 TRP A 284     166.756 146.459 171.023  1.00114.64           C  
ATOM   3888  CZ2 TRP A 284     164.114 145.571 171.516  1.00114.64           C  
ATOM   3889  CZ3 TRP A 284     166.482 145.501 171.983  1.00114.64           C  
ATOM   3890  CH2 TRP A 284     165.172 145.067 172.220  1.00114.64           C  
ATOM   3891  H   TRP A 284     165.428 150.965 169.182  1.00  0.00           H  
ATOM   3892  HA  TRP A 284     167.494 149.475 170.433  1.00  0.00           H  
ATOM   3893  HB2 TRP A 284     166.386 149.145 167.787  1.00  0.00           H  
ATOM   3894  HB3 TRP A 284     167.452 148.084 168.422  1.00  0.00           H  
ATOM   3895  HD1 TRP A 284     163.895 148.671 168.229  1.00  0.00           H  
ATOM   3896  HE1 TRP A 284     162.550 147.087 169.664  1.00  0.00           H  
ATOM   3897  HE3 TRP A 284     167.693 146.758 170.863  1.00  0.00           H  
ATOM   3898  HZ2 TRP A 284     163.170 145.269 171.678  1.00  0.00           H  
ATOM   3899  HZ3 TRP A 284     167.233 145.116 172.513  1.00  0.00           H  
ATOM   3900  HH2 TRP A 284     165.018 144.370 172.924  1.00  0.00           H  
ATOM   3901  N   ASP A 285     168.551 151.215 167.927  1.00117.40           N  
ATOM   3902  CA  ASP A 285     169.741 151.732 167.262  1.00117.40           C  
ATOM   3903  C   ASP A 285     170.075 153.162 167.659  1.00117.40           C  
ATOM   3904  O   ASP A 285     171.246 153.477 167.893  1.00117.40           O  
ATOM   3905  CB  ASP A 285     169.572 151.654 165.741  1.00117.40           C  
ATOM   3906  CG  ASP A 285     169.364 150.236 165.249  1.00117.40           C  
ATOM   3907  OD1 ASP A 285     169.880 149.300 165.896  1.00117.40           O  
ATOM   3908  OD2 ASP A 285     168.684 150.056 164.217  1.00117.40           O  
ATOM   3909  H   ASP A 285     167.581 151.487 167.656  1.00  0.00           H  
ATOM   3910  HA  ASP A 285     170.522 151.153 167.555  1.00  0.00           H  
ATOM   3911  HB2 ASP A 285     168.780 152.199 165.493  1.00  0.00           H  
ATOM   3912  HB3 ASP A 285     170.393 152.022 165.323  1.00  0.00           H  
ATOM   3913  N   TYR A 286     169.077 154.037 167.741  1.00117.60           N  
ATOM   3914  CA  TYR A 286     169.297 155.432 168.098  1.00117.60           C  
ATOM   3915  C   TYR A 286     169.390 155.566 169.613  1.00117.60           C  
ATOM   3916  O   TYR A 286     168.526 155.068 170.341  1.00117.60           O  
ATOM   3917  CB  TYR A 286     168.175 156.313 167.550  1.00117.60           C  
ATOM   3918  CG  TYR A 286     168.039 156.250 166.045  1.00117.60           C  
ATOM   3919  CD1 TYR A 286     168.818 157.054 165.224  1.00117.60           C  
ATOM   3920  CD2 TYR A 286     167.134 155.384 165.446  1.00117.60           C  
ATOM   3921  CE1 TYR A 286     168.698 156.999 163.848  1.00117.60           C  
ATOM   3922  CE2 TYR A 286     167.007 155.321 164.071  1.00117.60           C  
ATOM   3923  CZ  TYR A 286     167.791 156.131 163.277  1.00117.60           C  
ATOM   3924  OH  TYR A 286     167.668 156.073 161.908  1.00117.60           O  
ATOM   3925  H   TYR A 286     168.136 153.642 167.530  1.00  0.00           H  
ATOM   3926  HA  TYR A 286     170.170 155.727 167.704  1.00  0.00           H  
ATOM   3927  HB2 TYR A 286     167.316 156.013 167.954  1.00  0.00           H  
ATOM   3928  HB3 TYR A 286     168.364 157.256 167.805  1.00  0.00           H  
ATOM   3929  HD1 TYR A 286     169.479 157.687 165.636  1.00  0.00           H  
ATOM   3930  HD2 TYR A 286     166.565 154.795 166.021  1.00  0.00           H  
ATOM   3931  HE1 TYR A 286     169.268 157.586 163.268  1.00  0.00           H  
ATOM   3932  HE2 TYR A 286     166.349 154.691 163.654  1.00  0.00           H  
ATOM   3933  HH  TYR A 286     166.946 155.400 161.679  1.00  0.00           H  
ATOM   3934  N   SER A 287     170.438 156.237 170.079  1.00122.18           N  
ATOM   3935  CA  SER A 287     170.694 156.372 171.503  1.00122.18           C  
ATOM   3936  C   SER A 287     170.151 157.698 172.032  1.00122.18           C  
ATOM   3937  O   SER A 287     169.860 158.632 171.280  1.00122.18           O  
ATOM   3938  CB  SER A 287     172.191 156.256 171.789  1.00122.18           C  
ATOM   3939  OG  SER A 287     172.918 157.273 171.122  1.00122.18           O  
ATOM   3940  H   SER A 287     171.049 156.651 169.344  1.00  0.00           H  
ATOM   3941  HA  SER A 287     170.211 155.630 171.983  1.00  0.00           H  
ATOM   3942  HB2 SER A 287     172.339 156.342 172.770  1.00  0.00           H  
ATOM   3943  HB3 SER A 287     172.510 155.368 171.471  1.00  0.00           H  
ATOM   3944  HG  SER A 287     172.298 157.854 170.604  1.00  0.00           H  
ATOM   3945  N   LEU A 288     170.017 157.765 173.359  1.00126.15           N  
ATOM   3946  CA  LEU A 288     169.538 158.987 173.997  1.00126.15           C  
ATOM   3947  C   LEU A 288     170.497 160.145 173.761  1.00126.15           C  
ATOM   3948  O   LEU A 288     170.063 161.280 173.532  1.00126.15           O  
ATOM   3949  CB  LEU A 288     169.331 158.758 175.496  1.00126.15           C  
ATOM   3950  CG  LEU A 288     168.092 157.979 175.951  1.00126.15           C  
ATOM   3951  CD1 LEU A 288     168.232 156.484 175.694  1.00126.15           C  
ATOM   3952  CD2 LEU A 288     167.804 158.247 177.421  1.00126.15           C  
ATOM   3953  H   LEU A 288     170.273 156.908 173.870  1.00  0.00           H  
ATOM   3954  HA  LEU A 288     168.644 159.227 173.598  1.00  0.00           H  
ATOM   3955  HB2 LEU A 288     170.135 158.262 175.843  1.00  0.00           H  
ATOM   3956  HB3 LEU A 288     169.294 159.659 175.940  1.00  0.00           H  
ATOM   3957  HG  LEU A 288     167.290 158.328 175.455  1.00  0.00           H  
ATOM   3958 HD11 LEU A 288     169.023 156.132 176.194  1.00  0.00           H  
ATOM   3959 HD12 LEU A 288     167.406 156.013 176.004  1.00  0.00           H  
ATOM   3960 HD13 LEU A 288     168.359 156.324 174.715  1.00  0.00           H  
ATOM   3961 HD21 LEU A 288     167.641 159.225 177.557  1.00  0.00           H  
ATOM   3962 HD22 LEU A 288     166.993 157.732 177.703  1.00  0.00           H  
ATOM   3963 HD23 LEU A 288     168.588 157.961 177.973  1.00  0.00           H  
ATOM   3964  N   GLU A 289     171.805 159.881 173.817  1.00140.52           N  
ATOM   3965  CA  GLU A 289     172.782 160.930 173.540  1.00140.52           C  
ATOM   3966  C   GLU A 289     172.663 161.427 172.105  1.00140.52           C  
ATOM   3967  O   GLU A 289     172.746 162.634 171.849  1.00140.52           O  
ATOM   3968  CB  GLU A 289     174.198 160.420 173.816  1.00140.52           C  
ATOM   3969  CG  GLU A 289     174.499 160.141 175.284  1.00140.52           C  
ATOM   3970  CD  GLU A 289     173.898 158.837 175.777  1.00140.52           C  
ATOM   3971  OE1 GLU A 289     173.400 158.055 174.940  1.00140.52           O  
ATOM   3972  OE2 GLU A 289     173.925 158.595 177.002  1.00140.52           O  
ATOM   3973  H   GLU A 289     172.049 158.913 174.062  1.00  0.00           H  
ATOM   3974  HA  GLU A 289     172.640 161.700 174.175  1.00  0.00           H  
ATOM   3975  HB2 GLU A 289     174.313 159.573 173.323  1.00  0.00           H  
ATOM   3976  HB3 GLU A 289     174.832 161.110 173.509  1.00  0.00           H  
ATOM   3977  HG2 GLU A 289     175.475 160.078 175.391  1.00  0.00           H  
ATOM   3978  HG3 GLU A 289     174.113 160.868 175.822  1.00  0.00           H  
ATOM   3979  N   ALA A 290     172.468 160.510 171.154  1.00132.73           N  
ATOM   3980  CA  ALA A 290     172.293 160.913 169.762  1.00132.73           C  
ATOM   3981  C   ALA A 290     171.033 161.751 169.584  1.00132.73           C  
ATOM   3982  O   ALA A 290     171.039 162.746 168.849  1.00132.73           O  
ATOM   3983  CB  ALA A 290     172.251 159.680 168.859  1.00132.73           C  
ATOM   3984  H   ALA A 290     172.453 159.534 171.480  1.00  0.00           H  
ATOM   3985  HA  ALA A 290     173.089 161.466 169.482  1.00  0.00           H  
ATOM   3986  HB1 ALA A 290     173.157 159.526 168.468  1.00  0.00           H  
ATOM   3987  HB2 ALA A 290     171.979 158.885 169.398  1.00  0.00           H  
ATOM   3988  HB3 ALA A 290     171.590 159.830 168.125  1.00  0.00           H  
ATOM   3989  N   ARG A 291     169.941 161.364 170.248  1.00131.34           N  
ATOM   3990  CA  ARG A 291     168.711 162.146 170.158  1.00131.34           C  
ATOM   3991  C   ARG A 291     168.885 163.529 170.776  1.00131.34           C  
ATOM   3992  O   ARG A 291     168.362 164.519 170.251  1.00131.34           O  
ATOM   3993  CB  ARG A 291     167.561 161.392 170.824  1.00131.34           C  
ATOM   3994  CG  ARG A 291     167.201 160.089 170.129  1.00131.34           C  
ATOM   3995  CD  ARG A 291     165.988 159.431 170.763  1.00131.34           C  
ATOM   3996  NE  ARG A 291     165.653 158.171 170.111  1.00131.34           N  
ATOM   3997  CZ  ARG A 291     164.605 157.421 170.422  1.00131.34           C  
ATOM   3998  NH1 ARG A 291     163.759 157.777 171.375  1.00131.34           N  
ATOM   3999  NH2 ARG A 291     164.399 156.287 169.759  1.00131.34           N  
ATOM   4000  H   ARG A 291     170.042 160.505 170.802  1.00  0.00           H  
ATOM   4001  HA  ARG A 291     168.467 162.257 169.185  1.00  0.00           H  
ATOM   4002  HB2 ARG A 291     167.826 161.181 171.759  1.00  0.00           H  
ATOM   4003  HB3 ARG A 291     166.758 161.978 170.817  1.00  0.00           H  
ATOM   4004  HG2 ARG A 291     166.992 160.270 169.171  1.00  0.00           H  
ATOM   4005  HG3 ARG A 291     167.968 159.455 170.194  1.00  0.00           H  
ATOM   4006  HD2 ARG A 291     166.194 159.262 171.723  1.00  0.00           H  
ATOM   4007  HD3 ARG A 291     165.219 160.059 170.683  1.00  0.00           H  
ATOM   4008  HE  ARG A 291     166.261 157.848 169.373  1.00  0.00           H  
ATOM   4009 HH11 ARG A 291     163.888 158.638 171.868  1.00  0.00           H  
ATOM   4010 HH12 ARG A 291     162.984 157.185 171.606  1.00  0.00           H  
ATOM   4011 HH21 ARG A 291     165.018 156.016 169.022  1.00  0.00           H  
ATOM   4012 HH22 ARG A 291     163.622 155.703 169.997  1.00  0.00           H  
ATOM   4013  N   VAL A 292     169.612 163.617 171.892  1.00139.45           N  
ATOM   4014  CA  VAL A 292     169.885 164.915 172.506  1.00139.45           C  
ATOM   4015  C   VAL A 292     170.715 165.784 171.569  1.00139.45           C  
ATOM   4016  O   VAL A 292     170.459 166.986 171.424  1.00139.45           O  
ATOM   4017  CB  VAL A 292     170.573 164.728 173.871  1.00139.45           C  
ATOM   4018  CG1 VAL A 292     171.116 166.053 174.383  1.00139.45           C  
ATOM   4019  CG2 VAL A 292     169.600 164.133 174.877  1.00139.45           C  
ATOM   4020  H   VAL A 292     169.951 162.719 172.268  1.00  0.00           H  
ATOM   4021  HA  VAL A 292     169.007 165.377 172.663  1.00  0.00           H  
ATOM   4022  HB  VAL A 292     171.354 164.125 173.736  1.00  0.00           H  
ATOM   4023 HG11 VAL A 292     170.421 166.764 174.274  1.00  0.00           H  
ATOM   4024 HG12 VAL A 292     171.354 165.966 175.351  1.00  0.00           H  
ATOM   4025 HG13 VAL A 292     171.932 166.304 173.862  1.00  0.00           H  
ATOM   4026 HG21 VAL A 292     170.110 163.611 175.561  1.00  0.00           H  
ATOM   4027 HG22 VAL A 292     169.095 164.871 175.325  1.00  0.00           H  
ATOM   4028 HG23 VAL A 292     168.961 163.529 174.401  1.00  0.00           H  
ATOM   4029  N   ARG A 293     171.725 165.193 170.925  1.00145.75           N  
ATOM   4030  CA  ARG A 293     172.528 165.942 169.962  1.00145.75           C  
ATOM   4031  C   ARG A 293     171.676 166.435 168.799  1.00145.75           C  
ATOM   4032  O   ARG A 293     171.829 167.576 168.347  1.00145.75           O  
ATOM   4033  CB  ARG A 293     173.680 165.078 169.449  1.00145.75           C  
ATOM   4034  CG  ARG A 293     174.733 164.744 170.492  1.00145.75           C  
ATOM   4035  CD  ARG A 293     175.808 163.844 169.904  1.00145.75           C  
ATOM   4036  NE  ARG A 293     176.827 163.486 170.884  1.00145.75           N  
ATOM   4037  CZ  ARG A 293     177.864 162.699 170.631  1.00145.75           C  
ATOM   4038  NH1 ARG A 293     178.051 162.166 169.435  1.00145.75           N  
ATOM   4039  NH2 ARG A 293     178.734 162.441 171.602  1.00145.75           N  
ATOM   4040  H   ARG A 293     171.879 164.204 171.160  1.00  0.00           H  
ATOM   4041  HA  ARG A 293     172.931 166.740 170.427  1.00  0.00           H  
ATOM   4042  HB2 ARG A 293     173.299 164.220 169.109  1.00  0.00           H  
ATOM   4043  HB3 ARG A 293     174.128 165.567 168.703  1.00  0.00           H  
ATOM   4044  HG2 ARG A 293     175.166 165.581 170.808  1.00  0.00           H  
ATOM   4045  HG3 ARG A 293     174.308 164.264 171.251  1.00  0.00           H  
ATOM   4046  HD2 ARG A 293     175.367 163.014 169.568  1.00  0.00           H  
ATOM   4047  HD3 ARG A 293     176.236 164.331 169.145  1.00  0.00           H  
ATOM   4048  HE  ARG A 293     176.737 163.862 171.815  1.00  0.00           H  
ATOM   4049 HH11 ARG A 293     177.416 162.367 168.688  1.00  0.00           H  
ATOM   4050 HH12 ARG A 293     178.832 161.559 169.272  1.00  0.00           H  
ATOM   4051 HH21 ARG A 293     178.616 162.853 172.506  1.00  0.00           H  
ATOM   4052 HH22 ARG A 293     179.511 161.834 171.429  1.00  0.00           H  
ATOM   4053  N   ASP A 294     170.778 165.584 168.298  1.00146.09           N  
ATOM   4054  CA  ASP A 294     169.895 165.994 167.209  1.00146.09           C  
ATOM   4055  C   ASP A 294     168.983 167.137 167.639  1.00146.09           C  
ATOM   4056  O   ASP A 294     168.766 168.087 166.878  1.00146.09           O  
ATOM   4057  CB  ASP A 294     169.071 164.802 166.723  1.00146.09           C  
ATOM   4058  CG  ASP A 294     169.931 163.703 166.131  1.00146.09           C  
ATOM   4059  OD1 ASP A 294     171.003 164.019 165.574  1.00146.09           O  
ATOM   4060  OD2 ASP A 294     169.535 162.522 166.223  1.00146.09           O  
ATOM   4061  H   ASP A 294     170.765 164.651 168.731  1.00  0.00           H  
ATOM   4062  HA  ASP A 294     170.480 166.346 166.468  1.00  0.00           H  
ATOM   4063  HB2 ASP A 294     168.573 164.435 167.500  1.00  0.00           H  
ATOM   4064  HB3 ASP A 294     168.442 165.126 166.027  1.00  0.00           H  
ATOM   4065  N   GLY A 295     168.435 167.059 168.853  1.00140.66           N  
ATOM   4066  CA  GLY A 295     167.599 168.142 169.348  1.00140.66           C  
ATOM   4067  C   GLY A 295     168.362 169.444 169.504  1.00140.66           C  
ATOM   4068  O   GLY A 295     167.849 170.519 169.181  1.00140.66           O  
ATOM   4069  H   GLY A 295     168.649 166.203 169.380  1.00  0.00           H  
ATOM   4070  HA2 GLY A 295     166.822 168.284 168.710  1.00  0.00           H  
ATOM   4071  HA3 GLY A 295     167.203 167.877 170.244  1.00  0.00           H  
ATOM   4072  N   ILE A 296     169.598 169.365 170.003  1.00146.92           N  
ATOM   4073  CA  ILE A 296     170.429 170.559 170.133  1.00146.92           C  
ATOM   4074  C   ILE A 296     170.717 171.157 168.762  1.00146.92           C  
ATOM   4075  O   ILE A 296     170.676 172.380 168.581  1.00146.92           O  
ATOM   4076  CB  ILE A 296     171.726 170.229 170.896  1.00146.92           C  
ATOM   4077  CG1 ILE A 296     171.413 169.888 172.355  1.00146.92           C  
ATOM   4078  CG2 ILE A 296     172.707 171.390 170.820  1.00146.92           C  
ATOM   4079  CD1 ILE A 296     172.635 169.542 173.177  1.00146.92           C  
ATOM   4080  H   ILE A 296     169.901 168.419 170.278  1.00  0.00           H  
ATOM   4081  HA  ILE A 296     169.878 171.233 170.630  1.00  0.00           H  
ATOM   4082  HB  ILE A 296     172.135 169.428 170.473  1.00  0.00           H  
ATOM   4083 HG12 ILE A 296     170.953 170.671 172.770  1.00  0.00           H  
ATOM   4084 HG13 ILE A 296     170.788 169.108 172.366  1.00  0.00           H  
ATOM   4085 HG21 ILE A 296     173.555 171.141 171.284  1.00  0.00           H  
ATOM   4086 HG22 ILE A 296     172.901 171.601 169.863  1.00  0.00           H  
ATOM   4087 HG23 ILE A 296     172.310 172.192 171.263  1.00  0.00           H  
ATOM   4088 HD11 ILE A 296     173.262 170.319 173.181  1.00  0.00           H  
ATOM   4089 HD12 ILE A 296     172.356 169.332 174.113  1.00  0.00           H  
ATOM   4090 HD13 ILE A 296     173.089 168.747 172.777  1.00  0.00           H  
ATOM   4091  N   GLY A 297     171.019 170.307 167.778  1.00152.47           N  
ATOM   4092  CA  GLY A 297     171.239 170.803 166.429  1.00152.47           C  
ATOM   4093  C   GLY A 297     170.007 171.463 165.840  1.00152.47           C  
ATOM   4094  O   GLY A 297     170.101 172.501 165.180  1.00152.47           O  
ATOM   4095  H   GLY A 297     171.078 169.319 168.052  1.00  0.00           H  
ATOM   4096  HA2 GLY A 297     172.004 171.471 166.438  1.00  0.00           H  
ATOM   4097  HA3 GLY A 297     171.524 170.034 165.831  1.00  0.00           H  
ATOM   4098  N   ILE A 298     168.833 170.872 166.076  1.00150.64           N  
ATOM   4099  CA  ILE A 298     167.585 171.464 165.600  1.00150.64           C  
ATOM   4100  C   ILE A 298     167.361 172.825 166.247  1.00150.64           C  
ATOM   4101  O   ILE A 298     166.967 173.790 165.581  1.00150.64           O  
ATOM   4102  CB  ILE A 298     166.405 170.509 165.864  1.00150.64           C  
ATOM   4103  CG1 ILE A 298     166.514 169.260 164.986  1.00150.64           C  
ATOM   4104  CG2 ILE A 298     165.077 171.214 165.628  1.00150.64           C  
ATOM   4105  CD1 ILE A 298     166.409 169.540 163.505  1.00150.64           C  
ATOM   4106  H   ILE A 298     168.886 169.989 166.607  1.00  0.00           H  
ATOM   4107  HA  ILE A 298     167.708 171.629 164.619  1.00  0.00           H  
ATOM   4108  HB  ILE A 298     166.450 170.222 166.816  1.00  0.00           H  
ATOM   4109 HG12 ILE A 298     167.391 168.819 165.173  1.00  0.00           H  
ATOM   4110 HG13 ILE A 298     165.781 168.631 165.247  1.00  0.00           H  
ATOM   4111 HG21 ILE A 298     164.326 170.595 165.852  1.00  0.00           H  
ATOM   4112 HG22 ILE A 298     165.022 172.025 166.208  1.00  0.00           H  
ATOM   4113 HG23 ILE A 298     165.009 171.485 164.669  1.00  0.00           H  
ATOM   4114 HD11 ILE A 298     167.144 170.159 163.231  1.00  0.00           H  
ATOM   4115 HD12 ILE A 298     166.488 168.682 162.998  1.00  0.00           H  
ATOM   4116 HD13 ILE A 298     165.525 169.963 163.309  1.00  0.00           H  
ATOM   4117  N   LEU A 299     167.607 172.923 167.556  1.00149.94           N  
ATOM   4118  CA  LEU A 299     167.425 174.194 168.251  1.00149.94           C  
ATOM   4119  C   LEU A 299     168.396 175.250 167.735  1.00149.94           C  
ATOM   4120  O   LEU A 299     168.021 176.416 167.558  1.00149.94           O  
ATOM   4121  CB  LEU A 299     167.589 173.993 169.758  1.00149.94           C  
ATOM   4122  CG  LEU A 299     166.675 174.800 170.685  1.00149.94           C  
ATOM   4123  CD1 LEU A 299     166.731 174.243 172.098  1.00149.94           C  
ATOM   4124  CD2 LEU A 299     167.037 176.278 170.681  1.00149.94           C  
ATOM   4125  H   LEU A 299     167.924 172.056 168.011  1.00  0.00           H  
ATOM   4126  HA  LEU A 299     166.486 174.518 168.085  1.00  0.00           H  
ATOM   4127  HB2 LEU A 299     167.429 173.023 169.956  1.00  0.00           H  
ATOM   4128  HB3 LEU A 299     168.533 174.226 169.997  1.00  0.00           H  
ATOM   4129  HG  LEU A 299     165.739 174.747 170.342  1.00  0.00           H  
ATOM   4130 HD11 LEU A 299     167.669 174.294 172.441  1.00  0.00           H  
ATOM   4131 HD12 LEU A 299     166.130 174.778 172.693  1.00  0.00           H  
ATOM   4132 HD13 LEU A 299     166.430 173.289 172.094  1.00  0.00           H  
ATOM   4133 HD21 LEU A 299     166.946 176.642 169.753  1.00  0.00           H  
ATOM   4134 HD22 LEU A 299     166.422 176.775 171.295  1.00  0.00           H  
ATOM   4135 HD23 LEU A 299     167.981 176.392 170.992  1.00  0.00           H  
ATOM   4136  N   THR A 300     169.651 174.864 167.491  1.00154.86           N  
ATOM   4137  CA  THR A 300     170.625 175.812 166.957  1.00154.86           C  
ATOM   4138  C   THR A 300     170.240 176.271 165.555  1.00154.86           C  
ATOM   4139  O   THR A 300     170.386 177.453 165.222  1.00154.86           O  
ATOM   4140  CB  THR A 300     172.024 175.195 166.951  1.00154.86           C  
ATOM   4141  OG1 THR A 300     171.991 173.932 166.276  1.00154.86           O  
ATOM   4142  CG2 THR A 300     172.528 174.999 168.374  1.00154.86           C  
ATOM   4143  H   THR A 300     169.859 173.880 167.705  1.00  0.00           H  
ATOM   4144  HA  THR A 300     170.648 176.620 167.560  1.00  0.00           H  
ATOM   4145  HB  THR A 300     172.658 175.811 166.438  1.00  0.00           H  
ATOM   4146  HG1 THR A 300     171.037 173.763 165.969  1.00  0.00           H  
ATOM   4147 HG21 THR A 300     173.253 174.307 168.385  1.00  0.00           H  
ATOM   4148 HG22 THR A 300     172.893 175.863 168.727  1.00  0.00           H  
ATOM   4149 HG23 THR A 300     171.775 174.695 168.962  1.00  0.00           H  
ATOM   4150  N   THR A 301     169.754 175.351 164.718  1.00151.60           N  
ATOM   4151  CA  THR A 301     169.299 175.734 163.384  1.00151.60           C  
ATOM   4152  C   THR A 301     168.110 176.684 163.462  1.00151.60           C  
ATOM   4153  O   THR A 301     168.024 177.650 162.694  1.00151.60           O  
ATOM   4154  CB  THR A 301     168.942 174.488 162.573  1.00151.60           C  
ATOM   4155  OG1 THR A 301     170.062 173.595 162.547  1.00151.60           O  
ATOM   4156  CG2 THR A 301     168.573 174.868 161.146  1.00151.60           C  
ATOM   4157  H   THR A 301     169.731 174.390 165.083  1.00  0.00           H  
ATOM   4158  HA  THR A 301     170.053 176.208 162.913  1.00  0.00           H  
ATOM   4159  HB  THR A 301     168.164 174.006 163.027  1.00  0.00           H  
ATOM   4160  HG1 THR A 301     170.817 174.019 163.078  1.00  0.00           H  
ATOM   4161 HG21 THR A 301     167.577 174.941 161.061  1.00  0.00           H  
ATOM   4162 HG22 THR A 301     168.988 175.750 160.911  1.00  0.00           H  
ATOM   4163 HG23 THR A 301     168.907 174.168 160.511  1.00  0.00           H  
ATOM   4164  N   ALA A 302     167.181 176.424 164.385  1.00151.66           N  
ATOM   4165  CA  ALA A 302     166.042 177.318 164.565  1.00151.66           C  
ATOM   4166  C   ALA A 302     166.492 178.701 165.020  1.00151.66           C  
ATOM   4167  O   ALA A 302     165.967 179.718 164.554  1.00151.66           O  
ATOM   4168  CB  ALA A 302     165.055 176.718 165.565  1.00151.66           C  
ATOM   4169  H   ALA A 302     167.337 175.568 164.936  1.00  0.00           H  
ATOM   4170  HA  ALA A 302     165.560 177.411 163.684  1.00  0.00           H  
ATOM   4171  HB1 ALA A 302     165.521 176.556 166.434  1.00  0.00           H  
ATOM   4172  HB2 ALA A 302     164.298 177.354 165.705  1.00  0.00           H  
ATOM   4173  HB3 ALA A 302     164.705 175.854 165.207  1.00  0.00           H  
ATOM   4174  N   ALA A 303     167.461 178.757 165.937  1.00153.00           N  
ATOM   4175  CA  ALA A 303     167.989 180.044 166.379  1.00153.00           C  
ATOM   4176  C   ALA A 303     168.669 180.785 165.235  1.00153.00           C  
ATOM   4177  O   ALA A 303     168.515 182.005 165.094  1.00153.00           O  
ATOM   4178  CB  ALA A 303     168.959 179.843 167.543  1.00153.00           C  
ATOM   4179  H   ALA A 303     167.788 177.847 166.289  1.00  0.00           H  
ATOM   4180  HA  ALA A 303     167.225 180.608 166.718  1.00  0.00           H  
ATOM   4181  HB1 ALA A 303     168.577 180.257 168.368  1.00  0.00           H  
ATOM   4182  HB2 ALA A 303     169.098 178.866 167.693  1.00  0.00           H  
ATOM   4183  HB3 ALA A 303     169.832 180.276 167.325  1.00  0.00           H  
ATOM   4184  N   SER A 304     169.431 180.064 164.408  1.00151.52           N  
ATOM   4185  CA  SER A 304     170.079 180.692 163.260  1.00151.52           C  
ATOM   4186  C   SER A 304     169.051 181.236 162.276  1.00151.52           C  
ATOM   4187  O   SER A 304     169.222 182.332 161.730  1.00151.52           O  
ATOM   4188  CB  SER A 304     171.007 179.692 162.570  1.00151.52           C  
ATOM   4189  OG  SER A 304     171.649 180.280 161.452  1.00151.52           O  
ATOM   4190  H   SER A 304     169.516 179.066 164.645  1.00  0.00           H  
ATOM   4191  HA  SER A 304     170.626 181.468 163.597  1.00  0.00           H  
ATOM   4192  HB2 SER A 304     171.698 179.393 163.221  1.00  0.00           H  
ATOM   4193  HB3 SER A 304     170.467 178.914 162.261  1.00  0.00           H  
ATOM   4194  HG  SER A 304     171.361 181.227 161.349  1.00  0.00           H  
ATOM   4195  N   SER A 305     167.977 180.480 162.033  1.00153.47           N  
ATOM   4196  CA  SER A 305     166.911 180.963 161.162  1.00153.47           C  
ATOM   4197  C   SER A 305     166.215 182.185 161.751  1.00153.47           C  
ATOM   4198  O   SER A 305     165.866 183.113 161.014  1.00153.47           O  
ATOM   4199  CB  SER A 305     165.898 179.849 160.902  1.00153.47           C  
ATOM   4200  OG  SER A 305     164.856 180.295 160.051  1.00153.47           O  
ATOM   4201  H   SER A 305     167.972 179.562 162.499  1.00  0.00           H  
ATOM   4202  HA  SER A 305     167.325 181.237 160.283  1.00  0.00           H  
ATOM   4203  HB2 SER A 305     166.365 179.084 160.469  1.00  0.00           H  
ATOM   4204  HB3 SER A 305     165.505 179.563 161.771  1.00  0.00           H  
ATOM   4205  HG  SER A 305     165.003 181.246 159.798  1.00  0.00           H  
ATOM   4206  N   MET A 306     166.001 182.196 163.069  1.00156.78           N  
ATOM   4207  CA  MET A 306     165.410 183.361 163.720  1.00156.78           C  
ATOM   4208  C   MET A 306     166.310 184.583 163.584  1.00156.78           C  
ATOM   4209  O   MET A 306     165.825 185.705 163.397  1.00156.78           O  
ATOM   4210  CB  MET A 306     165.137 183.052 165.193  1.00156.78           C  
ATOM   4211  CG  MET A 306     164.703 184.254 166.018  1.00156.78           C  
ATOM   4212  SD  MET A 306     163.256 185.085 165.338  1.00156.78           S  
ATOM   4213  CE  MET A 306     162.075 183.741 165.310  1.00156.78           C  
ATOM   4214  H   MET A 306     166.281 181.337 163.566  1.00  0.00           H  
ATOM   4215  HA  MET A 306     164.536 183.566 163.263  1.00  0.00           H  
ATOM   4216  HB2 MET A 306     164.414 182.349 165.251  1.00  0.00           H  
ATOM   4217  HB3 MET A 306     165.975 182.668 165.607  1.00  0.00           H  
ATOM   4218  HG2 MET A 306     164.524 183.940 166.979  1.00  0.00           H  
ATOM   4219  HG3 MET A 306     165.496 184.903 166.088  1.00  0.00           H  
ATOM   4220  HE1 MET A 306     161.317 183.972 164.698  1.00  0.00           H  
ATOM   4221  HE2 MET A 306     162.522 182.907 164.983  1.00  0.00           H  
ATOM   4222  HE3 MET A 306     161.720 183.586 166.233  1.00  0.00           H  
ATOM   4223  N   LEU A 307     167.625 184.384 163.670  1.00150.75           N  
ATOM   4224  CA  LEU A 307     168.575 185.484 163.548  1.00150.75           C  
ATOM   4225  C   LEU A 307     168.640 186.068 162.142  1.00150.75           C  
ATOM   4226  O   LEU A 307     169.297 187.097 161.954  1.00150.75           O  
ATOM   4227  CB  LEU A 307     169.970 185.028 163.978  1.00150.75           C  
ATOM   4228  CG  LEU A 307     170.186 184.796 165.474  1.00150.75           C  
ATOM   4229  CD1 LEU A 307     171.626 184.390 165.744  1.00150.75           C  
ATOM   4230  CD2 LEU A 307     169.816 186.038 166.268  1.00150.75           C  
ATOM   4231  H   LEU A 307     167.906 183.398 163.828  1.00  0.00           H  
ATOM   4232  HA  LEU A 307     168.294 186.223 164.186  1.00  0.00           H  
ATOM   4233  HB2 LEU A 307     170.167 184.166 163.513  1.00  0.00           H  
ATOM   4234  HB3 LEU A 307     170.622 185.725 163.688  1.00  0.00           H  
ATOM   4235  HG  LEU A 307     169.572 184.070 165.782  1.00  0.00           H  
ATOM   4236 HD11 LEU A 307     172.242 185.115 165.435  1.00  0.00           H  
ATOM   4237 HD12 LEU A 307     171.754 184.241 166.725  1.00  0.00           H  
ATOM   4238 HD13 LEU A 307     171.834 183.545 165.250  1.00  0.00           H  
ATOM   4239 HD21 LEU A 307     168.853 186.262 166.112  1.00  0.00           H  
ATOM   4240 HD22 LEU A 307     169.963 185.869 167.244  1.00  0.00           H  
ATOM   4241 HD23 LEU A 307     170.387 186.806 165.975  1.00  0.00           H  
ATOM   4242  N   GLU A 308     168.000 185.443 161.155  1.00148.79           N  
ATOM   4243  CA  GLU A 308     168.001 185.967 159.794  1.00148.79           C  
ATOM   4244  C   GLU A 308     167.010 187.115 159.624  1.00148.79           C  
ATOM   4245  O   GLU A 308     167.385 188.199 159.166  1.00148.79           O  
ATOM   4246  CB  GLU A 308     167.688 184.846 158.798  1.00148.79           C  
ATOM   4247  CG  GLU A 308     168.695 183.705 158.804  1.00148.79           C  
ATOM   4248  CD  GLU A 308     170.055 184.119 158.274  1.00148.79           C  
ATOM   4249  OE1 GLU A 308     170.127 185.107 157.514  1.00148.79           O  
ATOM   4250  OE2 GLU A 308     171.054 183.454 158.619  1.00148.79           O  
ATOM   4251  H   GLU A 308     167.513 184.571 161.434  1.00  0.00           H  
ATOM   4252  HA  GLU A 308     168.929 186.289 159.555  1.00  0.00           H  
ATOM   4253  HB2 GLU A 308     166.810 184.470 159.038  1.00  0.00           H  
ATOM   4254  HB3 GLU A 308     167.687 185.239 157.896  1.00  0.00           H  
ATOM   4255  HG2 GLU A 308     168.816 183.406 159.732  1.00  0.00           H  
ATOM   4256  HG3 GLU A 308     168.355 182.989 158.223  1.00  0.00           H  
ATOM   4257  N   LYS A 309     165.747 186.894 159.985  1.00139.78           N  
ATOM   4258  CA  LYS A 309     164.713 187.910 159.842  1.00139.78           C  
ATOM   4259  C   LYS A 309     164.707 188.927 160.976  1.00139.78           C  
ATOM   4260  O   LYS A 309     164.028 189.953 160.860  1.00139.78           O  
ATOM   4261  CB  LYS A 309     163.333 187.250 159.746  1.00139.78           C  
ATOM   4262  CG  LYS A 309     163.155 186.358 158.529  1.00139.78           C  
ATOM   4263  CD  LYS A 309     161.748 185.784 158.468  1.00139.78           C  
ATOM   4264  CE  LYS A 309     161.554 184.928 157.227  1.00139.78           C  
ATOM   4265  NZ  LYS A 309     160.175 184.372 157.146  1.00139.78           N  
ATOM   4266  H   LYS A 309     165.568 185.945 160.373  1.00  0.00           H  
ATOM   4267  HA  LYS A 309     164.861 188.405 158.966  1.00  0.00           H  
ATOM   4268  HB2 LYS A 309     163.196 186.696 160.565  1.00  0.00           H  
ATOM   4269  HB3 LYS A 309     162.645 187.974 159.711  1.00  0.00           H  
ATOM   4270  HG2 LYS A 309     163.321 186.895 157.703  1.00  0.00           H  
ATOM   4271  HG3 LYS A 309     163.810 185.605 158.576  1.00  0.00           H  
ATOM   4272  HD2 LYS A 309     161.596 185.218 159.271  1.00  0.00           H  
ATOM   4273  HD3 LYS A 309     161.095 186.533 158.442  1.00  0.00           H  
ATOM   4274  HE2 LYS A 309     161.731 185.489 156.414  1.00  0.00           H  
ATOM   4275  HE3 LYS A 309     162.213 184.171 157.247  1.00  0.00           H  
ATOM   4276  HZ1 LYS A 309     159.772 184.352 158.060  1.00  0.00           H  
ATOM   4277  HZ2 LYS A 309     159.620 184.949 156.547  1.00  0.00           H  
ATOM   4278  HZ3 LYS A 309     160.213 183.444 156.776  1.00  0.00           H  
ATOM   4279  N   PHE A 310     165.436 188.674 162.059  1.00141.48           N  
ATOM   4280  CA  PHE A 310     165.495 189.589 163.192  1.00141.48           C  
ATOM   4281  C   PHE A 310     166.959 189.772 163.579  1.00141.48           C  
ATOM   4282  O   PHE A 310     167.868 189.315 162.880  1.00141.48           O  
ATOM   4283  CB  PHE A 310     164.640 189.071 164.357  1.00141.48           C  
ATOM   4284  CG  PHE A 310     163.164 189.077 164.075  1.00141.48           C  
ATOM   4285  CD1 PHE A 310     162.554 187.986 163.478  1.00141.48           C  
ATOM   4286  CD2 PHE A 310     162.387 190.175 164.407  1.00141.48           C  
ATOM   4287  CE1 PHE A 310     161.196 187.990 163.218  1.00141.48           C  
ATOM   4288  CE2 PHE A 310     161.029 190.184 164.149  1.00141.48           C  
ATOM   4289  CZ  PHE A 310     160.433 189.090 163.554  1.00141.48           C  
ATOM   4290  H   PHE A 310     165.958 187.771 162.027  1.00  0.00           H  
ATOM   4291  HA  PHE A 310     165.169 190.474 162.872  1.00  0.00           H  
ATOM   4292  HB2 PHE A 310     164.914 188.140 164.540  1.00  0.00           H  
ATOM   4293  HB3 PHE A 310     164.807 189.657 165.135  1.00  0.00           H  
ATOM   4294  HD1 PHE A 310     163.097 187.186 163.233  1.00  0.00           H  
ATOM   4295  HD2 PHE A 310     162.815 190.971 164.840  1.00  0.00           H  
ATOM   4296  HE1 PHE A 310     160.771 187.186 162.781  1.00  0.00           H  
ATOM   4297  HE2 PHE A 310     160.476 190.998 164.398  1.00  0.00           H  
ATOM   4298  HZ  PHE A 310     159.449 189.091 163.366  1.00  0.00           H  
ATOM   4299  N   SER A 311     167.190 190.454 164.702  1.00158.23           N  
ATOM   4300  CA  SER A 311     168.548 190.707 165.162  1.00158.23           C  
ATOM   4301  C   SER A 311     168.742 190.492 166.657  1.00158.23           C  
ATOM   4302  O   SER A 311     169.861 190.687 167.144  1.00158.23           O  
ATOM   4303  CB  SER A 311     168.975 192.139 164.799  1.00158.23           C  
ATOM   4304  OG  SER A 311     168.947 192.339 163.397  1.00158.23           O  
ATOM   4305  H   SER A 311     166.342 190.776 165.199  1.00  0.00           H  
ATOM   4306  HA  SER A 311     169.169 190.064 164.674  1.00  0.00           H  
ATOM   4307  HB2 SER A 311     168.347 192.777 165.233  1.00  0.00           H  
ATOM   4308  HB3 SER A 311     169.901 192.287 165.131  1.00  0.00           H  
ATOM   4309  HG  SER A 311     168.654 191.506 162.937  1.00  0.00           H  
ATOM   4310  N   TYR A 312     167.708 190.101 167.397  1.00171.24           N  
ATOM   4311  CA  TYR A 312     167.824 189.894 168.832  1.00171.24           C  
ATOM   4312  C   TYR A 312     167.064 188.637 169.227  1.00171.24           C  
ATOM   4313  O   TYR A 312     166.102 188.232 168.569  1.00171.24           O  
ATOM   4314  CB  TYR A 312     167.302 191.103 169.624  1.00171.24           C  
ATOM   4315  CG  TYR A 312     165.833 191.396 169.409  1.00171.24           C  
ATOM   4316  CD1 TYR A 312     165.407 192.158 168.329  1.00171.24           C  
ATOM   4317  CD2 TYR A 312     164.873 190.918 170.292  1.00171.24           C  
ATOM   4318  CE1 TYR A 312     164.067 192.430 168.130  1.00171.24           C  
ATOM   4319  CE2 TYR A 312     163.530 191.184 170.101  1.00171.24           C  
ATOM   4320  CZ  TYR A 312     163.133 191.941 169.019  1.00171.24           C  
ATOM   4321  OH  TYR A 312     161.798 192.210 168.825  1.00171.24           O  
ATOM   4322  H   TYR A 312     166.824 189.959 166.866  1.00  0.00           H  
ATOM   4323  HA  TYR A 312     168.791 189.758 169.057  1.00  0.00           H  
ATOM   4324  HB2 TYR A 312     167.447 190.924 170.594  1.00  0.00           H  
ATOM   4325  HB3 TYR A 312     167.825 191.905 169.345  1.00  0.00           H  
ATOM   4326  HD1 TYR A 312     166.084 192.518 167.682  1.00  0.00           H  
ATOM   4327  HD2 TYR A 312     165.160 190.371 171.079  1.00  0.00           H  
ATOM   4328  HE1 TYR A 312     163.775 192.979 167.342  1.00  0.00           H  
ATOM   4329  HE2 TYR A 312     162.850 190.830 170.745  1.00  0.00           H  
ATOM   4330  HH  TYR A 312     161.272 191.789 169.583  1.00  0.00           H  
ATOM   4331  N   ILE A 313     167.511 188.022 170.315  1.00169.92           N  
ATOM   4332  CA  ILE A 313     166.883 186.826 170.870  1.00169.92           C  
ATOM   4333  C   ILE A 313     165.946 187.265 171.990  1.00169.92           C  
ATOM   4334  O   ILE A 313     166.413 187.874 172.965  1.00169.92           O  
ATOM   4335  CB  ILE A 313     167.928 185.826 171.386  1.00169.92           C  
ATOM   4336  CG1 ILE A 313     168.788 185.310 170.231  1.00169.92           C  
ATOM   4337  CG2 ILE A 313     167.249 184.672 172.106  1.00169.92           C  
ATOM   4338  CD1 ILE A 313     168.005 184.565 169.173  1.00169.92           C  
ATOM   4339  H   ILE A 313     168.357 188.469 170.745  1.00  0.00           H  
ATOM   4340  HA  ILE A 313     166.310 186.450 170.150  1.00  0.00           H  
ATOM   4341  HB  ILE A 313     168.524 186.303 172.023  1.00  0.00           H  
ATOM   4342 HG12 ILE A 313     169.248 186.089 169.807  1.00  0.00           H  
ATOM   4343 HG13 ILE A 313     169.482 184.697 170.608  1.00  0.00           H  
ATOM   4344 HG21 ILE A 313     167.942 184.052 172.472  1.00  0.00           H  
ATOM   4345 HG22 ILE A 313     166.693 185.027 172.856  1.00  0.00           H  
ATOM   4346 HG23 ILE A 313     166.665 184.176 171.466  1.00  0.00           H  
ATOM   4347 HD11 ILE A 313     167.315 185.173 168.782  1.00  0.00           H  
ATOM   4348 HD12 ILE A 313     168.627 184.259 168.454  1.00  0.00           H  
ATOM   4349 HD13 ILE A 313     167.558 183.774 169.587  1.00  0.00           H  
ATOM   4350  N   PRO A 314     164.647 186.994 171.897  1.00170.56           N  
ATOM   4351  CA  PRO A 314     163.729 187.413 172.961  1.00170.56           C  
ATOM   4352  C   PRO A 314     163.992 186.670 174.261  1.00170.56           C  
ATOM   4353  O   PRO A 314     164.482 185.539 174.273  1.00170.56           O  
ATOM   4354  CB  PRO A 314     162.347 187.067 172.393  1.00170.56           C  
ATOM   4355  CG  PRO A 314     162.611 185.968 171.418  1.00170.56           C  
ATOM   4356  CD  PRO A 314     163.954 186.271 170.816  1.00170.56           C  
ATOM   4357  HA  PRO A 314     163.782 188.413 173.102  1.00  0.00           H  
ATOM   4358  HB2 PRO A 314     161.733 186.760 173.124  1.00  0.00           H  
ATOM   4359  HB3 PRO A 314     161.943 187.863 171.938  1.00  0.00           H  
ATOM   4360  HG2 PRO A 314     162.620 185.076 171.885  1.00  0.00           H  
ATOM   4361  HG3 PRO A 314     161.897 185.947 170.709  1.00  0.00           H  
ATOM   4362  HD2 PRO A 314     164.448 185.435 170.581  1.00  0.00           H  
ATOM   4363  HD3 PRO A 314     163.871 186.849 170.004  1.00  0.00           H  
ATOM   4364  N   GLU A 315     163.655 187.329 175.367  1.00169.36           N  
ATOM   4365  CA  GLU A 315     163.829 186.775 176.701  1.00169.36           C  
ATOM   4366  C   GLU A 315     162.474 186.605 177.374  1.00169.36           C  
ATOM   4367  O   GLU A 315     161.528 187.350 177.101  1.00169.36           O  
ATOM   4368  CB  GLU A 315     164.730 187.666 177.569  1.00169.36           C  
ATOM   4369  CG  GLU A 315     166.194 187.692 177.149  1.00169.36           C  
ATOM   4370  CD  GLU A 315     166.454 188.594 175.958  1.00169.36           C  
ATOM   4371  OE1 GLU A 315     165.511 189.278 175.507  1.00169.36           O  
ATOM   4372  OE2 GLU A 315     167.604 188.619 175.472  1.00169.36           O  
ATOM   4373  H   GLU A 315     163.254 188.281 175.192  1.00  0.00           H  
ATOM   4374  HA  GLU A 315     164.288 185.884 176.643  1.00  0.00           H  
ATOM   4375  HB2 GLU A 315     164.385 188.588 177.507  1.00  0.00           H  
ATOM   4376  HB3 GLU A 315     164.690 187.322 178.492  1.00  0.00           H  
ATOM   4377  HG2 GLU A 315     166.724 188.034 177.904  1.00  0.00           H  
ATOM   4378  HG3 GLU A 315     166.458 186.779 176.894  1.00  0.00           H  
ATOM   4379  N   ALA A 316     162.391 185.615 178.258  1.00164.28           N  
ATOM   4380  CA  ALA A 316     161.159 185.321 178.977  1.00164.28           C  
ATOM   4381  C   ALA A 316     161.014 186.276 180.161  1.00164.28           C  
ATOM   4382  O   ALA A 316     161.745 187.262 180.293  1.00164.28           O  
ATOM   4383  CB  ALA A 316     161.138 183.859 179.413  1.00164.28           C  
ATOM   4384  H   ALA A 316     163.273 185.076 178.389  1.00  0.00           H  
ATOM   4385  HA  ALA A 316     160.381 185.457 178.361  1.00  0.00           H  
ATOM   4386  HB1 ALA A 316     161.931 183.387 179.030  1.00  0.00           H  
ATOM   4387  HB2 ALA A 316     161.170 183.809 180.410  1.00  0.00           H  
ATOM   4388  HB3 ALA A 316     160.300 183.426 179.084  1.00  0.00           H  
ATOM   4389  N   LYS A 317     160.055 185.991 181.039  1.00167.97           N  
ATOM   4390  CA  LYS A 317     159.825 186.834 182.203  1.00167.97           C  
ATOM   4391  C   LYS A 317     161.007 186.764 183.165  1.00167.97           C  
ATOM   4392  O   LYS A 317     161.619 185.711 183.361  1.00167.97           O  
ATOM   4393  CB  LYS A 317     158.541 186.417 182.920  1.00167.97           C  
ATOM   4394  CG  LYS A 317     157.287 186.546 182.070  1.00167.97           C  
ATOM   4395  CD  LYS A 317     156.047 186.138 182.848  1.00167.97           C  
ATOM   4396  CE  LYS A 317     154.792 186.289 182.003  1.00167.97           C  
ATOM   4397  NZ  LYS A 317     153.565 185.902 182.754  1.00167.97           N  
ATOM   4398  H   LYS A 317     159.504 185.141 180.825  1.00  0.00           H  
ATOM   4399  HA  LYS A 317     159.713 187.788 181.900  1.00  0.00           H  
ATOM   4400  HB2 LYS A 317     158.634 185.463 183.198  1.00  0.00           H  
ATOM   4401  HB3 LYS A 317     158.434 186.994 183.728  1.00  0.00           H  
ATOM   4402  HG2 LYS A 317     157.187 187.497 181.778  1.00  0.00           H  
ATOM   4403  HG3 LYS A 317     157.374 185.957 181.267  1.00  0.00           H  
ATOM   4404  HD2 LYS A 317     156.135 185.185 183.118  1.00  0.00           H  
ATOM   4405  HD3 LYS A 317     155.962 186.720 183.649  1.00  0.00           H  
ATOM   4406  HE2 LYS A 317     154.710 187.246 181.710  1.00  0.00           H  
ATOM   4407  HE3 LYS A 317     154.876 185.708 181.189  1.00  0.00           H  
ATOM   4408  HZ1 LYS A 317     153.436 184.913 182.690  1.00  0.00           H  
ATOM   4409  HZ2 LYS A 317     153.667 186.165 183.713  1.00  0.00           H  
ATOM   4410  HZ3 LYS A 317     152.775 186.370 182.360  1.00  0.00           H  
ATOM   4411  N   ALA A 318     161.326 187.912 183.767  1.00175.80           N  
ATOM   4412  CA  ALA A 318     162.465 187.982 184.676  1.00175.80           C  
ATOM   4413  C   ALA A 318     162.200 187.241 185.981  1.00175.80           C  
ATOM   4414  O   ALA A 318     163.120 186.638 186.545  1.00175.80           O  
ATOM   4415  CB  ALA A 318     162.824 189.440 184.958  1.00175.80           C  
ATOM   4416  H   ALA A 318     160.718 188.712 183.540  1.00  0.00           H  
ATOM   4417  HA  ALA A 318     163.266 187.561 184.225  1.00  0.00           H  
ATOM   4418  HB1 ALA A 318     163.726 189.483 185.385  1.00  0.00           H  
ATOM   4419  HB2 ALA A 318     162.836 189.950 184.100  1.00  0.00           H  
ATOM   4420  HB3 ALA A 318     162.144 189.836 185.573  1.00  0.00           H  
ATOM   4421  N   SER A 319     160.964 187.272 186.474  1.00176.61           N  
ATOM   4422  CA  SER A 319     160.625 186.644 187.742  1.00176.61           C  
ATOM   4423  C   SER A 319     159.430 185.722 187.549  1.00176.61           C  
ATOM   4424  O   SER A 319     158.571 185.952 186.695  1.00176.61           O  
ATOM   4425  CB  SER A 319     160.321 187.688 188.825  1.00176.61           C  
ATOM   4426  OG  SER A 319     159.230 188.510 188.449  1.00176.61           O  
ATOM   4427  H   SER A 319     160.274 187.777 185.881  1.00  0.00           H  
ATOM   4428  HA  SER A 319     161.403 186.084 188.033  1.00  0.00           H  
ATOM   4429  HB2 SER A 319     160.096 187.214 189.670  1.00  0.00           H  
ATOM   4430  HB3 SER A 319     161.128 188.257 188.954  1.00  0.00           H  
ATOM   4431  HG  SER A 319     158.886 188.236 187.556  1.00  0.00           H  
ATOM   4432  N   CYS A 320     159.388 184.669 188.362  1.00169.81           N  
ATOM   4433  CA  CYS A 320     158.315 183.685 188.321  1.00169.81           C  
ATOM   4434  C   CYS A 320     157.147 184.043 189.228  1.00169.81           C  
ATOM   4435  O   CYS A 320     156.126 183.350 189.201  1.00169.81           O  
ATOM   4436  CB  CYS A 320     158.851 182.304 188.713  1.00169.81           C  
ATOM   4437  SG  CYS A 320     160.476 181.900 188.043  1.00169.81           S  
ATOM   4438  H   CYS A 320     160.190 184.611 189.030  1.00  0.00           H  
ATOM   4439  HA  CYS A 320     157.968 183.635 187.368  1.00  0.00           H  
ATOM   4440  HB2 CYS A 320     158.902 182.266 189.712  1.00  0.00           H  
ATOM   4441  HB3 CYS A 320     158.196 181.618 188.391  1.00  0.00           H  
ATOM   4442  N   TYR A 321     157.270 185.102 190.030  1.00176.81           N  
ATOM   4443  CA  TYR A 321     156.258 185.447 191.016  1.00176.81           C  
ATOM   4444  C   TYR A 321     155.525 186.748 190.726  1.00176.81           C  
ATOM   4445  O   TYR A 321     154.567 187.065 191.440  1.00176.81           O  
ATOM   4446  CB  TYR A 321     156.887 185.534 192.416  1.00176.81           C  
ATOM   4447  CG  TYR A 321     157.658 184.297 192.819  1.00176.81           C  
ATOM   4448  CD1 TYR A 321     157.015 183.214 193.405  1.00176.81           C  
ATOM   4449  CD2 TYR A 321     159.029 184.212 192.615  1.00176.81           C  
ATOM   4450  CE1 TYR A 321     157.716 182.081 193.775  1.00176.81           C  
ATOM   4451  CE2 TYR A 321     159.739 183.084 192.981  1.00176.81           C  
ATOM   4452  CZ  TYR A 321     159.077 182.022 193.560  1.00176.81           C  
ATOM   4453  OH  TYR A 321     159.780 180.897 193.927  1.00176.81           O  
ATOM   4454  H   TYR A 321     158.144 185.651 189.887  1.00  0.00           H  
ATOM   4455  HA  TYR A 321     155.567 184.696 191.037  1.00  0.00           H  
ATOM   4456  HB2 TYR A 321     157.511 186.311 192.427  1.00  0.00           H  
ATOM   4457  HB3 TYR A 321     156.154 185.675 193.076  1.00  0.00           H  
ATOM   4458  HD1 TYR A 321     156.025 183.254 193.563  1.00  0.00           H  
ATOM   4459  HD2 TYR A 321     159.510 184.982 192.194  1.00  0.00           H  
ATOM   4460  HE1 TYR A 321     157.237 181.307 194.196  1.00  0.00           H  
ATOM   4461  HE2 TYR A 321     160.727 183.038 192.827  1.00  0.00           H  
ATOM   4462  HH  TYR A 321     160.759 181.046 193.712  1.00  0.00           H  
ATOM   4463  N   GLY A 322     155.935 187.504 189.713  1.00180.51           N  
ATOM   4464  CA  GLY A 322     155.312 188.774 189.398  1.00180.51           C  
ATOM   4465  C   GLY A 322     154.663 188.753 188.029  1.00180.51           C  
ATOM   4466  O   GLY A 322     155.182 188.152 187.086  1.00180.51           O  
ATOM   4467  H   GLY A 322     156.734 187.106 189.174  1.00  0.00           H  
ATOM   4468  HA2 GLY A 322     154.612 188.989 190.096  1.00  0.00           H  
ATOM   4469  HA3 GLY A 322     156.008 189.508 189.427  1.00  0.00           H  
ATOM   4470  N   GLN A 323     153.514 189.421 187.927  1.00179.48           N  
ATOM   4471  CA  GLN A 323     152.769 189.558 186.674  1.00179.48           C  
ATOM   4472  C   GLN A 323     152.463 191.043 186.495  1.00179.48           C  
ATOM   4473  O   GLN A 323     151.401 191.522 186.902  1.00179.48           O  
ATOM   4474  CB  GLN A 323     151.499 188.711 186.690  1.00179.48           C  
ATOM   4475  CG  GLN A 323     150.702 188.756 185.395  1.00179.48           C  
ATOM   4476  CD  GLN A 323     149.420 187.950 185.472  1.00179.48           C  
ATOM   4477  OE1 GLN A 323     149.117 187.341 186.498  1.00179.48           O  
ATOM   4478  NE2 GLN A 323     148.659 187.944 184.384  1.00179.48           N  
ATOM   4479  H   GLN A 323     153.185 189.844 188.829  1.00  0.00           H  
ATOM   4480  HA  GLN A 323     153.361 189.276 185.931  1.00  0.00           H  
ATOM   4481  HB2 GLN A 323     151.750 187.756 186.867  1.00  0.00           H  
ATOM   4482  HB3 GLN A 323     150.904 189.034 187.432  1.00  0.00           H  
ATOM   4483  HG2 GLN A 323     150.469 189.707 185.195  1.00  0.00           H  
ATOM   4484  HG3 GLN A 323     151.267 188.388 184.658  1.00  0.00           H  
ATOM   4485 HE21 GLN A 323     147.791 187.414 184.356  1.00  0.00           H  
ATOM   4486 HE22 GLN A 323     148.958 188.482 183.572  1.00  0.00           H  
ATOM   4487  N   MET A 324     153.400 191.769 185.888  1.00192.39           N  
ATOM   4488  CA  MET A 324     153.261 193.205 185.687  1.00192.39           C  
ATOM   4489  C   MET A 324     152.802 193.579 184.284  1.00192.39           C  
ATOM   4490  O   MET A 324     152.670 194.772 183.994  1.00192.39           O  
ATOM   4491  CB  MET A 324     154.590 193.911 185.989  1.00192.39           C  
ATOM   4492  CG  MET A 324     155.748 193.454 185.118  1.00192.39           C  
ATOM   4493  SD  MET A 324     156.131 191.704 185.324  1.00192.39           S  
ATOM   4494  CE  MET A 324     156.594 191.659 187.053  1.00192.39           C  
ATOM   4495  H   MET A 324     154.231 191.225 185.573  1.00  0.00           H  
ATOM   4496  HA  MET A 324     152.565 193.549 186.344  1.00  0.00           H  
ATOM   4497  HB2 MET A 324     154.466 194.904 185.862  1.00  0.00           H  
ATOM   4498  HB3 MET A 324     154.832 193.747 186.955  1.00  0.00           H  
ATOM   4499  HG2 MET A 324     155.520 193.663 184.139  1.00  0.00           H  
ATOM   4500  HG3 MET A 324     156.568 194.033 185.335  1.00  0.00           H  
ATOM   4501  HE1 MET A 324     157.538 191.977 187.157  1.00  0.00           H  
ATOM   4502  HE2 MET A 324     155.985 192.254 187.580  1.00  0.00           H  
ATOM   4503  HE3 MET A 324     156.520 190.721 187.396  1.00  0.00           H  
ATOM   4504  N   GLU A 325     152.558 192.602 183.413  1.00192.21           N  
ATOM   4505  CA  GLU A 325     152.150 192.891 182.047  1.00192.21           C  
ATOM   4506  C   GLU A 325     151.336 191.726 181.506  1.00192.21           C  
ATOM   4507  O   GLU A 325     151.389 190.608 182.027  1.00192.21           O  
ATOM   4508  CB  GLU A 325     153.360 193.164 181.144  1.00192.21           C  
ATOM   4509  CG  GLU A 325     154.337 192.003 181.050  1.00192.21           C  
ATOM   4510  CD  GLU A 325     155.518 192.307 180.150  1.00192.21           C  
ATOM   4511  OE1 GLU A 325     155.576 193.427 179.600  1.00192.21           O  
ATOM   4512  OE2 GLU A 325     156.389 191.426 179.991  1.00192.21           O  
ATOM   4513  H   GLU A 325     152.682 191.643 183.787  1.00  0.00           H  
ATOM   4514  HA  GLU A 325     151.596 193.725 182.026  1.00  0.00           H  
ATOM   4515  HB2 GLU A 325     153.020 193.344 180.238  1.00  0.00           H  
ATOM   4516  HB3 GLU A 325     153.844 193.933 181.519  1.00  0.00           H  
ATOM   4517  HG2 GLU A 325     154.687 191.821 181.950  1.00  0.00           H  
ATOM   4518  HG3 GLU A 325     153.864 191.231 180.669  1.00  0.00           H  
ATOM   4519  N   ARG A 326     150.581 192.004 180.451  1.00193.63           N  
ATOM   4520  CA  ARG A 326     149.790 190.966 179.803  1.00193.63           C  
ATOM   4521  C   ARG A 326     150.714 190.012 179.054  1.00193.63           C  
ATOM   4522  O   ARG A 326     151.509 190.457 178.217  1.00193.63           O  
ATOM   4523  CB  ARG A 326     148.779 191.591 178.844  1.00193.63           C  
ATOM   4524  CG  ARG A 326     147.819 190.601 178.202  1.00193.63           C  
ATOM   4525  CD  ARG A 326     146.893 189.974 179.232  1.00193.63           C  
ATOM   4526  NE  ARG A 326     145.835 189.188 178.608  1.00193.63           N  
ATOM   4527  CZ  ARG A 326     145.938 187.904 178.295  1.00193.63           C  
ATOM   4528  NH1 ARG A 326     147.046 187.221 178.532  1.00193.63           N  
ATOM   4529  NH2 ARG A 326     144.904 187.289 177.729  1.00193.63           N  
ATOM   4530  H   ARG A 326     150.603 192.989 180.140  1.00  0.00           H  
ATOM   4531  HA  ARG A 326     149.294 190.449 180.503  1.00  0.00           H  
ATOM   4532  HB2 ARG A 326     148.238 192.260 179.351  1.00  0.00           H  
ATOM   4533  HB3 ARG A 326     149.282 192.049 178.114  1.00  0.00           H  
ATOM   4534  HG2 ARG A 326     147.259 191.072 177.526  1.00  0.00           H  
ATOM   4535  HG3 ARG A 326     148.338 189.870 177.766  1.00  0.00           H  
ATOM   4536  HD2 ARG A 326     147.440 189.384 179.821  1.00  0.00           H  
ATOM   4537  HD3 ARG A 326     146.486 190.709 179.769  1.00  0.00           H  
ATOM   4538  HE  ARG A 326     144.964 189.655 178.400  1.00  0.00           H  
ATOM   4539 HH11 ARG A 326     147.827 187.664 178.975  1.00  0.00           H  
ATOM   4540 HH12 ARG A 326     147.107 186.256 178.269  1.00  0.00           H  
ATOM   4541 HH21 ARG A 326     144.053 187.787 177.561  1.00  0.00           H  
ATOM   4542 HH22 ARG A 326     144.976 186.325 177.471  1.00  0.00           H  
ATOM   4543  N   PRO A 327     150.646 188.706 179.319  1.00185.89           N  
ATOM   4544  CA  PRO A 327     151.547 187.768 178.635  1.00185.89           C  
ATOM   4545  C   PRO A 327     151.189 187.567 177.171  1.00185.89           C  
ATOM   4546  O   PRO A 327     150.673 186.512 176.788  1.00185.89           O  
ATOM   4547  CB  PRO A 327     151.376 186.473 179.439  1.00185.89           C  
ATOM   4548  CG  PRO A 327     150.006 186.574 180.018  1.00185.89           C  
ATOM   4549  CD  PRO A 327     149.793 188.033 180.314  1.00185.89           C  
ATOM   4550  HA  PRO A 327     152.511 188.072 178.731  1.00  0.00           H  
ATOM   4551  HB2 PRO A 327     151.456 185.674 178.839  1.00  0.00           H  
ATOM   4552  HB3 PRO A 327     152.069 186.412 180.160  1.00  0.00           H  
ATOM   4553  HG2 PRO A 327     149.319 186.238 179.363  1.00  0.00           H  
ATOM   4554  HG3 PRO A 327     149.936 186.024 180.859  1.00  0.00           H  
ATOM   4555  HD2 PRO A 327     148.837 188.296 180.191  1.00  0.00           H  
ATOM   4556  HD3 PRO A 327     150.086 188.266 181.242  1.00  0.00           H  
ATOM   4557  N   GLU A 328     151.462 188.574 176.345  1.00186.08           N  
ATOM   4558  CA  GLU A 328     151.227 188.486 174.914  1.00186.08           C  
ATOM   4559  C   GLU A 328     152.448 187.883 174.223  1.00186.08           C  
ATOM   4560  O   GLU A 328     153.453 187.550 174.855  1.00186.08           O  
ATOM   4561  CB  GLU A 328     150.892 189.864 174.344  1.00186.08           C  
ATOM   4562  CG  GLU A 328     149.663 190.510 174.962  1.00186.08           C  
ATOM   4563  CD  GLU A 328     149.374 191.883 174.387  1.00186.08           C  
ATOM   4564  OE1 GLU A 328     150.133 192.330 173.501  1.00186.08           O  
ATOM   4565  OE2 GLU A 328     148.389 192.516 174.821  1.00186.08           O  
ATOM   4566  H   GLU A 328     151.854 189.420 176.811  1.00  0.00           H  
ATOM   4567  HA  GLU A 328     150.425 187.911 174.733  1.00  0.00           H  
ATOM   4568  HB2 GLU A 328     151.660 190.455 174.519  1.00  0.00           H  
ATOM   4569  HB3 GLU A 328     150.720 189.757 173.381  1.00  0.00           H  
ATOM   4570  HG2 GLU A 328     148.886 189.939 174.773  1.00  0.00           H  
ATOM   4571  HG3 GLU A 328     149.822 190.619 175.925  1.00  0.00           H  
ATOM   4572  N   VAL A 329     152.363 187.739 172.904  1.00183.86           N  
ATOM   4573  CA  VAL A 329     153.468 187.190 172.121  1.00183.86           C  
ATOM   4574  C   VAL A 329     153.769 188.139 170.962  1.00183.86           C  
ATOM   4575  O   VAL A 329     153.324 187.915 169.826  1.00183.86           O  
ATOM   4576  CB  VAL A 329     153.156 185.751 171.663  1.00183.86           C  
ATOM   4577  CG1 VAL A 329     151.769 185.651 171.016  1.00183.86           C  
ATOM   4578  CG2 VAL A 329     154.258 185.197 170.756  1.00183.86           C  
ATOM   4579  H   VAL A 329     151.463 188.044 172.488  1.00  0.00           H  
ATOM   4580  HA  VAL A 329     154.276 187.150 172.705  1.00  0.00           H  
ATOM   4581  HB  VAL A 329     153.136 185.170 172.474  1.00  0.00           H  
ATOM   4582 HG11 VAL A 329     151.075 185.611 171.732  1.00  0.00           H  
ATOM   4583 HG12 VAL A 329     151.616 186.453 170.443  1.00  0.00           H  
ATOM   4584 HG13 VAL A 329     151.726 184.825 170.458  1.00  0.00           H  
ATOM   4585 HG21 VAL A 329     154.182 185.621 169.855  1.00  0.00           H  
ATOM   4586 HG22 VAL A 329     155.147 185.409 171.157  1.00  0.00           H  
ATOM   4587 HG23 VAL A 329     154.148 184.208 170.677  1.00  0.00           H  
ATOM   4588  N   PRO A 330     154.490 189.233 171.207  1.00183.59           N  
ATOM   4589  CA  PRO A 330     154.872 190.151 170.121  1.00183.59           C  
ATOM   4590  C   PRO A 330     156.250 189.907 169.519  1.00183.59           C  
ATOM   4591  O   PRO A 330     156.606 190.605 168.564  1.00183.59           O  
ATOM   4592  CB  PRO A 330     154.841 191.506 170.835  1.00183.59           C  
ATOM   4593  CG  PRO A 330     155.324 191.183 172.213  1.00183.59           C  
ATOM   4594  CD  PRO A 330     154.829 189.786 172.531  1.00183.59           C  
ATOM   4595  HA  PRO A 330     154.155 190.143 169.388  1.00  0.00           H  
ATOM   4596  HB2 PRO A 330     155.451 192.156 170.385  1.00  0.00           H  
ATOM   4597  HB3 PRO A 330     153.914 191.873 170.857  1.00  0.00           H  
ATOM   4598  HG2 PRO A 330     156.331 191.219 172.253  1.00  0.00           H  
ATOM   4599  HG3 PRO A 330     154.961 191.847 172.880  1.00  0.00           H  
ATOM   4600  HD2 PRO A 330     155.542 189.241 172.969  1.00  0.00           H  
ATOM   4601  HD3 PRO A 330     154.021 189.814 173.120  1.00  0.00           H  
ATOM   4602  N   MET A 331     157.020 188.954 170.041  1.00181.50           N  
ATOM   4603  CA  MET A 331     158.390 188.732 169.599  1.00181.50           C  
ATOM   4604  C   MET A 331     158.493 187.822 168.382  1.00181.50           C  
ATOM   4605  O   MET A 331     159.605 187.611 167.885  1.00181.50           O  
ATOM   4606  CB  MET A 331     159.226 188.148 170.743  1.00181.50           C  
ATOM   4607  CG  MET A 331     158.733 186.802 171.252  1.00181.50           C  
ATOM   4608  SD  MET A 331     157.201 186.926 172.193  1.00181.50           S  
ATOM   4609  CE  MET A 331     157.755 187.860 173.618  1.00181.50           C  
ATOM   4610  H   MET A 331     156.560 188.388 170.786  1.00  0.00           H  
ATOM   4611  HA  MET A 331     158.790 189.633 169.349  1.00  0.00           H  
ATOM   4612  HB2 MET A 331     160.179 188.040 170.428  1.00  0.00           H  
ATOM   4613  HB3 MET A 331     159.224 188.800 171.513  1.00  0.00           H  
ATOM   4614  HG2 MET A 331     158.616 186.175 170.447  1.00  0.00           H  
ATOM   4615  HG3 MET A 331     159.476 186.378 171.821  1.00  0.00           H  
ATOM   4616  HE1 MET A 331     158.755 187.858 173.653  1.00  0.00           H  
ATOM   4617  HE2 MET A 331     157.428 188.803 173.549  1.00  0.00           H  
ATOM   4618  HE3 MET A 331     157.393 187.444 174.453  1.00  0.00           H  
ATOM   4619  N   HIS A 332     157.374 187.280 167.895  1.00174.99           N  
ATOM   4620  CA  HIS A 332     157.353 186.381 166.739  1.00174.99           C  
ATOM   4621  C   HIS A 332     158.248 185.162 166.989  1.00174.99           C  
ATOM   4622  O   HIS A 332     159.310 184.986 166.389  1.00174.99           O  
ATOM   4623  CB  HIS A 332     157.761 187.122 165.459  1.00174.99           C  
ATOM   4624  CG  HIS A 332     156.865 188.271 165.114  1.00174.99           C  
ATOM   4625  ND1 HIS A 332     156.804 189.422 165.869  1.00174.99           N  
ATOM   4626  CD2 HIS A 332     155.994 188.445 164.092  1.00174.99           C  
ATOM   4627  CE1 HIS A 332     155.934 190.256 165.329  1.00174.99           C  
ATOM   4628  NE2 HIS A 332     155.428 189.687 164.249  1.00174.99           N  
ATOM   4629  H   HIS A 332     156.506 187.555 168.414  1.00  0.00           H  
ATOM   4630  HA  HIS A 332     156.413 186.056 166.605  1.00  0.00           H  
ATOM   4631  HB2 HIS A 332     158.697 187.472 165.570  1.00  0.00           H  
ATOM   4632  HB3 HIS A 332     157.753 186.472 164.691  1.00  0.00           H  
ATOM   4633  HD1 HIS A 332     157.338 189.596 166.697  1.00  0.00           H  
ATOM   4634  HD2 HIS A 332     155.798 187.795 163.363  1.00  0.00           H  
ATOM   4635  HE1 HIS A 332     155.698 191.159 165.676  1.00  0.00           H  
ATOM   4636  N   THR A 333     157.780 184.323 167.911  1.00164.87           N  
ATOM   4637  CA  THR A 333     158.543 183.174 168.374  1.00164.87           C  
ATOM   4638  C   THR A 333     158.690 182.138 167.256  1.00164.87           C  
ATOM   4639  O   THR A 333     158.200 182.307 166.136  1.00164.87           O  
ATOM   4640  CB  THR A 333     157.877 182.562 169.605  1.00164.87           C  
ATOM   4641  OG1 THR A 333     157.084 183.558 170.263  1.00164.87           O  
ATOM   4642  CG2 THR A 333     158.924 182.047 170.584  1.00164.87           C  
ATOM   4643  H   THR A 333     156.829 184.561 168.267  1.00  0.00           H  
ATOM   4644  HA  THR A 333     159.463 183.482 168.638  1.00  0.00           H  
ATOM   4645  HB  THR A 333     157.255 181.809 169.309  1.00  0.00           H  
ATOM   4646  HG1 THR A 333     157.166 184.425 169.742  1.00  0.00           H  
ATOM   4647 HG21 THR A 333     159.158 181.098 170.362  1.00  0.00           H  
ATOM   4648 HG22 THR A 333     159.750 182.612 170.525  1.00  0.00           H  
ATOM   4649 HG23 THR A 333     158.564 182.087 171.518  1.00  0.00           H  
ATOM   4650  N   LEU A 334     159.377 181.042 167.577  1.00149.93           N  
ATOM   4651  CA  LEU A 334     159.725 179.997 166.621  1.00149.93           C  
ATOM   4652  C   LEU A 334     158.560 179.075 166.276  1.00149.93           C  
ATOM   4653  O   LEU A 334     158.796 178.004 165.705  1.00149.93           O  
ATOM   4654  CB  LEU A 334     160.892 179.164 167.161  1.00149.93           C  
ATOM   4655  CG  LEU A 334     162.250 179.855 167.287  1.00149.93           C  
ATOM   4656  CD1 LEU A 334     163.229 178.971 168.042  1.00149.93           C  
ATOM   4657  CD2 LEU A 334     162.797 180.206 165.914  1.00149.93           C  
ATOM   4658  H   LEU A 334     159.650 180.995 168.592  1.00  0.00           H  
ATOM   4659  HA  LEU A 334     160.043 180.440 165.763  1.00  0.00           H  
ATOM   4660  HB2 LEU A 334     160.637 178.840 168.074  1.00  0.00           H  
ATOM   4661  HB3 LEU A 334     161.012 178.379 166.553  1.00  0.00           H  
ATOM   4662  HG  LEU A 334     162.131 180.717 167.780  1.00  0.00           H  
ATOM   4663 HD11 LEU A 334     163.349 178.108 167.551  1.00  0.00           H  
ATOM   4664 HD12 LEU A 334     164.112 179.436 168.116  1.00  0.00           H  
ATOM   4665 HD13 LEU A 334     162.874 178.784 168.959  1.00  0.00           H  
ATOM   4666 HD21 LEU A 334     162.162 180.823 165.447  1.00  0.00           H  
ATOM   4667 HD22 LEU A 334     163.685 180.657 166.012  1.00  0.00           H  
ATOM   4668 HD23 LEU A 334     162.907 179.371 165.373  1.00  0.00           H  
ATOM   4669  N   HIS A 335     157.325 179.446 166.618  1.00153.82           N  
ATOM   4670  CA  HIS A 335     156.181 178.596 166.291  1.00153.82           C  
ATOM   4671  C   HIS A 335     156.046 178.326 164.796  1.00153.82           C  
ATOM   4672  O   HIS A 335     155.875 177.153 164.420  1.00153.82           O  
ATOM   4673  CB  HIS A 335     154.898 179.207 166.868  1.00153.82           C  
ATOM   4674  CG  HIS A 335     154.885 179.293 168.363  1.00153.82           C  
ATOM   4675  ND1 HIS A 335     155.728 180.124 169.068  1.00153.82           N  
ATOM   4676  CD2 HIS A 335     154.126 178.656 169.285  1.00153.82           C  
ATOM   4677  CE1 HIS A 335     155.491 179.993 170.361  1.00153.82           C  
ATOM   4678  NE2 HIS A 335     154.523 179.109 170.520  1.00153.82           N  
ATOM   4679  H   HIS A 335     157.254 180.345 167.111  1.00  0.00           H  
ATOM   4680  HA  HIS A 335     156.302 177.706 166.763  1.00  0.00           H  
ATOM   4681  HB2 HIS A 335     154.784 180.135 166.496  1.00  0.00           H  
ATOM   4682  HB3 HIS A 335     154.113 178.649 166.576  1.00  0.00           H  
ATOM   4683  HD1 HIS A 335     156.411 180.731 168.662  1.00  0.00           H  
ATOM   4684  HD2 HIS A 335     153.413 177.984 169.105  1.00  0.00           H  
ATOM   4685  HE1 HIS A 335     155.963 180.477 171.092  1.00  0.00           H  
ATOM   4686  N   PRO A 336     156.108 179.315 163.901  1.00149.05           N  
ATOM   4687  CA  PRO A 336     156.034 179.014 162.465  1.00149.05           C  
ATOM   4688  C   PRO A 336     157.370 178.709 161.805  1.00149.05           C  
ATOM   4689  O   PRO A 336     157.395 178.475 160.591  1.00149.05           O  
ATOM   4690  CB  PRO A 336     155.439 180.307 161.895  1.00149.05           C  
ATOM   4691  CG  PRO A 336     156.027 181.361 162.747  1.00149.05           C  
ATOM   4692  CD  PRO A 336     156.124 180.774 164.135  1.00149.05           C  
ATOM   4693  HA  PRO A 336     155.371 178.250 162.300  1.00  0.00           H  
ATOM   4694  HB2 PRO A 336     155.704 180.420 160.937  1.00  0.00           H  
ATOM   4695  HB3 PRO A 336     154.442 180.292 161.964  1.00  0.00           H  
ATOM   4696  HG2 PRO A 336     156.942 181.628 162.413  1.00  0.00           H  
ATOM   4697  HG3 PRO A 336     155.446 182.186 162.754  1.00  0.00           H  
ATOM   4698  HD2 PRO A 336     156.973 181.046 164.588  1.00  0.00           H  
ATOM   4699  HD3 PRO A 336     155.345 181.047 164.702  1.00  0.00           H  
ATOM   4700  N   PHE A 337     158.469 178.703 162.557  1.00144.62           N  
ATOM   4701  CA  PHE A 337     159.801 178.507 162.002  1.00144.62           C  
ATOM   4702  C   PHE A 337     160.288 177.068 162.121  1.00144.62           C  
ATOM   4703  O   PHE A 337     161.462 176.800 161.849  1.00144.62           O  
ATOM   4704  CB  PHE A 337     160.796 179.452 162.678  1.00144.62           C  
ATOM   4705  CG  PHE A 337     160.525 180.906 162.417  1.00144.62           C  
ATOM   4706  CD1 PHE A 337     159.682 181.627 163.247  1.00144.62           C  
ATOM   4707  CD2 PHE A 337     161.111 181.551 161.341  1.00144.62           C  
ATOM   4708  CE1 PHE A 337     159.430 182.965 163.008  1.00144.62           C  
ATOM   4709  CE2 PHE A 337     160.864 182.888 161.097  1.00144.62           C  
ATOM   4710  CZ  PHE A 337     160.022 183.596 161.932  1.00144.62           C  
ATOM   4711  H   PHE A 337     158.291 178.851 163.577  1.00  0.00           H  
ATOM   4712  HA  PHE A 337     159.741 178.713 161.011  1.00  0.00           H  
ATOM   4713  HB2 PHE A 337     160.742 179.300 163.654  1.00  0.00           H  
ATOM   4714  HB3 PHE A 337     161.697 179.241 162.330  1.00  0.00           H  
ATOM   4715  HD1 PHE A 337     159.252 181.179 164.027  1.00  0.00           H  
ATOM   4716  HD2 PHE A 337     161.723 181.040 160.732  1.00  0.00           H  
ATOM   4717  HE1 PHE A 337     158.812 183.473 163.623  1.00  0.00           H  
ATOM   4718  HE2 PHE A 337     161.302 183.344 160.303  1.00  0.00           H  
ATOM   4719  HZ  PHE A 337     159.839 184.566 161.760  1.00  0.00           H  
ATOM   4720  N   MET A 338     159.420 176.141 162.518  1.00139.20           N  
ATOM   4721  CA  MET A 338     159.795 174.743 162.684  1.00139.20           C  
ATOM   4722  C   MET A 338     159.721 173.945 161.389  1.00139.20           C  
ATOM   4723  O   MET A 338     160.031 172.750 161.397  1.00139.20           O  
ATOM   4724  CB  MET A 338     158.904 174.082 163.742  1.00139.20           C  
ATOM   4725  CG  MET A 338     159.010 174.690 165.135  1.00139.20           C  
ATOM   4726  SD  MET A 338     160.580 174.355 165.960  1.00139.20           S  
ATOM   4727  CE  MET A 338     161.484 175.865 165.627  1.00139.20           C  
ATOM   4728  H   MET A 338     158.457 176.500 162.698  1.00  0.00           H  
ATOM   4729  HA  MET A 338     160.755 174.712 163.014  1.00  0.00           H  
ATOM   4730  HB2 MET A 338     157.941 174.143 163.441  1.00  0.00           H  
ATOM   4731  HB3 MET A 338     159.145 173.102 163.804  1.00  0.00           H  
ATOM   4732  HG2 MET A 338     158.849 175.705 165.057  1.00  0.00           H  
ATOM   4733  HG3 MET A 338     158.221 174.343 165.700  1.00  0.00           H  
ATOM   4734  HE1 MET A 338     161.215 176.570 166.285  1.00  0.00           H  
ATOM   4735  HE2 MET A 338     162.467 175.693 165.708  1.00  0.00           H  
ATOM   4736  HE3 MET A 338     161.279 176.182 164.700  1.00  0.00           H  
ATOM   4737  N   VAL A 339     159.321 174.569 160.284  1.00146.17           N  
ATOM   4738  CA  VAL A 339     159.152 173.852 159.024  1.00146.17           C  
ATOM   4739  C   VAL A 339     160.458 173.774 158.242  1.00146.17           C  
ATOM   4740  O   VAL A 339     160.763 172.744 157.635  1.00146.17           O  
ATOM   4741  CB  VAL A 339     158.036 174.515 158.193  1.00146.17           C  
ATOM   4742  CG1 VAL A 339     157.773 173.723 156.921  1.00146.17           C  
ATOM   4743  CG2 VAL A 339     156.766 174.646 159.020  1.00146.17           C  
ATOM   4744  H   VAL A 339     159.144 175.584 160.394  1.00  0.00           H  
ATOM   4745  HA  VAL A 339     158.861 172.909 159.237  1.00  0.00           H  
ATOM   4746  HB  VAL A 339     158.360 175.414 157.915  1.00  0.00           H  
ATOM   4747 HG11 VAL A 339     156.793 173.724 156.723  1.00  0.00           H  
ATOM   4748 HG12 VAL A 339     158.266 174.142 156.158  1.00  0.00           H  
ATOM   4749 HG13 VAL A 339     158.087 172.781 157.043  1.00  0.00           H  
ATOM   4750 HG21 VAL A 339     156.166 175.327 158.599  1.00  0.00           H  
ATOM   4751 HG22 VAL A 339     156.300 173.762 159.053  1.00  0.00           H  
ATOM   4752 HG23 VAL A 339     157.004 174.935 159.947  1.00  0.00           H  
ATOM   4753  N   ASN A 340     161.249 174.845 158.248  1.00166.18           N  
ATOM   4754  CA  ASN A 340     162.458 174.945 157.432  1.00166.18           C  
ATOM   4755  C   ASN A 340     163.719 174.654 158.237  1.00166.18           C  
ATOM   4756  O   ASN A 340     164.763 175.274 158.016  1.00166.18           O  
ATOM   4757  CB  ASN A 340     162.540 176.323 156.784  1.00166.18           C  
ATOM   4758  CG  ASN A 340     163.330 176.315 155.488  1.00166.18           C  
ATOM   4759  OD1 ASN A 340     164.154 175.431 155.253  1.00166.18           O  
ATOM   4760  ND2 ASN A 340     163.079 177.303 154.637  1.00166.18           N  
ATOM   4761  H   ASN A 340     160.931 175.610 158.887  1.00  0.00           H  
ATOM   4762  HA  ASN A 340     162.393 174.234 156.717  1.00  0.00           H  
ATOM   4763  HB2 ASN A 340     161.614 176.637 156.588  1.00  0.00           H  
ATOM   4764  HB3 ASN A 340     162.985 176.947 157.422  1.00  0.00           H  
ATOM   4765 HD22 ASN A 340     162.403 178.004 154.871  1.00  0.00           H  
ATOM   4766 HD21 ASN A 340     163.563 177.350 153.764  1.00  0.00           H  
ATOM   4767  N   VAL A 341     163.654 173.720 159.182  1.00157.62           N  
ATOM   4768  CA  VAL A 341     164.788 173.368 160.029  1.00157.62           C  
ATOM   4769  C   VAL A 341     165.321 172.015 159.579  1.00157.62           C  
ATOM   4770  O   VAL A 341     164.593 171.015 159.595  1.00157.62           O  
ATOM   4771  CB  VAL A 341     164.399 173.340 161.515  1.00157.62           C  
ATOM   4772  CG1 VAL A 341     165.585 172.918 162.363  1.00157.62           C  
ATOM   4773  CG2 VAL A 341     163.888 174.701 161.952  1.00157.62           C  
ATOM   4774  H   VAL A 341     162.717 173.259 159.265  1.00  0.00           H  
ATOM   4775  HA  VAL A 341     165.506 174.046 159.889  1.00  0.00           H  
ATOM   4776  HB  VAL A 341     163.695 172.646 161.631  1.00  0.00           H  
ATOM   4777 HG11 VAL A 341     166.040 173.729 162.732  1.00  0.00           H  
ATOM   4778 HG12 VAL A 341     165.270 172.343 163.119  1.00  0.00           H  
ATOM   4779 HG13 VAL A 341     166.233 172.401 161.802  1.00  0.00           H  
ATOM   4780 HG21 VAL A 341     163.086 174.582 162.537  1.00  0.00           H  
ATOM   4781 HG22 VAL A 341     164.606 175.178 162.460  1.00  0.00           H  
ATOM   4782 HG23 VAL A 341     163.637 175.236 161.145  1.00  0.00           H  
ATOM   4783  N   THR A 342     166.592 171.986 159.178  1.00147.39           N  
ATOM   4784  CA  THR A 342     167.267 170.764 158.764  1.00147.39           C  
ATOM   4785  C   THR A 342     168.585 170.640 159.514  1.00147.39           C  
ATOM   4786  O   THR A 342     169.299 171.631 159.699  1.00147.39           O  
ATOM   4787  CB  THR A 342     167.528 170.746 157.251  1.00147.39           C  
ATOM   4788  OG1 THR A 342     168.296 171.898 156.881  1.00147.39           O  
ATOM   4789  CG2 THR A 342     166.216 170.747 156.480  1.00147.39           C  
ATOM   4790  H   THR A 342     167.063 172.922 159.187  1.00  0.00           H  
ATOM   4791  HA  THR A 342     166.691 169.982 159.005  1.00  0.00           H  
ATOM   4792  HB  THR A 342     168.072 169.914 157.019  1.00  0.00           H  
ATOM   4793  HG1 THR A 342     168.475 172.441 157.722  1.00  0.00           H  
ATOM   4794 HG21 THR A 342     165.449 170.618 157.113  1.00  0.00           H  
ATOM   4795 HG22 THR A 342     166.103 171.621 156.002  1.00  0.00           H  
ATOM   4796 HG23 THR A 342     166.216 170.003 155.808  1.00  0.00           H  
ATOM   4797  N   TRP A 343     168.904 169.422 159.945  1.00145.03           N  
ATOM   4798  CA  TRP A 343     170.117 169.179 160.713  1.00145.03           C  
ATOM   4799  C   TRP A 343     170.771 167.889 160.242  1.00145.03           C  
ATOM   4800  O   TRP A 343     170.090 166.880 160.033  1.00145.03           O  
ATOM   4801  CB  TRP A 343     169.816 169.110 162.215  1.00145.03           C  
ATOM   4802  CG  TRP A 343     170.990 168.708 163.052  1.00145.03           C  
ATOM   4803  CD1 TRP A 343     171.107 167.579 163.809  1.00145.03           C  
ATOM   4804  CD2 TRP A 343     172.217 169.429 163.213  1.00145.03           C  
ATOM   4805  NE1 TRP A 343     172.329 167.554 164.436  1.00145.03           N  
ATOM   4806  CE2 TRP A 343     173.030 168.678 164.086  1.00145.03           C  
ATOM   4807  CE3 TRP A 343     172.706 170.636 162.707  1.00145.03           C  
ATOM   4808  CZ2 TRP A 343     174.305 169.095 164.462  1.00145.03           C  
ATOM   4809  CZ3 TRP A 343     173.971 171.048 163.081  1.00145.03           C  
ATOM   4810  CH2 TRP A 343     174.756 170.280 163.950  1.00145.03           C  
ATOM   4811  H   TRP A 343     168.226 168.678 159.690  1.00  0.00           H  
ATOM   4812  HA  TRP A 343     170.755 169.929 160.526  1.00  0.00           H  
ATOM   4813  HB2 TRP A 343     169.524 170.008 162.524  1.00  0.00           H  
ATOM   4814  HB3 TRP A 343     169.098 168.439 162.367  1.00  0.00           H  
ATOM   4815  HD1 TRP A 343     170.407 166.871 163.897  1.00  0.00           H  
ATOM   4816  HE1 TRP A 343     172.655 166.835 165.047  1.00  0.00           H  
ATOM   4817  HE3 TRP A 343     172.157 171.192 162.087  1.00  0.00           H  
ATOM   4818  HZ2 TRP A 343     174.858 168.536 165.086  1.00  0.00           H  
ATOM   4819  HZ3 TRP A 343     174.328 171.908 162.725  1.00  0.00           H  
ATOM   4820  HH2 TRP A 343     175.668 170.615 164.196  1.00  0.00           H  
ATOM   4821  N   ASP A 344     172.096 167.935 160.082  1.00143.68           N  
ATOM   4822  CA  ASP A 344     172.898 166.784 159.659  1.00143.68           C  
ATOM   4823  C   ASP A 344     172.414 166.205 158.332  1.00143.68           C  
ATOM   4824  O   ASP A 344     172.457 164.990 158.121  1.00143.68           O  
ATOM   4825  CB  ASP A 344     172.924 165.695 160.736  1.00143.68           C  
ATOM   4826  CG  ASP A 344     173.681 166.123 161.978  1.00143.68           C  
ATOM   4827  OD1 ASP A 344     174.578 166.983 161.861  1.00143.68           O  
ATOM   4828  OD2 ASP A 344     173.380 165.597 163.070  1.00143.68           O  
ATOM   4829  H   ASP A 344     172.517 168.873 160.287  1.00  0.00           H  
ATOM   4830  HA  ASP A 344     173.840 167.118 159.510  1.00  0.00           H  
ATOM   4831  HB2 ASP A 344     171.986 165.491 160.987  1.00  0.00           H  
ATOM   4832  HB3 ASP A 344     173.366 164.894 160.351  1.00  0.00           H  
ATOM   4833  N   GLY A 345     171.952 167.066 157.428  1.00142.21           N  
ATOM   4834  CA  GLY A 345     171.475 166.611 156.139  1.00142.21           C  
ATOM   4835  C   GLY A 345     170.204 165.795 156.174  1.00142.21           C  
ATOM   4836  O   GLY A 345     169.850 165.184 155.162  1.00142.21           O  
ATOM   4837  H   GLY A 345     171.966 168.058 157.725  1.00  0.00           H  
ATOM   4838  HA2 GLY A 345     171.333 167.425 155.528  1.00  0.00           H  
ATOM   4839  HA3 GLY A 345     172.214 166.060 155.684  1.00  0.00           H  
ATOM   4840  N   LYS A 346     169.507 165.764 157.306  1.00141.40           N  
ATOM   4841  CA  LYS A 346     168.274 165.005 157.459  1.00141.40           C  
ATOM   4842  C   LYS A 346     167.112 165.969 157.645  1.00141.40           C  
ATOM   4843  O   LYS A 346     167.175 166.869 158.490  1.00141.40           O  
ATOM   4844  CB  LYS A 346     168.364 164.047 158.650  1.00141.40           C  
ATOM   4845  CG  LYS A 346     169.522 163.066 158.574  1.00141.40           C  
ATOM   4846  CD  LYS A 346     169.575 162.180 159.808  1.00141.40           C  
ATOM   4847  CE  LYS A 346     170.747 161.214 159.745  1.00141.40           C  
ATOM   4848  NZ  LYS A 346     170.816 160.347 160.954  1.00141.40           N  
ATOM   4849  H   LYS A 346     169.924 166.335 158.080  1.00  0.00           H  
ATOM   4850  HA  LYS A 346     168.117 164.466 156.630  1.00  0.00           H  
ATOM   4851  HB2 LYS A 346     168.467 164.592 159.480  1.00  0.00           H  
ATOM   4852  HB3 LYS A 346     167.512 163.526 158.695  1.00  0.00           H  
ATOM   4853  HG2 LYS A 346     169.409 162.488 157.766  1.00  0.00           H  
ATOM   4854  HG3 LYS A 346     170.379 163.575 158.504  1.00  0.00           H  
ATOM   4855  HD2 LYS A 346     169.680 162.755 160.613  1.00  0.00           H  
ATOM   4856  HD3 LYS A 346     168.733 161.654 159.864  1.00  0.00           H  
ATOM   4857  HE2 LYS A 346     170.649 160.636 158.931  1.00  0.00           H  
ATOM   4858  HE3 LYS A 346     171.599 161.740 159.668  1.00  0.00           H  
ATOM   4859  HZ1 LYS A 346     170.789 160.919 161.773  1.00  0.00           H  
ATOM   4860  HZ2 LYS A 346     170.037 159.720 160.957  1.00  0.00           H  
ATOM   4861  HZ3 LYS A 346     171.667 159.824 160.938  1.00  0.00           H  
ATOM   4862  N   ASP A 347     166.055 165.780 156.857  1.00136.53           N  
ATOM   4863  CA  ASP A 347     164.886 166.646 156.944  1.00136.53           C  
ATOM   4864  C   ASP A 347     164.082 166.333 158.199  1.00136.53           C  
ATOM   4865  O   ASP A 347     163.220 165.448 158.188  1.00136.53           O  
ATOM   4866  CB  ASP A 347     164.012 166.495 155.697  1.00136.53           C  
ATOM   4867  CG  ASP A 347     162.813 167.424 155.711  1.00136.53           C  
ATOM   4868  OD1 ASP A 347     163.009 168.650 155.579  1.00136.53           O  
ATOM   4869  OD2 ASP A 347     161.676 166.928 155.854  1.00136.53           O  
ATOM   4870  H   ASP A 347     166.137 164.987 156.198  1.00  0.00           H  
ATOM   4871  HA  ASP A 347     165.220 167.590 157.035  1.00  0.00           H  
ATOM   4872  HB2 ASP A 347     164.570 166.706 154.904  1.00  0.00           H  
ATOM   4873  HB3 ASP A 347     163.690 165.557 155.659  1.00  0.00           H  
ATOM   4874  N   LEU A 348     164.357 167.053 159.281  1.00134.61           N  
ATOM   4875  CA  LEU A 348     163.668 166.876 160.557  1.00134.61           C  
ATOM   4876  C   LEU A 348     162.802 168.112 160.786  1.00134.61           C  
ATOM   4877  O   LEU A 348     163.225 169.078 161.422  1.00134.61           O  
ATOM   4878  CB  LEU A 348     164.663 166.665 161.696  1.00134.61           C  
ATOM   4879  CG  LEU A 348     165.598 165.461 161.564  1.00134.61           C  
ATOM   4880  CD1 LEU A 348     166.528 165.369 162.764  1.00134.61           C  
ATOM   4881  CD2 LEU A 348     164.801 164.176 161.398  1.00134.61           C  
ATOM   4882  H   LEU A 348     165.116 167.764 159.141  1.00  0.00           H  
ATOM   4883  HA  LEU A 348     163.075 166.082 160.494  1.00  0.00           H  
ATOM   4884  HB2 LEU A 348     165.236 167.479 161.758  1.00  0.00           H  
ATOM   4885  HB3 LEU A 348     164.145 166.547 162.539  1.00  0.00           H  
ATOM   4886  HG  LEU A 348     166.140 165.561 160.730  1.00  0.00           H  
ATOM   4887 HD11 LEU A 348     165.987 165.268 163.600  1.00  0.00           H  
ATOM   4888 HD12 LEU A 348     167.131 164.577 162.660  1.00  0.00           H  
ATOM   4889 HD13 LEU A 348     167.080 166.201 162.824  1.00  0.00           H  
ATOM   4890 HD21 LEU A 348     164.235 164.237 160.575  1.00  0.00           H  
ATOM   4891 HD22 LEU A 348     165.429 163.401 161.313  1.00  0.00           H  
ATOM   4892 HD23 LEU A 348     164.213 164.041 162.196  1.00  0.00           H  
ATOM   4893  N   SER A 349     161.583 168.073 160.260  1.00124.80           N  
ATOM   4894  CA  SER A 349     160.636 169.170 160.369  1.00124.80           C  
ATOM   4895  C   SER A 349     159.472 168.773 161.268  1.00124.80           C  
ATOM   4896  O   SER A 349     159.313 167.611 161.652  1.00124.80           O  
ATOM   4897  CB  SER A 349     160.126 169.587 158.985  1.00124.80           C  
ATOM   4898  OG  SER A 349     159.129 170.588 159.089  1.00124.80           O  
ATOM   4899  H   SER A 349     161.363 167.178 159.757  1.00  0.00           H  
ATOM   4900  HA  SER A 349     161.104 169.949 160.797  1.00  0.00           H  
ATOM   4901  HB2 SER A 349     160.891 169.943 158.457  1.00  0.00           H  
ATOM   4902  HB3 SER A 349     159.739 168.788 158.534  1.00  0.00           H  
ATOM   4903  HG  SER A 349     158.968 170.813 160.045  1.00  0.00           H  
ATOM   4904  N   PHE A 350     158.651 169.765 161.603  1.00118.34           N  
ATOM   4905  CA  PHE A 350     157.481 169.567 162.446  1.00118.34           C  
ATOM   4906  C   PHE A 350     156.269 170.207 161.788  1.00118.34           C  
ATOM   4907  O   PHE A 350     156.369 171.286 161.195  1.00118.34           O  
ATOM   4908  CB  PHE A 350     157.695 170.157 163.845  1.00118.34           C  
ATOM   4909  CG  PHE A 350     158.832 169.531 164.600  1.00118.34           C  
ATOM   4910  CD1 PHE A 350     158.623 168.411 165.388  1.00118.34           C  
ATOM   4911  CD2 PHE A 350     160.109 170.061 164.522  1.00118.34           C  
ATOM   4912  CE1 PHE A 350     159.667 167.831 166.084  1.00118.34           C  
ATOM   4913  CE2 PHE A 350     161.157 169.486 165.216  1.00118.34           C  
ATOM   4914  CZ  PHE A 350     160.936 168.370 165.997  1.00118.34           C  
ATOM   4915  H   PHE A 350     158.920 170.696 161.209  1.00  0.00           H  
ATOM   4916  HA  PHE A 350     157.306 168.582 162.480  1.00  0.00           H  
ATOM   4917  HB2 PHE A 350     157.890 171.120 163.739  1.00  0.00           H  
ATOM   4918  HB3 PHE A 350     156.865 170.012 164.362  1.00  0.00           H  
ATOM   4919  HD1 PHE A 350     157.710 168.015 165.455  1.00  0.00           H  
ATOM   4920  HD2 PHE A 350     160.274 170.870 163.955  1.00  0.00           H  
ATOM   4921  HE1 PHE A 350     159.495 167.017 166.653  1.00  0.00           H  
ATOM   4922  HE2 PHE A 350     162.086 169.890 165.148  1.00  0.00           H  
ATOM   4923  HZ  PHE A 350     161.692 167.948 166.501  1.00  0.00           H  
ATOM   4924  N   THR A 351     155.125 169.538 161.897  1.00113.87           N  
ATOM   4925  CA  THR A 351     153.885 170.033 161.317  1.00113.87           C  
ATOM   4926  C   THR A 351     153.287 171.105 162.227  1.00113.87           C  
ATOM   4927  O   THR A 351     153.907 171.551 163.197  1.00113.87           O  
ATOM   4928  CB  THR A 351     152.913 168.880 161.079  1.00113.87           C  
ATOM   4929  OG1 THR A 351     152.621 168.234 162.325  1.00113.87           O  
ATOM   4930  CG2 THR A 351     153.514 167.867 160.117  1.00113.87           C  
ATOM   4931  H   THR A 351     155.194 168.644 162.425  1.00  0.00           H  
ATOM   4932  HA  THR A 351     154.088 170.452 160.430  1.00  0.00           H  
ATOM   4933  HB  THR A 351     152.038 169.251 160.704  1.00  0.00           H  
ATOM   4934  HG1 THR A 351     153.139 168.710 163.057  1.00  0.00           H  
ATOM   4935 HG21 THR A 351     153.425 166.943 160.496  1.00  0.00           H  
ATOM   4936 HG22 THR A 351     153.035 167.908 159.237  1.00  0.00           H  
ATOM   4937 HG23 THR A 351     154.485 168.070 159.972  1.00  0.00           H  
ATOM   4938  N   GLU A 352     152.061 171.536 161.916  1.00117.50           N
[truncated: 3,481,400 more chars]
