# Supplementary material for: Toward the Treatment of Glioblastoma Tumors Using Photoactivated Chemotherapy: In Vitro Evaluation of Efficacy and Safety
Source: ACS Pharmacol Transl Sci. 2025 Jan 30;8(2):484–98. doi: 10.1021/acsptsci.4c00600 (PMC11833736; doi:10.1021/acsptsci.4c00600)
Supplement: Supplementary file 2 — pt4c00600_si_002.zip [file pt4c00600_si_002.zip › docked_poses_of_figures/Figure_5_aqua_7EOR/ru_water_8.pdbqt]

ROOT
ATOM      1  C   LIG A   1     137.359 124.423 119.716  0.00  0.00    +0.079 C 
ATOM      2  C   LIG A   1     137.556 124.836 121.055  0.00  0.00    +0.063 C 
ATOM      3  C   LIG A   1     138.394 123.933 118.967  0.00  0.00    +0.044 C 
ATOM      4  C   LIG A   1     138.794 124.752 121.627  0.00  0.00    +0.044 C 
ATOM      5  C   LIG A   1     139.687 123.838 119.531  0.00  0.00    +0.012 C 
ATOM      6  C   LIG A   1     139.882 124.252 120.874  0.00  0.00    -0.008 C 
ATOM      7  C   LIG A   1     140.799 123.326 118.847  0.00  0.00    +0.041 C 
ATOM      8  C   LIG A   1     141.175 124.166 121.402  0.00  0.00    +0.189 C 
ATOM      9  C   LIG A   1     142.028 123.279 119.462  0.00  0.00    +0.217 C 
ATOM     10 N1   LIG A   1     142.233 123.737 120.730  0.00  0.00    -0.407 N 
ATOM     11 N2   LIG A   1     143.127 122.802 118.749  0.00  0.00    -0.454 N 
ATOM     12 RU   LIG A   1     144.218 123.857 121.515  0.00  0.00    +1.033 Ru
ATOM     13  H   LIG A   1     143.926 124.474 121.825  0.00  0.00     0.000 DD
ATOM     14  H   LIG A   1     142.879 122.609 117.790  0.00  0.00    +0.348 HD
ATOM     15  C   LIG A   1     144.034 121.859 119.228  0.00  0.00    +0.222 C 
ATOM     16 N3   LIG A   1     144.015 122.749 123.282  0.00  0.00    -0.385 N 
ATOM     17 N4   LIG A   1     145.186 124.953 119.988  0.00  0.00    -0.379 N 
ATOM     18 N5   LIG A   1     146.069 123.918 122.207  0.00  0.00    -0.411 N 
ATOM     19 N6   LIG A   1     144.608 122.075 120.446  0.00  0.00    -0.390 N 
ATOM     20  C   LIG A   1     144.358 120.777 118.445  0.00  0.00    +0.046 C 
ATOM     21  C   LIG A   1     142.930 122.134 123.759  0.00  0.00    +0.198 C 
ATOM     22  C   LIG A   1     145.167 122.690 124.006  0.00  0.00    +0.122 C 
ATOM     23  C   LIG A   1     144.667 125.517 118.895  0.00  0.00    +0.193 C 
ATOM     24  C   LIG A   1     146.527 125.065 120.198  0.00  0.00    +0.125 C 
ATOM     25  C   LIG A   1     146.338 123.337 123.391  0.00  0.00    +0.127 C 
ATOM     26  C   LIG A   1     147.027 124.491 121.457  0.00  0.00    +0.134 C 
ATOM     27  C   LIG A   1     145.465 121.172 120.895  0.00  0.00    +0.187 C 
ATOM     28  C   LIG A   1     145.296 119.837 118.892  0.00  0.00    +0.013 A 
ATOM     29  C   LIG A   1     142.919 121.467 124.972  0.00  0.00    +0.084 C 
ATOM     30  C   LIG A   1     145.221 122.038 125.227  0.00  0.00    +0.072 C 
ATOM     31  C   LIG A   1     145.434 126.185 117.956  0.00  0.00    +0.081 C 
ATOM     32  C   LIG A   1     147.351 125.713 119.291  0.00  0.00    +0.071 C 
ATOM     33  C   LIG A   1     147.631 123.347 123.890  0.00  0.00    +0.075 C 
ATOM     34  C   LIG A   1     148.338 124.520 121.912  0.00  0.00    +0.079 C 
ATOM     35  C   LIG A   1     145.858 120.034 120.179  0.00  0.00    -0.007 A 
ATOM     36  C   LIG A   1     145.682 118.697 118.147  0.00  0.00    +0.047 A 
ATOM     37  C   LIG A   1     144.081 121.426 125.721  0.00  0.00    +0.106 C 
ATOM     38  C   LIG A   1     146.801 126.275 118.151  0.00  0.00    +0.107 C 
ATOM     39  C   LIG A   1     148.631 123.949 123.140  0.00  0.00    +0.101 C 
ATOM     40  C   LIG A   1     146.792 119.107 120.699  0.00  0.00    +0.040 A 
ATOM     41  C   LIG A   1     146.585 117.814 118.673  0.00  0.00    +0.080 A 
ATOM     42  C   LIG A   1     147.148 118.018 119.954  0.00  0.00    +0.062 A 
ENDROOT
TORSDOF 0
