# Supplementary material for: Toward the Treatment of Glioblastoma Tumors Using Photoactivated Chemotherapy: In Vitro Evaluation of Efficacy and Safety
Source: ACS Pharmacol Transl Sci. 2025 Jan 30;8(2):484–98. doi: 10.1021/acsptsci.4c00600 (PMC11833736; doi:10.1021/acsptsci.4c00600)
Supplement: Supplementary file 2 — pt4c00600_si_002.zip [file pt4c00600_si_002.zip › docked_poses_of_figures/Figure_5_aqua_7EOR/ru_water_9.pdbqt]

ROOT
ATOM      1  C   LIG A   1     137.459 124.328 119.567  0.00  0.00    +0.079 C 
ATOM      2  C   LIG A   1     137.620 124.727 120.914  0.00  0.00    +0.063 C 
ATOM      3  C   LIG A   1     138.516 123.860 118.835  0.00  0.00    +0.044 C 
ATOM      4  C   LIG A   1     138.846 124.653 121.513  0.00  0.00    +0.044 C 
ATOM      5  C   LIG A   1     139.798 123.774 119.427  0.00  0.00    +0.012 C 
ATOM      6  C   LIG A   1     139.957 124.175 120.779  0.00  0.00    -0.008 C 
ATOM      7  C   LIG A   1     140.932 123.284 118.763  0.00  0.00    +0.041 C 
ATOM      8  C   LIG A   1     141.239 124.100 121.335  0.00  0.00    +0.189 C 
ATOM      9  C   LIG A   1     142.146 123.246 119.405  0.00  0.00    +0.217 C 
ATOM     10 N1   LIG A   1     142.317 123.692 120.683  0.00  0.00    -0.407 N 
ATOM     11 N2   LIG A   1     143.268 122.792 118.712  0.00  0.00    -0.454 N 
ATOM     12 RU   LIG A   1     144.282 123.828 121.514  0.00  0.00    +1.033 Ru
ATOM     13  H   LIG A   1     143.976 124.438 121.824  0.00  0.00     0.000 DD
ATOM     14  H   LIG A   1     143.044 122.606 117.745  0.00  0.00    +0.348 HD
ATOM     15  C   LIG A   1     144.175 121.855 119.200  0.00  0.00    +0.222 C 
ATOM     16 N3   LIG A   1     144.054 122.698 123.262  0.00  0.00    -0.385 N 
ATOM     17 N4   LIG A   1     145.271 124.954 120.021  0.00  0.00    -0.379 N 
ATOM     18 N5   LIG A   1     146.117 123.905 122.248  0.00  0.00    -0.411 N 
ATOM     19 N6   LIG A   1     144.719 122.064 120.433  0.00  0.00    -0.390 N 
ATOM     20  C   LIG A   1     144.531 120.786 118.412  0.00  0.00    +0.046 C 
ATOM     21  C   LIG A   1     142.967 122.063 123.708  0.00  0.00    +0.198 C 
ATOM     22  C   LIG A   1     145.190 122.645 124.012  0.00  0.00    +0.122 C 
ATOM     23  C   LIG A   1     144.769 125.524 118.923  0.00  0.00    +0.193 C 
ATOM     24  C   LIG A   1     146.604 125.081 120.263  0.00  0.00    +0.125 C 
ATOM     25  C   LIG A   1     146.367 123.313 123.430  0.00  0.00    +0.127 C 
ATOM     26  C   LIG A   1     147.083 124.498 121.526  0.00  0.00    +0.134 C 
ATOM     27  C   LIG A   1     145.577 121.166 120.891  0.00  0.00    +0.187 C 
ATOM     28  C   LIG A   1     145.471 119.852 118.870  0.00  0.00    +0.013 A 
ATOM     29  C   LIG A   1     142.937 121.382 124.912  0.00  0.00    +0.084 C 
ATOM     30  C   LIG A   1     145.225 121.979 125.226  0.00  0.00    +0.072 C 
ATOM     31  C   LIG A   1     145.548 126.212 118.010  0.00  0.00    +0.081 C 
ATOM     32  C   LIG A   1     147.441 125.750 119.381  0.00  0.00    +0.071 C 
ATOM     33  C   LIG A   1     147.648 123.334 123.959  0.00  0.00    +0.075 C 
ATOM     34  C   LIG A   1     148.384 124.539 122.011  0.00  0.00    +0.079 C 
ATOM     35  C   LIG A   1     146.002 120.042 120.171  0.00  0.00    -0.007 A 
ATOM     36  C   LIG A   1     145.888 118.726 118.121  0.00  0.00    +0.047 A 
ATOM     37  C   LIG A   1     144.083 121.346 125.688  0.00  0.00    +0.106 C 
ATOM     38  C   LIG A   1     146.909 126.317 118.236  0.00  0.00    +0.107 C 
ATOM     39  C   LIG A   1     148.656 123.957 123.238  0.00  0.00    +0.101 C 
ATOM     40  C   LIG A   1     146.936 119.121 120.702  0.00  0.00    +0.040 A 
ATOM     41  C   LIG A   1     146.791 117.849 118.658  0.00  0.00    +0.080 A 
ATOM     42  C   LIG A   1     147.322 118.045 119.953  0.00  0.00    +0.062 A 
ENDROOT
TORSDOF 0
