# Supplementary material for: Toward the Treatment of Glioblastoma Tumors Using Photoactivated Chemotherapy: In Vitro Evaluation of Efficacy and Safety
Source: ACS Pharmacol Transl Sci. 2025 Jan 30;8(2):484–98. doi: 10.1021/acsptsci.4c00600 (PMC11833736; doi:10.1021/acsptsci.4c00600)
Supplement: Supplementary file 2 — pt4c00600_si_002.zip [file pt4c00600_si_002.zip › docked_poses_of_figures/Figure_S6_donezipil_5YBG/donepezil_8.pdbqt]

ROOT
ATOM      1  C   UNL     1      31.209  43.712  29.141 -0.35 -0.02    -0.115 A 
ATOM      2  C   UNL     1      31.453  44.641  30.128 -0.41 +0.01    +0.080 A 
ATOM      3  C   UNL     1      30.416  45.000  31.032 -0.41 +0.03    +0.094 A 
ATOM      4  C   UNL     1      29.159  44.425  30.928 -0.31 -0.06    -0.132 A 
ATOM      5  C   UNL     1      28.924  43.492  29.925 -0.43 -0.00    -0.012 A 
ATOM      6  C   UNL     1      29.934  43.149  29.049 -0.38 -0.01    -0.046 A 
ATOM      7  O   UNL     1      30.089  41.586  27.225 -0.13 -0.12    -0.306 OA
ATOM      8  C   UNL     1      27.663  42.725  29.645 -0.25 -0.08    -0.179 C 
ATOM      9  C   UNL     1      29.447  42.156  28.082 -0.31 +0.06    +0.169 C 
ATOM     10  C   UNL     1      27.945  41.978  28.333 -0.39 -0.04    -0.101 C 
ENDROOT 
BRANCH  10  11
ATOM     11  C   UNL     1      27.505  40.525  28.303 -0.29 -0.07    -0.182 C 
BRANCH  11  12
ATOM     12  C   UNL     1      27.429  39.864  29.674 -0.38 -0.04    -0.102 C 
ATOM     13  C   UNL     1      26.057  39.284  29.994 -0.36 -0.05    -0.184 C 
ATOM     14  C   UNL     1      26.054  38.608  31.354 -0.46 -0.02    -0.087 C 
ATOM     15  N   UNL     1      27.064  37.567  31.419 -0.21 -0.14    -0.374 N 
ATOM     16  C   UNL     1      28.392  38.103  31.183 -0.28 -0.04    -0.087 C 
ATOM     17  C   UNL     1      28.470  38.760  29.817 -0.31 -0.08    -0.184 C 
BRANCH  15  18
ATOM     18  C   UNL     1      26.975  36.755  32.627 -0.59 -0.03    -0.081 C 
BRANCH  18  19
ATOM     19  C   UNL     1      25.985  35.613  32.597 -0.52 -0.00    -0.016 A 
ATOM     20  C   UNL     1      24.668  35.802  33.012 -0.39 -0.02    -0.107 A 
ATOM     21  C   UNL     1      23.764  34.750  33.021 -0.31 -0.02    -0.110 A 
ATOM     22  C   UNL     1      24.164  33.486  32.611 -0.48 +0.01    -0.112 A 
ATOM     23  C   UNL     1      25.470  33.285  32.187 -0.48 +0.01    -0.110 A 
ATOM     24  C   UNL     1      26.369  34.342  32.180 -0.46 -0.01    -0.106 A 
ENDBRANCH  18  19
ENDBRANCH  15  18
ENDBRANCH  11  12
ENDBRANCH  10  11
BRANCH   3  25
ATOM     25  O   UNL     1      30.763  45.918  31.957 -0.37 -0.05    -0.193 OA
ATOM     26  C   UNL     1      29.788  46.877  32.316 -0.54 -0.05    -0.159 C 
ENDBRANCH   3  25
BRANCH   2  27
ATOM     27  O   UNL     1      32.632  45.276  30.333 -0.37 -0.00    -0.202 OA
ATOM     28  C   UNL     1      33.557  44.624  31.180 -0.43 -0.01    -0.161 C 
ENDBRANCH   2  27
TORSDOF 6
TER
