# Supplementary material for: Toward the Treatment of Glioblastoma Tumors Using Photoactivated Chemotherapy: In Vitro Evaluation of Efficacy and Safety
Source: ACS Pharmacol Transl Sci. 2025 Jan 30;8(2):484–98. doi: 10.1021/acsptsci.4c00600 (PMC11833736; doi:10.1021/acsptsci.4c00600)
Supplement: Supplementary file 2 — pt4c00600_si_002.zip [file pt4c00600_si_002.zip › docked_poses_of_figures/Figure_S6_donezipil_5YBG/donepezil_10.pdbqt]

ROOT
ATOM      1  C   UNL     1      24.900  38.011  30.884 -0.31 -0.01    -0.115 A 
ATOM      2  C   UNL     1      23.604  37.808  30.465 -0.43 +0.00    +0.080 A 
ATOM      3  C   UNL     1      23.175  38.336  29.215 -0.45 +0.01    +0.094 A 
ATOM      4  C   UNL     1      24.051  39.053  28.415 -0.38 -0.02    -0.132 A 
ATOM      5  C   UNL     1      25.355  39.253  28.852 -0.44 -0.00    -0.012 A 
ATOM      6  C   UNL     1      25.764  38.742  30.066 -0.42 -0.01    -0.046 A 
ATOM      7  O   UNL     1      27.865  38.734  31.241 -0.31 -0.15    -0.306 OA
ATOM      8  C   UNL     1      26.473  39.965  28.144 -0.31 -0.06    -0.179 C 
ATOM      9  C   UNL     1      27.172  39.086  30.310 -0.39 +0.07    +0.169 C 
ATOM     10  C   UNL     1      27.615  40.010  29.170 -0.38 -0.04    -0.101 C 
ENDROOT 
BRANCH  10  11
ATOM     11  C   UNL     1      28.992  39.667  28.627 -0.37 -0.07    -0.182 C 
BRANCH  11  12
ATOM     12  C   UNL     1      29.942  40.854  28.531 -0.40 -0.04    -0.102 C 
ATOM     13  C   UNL     1      29.448  42.089  29.275 -0.32 -0.07    -0.184 C 
ATOM     14  C   UNL     1      30.452  43.224  29.173 -0.42 -0.03    -0.087 C 
ATOM     15  N   UNL     1      31.748  42.819  29.685 -0.18 -0.07    -0.374 N 
ATOM     16  C   UNL     1      32.275  41.682  28.951 -0.52 -0.02    -0.087 C 
ATOM     17  C   UNL     1      31.330  40.498  29.047 -0.32 -0.07    -0.184 C 
BRANCH  15  18
ATOM     18  C   UNL     1      32.695  43.923  29.796 -0.50 -0.01    -0.081 C 
BRANCH  18  19
ATOM     19  C   UNL     1      32.447  44.909  30.915 -0.47 -0.00    -0.016 A 
ATOM     20  C   UNL     1      31.379  45.802  30.854 -0.37 -0.01    -0.107 A 
ATOM     21  C   UNL     1      31.168  46.734  31.860 -0.42 -0.02    -0.110 A 
ATOM     22  C   UNL     1      32.026  46.786  32.950 -0.34 -0.02    -0.112 A 
ATOM     23  C   UNL     1      33.089  45.896  33.029 -0.49 -0.03    -0.110 A 
ATOM     24  C   UNL     1      33.293  44.967  32.019 -0.46 -0.01    -0.106 A 
ENDBRANCH  18  19
ENDBRANCH  15  18
ENDBRANCH  11  12
ENDBRANCH  10  11
BRANCH   3  25
ATOM     25  O   UNL     1      21.888  38.079  28.904 -0.44 -0.01    -0.193 OA
ATOM     26  C   UNL     1      21.479  38.341  27.576 -0.41 +0.00    -0.159 C 
ENDBRANCH   3  25
BRANCH   2  27
ATOM     27  O   UNL     1      22.654  37.130  31.152 -0.39 -0.04    -0.202 OA
ATOM     28  C   UNL     1      22.810  37.079  32.556 -0.51 -0.03    -0.161 C 
ENDBRANCH   2  27
TORSDOF 6
TER
