# Supplementary material for: Toward the Treatment of Glioblastoma Tumors Using Photoactivated Chemotherapy: In Vitro Evaluation of Efficacy and Safety
Source: ACS Pharmacol Transl Sci. 2025 Jan 30;8(2):484–98. doi: 10.1021/acsptsci.4c00600 (PMC11833736; doi:10.1021/acsptsci.4c00600)
Supplement: Supplementary file 2 — pt4c00600_si_002.zip [file pt4c00600_si_002.zip › docked_poses_of_figures/Figure_S6_donezipil_5YBG/donepezil_9.pdbqt]

ROOT
ATOM      1  C   UNL     1      23.365  40.190  24.887 -0.19 -0.05    -0.115 A 
ATOM      2  C   UNL     1      22.052  40.486  24.593 -0.34 +0.05    +0.080 A 
ATOM      3  C   UNL     1      21.023  40.110  25.500 -0.39 +0.04    +0.094 A 
ATOM      4  C   UNL     1      21.328  39.448  26.678 -0.33 -0.02    -0.132 A 
ATOM      5  C   UNL     1      22.656  39.151  26.961 -0.42 -0.00    -0.012 A 
ATOM      6  C   UNL     1      23.651  39.516  26.076 -0.34 -0.01    -0.046 A 
ATOM      7  O   UNL     1      26.050  39.318  26.101 -0.22 -0.08    -0.306 OA
ATOM      8  C   UNL     1      23.219  38.474  28.179 -0.41 -0.02    -0.179 C 
ATOM      9  C   UNL     1      24.962  39.093  26.588 -0.30 +0.04    +0.169 C 
ATOM     10  C   UNL     1      24.708  38.277  27.861 -0.39 -0.01    -0.101 C 
ENDROOT 
BRANCH  10  11
ATOM     11  C   UNL     1      25.666  38.621  28.989 -0.36 -0.04    -0.182 C 
BRANCH  11  12
ATOM     12  C   UNL     1      26.487  39.883  28.751 -0.39 -0.03    -0.102 C 
ATOM     13  C   UNL     1      25.807  41.153  29.248 -0.39 -0.07    -0.184 C 
ATOM     14  C   UNL     1      26.687  42.369  29.017 -0.47 -0.04    -0.087 C 
ATOM     15  N   UNL     1      27.977  42.207  29.664 -0.11 -0.17    -0.374 N 
ATOM     16  C   UNL     1      28.678  41.039  29.162 -0.38 -0.04    -0.087 C 
ATOM     17  C   UNL     1      27.862  39.781  29.399 -0.34 -0.07    -0.184 C 
BRANCH  15  18
ATOM     18  C   UNL     1      28.787  43.420  29.644 -0.41 -0.03    -0.081 C 
BRANCH  18  19
ATOM     19  C   UNL     1      29.352  43.871  30.971 -0.50 -0.01    -0.016 A 
ATOM     20  C   UNL     1      28.638  44.744  31.789 -0.43 -0.05    -0.107 A 
ATOM     21  C   UNL     1      29.166  45.191  32.991 -0.49 -0.06    -0.110 A 
ATOM     22  C   UNL     1      30.424  44.768  33.398 -0.49 -0.05    -0.112 A 
ATOM     23  C   UNL     1      31.143  43.890  32.597 -0.40 -0.03    -0.110 A 
ATOM     24  C   UNL     1      30.608  43.448  31.397 -0.38 -0.03    -0.106 A 
ENDBRANCH  18  19
ENDBRANCH  15  18
ENDBRANCH  11  12
ENDBRANCH  10  11
BRANCH   3  25
ATOM     25  O   UNL     1      19.776  40.448  25.112 -0.46 -0.11    -0.193 OA
ATOM     26  C   UNL     1      18.753  40.373  26.086 -0.57 -0.08    -0.159 C 
ENDBRANCH   3  25
BRANCH   2  27
ATOM     27  O   UNL     1      21.623  41.125  23.478 -0.82 -0.26    -0.202 OA
ATOM     28  C   UNL     1      22.625  41.654  22.633 -0.21 -0.20    -0.161 C 
ENDBRANCH   2  27
TORSDOF 6
TER
