# Supplementary material for: Toward the Treatment of Glioblastoma Tumors Using Photoactivated Chemotherapy: In Vitro Evaluation of Efficacy and Safety
Source: ACS Pharmacol Transl Sci. 2025 Jan 30;8(2):484–98. doi: 10.1021/acsptsci.4c00600 (PMC11833736; doi:10.1021/acsptsci.4c00600)
Supplement: Supplementary file 2 — pt4c00600_si_002.zip [file pt4c00600_si_002.zip › docked_poses_of_figures/Figure_S6_donezipil_5YBG/donepezil_1.pdbqt]

ROOT
ATOM      1  C   UNL     1      31.686  41.611  28.817 -0.42 -0.04    -0.115 A 
ATOM      2  C   UNL     1      32.414  42.724  29.175 -0.43 +0.01    +0.080 A 
ATOM      3  C   UNL     1      31.749  43.859  29.715 -0.39 +0.01    +0.094 A 
ATOM      4  C   UNL     1      30.373  43.856  29.885 -0.36 -0.04    -0.132 A 
ATOM      5  C   UNL     1      29.649  42.728  29.516 -0.42 -0.00    -0.012 A 
ATOM      6  C   UNL     1      30.300  41.631  28.989 -0.38 -0.02    -0.046 A 
ATOM      7  O   UNL     1      29.566  39.454  28.269 -0.31 -0.13    -0.306 OA
ATOM      8  C   UNL     1      28.171  42.492  29.637 -0.32 -0.08    -0.179 C 
ATOM      9  C   UNL     1      29.329  40.573  28.674 -0.35 +0.07    +0.169 C 
ATOM     10  C   UNL     1      27.933  41.152  28.926 -0.37 -0.04    -0.101 C 
ENDROOT 
BRANCH  10  11
ATOM     11  C   UNL     1      27.010  40.185  29.650 -0.27 -0.07    -0.182 C 
BRANCH  11  12
ATOM     12  C   UNL     1      26.083  39.397  28.733 -0.40 -0.03    -0.102 C 
ATOM     13  C   UNL     1      24.631  39.394  29.194 -0.42 -0.04    -0.184 C 
ATOM     14  C   UNL     1      23.752  38.626  28.222 -0.47 -0.01    -0.087 C 
ATOM     15  N   UNL     1      23.850  39.180  26.884 -0.16 -0.09    -0.374 N 
ATOM     16  C   UNL     1      25.216  39.136  26.391 -0.33 -0.02    -0.087 C 
ATOM     17  C   UNL     1      26.140  39.922  27.304 -0.25 -0.06    -0.184 C 
BRANCH  15  18
ATOM     18  C   UNL     1      22.882  38.611  25.953 -0.29 -0.01    -0.081 C 
BRANCH  18  19
ATOM     19  C   UNL     1      21.537  39.297  25.881 -0.40 -0.00    -0.016 A 
ATOM     20  C   UNL     1      20.498  38.920  26.730 -0.42 -0.00    -0.107 A 
ATOM     21  C   UNL     1      19.251  39.520  26.645 -0.49 -0.03    -0.110 A 
ATOM     22  C   UNL     1      19.022  40.516  25.705 -0.52 -0.06    -0.112 A 
ATOM     23  C   UNL     1      20.050  40.908  24.859 -0.31 -0.09    -0.110 A 
ATOM     24  C   UNL     1      21.295  40.303  24.950 -0.36 -0.06    -0.106 A 
ENDBRANCH  18  19
ENDBRANCH  15  18
ENDBRANCH  11  12
ENDBRANCH  10  11
BRANCH   3  25
ATOM     25  O   UNL     1      32.557  44.892  30.030 -0.40 -0.00    -0.193 OA
ATOM     26  C   UNL     1      32.772  45.151  31.403 -0.42 -0.02    -0.159 C 
ENDBRANCH   3  25
BRANCH   2  27
ATOM     27  O   UNL     1      33.757  42.853  29.058 -0.41 -0.02    -0.202 OA
ATOM     28  C   UNL     1      34.245  43.201  27.778 -0.41 -0.02    -0.161 C 
ENDBRANCH   2  27
TORSDOF 6
TER
