# Supplementary material for: Toward the Treatment of Glioblastoma Tumors Using Photoactivated Chemotherapy: In Vitro Evaluation of Efficacy and Safety
Source: ACS Pharmacol Transl Sci. 2025 Jan 30;8(2):484–98. doi: 10.1021/acsptsci.4c00600 (PMC11833736; doi:10.1021/acsptsci.4c00600)
Supplement: Supplementary file 2 — pt4c00600_si_002.zip [file pt4c00600_si_002.zip › docked_poses_of_figures/Figure_S6_donezipil_5YBG/donepezil_3.pdbqt]

ROOT
ATOM      1  C   UNL     1      31.697  41.317  28.788 -0.41 -0.04    -0.115 A 
ATOM      2  C   UNL     1      32.365  42.499  29.019 -0.44 +0.02    +0.080 A 
ATOM      3  C   UNL     1      31.647  43.638  29.477 -0.38 +0.02    +0.094 A 
ATOM      4  C   UNL     1      30.280  43.570  29.693 -0.35 -0.04    -0.132 A 
ATOM      5  C   UNL     1      29.617  42.372  29.453 -0.40 -0.00    -0.012 A 
ATOM      6  C   UNL     1      30.318  41.271  29.006 -0.40 -0.02    -0.046 A 
ATOM      7  O   UNL     1      29.699  38.998  28.511 -0.39 -0.12    -0.306 OA
ATOM      8  C   UNL     1      28.159  42.062  29.645 -0.27 -0.08    -0.179 C 
ATOM      9  C   UNL     1      29.406  40.134  28.820 -0.38 +0.07    +0.169 C 
ATOM     10  C   UNL     1      27.984  40.650  29.067 -0.37 -0.04    -0.101 C 
ENDROOT 
BRANCH  10  11
ATOM     11  C   UNL     1      27.144  39.702  29.907 -0.31 -0.07    -0.182 C 
BRANCH  11  12
ATOM     12  C   UNL     1      26.087  38.937  29.121 -0.41 -0.03    -0.102 C 
ATOM     13  C   UNL     1      24.906  38.486  29.970 -0.39 -0.02    -0.184 C 
ATOM     14  C   UNL     1      23.871  37.763  29.126 -0.48 -0.00    -0.087 C 
ATOM     15  N   UNL     1      23.409  38.605  28.037 -0.19 -0.04    -0.374 N 
ATOM     16  C   UNL     1      24.506  38.998  27.171 -0.40 -0.02    -0.087 C 
ATOM     17  C   UNL     1      25.560  39.761  27.953 -0.34 -0.06    -0.184 C 
BRANCH  15  18
ATOM     18  C   UNL     1      22.276  38.041  27.313 -0.48 +0.00    -0.081 C 
BRANCH  18  19
ATOM     19  C   UNL     1      21.419  39.017  26.541 -0.44 -0.00    -0.016 A 
ATOM     20  C   UNL     1      21.996  39.931  25.661 -0.33 -0.04    -0.107 A 
ATOM     21  C   UNL     1      21.219  40.854  24.977 -0.37 -0.08    -0.110 A 
ATOM     22  C   UNL     1      19.843  40.877  25.161 -0.38 -0.08    -0.112 A 
ATOM     23  C   UNL     1      19.253  39.966  26.028 -0.57 -0.04    -0.110 A 
ATOM     24  C   UNL     1      20.037  39.046  26.709 -0.42 -0.01    -0.106 A 
ENDBRANCH  18  19
ENDBRANCH  15  18
ENDBRANCH  11  12
ENDBRANCH  10  11
BRANCH   3  25
ATOM     25  O   UNL     1      32.399  44.741  29.669 -0.40 -0.00    -0.193 OA
ATOM     26  C   UNL     1      32.676  45.112  31.005 -0.40 -0.01    -0.159 C 
ENDBRANCH   3  25
BRANCH   2  27
ATOM     27  O   UNL     1      33.694  42.695  28.844 -0.40 -0.03    -0.202 OA
ATOM     28  C   UNL     1      34.113  43.025  27.535 -0.39 -0.02    -0.161 C 
ENDBRANCH   2  27
TORSDOF 6
TER
