# Supplementary material for: Toward the Treatment of Glioblastoma Tumors Using Photoactivated Chemotherapy: In Vitro Evaluation of Efficacy and Safety
Source: ACS Pharmacol Transl Sci. 2025 Jan 30;8(2):484–98. doi: 10.1021/acsptsci.4c00600 (PMC11833736; doi:10.1021/acsptsci.4c00600)
Supplement: Supplementary file 2 — pt4c00600_si_002.zip [file pt4c00600_si_002.zip › docked_poses_of_figures/Figure_S6_donezipil_5YBG/donepezil_7.pdbqt]

ROOT
ATOM      1  C   UNL     1      24.947  37.511  30.387 -0.39 -0.01    -0.115 A 
ATOM      2  C   UNL     1      25.034  36.844  31.589 -0.43 +0.01    +0.080 A 
ATOM      3  C   UNL     1      26.293  36.726  32.241 -0.45 +0.03    +0.094 A 
ATOM      4  C   UNL     1      27.434  37.275  31.678 -0.45 -0.05    -0.132 A 
ATOM      5  C   UNL     1      27.333  37.942  30.463 -0.45 -0.00    -0.012 A 
ATOM      6  C   UNL     1      26.110  38.051  29.833 -0.42 -0.01    -0.046 A 
ATOM      7  O   UNL     1      25.376  39.127  27.808 -0.22 -0.08    -0.306 OA
ATOM      8  C   UNL     1      28.419  38.634  29.689 -0.29 -0.07    -0.179 C 
ATOM      9  C   UNL     1      26.257  38.788  28.570 -0.35 +0.04    +0.169 C 
ATOM     10  C   UNL     1      27.755  39.039  28.365 -0.38 -0.03    -0.101 C 
ENDROOT 
BRANCH  10  11
ATOM     11  C   UNL     1      28.062  40.449  27.887 -0.28 -0.07    -0.182 C 
BRANCH  11  12
ATOM     12  C   UNL     1      28.942  41.254  28.834 -0.36 -0.04    -0.102 C 
ATOM     13  C   UNL     1      30.429  40.963  28.679 -0.36 -0.08    -0.184 C 
ATOM     14  C   UNL     1      31.255  41.821  29.621 -0.47 -0.03    -0.087 C 
ATOM     15  N   UNL     1      30.997  43.232  29.399 -0.15 -0.09    -0.374 N 
ATOM     16  C   UNL     1      29.596  43.553  29.605 -0.42 -0.03    -0.087 C 
ATOM     17  C   UNL     1      28.719  42.752  28.660 -0.35 -0.07    -0.184 C 
BRANCH  15  18
ATOM     18  C   UNL     1      31.904  44.105  30.135 -0.48 -0.01    -0.081 C 
BRANCH  18  19
ATOM     19  C   UNL     1      31.303  44.880  31.287 -0.48 -0.00    -0.016 A 
ATOM     20  C   UNL     1      30.912  44.230  32.455 -0.46 -0.04    -0.107 A 
ATOM     21  C   UNL     1      30.327  44.929  33.501 -0.48 -0.05    -0.110 A 
ATOM     22  C   UNL     1      30.124  46.298  33.394 -0.41 -0.04    -0.112 A 
ATOM     23  C   UNL     1      30.517  46.960  32.239 -0.47 -0.03    -0.110 A 
ATOM     24  C   UNL     1      31.102  46.254  31.198 -0.38 -0.02    -0.106 A 
ENDBRANCH  18  19
ENDBRANCH  15  18
ENDBRANCH  11  12
ENDBRANCH  10  11
BRANCH   3  25
ATOM     25  O   UNL     1      26.263  36.053  33.410 -0.41 -0.06    -0.193 OA
ATOM     26  C   UNL     1      26.362  34.644  33.349 -0.38 -0.02    -0.159 C 
ENDBRANCH   3  25
BRANCH   2  27
ATOM     27  O   UNL     1      23.998  36.263  32.240 -0.42 -0.03    -0.202 OA
ATOM     28  C   UNL     1      22.969  37.127  32.680 -0.55 -0.02    -0.161 C 
ENDBRANCH   2  27
TORSDOF 6
TER
