# Supplementary material for: Toward the Treatment of Glioblastoma Tumors Using Photoactivated Chemotherapy: In Vitro Evaluation of Efficacy and Safety
Source: ACS Pharmacol Transl Sci. 2025 Jan 30;8(2):484–98. doi: 10.1021/acsptsci.4c00600 (PMC11833736; doi:10.1021/acsptsci.4c00600)
Supplement: Supplementary file 2 — pt4c00600_si_002.zip [file pt4c00600_si_002.zip › docked_poses_of_figures/Figure_S6_donezipil_5YBG/donepezil_5.pdbqt]

ROOT
ATOM      1  C   UNL     1      25.038  38.818  30.164 -0.30 -0.01    -0.115 A 
ATOM      2  C   UNL     1      25.055  37.580  30.767 -0.42 +0.01    +0.080 A 
ATOM      3  C   UNL     1      26.299  36.952  31.055 -0.41 +0.03    +0.094 A 
ATOM      4  C   UNL     1      27.495  37.575  30.733 -0.30 -0.05    -0.132 A 
ATOM      5  C   UNL     1      27.463  38.823  30.122 -0.46 -0.00    -0.012 A 
ATOM      6  C   UNL     1      26.253  39.426  29.842 -0.39 -0.01    -0.046 A 
ATOM      7  O   UNL     1      25.638  41.547  28.886 -0.39 -0.12    -0.306 OA
ATOM      8  C   UNL     1      28.622  39.689  29.716 -0.29 -0.08    -0.179 C 
ATOM      9  C   UNL     1      26.476  40.726  29.195 -0.36 +0.07    +0.169 C 
ATOM     10  C   UNL     1      27.983  40.858  28.951 -0.36 -0.04    -0.101 C 
ENDROOT 
BRANCH  10  11
ATOM     11  C   UNL     1      28.524  42.235  29.296 -0.35 -0.08    -0.182 C 
BRANCH  11  12
ATOM     12  C   UNL     1      29.552  42.771  28.308 -0.38 -0.03    -0.102 C 
ATOM     13  C   UNL     1      30.991  42.454  28.695 -0.35 -0.06    -0.184 C 
ATOM     14  C   UNL     1      31.965  42.980  27.655 -0.41 -0.02    -0.087 C 
ATOM     15  N   UNL     1      31.669  42.433  26.343 -0.13 -0.10    -0.374 N 
ATOM     16  C   UNL     1      30.324  42.775  25.918 -0.34 -0.02    -0.087 C 
ATOM     17  C   UNL     1      29.299  42.241  26.902 -0.27 -0.06    -0.184 C 
BRANCH  15  18
ATOM     18  C   UNL     1      32.687  42.746  25.347 -0.26 -0.02    -0.081 C 
BRANCH  18  19
ATOM     19  C   UNL     1      34.121  42.738  25.826 -0.36 -0.00    -0.016 A 
ATOM     20  C   UNL     1      34.667  43.853  26.457 -0.34 +0.00    -0.107 A 
ATOM     21  C   UNL     1      35.993  43.866  26.866 -0.41 +0.01    -0.110 A 
ATOM     22  C   UNL     1      36.796  42.754  26.653 -0.46 -0.01    -0.112 A 
ATOM     23  C   UNL     1      36.263  41.632  26.034 -0.39 -0.05    -0.110 A 
ATOM     24  C   UNL     1      34.937  41.627  25.627 -0.32 -0.06    -0.106 A 
ENDBRANCH  18  19
ENDBRANCH  15  18
ENDBRANCH  11  12
ENDBRANCH  10  11
BRANCH   3  25
ATOM     25  O   UNL     1      26.200  35.743  31.644 -0.41 -0.04    -0.193 OA
ATOM     26  C   UNL     1      27.283  35.325  32.451 -0.52 -0.05    -0.159 C 
ENDBRANCH   3  25
BRANCH   2  27
ATOM     27  O   UNL     1      23.961  36.867  31.128 -0.38 -0.01    -0.202 OA
ATOM     28  C   UNL     1      23.448  37.117  32.421 -0.54 -0.02    -0.161 C 
ENDBRANCH   2  27
TORSDOF 6
TER
