# Supplementary material for: Toward the Treatment of Glioblastoma Tumors Using Photoactivated Chemotherapy: In Vitro Evaluation of Efficacy and Safety
Source: ACS Pharmacol Transl Sci. 2025 Jan 30;8(2):484–98. doi: 10.1021/acsptsci.4c00600 (PMC11833736; doi:10.1021/acsptsci.4c00600)
Supplement: Supplementary file 2 — pt4c00600_si_002.zip [file pt4c00600_si_002.zip › docked_poses_of_figures/Figure_S6_donezipil_5YBG/donepezil_2.pdbqt]

ROOT
ATOM      1  C   UNL     1      23.345  40.213  24.936 -0.18 -0.05    -0.115 A 
ATOM      2  C   UNL     1      22.053  40.614  24.677 -0.35 +0.05    +0.080 A 
ATOM      3  C   UNL     1      21.031  40.364  25.634 -0.39 +0.05    +0.094 A 
ATOM      4  C   UNL     1      21.322  39.719  26.825 -0.18 -0.02    -0.132 A 
ATOM      5  C   UNL     1      22.629  39.315  27.073 -0.43 -0.00    -0.012 A 
ATOM      6  C   UNL     1      23.616  39.558  26.140 -0.34 -0.01    -0.046 A 
ATOM      7  O   UNL     1      25.988  39.148  26.088 -0.23 -0.08    -0.306 OA
ATOM      8  C   UNL     1      23.176  38.635  28.295 -0.42 -0.02    -0.179 C 
ATOM      9  C   UNL     1      24.904  39.039  26.621 -0.30 +0.04    +0.169 C 
ATOM     10  C   UNL     1      24.628  38.294  27.933 -0.40 -0.01    -0.101 C 
ENDROOT 
BRANCH  10  11
ATOM     11  C   UNL     1      25.656  38.591  29.012 -0.36 -0.04    -0.182 C 
BRANCH  11  12
ATOM     12  C   UNL     1      26.475  39.852  28.767 -0.39 -0.03    -0.102 C 
ATOM     13  C   UNL     1      25.737  41.136  29.127 -0.41 -0.07    -0.184 C 
ATOM     14  C   UNL     1      26.616  42.353  28.897 -0.49 -0.04    -0.087 C 
ATOM     15  N   UNL     1      27.848  42.256  29.658 -0.11 -0.18    -0.374 N 
ATOM     16  C   UNL     1      28.606  41.074  29.289 -0.38 -0.04    -0.087 C 
ATOM     17  C   UNL     1      27.792  39.817  29.534 -0.34 -0.08    -0.184 C 
BRANCH  15  18
ATOM     18  C   UNL     1      28.639  43.481  29.632 -0.38 -0.03    -0.081 C 
BRANCH  18  19
ATOM     19  C   UNL     1      29.279  43.894  30.938 -0.50 -0.01    -0.016 A 
ATOM     20  C   UNL     1      28.606  44.726  31.830 -0.44 -0.06    -0.107 A 
ATOM     21  C   UNL     1      29.202  45.139  33.012 -0.50 -0.06    -0.110 A 
ATOM     22  C   UNL     1      30.489  44.720  33.325 -0.48 -0.05    -0.112 A 
ATOM     23  C   UNL     1      31.168  43.883  32.450 -0.38 -0.03    -0.110 A 
ATOM     24  C   UNL     1      30.565  43.475  31.269 -0.40 -0.03    -0.106 A 
ENDBRANCH  18  19
ENDBRANCH  15  18
ENDBRANCH  11  12
ENDBRANCH  10  11
BRANCH   3  25
ATOM     25  O   UNL     1      19.804  40.798  25.278 -0.48 -0.13    -0.193 OA
ATOM     26  C   UNL     1      18.693  40.171  25.887 -0.58 -0.07    -0.159 C 
ENDBRANCH   3  25
BRANCH   2  27
ATOM     27  O   UNL     1      21.639  41.249  23.554 -0.88 -0.26    -0.202 OA
ATOM     28  C   UNL     1      22.622  41.977  22.846 -0.24 -0.21    -0.161 C 
ENDBRANCH   2  27
TORSDOF 6
TER
