# Supplementary material for: Toward the Treatment of Glioblastoma Tumors Using Photoactivated Chemotherapy: In Vitro Evaluation of Efficacy and Safety
Source: ACS Pharmacol Transl Sci. 2025 Jan 30;8(2):484–98. doi: 10.1021/acsptsci.4c00600 (PMC11833736; doi:10.1021/acsptsci.4c00600)
Supplement: Supplementary file 2 — pt4c00600_si_002.zip [file pt4c00600_si_002.zip › docked_poses_of_figures/Figure_S6_donezipil_5YBG/donepezil_4.pdbqt]

ROOT
ATOM      1  C   UNL     1      34.160  42.049  25.238 -0.30 -0.05    -0.115 A 
ATOM      2  C   UNL     1      35.509  42.063  24.962 -0.35 +0.03    +0.080 A 
ATOM      3  C   UNL     1      36.396  42.779  25.813 -0.43 +0.01    +0.094 A 
ATOM      4  C   UNL     1      35.915  43.464  26.917 -0.39 +0.00    -0.132 A 
ATOM      5  C   UNL     1      34.551  43.446  27.182 -0.45 -0.00    -0.012 A 
ATOM      6  C   UNL     1      33.694  42.752  26.352 -0.37 -0.01    -0.046 A 
ATOM      7  O   UNL     1      31.322  42.343  26.382 -0.20 -0.08    -0.306 OA
ATOM      8  C   UNL     1      33.817  44.085  28.327 -0.41 -0.01    -0.179 C 
ATOM      9  C   UNL     1      32.311  42.884  26.830 -0.33 +0.04    +0.169 C 
ATOM     10  C   UNL     1      32.332  43.867  28.006 -0.40 -0.01    -0.101 C 
ENDROOT 
BRANCH  10  11
ATOM     11  C   UNL     1      31.472  43.414  29.174 -0.37 -0.04    -0.182 C 
BRANCH  11  12
ATOM     12  C   UNL     1      30.507  42.283  28.842 -0.39 -0.03    -0.102 C 
ATOM     13  C   UNL     1      31.011  40.909  29.266 -0.40 -0.07    -0.184 C 
ATOM     14  C   UNL     1      29.993  39.830  28.942 -0.49 -0.04    -0.087 C 
ATOM     15  N   UNL     1      28.718  40.112  29.576 -0.12 -0.17    -0.374 N 
ATOM     16  C   UNL     1      28.180  41.388  29.140 -0.39 -0.04    -0.087 C 
ATOM     17  C   UNL     1      29.140  42.516  29.472 -0.35 -0.07    -0.184 C 
BRANCH  15  18
ATOM     18  C   UNL     1      27.765  39.014  29.464 -0.44 -0.03    -0.081 C 
BRANCH  18  19
ATOM     19  C   UNL     1      27.335  38.363  30.759 -0.49 -0.01    -0.016 A 
ATOM     20  C   UNL     1      28.239  37.622  31.518 -0.40 -0.05    -0.107 A 
ATOM     21  C   UNL     1      27.842  36.992  32.688 -0.52 -0.05    -0.110 A 
ATOM     22  C   UNL     1      26.527  37.095  33.122 -0.48 -0.04    -0.112 A 
ATOM     23  C   UNL     1      25.618  37.838  32.380 -0.44 -0.03    -0.110 A 
ATOM     24  C   UNL     1      26.022  38.465  31.211 -0.39 -0.03    -0.106 A 
ENDBRANCH  18  19
ENDBRANCH  15  18
ENDBRANCH  11  12
ENDBRANCH  10  11
BRANCH   3  25
ATOM     25  O   UNL     1      37.694  42.726  25.450 -0.53 -0.04    -0.193 OA
ATOM     26  C   UNL     1      38.446  41.614  25.893 -0.54 -0.08    -0.159 C 
ENDBRANCH   3  25
BRANCH   2  27
ATOM     27  O   UNL     1      36.102  41.438  23.917 -0.41 -0.19    -0.202 OA
ATOM     28  C   UNL     1      35.736  41.886  22.628 -0.19 -0.17    -0.161 C 
ENDBRANCH   2  27
TORSDOF 6
TER
