# Supplementary material for: Toward the Treatment of Glioblastoma Tumors Using Photoactivated Chemotherapy: In Vitro Evaluation of Efficacy and Safety
Source: ACS Pharmacol Transl Sci. 2025 Jan 30;8(2):484–98. doi: 10.1021/acsptsci.4c00600 (PMC11833736; doi:10.1021/acsptsci.4c00600)
Supplement: Supplementary file 2 — pt4c00600_si_002.zip [file pt4c00600_si_002.zip › docked_poses_of_figures/Figure_S6_donezipil_5YBG/donepezil_6.pdbqt]

ROOT
ATOM      1  C   UNL     1      26.690  41.053  28.880 -0.35 -0.05    -0.115 A 
ATOM      2  C   UNL     1      26.060  40.068  29.608 -0.37 +0.03    +0.080 A 
ATOM      3  C   UNL     1      26.821  38.998  30.155 -0.39 +0.03    +0.094 A 
ATOM      4  C   UNL     1      28.192  38.936  29.960 -0.34 -0.06    -0.132 A 
ATOM      5  C   UNL     1      28.815  39.934  29.220 -0.42 -0.01    -0.012 A 
ATOM      6  C   UNL     1      28.071  40.968  28.690 -0.34 -0.02    -0.046 A 
ATOM      7  O   UNL     1      28.632  42.937  27.424 -0.27 -0.10    -0.306 OA
ATOM      8  C   UNL     1      30.277  40.086  28.911 -0.42 -0.08    -0.179 C 
ATOM      9  C   UNL     1      28.944  41.889  27.949 -0.30 +0.07    +0.169 C 
ATOM     10  C   UNL     1      30.346  41.268  27.933 -0.25 -0.04    -0.101 C 
ENDROOT 
BRANCH  10  11
ATOM     11  C   UNL     1      31.447  42.279  28.208 -0.36 -0.05    -0.182 C 
BRANCH  11  12
ATOM     12  C   UNL     1      31.067  43.363  29.208 -0.42 -0.02    -0.102 C 
ATOM     13  C   UNL     1      30.284  42.840  30.405 -0.34 -0.06    -0.184 C 
ATOM     14  C   UNL     1      29.966  43.959  31.382 -0.53 -0.03    -0.087 C 
ATOM     15  N   UNL     1      31.180  44.618  31.829 -0.17 -0.10    -0.374 N 
ATOM     16  C   UNL     1      31.916  45.185  30.713 -0.47 -0.01    -0.087 C 
ATOM     17  C   UNL     1      32.297  44.105  29.718 -0.41 -0.02    -0.184 C 
BRANCH  15  18
ATOM     18  C   UNL     1      30.954  45.566  32.914 -0.52 -0.03    -0.081 C 
BRANCH  18  19
ATOM     19  C   UNL     1      31.375  46.995  32.655 -0.52 -0.00    -0.016 A 
ATOM     20  C   UNL     1      32.645  47.440  33.015 -0.40 -0.02    -0.107 A 
ATOM     21  C   UNL     1      33.024  48.759  32.814 -0.47 +0.01    -0.110 A 
ATOM     22  C   UNL     1      32.134  49.658  32.242 -0.47 +0.03    -0.112 A 
ATOM     23  C   UNL     1      30.869  49.226  31.869 -0.36 +0.01    -0.110 A 
ATOM     24  C   UNL     1      30.497  47.906  32.074 -0.45 -0.01    -0.106 A 
ENDBRANCH  18  19
ENDBRANCH  15  18
ENDBRANCH  11  12
ENDBRANCH  10  11
BRANCH   3  25
ATOM     25  O   UNL     1      26.104  38.090  30.848 -0.36 -0.05    -0.193 OA
ATOM     26  C   UNL     1      26.725  37.495  31.970 -0.50 -0.06    -0.159 C 
ENDBRANCH   3  25
BRANCH   2  27
ATOM     27  O   UNL     1      24.731  40.012  29.866 -0.42 -0.04    -0.202 OA
ATOM     28  C   UNL     1      23.931  39.360  28.901 -0.44 -0.03    -0.161 C 
ENDBRANCH   2  27
TORSDOF 6
TER
