# Supplementary material for: Toward the Treatment of Glioblastoma Tumors Using Photoactivated Chemotherapy: In Vitro Evaluation of Efficacy and Safety
Source: ACS Pharmacol Transl Sci. 2025 Jan 30;8(2):484–98. doi: 10.1021/acsptsci.4c00600 (PMC11833736; doi:10.1021/acsptsci.4c00600)
Supplement: Supplementary file 2 — pt4c00600_si_002.zip [file pt4c00600_si_002.zip › docked_poses_of_figures/FIgure_S5_aqua_7WC4/ru_water_5.pdbqt]

ROOT
ATOM      1  C   LIG A   1     -29.868  -2.363 142.992  0.00  0.00    +0.079 C 
ATOM      2  C   LIG A   1     -29.855  -2.301 141.579  0.00  0.00    +0.063 C 
ATOM      3  C   LIG A   1     -29.945  -3.561 143.647  0.00  0.00    +0.044 C 
ATOM      4  C   LIG A   1     -29.920  -3.448 140.838  0.00  0.00    +0.044 C 
ATOM      5  C   LIG A   1     -30.017  -4.765 142.907  0.00  0.00    +0.012 C 
ATOM      6  C   LIG A   1     -30.003  -4.700 141.490  0.00  0.00    -0.008 C 
ATOM      7  C   LIG A   1     -30.073  -6.037 143.493  0.00  0.00    +0.041 C 
ATOM      8  C   LIG A   1     -30.096  -5.903 140.781  0.00  0.00    +0.189 C 
ATOM      9  C   LIG A   1     -30.155  -7.159 142.704  0.00  0.00    +0.217 C 
ATOM     10 N1   LIG A   1     -30.209  -7.097 141.342  0.00  0.00    -0.407 N 
ATOM     11 N2   LIG A   1     -30.250  -8.412 143.309  0.00  0.00    -0.454 N 
ATOM     12 RU   LIG A   1     -30.587  -8.868 140.206  0.00  0.00    +1.033 Ru
ATOM     13  H   LIG A   1     -30.967  -8.373 139.791  0.00  0.00     0.000 DD
ATOM     14  H   LIG A   1     -30.324  -8.323 144.312  0.00  0.00    +0.348 HD
ATOM     15  C   LIG A   1     -29.479  -9.519 142.964  0.00  0.00    +0.222 C 
ATOM     16 N3   LIG A   1     -28.949  -8.861 138.900  0.00  0.00    -0.385 N 
ATOM     17 N4   LIG A   1     -32.340  -9.582 141.149  0.00  0.00    -0.379 N 
ATOM     18 N5   LIG A   1     -30.908 -10.540 139.198  0.00  0.00    -0.411 N 
ATOM     19 N6   LIG A   1     -29.427  -9.886 141.651  0.00  0.00    -0.390 N 
ATOM     20  C   LIG A   1     -28.842 -10.232 143.951  0.00  0.00    +0.046 C 
ATOM     21  C   LIG A   1     -27.947  -7.983 138.826  0.00  0.00    +0.198 C 
ATOM     22  C   LIG A   1     -28.964  -9.905 138.025  0.00  0.00    +0.122 C 
ATOM     23  C   LIG A   1     -33.071  -9.014 142.111  0.00  0.00    +0.193 C 
ATOM     24  C   LIG A   1     -32.729 -10.797 140.674  0.00  0.00    +0.125 C 
ATOM     25  C   LIG A   1     -30.063 -10.868 138.203  0.00  0.00    +0.127 C 
ATOM     26  C   LIG A   1     -31.927 -11.335 139.564  0.00  0.00    +0.134 C 
ATOM     27  C   LIG A   1     -28.689 -10.937 141.331  0.00  0.00    +0.187 C 
ATOM     28  C   LIG A   1     -28.092 -11.372 143.628  0.00  0.00    +0.013 A 
ATOM     29  C   LIG A   1     -26.941  -8.070 137.880  0.00  0.00    +0.084 C 
ATOM     30  C   LIG A   1     -27.986 -10.049 137.054  0.00  0.00    +0.072 C 
ATOM     31  C   LIG A   1     -34.189  -9.617 142.661  0.00  0.00    +0.081 C 
ATOM     32  C   LIG A   1     -33.833 -11.458 141.190  0.00  0.00    +0.071 C 
ATOM     33  C   LIG A   1     -30.252 -12.044 137.494  0.00  0.00    +0.075 C 
ATOM     34  C   LIG A   1     -32.153 -12.527 138.887  0.00  0.00    +0.079 C 
ATOM     35  C   LIG A   1     -27.998 -11.726 142.259  0.00  0.00    -0.007 A 
ATOM     36  C   LIG A   1     -27.406 -12.157 144.585  0.00  0.00    +0.047 A 
ATOM     37  C   LIG A   1     -26.966  -9.116 136.974  0.00  0.00    +0.106 C 
ATOM     38  C   LIG A   1     -34.570 -10.866 142.201  0.00  0.00    +0.107 C 
ATOM     39  C   LIG A   1     -31.310 -12.871 137.843  0.00  0.00    +0.101 C 
ATOM     40  C   LIG A   1     -27.235 -12.852 141.864  0.00  0.00    +0.040 A 
ATOM     41  C   LIG A   1     -26.673 -13.239 144.178  0.00  0.00    +0.080 A 
ATOM     42  C   LIG A   1     -26.586 -13.593 142.812  0.00  0.00    +0.062 A 
ENDROOT
TORSDOF 0
