# Supplementary material for: Toward the Treatment of Glioblastoma Tumors Using Photoactivated Chemotherapy: In Vitro Evaluation of Efficacy and Safety
Source: ACS Pharmacol Transl Sci. 2025 Jan 30;8(2):484–98. doi: 10.1021/acsptsci.4c00600 (PMC11833736; doi:10.1021/acsptsci.4c00600)
Supplement: Supplementary file 2 — pt4c00600_si_002.zip [file pt4c00600_si_002.zip › docked_poses_of_figures/FIgure_S5_aqua_7WC4/ru_water_7.pdbqt]

ROOT
ATOM      1  C   LIG A   1     -29.870  -2.362 142.980  0.00  0.00    +0.079 C 
ATOM      2  C   LIG A   1     -29.861  -2.302 141.567  0.00  0.00    +0.063 C 
ATOM      3  C   LIG A   1     -29.941  -3.559 143.638  0.00  0.00    +0.044 C 
ATOM      4  C   LIG A   1     -29.926  -3.449 140.828  0.00  0.00    +0.044 C 
ATOM      5  C   LIG A   1     -30.012  -4.764 142.901  0.00  0.00    +0.012 C 
ATOM      6  C   LIG A   1     -30.003  -4.701 141.483  0.00  0.00    -0.008 C 
ATOM      7  C   LIG A   1     -30.063  -6.036 143.488  0.00  0.00    +0.041 C 
ATOM      8  C   LIG A   1     -30.095  -5.906 140.776  0.00  0.00    +0.189 C 
ATOM      9  C   LIG A   1     -30.144  -7.159 142.701  0.00  0.00    +0.217 C 
ATOM     10 N1   LIG A   1     -30.202  -7.099 141.340  0.00  0.00    -0.407 N 
ATOM     11 N2   LIG A   1     -30.233  -8.410 143.309  0.00  0.00    -0.454 N 
ATOM     12 RU   LIG A   1     -30.580  -8.873 140.207  0.00  0.00    +1.033 Ru
ATOM     13  H   LIG A   1     -30.963  -8.380 139.793  0.00  0.00     0.000 DD
ATOM     14  H   LIG A   1     -30.304  -8.321 144.312  0.00  0.00    +0.348 HD
ATOM     15  C   LIG A   1     -29.460  -9.516 142.962  0.00  0.00    +0.222 C 
ATOM     16 N3   LIG A   1     -28.947  -8.864 138.896  0.00  0.00    -0.385 N 
ATOM     17 N4   LIG A   1     -32.327  -9.591 141.158  0.00  0.00    -0.379 N 
ATOM     18 N5   LIG A   1     -30.899 -10.547 139.203  0.00  0.00    -0.411 N 
ATOM     19 N6   LIG A   1     -29.412  -9.885 141.651  0.00  0.00    -0.390 N 
ATOM     20  C   LIG A   1     -28.818 -10.226 143.948  0.00  0.00    +0.046 C 
ATOM     21  C   LIG A   1     -27.947  -7.982 138.817  0.00  0.00    +0.198 C 
ATOM     22  C   LIG A   1     -28.961  -9.908 138.022  0.00  0.00    +0.122 C 
ATOM     23  C   LIG A   1     -33.057  -9.023 142.121  0.00  0.00    +0.193 C 
ATOM     24  C   LIG A   1     -32.714 -10.807 140.686  0.00  0.00    +0.125 C 
ATOM     25  C   LIG A   1     -30.057 -10.875 138.206  0.00  0.00    +0.127 C 
ATOM     26  C   LIG A   1     -31.915 -11.345 139.574  0.00  0.00    +0.134 C 
ATOM     27  C   LIG A   1     -28.672 -10.935 141.330  0.00  0.00    +0.187 C 
ATOM     28  C   LIG A   1     -28.065 -11.364 143.625  0.00  0.00    +0.013 A 
ATOM     29  C   LIG A   1     -26.944  -8.068 137.868  0.00  0.00    +0.084 C 
ATOM     30  C   LIG A   1     -27.986 -10.051 137.049  0.00  0.00    +0.072 C 
ATOM     31  C   LIG A   1     -34.171  -9.628 142.676  0.00  0.00    +0.081 C 
ATOM     32  C   LIG A   1     -33.815 -11.471 141.207  0.00  0.00    +0.071 C 
ATOM     33  C   LIG A   1     -30.245 -12.052 137.499  0.00  0.00    +0.075 C 
ATOM     34  C   LIG A   1     -32.140 -12.538 138.900  0.00  0.00    +0.079 C 
ATOM     35  C   LIG A   1     -27.975 -11.721 142.256  0.00  0.00    -0.007 A 
ATOM     36  C   LIG A   1     -27.374 -12.146 144.581  0.00  0.00    +0.047 A 
ATOM     37  C   LIG A   1     -26.969  -9.115 136.963  0.00  0.00    +0.106 C 
ATOM     38  C   LIG A   1     -34.550 -10.879 142.220  0.00  0.00    +0.107 C 
ATOM     39  C   LIG A   1     -31.299 -12.882 137.854  0.00  0.00    +0.101 C 
ATOM     40  C   LIG A   1     -27.210 -12.844 141.860  0.00  0.00    +0.040 A 
ATOM     41  C   LIG A   1     -26.640 -13.226 144.173  0.00  0.00    +0.080 A 
ATOM     42  C   LIG A   1     -26.556 -13.582 142.807  0.00  0.00    +0.062 A 
ENDROOT
TORSDOF 0
