# Supplementary material for: Toward the Treatment of Glioblastoma Tumors Using Photoactivated Chemotherapy: In Vitro Evaluation of Efficacy and Safety
Source: ACS Pharmacol Transl Sci. 2025 Jan 30;8(2):484–98. doi: 10.1021/acsptsci.4c00600 (PMC11833736; doi:10.1021/acsptsci.4c00600)
Supplement: Supplementary file 2 — pt4c00600_si_002.zip [file pt4c00600_si_002.zip › docked_poses_of_figures/FIgure_S5_aqua_7WC4/ru_water_3.pdbqt]

ROOT
ATOM      1  C   LIG A   1     -29.873  -2.382 142.988  0.00  0.00    +0.079 C 
ATOM      2  C   LIG A   1     -29.863  -2.317 141.575  0.00  0.00    +0.063 C 
ATOM      3  C   LIG A   1     -29.946  -3.581 143.642  0.00  0.00    +0.044 C 
ATOM      4  C   LIG A   1     -29.927  -3.462 140.833  0.00  0.00    +0.044 C 
ATOM      5  C   LIG A   1     -30.016  -4.783 142.900  0.00  0.00    +0.012 C 
ATOM      6  C   LIG A   1     -30.005  -4.716 141.483  0.00  0.00    -0.008 C 
ATOM      7  C   LIG A   1     -30.067  -6.057 143.484  0.00  0.00    +0.041 C 
ATOM      8  C   LIG A   1     -30.095  -5.918 140.772  0.00  0.00    +0.189 C 
ATOM      9  C   LIG A   1     -30.147  -7.178 142.693  0.00  0.00    +0.217 C 
ATOM     10 N1   LIG A   1     -30.203  -7.114 141.331  0.00  0.00    -0.407 N 
ATOM     11 N2   LIG A   1     -30.237  -8.432 143.296  0.00  0.00    -0.454 N 
ATOM     12 RU   LIG A   1     -30.579  -8.884 140.192  0.00  0.00    +1.033 Ru
ATOM     13  H   LIG A   1     -30.961  -8.389 139.779  0.00  0.00     0.000 DD
ATOM     14  H   LIG A   1     -30.309  -8.345 144.299  0.00  0.00    +0.348 HD
ATOM     15  C   LIG A   1     -29.464  -9.536 142.947  0.00  0.00    +0.222 C 
ATOM     16 N3   LIG A   1     -28.943  -8.870 138.884  0.00  0.00    -0.385 N 
ATOM     17 N4   LIG A   1     -32.327  -9.605 141.138  0.00  0.00    -0.379 N 
ATOM     18 N5   LIG A   1     -30.896 -10.555 139.183  0.00  0.00    -0.411 N 
ATOM     19 N6   LIG A   1     -29.413  -9.901 141.634  0.00  0.00    -0.390 N 
ATOM     20  C   LIG A   1     -28.822 -10.249 143.932  0.00  0.00    +0.046 C 
ATOM     21  C   LIG A   1     -27.943  -7.988 138.810  0.00  0.00    +0.198 C 
ATOM     22  C   LIG A   1     -28.957  -9.912 138.007  0.00  0.00    +0.122 C 
ATOM     23  C   LIG A   1     -33.059  -9.041 142.102  0.00  0.00    +0.193 C 
ATOM     24  C   LIG A   1     -32.713 -10.820 140.662  0.00  0.00    +0.125 C 
ATOM     25  C   LIG A   1     -30.053 -10.879 138.185  0.00  0.00    +0.127 C 
ATOM     26  C   LIG A   1     -31.913 -11.354 139.548  0.00  0.00    +0.134 C 
ATOM     27  C   LIG A   1     -28.672 -10.949 141.311  0.00  0.00    +0.187 C 
ATOM     28  C   LIG A   1     -28.069 -11.386 143.606  0.00  0.00    +0.013 A 
ATOM     29  C   LIG A   1     -26.939  -8.071 137.861  0.00  0.00    +0.084 C 
ATOM     30  C   LIG A   1     -27.980 -10.051 137.034  0.00  0.00    +0.072 C 
ATOM     31  C   LIG A   1     -34.174  -9.648 142.653  0.00  0.00    +0.081 C 
ATOM     32  C   LIG A   1     -33.815 -11.485 141.179  0.00  0.00    +0.071 C 
ATOM     33  C   LIG A   1     -30.239 -12.054 137.474  0.00  0.00    +0.075 C 
ATOM     34  C   LIG A   1     -32.136 -12.545 138.871  0.00  0.00    +0.079 C 
ATOM     35  C   LIG A   1     -27.977 -11.738 142.236  0.00  0.00    -0.007 A 
ATOM     36  C   LIG A   1     -27.379 -12.171 144.560  0.00  0.00    +0.047 A 
ATOM     37  C   LIG A   1     -26.963  -9.115 136.953  0.00  0.00    +0.106 C 
ATOM     38  C   LIG A   1     -34.552 -10.897 142.192  0.00  0.00    +0.107 C 
ATOM     39  C   LIG A   1     -31.294 -12.885 137.825  0.00  0.00    +0.101 C 
ATOM     40  C   LIG A   1     -27.211 -12.860 141.838  0.00  0.00    +0.040 A 
ATOM     41  C   LIG A   1     -26.645 -13.249 144.150  0.00  0.00    +0.080 A 
ATOM     42  C   LIG A   1     -26.559 -13.601 142.783  0.00  0.00    +0.062 A 
ENDROOT
TORSDOF 0
