# Supplementary material for: Toward the Treatment of Glioblastoma Tumors Using Photoactivated Chemotherapy: In Vitro Evaluation of Efficacy and Safety
Source: ACS Pharmacol Transl Sci. 2025 Jan 30;8(2):484–98. doi: 10.1021/acsptsci.4c00600 (PMC11833736; doi:10.1021/acsptsci.4c00600)
Supplement: Supplementary file 2 — pt4c00600_si_002.zip [file pt4c00600_si_002.zip › docked_poses_of_figures/FIgure_S5_aqua_7WC4/ru_water_1.pdbqt]

ROOT
ATOM      1  C   LIG A   1     -12.205  -6.106 137.470  0.00  0.00    +0.079 C 
ATOM      2  C   LIG A   1     -11.067  -5.316 137.185  0.00  0.00    +0.063 C 
ATOM      3  C   LIG A   1     -13.082  -5.755 138.460  0.00  0.00    +0.044 C 
ATOM      4  C   LIG A   1     -10.822  -4.178 137.900  0.00  0.00    +0.044 C 
ATOM      5  C   LIG A   1     -12.852  -4.584 139.219  0.00  0.00    +0.012 C 
ATOM      6  C   LIG A   1     -11.710  -3.792 138.931  0.00  0.00    -0.008 C 
ATOM      7  C   LIG A   1     -13.708  -4.133 140.234  0.00  0.00    +0.041 C 
ATOM      8  C   LIG A   1     -11.495  -2.650 139.710  0.00  0.00    +0.189 C 
ATOM      9  C   LIG A   1     -13.408  -2.990 140.936  0.00  0.00    +0.217 C 
ATOM     10 N1   LIG A   1     -12.277  -2.263 140.706  0.00  0.00    -0.407 N 
ATOM     11 N2   LIG A   1     -14.253  -2.583 141.967  0.00  0.00    -0.454 N 
ATOM     12 RU   LIG A   1     -11.763  -0.647 142.008  0.00  0.00    +1.033 Ru
ATOM     13  H   LIG A   1     -11.076  -0.912 141.865  0.00  0.00     0.000 DD
ATOM     14  H   LIG A   1     -14.985  -3.261 142.124  0.00  0.00    +0.348 HD
ATOM     15  C   LIG A   1     -14.735  -1.287 142.132  0.00  0.00    +0.222 C 
ATOM     16 N3   LIG A   1     -11.555   0.921 140.634  0.00  0.00    -0.385 N 
ATOM     17 N4   LIG A   1     -11.857  -1.604 143.891  0.00  0.00    -0.379 N 
ATOM     18 N5   LIG A   1     -11.348   0.859 143.221  0.00  0.00    -0.411 N 
ATOM     19 N6   LIG A   1     -13.838  -0.259 142.132  0.00  0.00    -0.390 N 
ATOM     20  C   LIG A   1     -16.079  -1.087 142.338  0.00  0.00    +0.046 C 
ATOM     21  C   LIG A   1     -11.717   0.894 139.309  0.00  0.00    +0.198 C 
ATOM     22  C   LIG A   1     -11.194   2.096 141.220  0.00  0.00    +0.122 C 
ATOM     23  C   LIG A   1     -12.063  -2.893 144.173  0.00  0.00    +0.193 C 
ATOM     24  C   LIG A   1     -11.681  -0.737 144.925  0.00  0.00    +0.125 C 
ATOM     25  C   LIG A   1     -11.094   2.069 142.689  0.00  0.00    +0.127 C 
ATOM     26  C   LIG A   1     -11.381   0.654 144.549  0.00  0.00    +0.134 C 
ATOM     27  C   LIG A   1     -14.305   0.970 142.285  0.00  0.00    +0.187 C 
ATOM     28  C   LIG A   1     -16.579   0.207 142.543  0.00  0.00    +0.013 A 
ATOM     29  C   LIG A   1     -11.505   2.000 138.504  0.00  0.00    +0.084 C 
ATOM     30  C   LIG A   1     -10.967   3.239 140.470  0.00  0.00    +0.072 C 
ATOM     31  C   LIG A   1     -12.130  -3.378 145.467  0.00  0.00    +0.081 C 
ATOM     32  C   LIG A   1     -11.747  -1.158 146.245  0.00  0.00    +0.071 C 
ATOM     33  C   LIG A   1     -10.820   3.147 143.517  0.00  0.00    +0.075 C 
ATOM     34  C   LIG A   1     -11.121   1.704 145.419  0.00  0.00    +0.079 C 
ATOM     35  C   LIG A   1     -15.654   1.280 142.496  0.00  0.00    -0.007 A 
ATOM     36  C   LIG A   1     -17.947   0.494 142.760  0.00  0.00    +0.047 A 
ATOM     37  C   LIG A   1     -11.115   3.189 139.094  0.00  0.00    +0.106 C 
ATOM     38  C   LIG A   1     -11.981  -2.494 146.522  0.00  0.00    +0.107 C 
ATOM     39  C   LIG A   1     -10.832   2.952 144.890  0.00  0.00    +0.101 C 
ATOM     40  C   LIG A   1     -16.098   2.613 142.670  0.00  0.00    +0.040 A 
ATOM     41  C   LIG A   1     -18.352   1.791 142.923  0.00  0.00    +0.080 A 
ATOM     42  C   LIG A   1     -17.426   2.859 142.881  0.00  0.00    +0.062 A 
ENDROOT
TORSDOF 0
