# Supplementary material for: Toward the Treatment of Glioblastoma Tumors Using Photoactivated Chemotherapy: In Vitro Evaluation of Efficacy and Safety
Source: ACS Pharmacol Transl Sci. 2025 Jan 30;8(2):484–98. doi: 10.1021/acsptsci.4c00600 (PMC11833736; doi:10.1021/acsptsci.4c00600)
Supplement: Supplementary file 2 — pt4c00600_si_002.zip [file pt4c00600_si_002.zip › docked_poses_of_figures/FIgure_S5_aqua_7WC4/ru_water_6.pdbqt]

ROOT
ATOM      1  C   LIG A   1     -31.770   2.162 145.767  0.00  0.00    +0.079 C 
ATOM      2  C   LIG A   1     -32.846   3.079 145.797  0.00  0.00    +0.063 C 
ATOM      3  C   LIG A   1     -31.444   1.415 146.865  0.00  0.00    +0.044 C 
ATOM      4  C   LIG A   1     -33.585   3.237 146.936  0.00  0.00    +0.044 C 
ATOM      5  C   LIG A   1     -32.189   1.558 148.059  0.00  0.00    +0.012 C 
ATOM      6  C   LIG A   1     -33.268   2.479 148.088  0.00  0.00    -0.008 C 
ATOM      7  C   LIG A   1     -31.943   0.818 149.225  0.00  0.00    +0.041 C 
ATOM      8  C   LIG A   1     -33.977   2.617 149.287  0.00  0.00    +0.189 C 
ATOM      9  C   LIG A   1     -32.704   1.026 150.350  0.00  0.00    +0.217 C 
ATOM     10 N1   LIG A   1     -33.700   1.957 150.401  0.00  0.00    -0.407 N 
ATOM     11 N2   LIG A   1     -32.416   0.307 151.508  0.00  0.00    -0.454 N 
ATOM     12 RU   LIG A   1     -34.664   2.389 152.260  0.00  0.00    +1.033 Ru
ATOM     13  H   LIG A   1     -34.654   3.077 151.964  0.00  0.00     0.000 DD
ATOM     14  H   LIG A   1     -31.588  -0.258 151.387  0.00  0.00    +0.348 HD
ATOM     15  C   LIG A   1     -33.363  -0.361 152.282  0.00  0.00    +0.222 C 
ATOM     16 N3   LIG A   1     -36.673   2.085 151.748  0.00  0.00    -0.385 N 
ATOM     17 N4   LIG A   1     -32.994   2.780 153.496  0.00  0.00    -0.379 N 
ATOM     18 N5   LIG A   1     -35.547   2.729 153.997  0.00  0.00    -0.411 N 
ATOM     19 N6   LIG A   1     -34.466   0.328 152.691  0.00  0.00    -0.390 N 
ATOM     20  C   LIG A   1     -33.135  -1.666 152.650  0.00  0.00    +0.046 C 
ATOM     21  C   LIG A   1     -37.185   1.711 150.572  0.00  0.00    +0.198 C 
ATOM     22  C   LIG A   1     -37.526   2.326 152.781  0.00  0.00    +0.122 C 
ATOM     23  C   LIG A   1     -31.701   2.854 153.169  0.00  0.00    +0.193 C 
ATOM     24  C   LIG A   1     -33.342   2.971 154.798  0.00  0.00    +0.125 C 
ATOM     25  C   LIG A   1     -36.890   2.674 154.063  0.00  0.00    +0.127 C 
ATOM     26  C   LIG A   1     -34.786   2.954 155.082  0.00  0.00    +0.134 C 
ATOM     27  C   LIG A   1     -35.362  -0.315 153.423  0.00  0.00    +0.187 C 
ATOM     28  C   LIG A   1     -34.057  -2.344 153.459  0.00  0.00    +0.013 A 
ATOM     29  C   LIG A   1     -38.545   1.589 150.352  0.00  0.00    +0.084 C 
ATOM     30  C   LIG A   1     -38.899   2.221 152.625  0.00  0.00    +0.072 C 
ATOM     31  C   LIG A   1     -30.703   3.091 154.097  0.00  0.00    +0.081 C 
ATOM     32  C   LIG A   1     -32.388   3.202 155.778  0.00  0.00    +0.071 C 
ATOM     33  C   LIG A   1     -37.534   2.888 155.271  0.00  0.00    +0.075 C 
ATOM     34  C   LIG A   1     -35.385   3.168 156.316  0.00  0.00    +0.079 C 
ATOM     35  C   LIG A   1     -35.227  -1.643 153.846  0.00  0.00    -0.007 A 
ATOM     36  C   LIG A   1     -33.895  -3.686 153.878  0.00  0.00    +0.047 A 
ATOM     37  C   LIG A   1     -39.417   1.856 151.394  0.00  0.00    +0.106 C 
ATOM     38  C   LIG A   1     -31.050   3.256 155.426  0.00  0.00    +0.107 C 
ATOM     39  C   LIG A   1     -36.767   3.140 156.400  0.00  0.00    +0.101 C 
ATOM     40  C   LIG A   1     -36.209  -2.280 154.642  0.00  0.00    +0.040 A 
ATOM     41  C   LIG A   1     -34.860  -4.279 154.646  0.00  0.00    +0.080 A 
ATOM     42  C   LIG A   1     -36.023  -3.576 155.034  0.00  0.00    +0.062 A 
ENDROOT
TORSDOF 0
