# Supplementary material for: Toward the Treatment of Glioblastoma Tumors Using Photoactivated Chemotherapy: In Vitro Evaluation of Efficacy and Safety
Source: ACS Pharmacol Transl Sci. 2025 Jan 30;8(2):484–98. doi: 10.1021/acsptsci.4c00600 (PMC11833736; doi:10.1021/acsptsci.4c00600)
Supplement: Supplementary file 2 — pt4c00600_si_002.zip [file pt4c00600_si_002.zip › docked_poses_of_figures/FIgure_S5_aqua_7WC4/ru_water_10.pdbqt]

ROOT
ATOM      1  C   LIG A   1     -29.867  -2.359 142.979  0.00  0.00    +0.079 C 
ATOM      2  C   LIG A   1     -29.858  -2.299 141.567  0.00  0.00    +0.063 C 
ATOM      3  C   LIG A   1     -29.940  -3.556 143.638  0.00  0.00    +0.044 C 
ATOM      4  C   LIG A   1     -29.924  -3.447 140.828  0.00  0.00    +0.044 C 
ATOM      5  C   LIG A   1     -30.011  -4.761 142.900  0.00  0.00    +0.012 C 
ATOM      6  C   LIG A   1     -30.002  -4.698 141.483  0.00  0.00    -0.008 C 
ATOM      7  C   LIG A   1     -30.062  -6.032 143.488  0.00  0.00    +0.041 C 
ATOM      8  C   LIG A   1     -30.094  -5.903 140.776  0.00  0.00    +0.189 C 
ATOM      9  C   LIG A   1     -30.144  -7.156 142.702  0.00  0.00    +0.217 C 
ATOM     10 N1   LIG A   1     -30.202  -7.096 141.340  0.00  0.00    -0.407 N 
ATOM     11 N2   LIG A   1     -30.234  -8.407 143.309  0.00  0.00    -0.454 N 
ATOM     12 RU   LIG A   1     -30.580  -8.870 140.208  0.00  0.00    +1.033 Ru
ATOM     13  H   LIG A   1     -30.962  -8.377 139.793  0.00  0.00     0.000 DD
ATOM     14  H   LIG A   1     -30.305  -8.317 144.313  0.00  0.00    +0.348 HD
ATOM     15  C   LIG A   1     -29.462  -9.513 142.963  0.00  0.00    +0.222 C 
ATOM     16 N3   LIG A   1     -28.946  -8.862 138.897  0.00  0.00    -0.385 N 
ATOM     17 N4   LIG A   1     -32.328  -9.587 141.158  0.00  0.00    -0.379 N 
ATOM     18 N5   LIG A   1     -30.899 -10.544 139.204  0.00  0.00    -0.411 N 
ATOM     19 N6   LIG A   1     -29.413  -9.883 141.652  0.00  0.00    -0.390 N 
ATOM     20  C   LIG A   1     -28.819 -10.223 143.950  0.00  0.00    +0.046 C 
ATOM     21  C   LIG A   1     -27.946  -7.981 138.818  0.00  0.00    +0.198 C 
ATOM     22  C   LIG A   1     -28.961  -9.907 138.024  0.00  0.00    +0.122 C 
ATOM     23  C   LIG A   1     -33.058  -9.019 142.121  0.00  0.00    +0.193 C 
ATOM     24  C   LIG A   1     -32.715 -10.803 140.687  0.00  0.00    +0.125 C 
ATOM     25  C   LIG A   1     -30.058 -10.873 138.207  0.00  0.00    +0.127 C 
ATOM     26  C   LIG A   1     -31.916 -11.342 139.575  0.00  0.00    +0.134 C 
ATOM     27  C   LIG A   1     -28.673 -10.933 141.331  0.00  0.00    +0.187 C 
ATOM     28  C   LIG A   1     -28.067 -11.362 143.627  0.00  0.00    +0.013 A 
ATOM     29  C   LIG A   1     -26.943  -8.068 137.869  0.00  0.00    +0.084 C 
ATOM     30  C   LIG A   1     -27.986 -10.050 137.050  0.00  0.00    +0.072 C 
ATOM     31  C   LIG A   1     -34.172  -9.623 142.676  0.00  0.00    +0.081 C 
ATOM     32  C   LIG A   1     -33.817 -11.466 141.208  0.00  0.00    +0.071 C 
ATOM     33  C   LIG A   1     -30.246 -12.050 137.501  0.00  0.00    +0.075 C 
ATOM     34  C   LIG A   1     -32.141 -12.535 138.901  0.00  0.00    +0.079 C 
ATOM     35  C   LIG A   1     -27.977 -11.719 142.258  0.00  0.00    -0.007 A 
ATOM     36  C   LIG A   1     -27.377 -12.143 144.583  0.00  0.00    +0.047 A 
ATOM     37  C   LIG A   1     -26.968  -9.115 136.965  0.00  0.00    +0.106 C 
ATOM     38  C   LIG A   1     -34.552 -10.873 142.220  0.00  0.00    +0.107 C 
ATOM     39  C   LIG A   1     -31.301 -12.879 137.855  0.00  0.00    +0.101 C 
ATOM     40  C   LIG A   1     -27.213 -12.843 141.863  0.00  0.00    +0.040 A 
ATOM     41  C   LIG A   1     -26.643 -13.224 144.176  0.00  0.00    +0.080 A 
ATOM     42  C   LIG A   1     -26.559 -13.580 142.810  0.00  0.00    +0.062 A 
ENDROOT
TORSDOF 0
