# Supplementary material for: Toward the Treatment of Glioblastoma Tumors Using Photoactivated Chemotherapy: In Vitro Evaluation of Efficacy and Safety
Source: ACS Pharmacol Transl Sci. 2025 Jan 30;8(2):484–98. doi: 10.1021/acsptsci.4c00600 (PMC11833736; doi:10.1021/acsptsci.4c00600)
Supplement: Supplementary file 2 — pt4c00600_si_002.zip [file pt4c00600_si_002.zip › docked_poses_of_figures/FIgure_S5_aqua_7WC4/ru_water_4.pdbqt]

ROOT
ATOM      1  C   LIG A   1     -17.406   1.034 143.207  0.00  0.00    +0.079 C 
ATOM      2  C   LIG A   1     -16.773  -0.222 143.355  0.00  0.00    +0.063 C 
ATOM      3  C   LIG A   1     -17.332   1.731 142.032  0.00  0.00    +0.044 C 
ATOM      4  C   LIG A   1     -16.070  -0.765 142.317  0.00  0.00    +0.044 C 
ATOM      5  C   LIG A   1     -16.608   1.195 140.941  0.00  0.00    +0.012 C 
ATOM      6  C   LIG A   1     -15.974  -0.066 141.092  0.00  0.00    -0.008 C 
ATOM      7  C   LIG A   1     -16.499   1.825 139.693  0.00  0.00    +0.041 C 
ATOM      8  C   LIG A   1     -15.247  -0.565 140.005  0.00  0.00    +0.189 C 
ATOM      9  C   LIG A   1     -15.765   1.245 138.687  0.00  0.00    +0.217 C 
ATOM     10 N1   LIG A   1     -15.100   0.065 138.849  0.00  0.00    -0.407 N 
ATOM     11 N2   LIG A   1     -15.638   1.908 137.467  0.00  0.00    -0.454 N 
ATOM     12 RU   LIG A   1     -13.783  -0.639 137.319  0.00  0.00    +1.033 Ru
ATOM     13  H   LIG A   1     -13.399  -0.861 137.923  0.00  0.00     0.000 DD
ATOM     14  H   LIG A   1     -16.068   2.821 137.506  0.00  0.00    +0.348 HD
ATOM     15  C   LIG A   1     -15.835   1.320 136.220  0.00  0.00    +0.222 C 
ATOM     16 N3   LIG A   1     -14.556  -2.555 136.978  0.00  0.00    -0.385 N 
ATOM     17 N4   LIG A   1     -12.557   1.060 137.034  0.00  0.00    -0.379 N 
ATOM     18 N5   LIG A   1     -12.601  -1.263 135.861  0.00  0.00    -0.411 N 
ATOM     19 N6   LIG A   1     -15.169   0.164 135.939  0.00  0.00    -0.390 N 
ATOM     20  C   LIG A   1     -16.647   1.942 135.302  0.00  0.00    +0.046 C 
ATOM     21  C   LIG A   1     -15.599  -3.149 137.563  0.00  0.00    +0.198 C 
ATOM     22  C   LIG A   1     -13.859  -3.248 136.034  0.00  0.00    +0.122 C 
ATOM     23  C   LIG A   1     -12.538   2.211 137.712  0.00  0.00    +0.193 C 
ATOM     24  C   LIG A   1     -11.686   0.907 135.999  0.00  0.00    +0.125 C 
ATOM     25  C   LIG A   1     -12.761  -2.512 135.387  0.00  0.00    +0.127 C 
ATOM     26  C   LIG A   1     -11.701  -0.410 135.342  0.00  0.00    +0.134 C 
ATOM     27  C   LIG A   1     -15.365  -0.391 134.753  0.00  0.00    +0.187 C 
ATOM     28  C   LIG A   1     -16.829   1.385 134.028  0.00  0.00    +0.013 A 
ATOM     29  C   LIG A   1     -15.983  -4.447 137.274  0.00  0.00    +0.084 C 
ATOM     30  C   LIG A   1     -14.193  -4.551 135.701  0.00  0.00    +0.072 C 
ATOM     31  C   LIG A   1     -11.694   3.259 137.391  0.00  0.00    +0.081 C 
ATOM     32  C   LIG A   1     -10.821   1.923 135.621  0.00  0.00    +0.071 C 
ATOM     33  C   LIG A   1     -11.961  -2.968 134.351  0.00  0.00    +0.075 C 
ATOM     34  C   LIG A   1     -10.881  -0.818 134.299  0.00  0.00    +0.079 C 
ATOM     35  C   LIG A   1     -16.174   0.158 133.750  0.00  0.00    -0.007 A 
ATOM     36  C   LIG A   1     -17.648   1.963 133.028  0.00  0.00    +0.047 A 
ATOM     37  C   LIG A   1     -15.262  -5.162 136.334  0.00  0.00    +0.106 C 
ATOM     38  C   LIG A   1     -10.828   3.118 136.321  0.00  0.00    +0.107 C 
ATOM     39  C   LIG A   1     -11.014  -2.109 133.813  0.00  0.00    +0.101 C 
ATOM     40  C   LIG A   1     -16.337  -0.468 132.492  0.00  0.00    +0.040 A 
ATOM     41  C   LIG A   1     -17.790   1.336 131.820  0.00  0.00    +0.080 A 
ATOM     42  C   LIG A   1     -17.132   0.115 131.546  0.00  0.00    +0.062 A 
ENDROOT
TORSDOF 0
