# Supplementary material for: Toward the Treatment of Glioblastoma Tumors Using Photoactivated Chemotherapy: In Vitro Evaluation of Efficacy and Safety
Source: ACS Pharmacol Transl Sci. 2025 Jan 30;8(2):484–98. doi: 10.1021/acsptsci.4c00600 (PMC11833736; doi:10.1021/acsptsci.4c00600)
Supplement: Supplementary file 2 — pt4c00600_si_002.zip [file pt4c00600_si_002.zip › docked_poses_of_figures/FIgure_S5_aqua_7WC4/ru_water_2.pdbqt]

ROOT
ATOM      1  C   LIG A   1     -29.875  -2.391 142.990  0.00  0.00    +0.079 C 
ATOM      2  C   LIG A   1     -29.867  -2.325 141.577  0.00  0.00    +0.063 C 
ATOM      3  C   LIG A   1     -29.945  -3.591 143.643  0.00  0.00    +0.044 C 
ATOM      4  C   LIG A   1     -29.931  -3.470 140.834  0.00  0.00    +0.044 C 
ATOM      5  C   LIG A   1     -30.015  -4.793 142.900  0.00  0.00    +0.012 C 
ATOM      6  C   LIG A   1     -30.006  -4.724 141.483  0.00  0.00    -0.008 C 
ATOM      7  C   LIG A   1     -30.063  -6.067 143.483  0.00  0.00    +0.041 C 
ATOM      8  C   LIG A   1     -30.097  -5.926 140.771  0.00  0.00    +0.189 C 
ATOM      9  C   LIG A   1     -30.144  -7.187 142.691  0.00  0.00    +0.217 C 
ATOM     10 N1   LIG A   1     -30.202  -7.122 141.329  0.00  0.00    -0.407 N 
ATOM     11 N2   LIG A   1     -30.231  -8.441 143.293  0.00  0.00    -0.454 N 
ATOM     12 RU   LIG A   1     -30.578  -8.891 140.190  0.00  0.00    +1.033 Ru
ATOM     13  H   LIG A   1     -30.962  -8.397 139.778  0.00  0.00     0.000 DD
ATOM     14  H   LIG A   1     -30.301  -8.356 144.297  0.00  0.00    +0.348 HD
ATOM     15  C   LIG A   1     -29.457  -9.545 142.942  0.00  0.00    +0.222 C 
ATOM     16 N3   LIG A   1     -28.946  -8.874 138.877  0.00  0.00    -0.385 N 
ATOM     17 N4   LIG A   1     -32.324  -9.615 141.138  0.00  0.00    -0.379 N 
ATOM     18 N5   LIG A   1     -30.895 -10.561 139.179  0.00  0.00    -0.411 N 
ATOM     19 N6   LIG A   1     -29.408  -9.908 141.628  0.00  0.00    -0.390 N 
ATOM     20  C   LIG A   1     -28.812 -10.258 143.924  0.00  0.00    +0.046 C 
ATOM     21  C   LIG A   1     -27.947  -7.991 138.802  0.00  0.00    +0.198 C 
ATOM     22  C   LIG A   1     -28.959  -9.915 138.000  0.00  0.00    +0.122 C 
ATOM     23  C   LIG A   1     -33.054  -9.053 142.104  0.00  0.00    +0.193 C 
ATOM     24  C   LIG A   1     -32.710 -10.830 140.662  0.00  0.00    +0.125 C 
ATOM     25  C   LIG A   1     -30.054 -10.884 138.180  0.00  0.00    +0.127 C 
ATOM     26  C   LIG A   1     -31.911 -11.362 139.546  0.00  0.00    +0.134 C 
ATOM     27  C   LIG A   1     -28.667 -10.955 141.302  0.00  0.00    +0.187 C 
ATOM     28  C   LIG A   1     -28.059 -11.393 143.596  0.00  0.00    +0.013 A 
ATOM     29  C   LIG A   1     -26.944  -8.072 137.852  0.00  0.00    +0.084 C 
ATOM     30  C   LIG A   1     -27.984 -10.052 137.025  0.00  0.00    +0.072 C 
ATOM     31  C   LIG A   1     -34.167  -9.662 142.657  0.00  0.00    +0.081 C 
ATOM     32  C   LIG A   1     -33.810 -11.497 141.180  0.00  0.00    +0.071 C 
ATOM     33  C   LIG A   1     -30.241 -12.059 137.468  0.00  0.00    +0.075 C 
ATOM     34  C   LIG A   1     -32.134 -12.553 138.868  0.00  0.00    +0.079 C 
ATOM     35  C   LIG A   1     -27.969 -11.744 142.225  0.00  0.00    -0.007 A 
ATOM     36  C   LIG A   1     -27.366 -12.178 144.548  0.00  0.00    +0.047 A 
ATOM     37  C   LIG A   1     -26.969  -9.115 136.943  0.00  0.00    +0.106 C 
ATOM     38  C   LIG A   1     -34.545 -10.910 142.196  0.00  0.00    +0.107 C 
ATOM     39  C   LIG A   1     -31.293 -12.891 137.820  0.00  0.00    +0.101 C 
ATOM     40  C   LIG A   1     -27.203 -12.865 141.824  0.00  0.00    +0.040 A 
ATOM     41  C   LIG A   1     -26.631 -13.256 144.135  0.00  0.00    +0.080 A 
ATOM     42  C   LIG A   1     -26.547 -13.606 142.768  0.00  0.00    +0.062 A 
ENDROOT
TORSDOF 0
