# Supplementary material for: Toward the Treatment of Glioblastoma Tumors Using Photoactivated Chemotherapy: In Vitro Evaluation of Efficacy and Safety
Source: ACS Pharmacol Transl Sci. 2025 Jan 30;8(2):484–98. doi: 10.1021/acsptsci.4c00600 (PMC11833736; doi:10.1021/acsptsci.4c00600)
Supplement: Supplementary file 2 — pt4c00600_si_002.zip [file pt4c00600_si_002.zip › docked_poses_of_figures/FIgure_S5_aqua_7WC4/ru_water_8.pdbqt]

ROOT
ATOM      1  C   LIG A   1     -29.873  -2.391 142.990  0.00  0.00    +0.079 C 
ATOM      2  C   LIG A   1     -29.865  -2.325 141.578  0.00  0.00    +0.063 C 
ATOM      3  C   LIG A   1     -29.943  -3.592 143.643  0.00  0.00    +0.044 C 
ATOM      4  C   LIG A   1     -29.929  -3.470 140.834  0.00  0.00    +0.044 C 
ATOM      5  C   LIG A   1     -30.013  -4.793 142.900  0.00  0.00    +0.012 C 
ATOM      6  C   LIG A   1     -30.005  -4.724 141.483  0.00  0.00    -0.008 C 
ATOM      7  C   LIG A   1     -30.062  -6.068 143.482  0.00  0.00    +0.041 C 
ATOM      8  C   LIG A   1     -30.095  -5.926 140.770  0.00  0.00    +0.189 C 
ATOM      9  C   LIG A   1     -30.143  -7.188 142.690  0.00  0.00    +0.217 C 
ATOM     10 N1   LIG A   1     -30.201  -7.122 141.328  0.00  0.00    -0.407 N 
ATOM     11 N2   LIG A   1     -30.230  -8.442 143.292  0.00  0.00    -0.454 N 
ATOM     12 RU   LIG A   1     -30.577  -8.891 140.188  0.00  0.00    +1.033 Ru
ATOM     13  H   LIG A   1     -30.960  -8.396 139.776  0.00  0.00     0.000 DD
ATOM     14  H   LIG A   1     -30.300  -8.357 144.295  0.00  0.00    +0.348 HD
ATOM     15  C   LIG A   1     -29.456  -9.545 142.940  0.00  0.00    +0.222 C 
ATOM     16 N3   LIG A   1     -28.943  -8.874 138.876  0.00  0.00    -0.385 N 
ATOM     17 N4   LIG A   1     -32.323  -9.615 141.136  0.00  0.00    -0.379 N 
ATOM     18 N5   LIG A   1     -30.894 -10.561 139.177  0.00  0.00    -0.411 N 
ATOM     19 N6   LIG A   1     -29.407  -9.908 141.627  0.00  0.00    -0.390 N 
ATOM     20  C   LIG A   1     -28.812 -10.259 143.923  0.00  0.00    +0.046 C 
ATOM     21  C   LIG A   1     -27.944  -7.991 138.802  0.00  0.00    +0.198 C 
ATOM     22  C   LIG A   1     -28.957  -9.915 137.998  0.00  0.00    +0.122 C 
ATOM     23  C   LIG A   1     -33.053  -9.052 142.102  0.00  0.00    +0.193 C 
ATOM     24  C   LIG A   1     -32.708 -10.830 140.659  0.00  0.00    +0.125 C 
ATOM     25  C   LIG A   1     -30.052 -10.883 138.178  0.00  0.00    +0.127 C 
ATOM     26  C   LIG A   1     -31.909 -11.362 139.544  0.00  0.00    +0.134 C 
ATOM     27  C   LIG A   1     -28.666 -10.955 141.301  0.00  0.00    +0.187 C 
ATOM     28  C   LIG A   1     -28.058 -11.394 143.594  0.00  0.00    +0.013 A 
ATOM     29  C   LIG A   1     -26.942  -8.071 137.851  0.00  0.00    +0.084 C 
ATOM     30  C   LIG A   1     -27.982 -10.052 137.024  0.00  0.00    +0.072 C 
ATOM     31  C   LIG A   1     -34.166  -9.662 142.654  0.00  0.00    +0.081 C 
ATOM     32  C   LIG A   1     -33.809 -11.497 141.177  0.00  0.00    +0.071 C 
ATOM     33  C   LIG A   1     -30.239 -12.058 137.466  0.00  0.00    +0.075 C 
ATOM     34  C   LIG A   1     -32.133 -12.552 138.865  0.00  0.00    +0.079 C 
ATOM     35  C   LIG A   1     -27.968 -11.745 142.223  0.00  0.00    -0.007 A 
ATOM     36  C   LIG A   1     -27.366 -12.180 144.547  0.00  0.00    +0.047 A 
ATOM     37  C   LIG A   1     -26.966  -9.114 136.942  0.00  0.00    +0.106 C 
ATOM     38  C   LIG A   1     -34.544 -10.910 142.192  0.00  0.00    +0.107 C 
ATOM     39  C   LIG A   1     -31.292 -12.890 137.817  0.00  0.00    +0.101 C 
ATOM     40  C   LIG A   1     -27.202 -12.866 141.823  0.00  0.00    +0.040 A 
ATOM     41  C   LIG A   1     -26.631 -13.257 144.133  0.00  0.00    +0.080 A 
ATOM     42  C   LIG A   1     -26.547 -13.607 142.766  0.00  0.00    +0.062 A 
ENDROOT
TORSDOF 0
