# Supplementary material for: Toward the Treatment of Glioblastoma Tumors Using Photoactivated Chemotherapy: In Vitro Evaluation of Efficacy and Safety
Source: ACS Pharmacol Transl Sci. 2025 Jan 30;8(2):484–98. doi: 10.1021/acsptsci.4c00600 (PMC11833736; doi:10.1021/acsptsci.4c00600)
Supplement: Supplementary file 2 — pt4c00600_si_002.zip [file pt4c00600_si_002.zip › docked_poses_of_figures/FIgure_S5_aqua_7WC4/ru_water_9.pdbqt]

ROOT
ATOM      1  C   LIG A   1     -29.872  -2.392 142.993  0.00  0.00    +0.079 C 
ATOM      2  C   LIG A   1     -29.864  -2.325 141.580  0.00  0.00    +0.063 C 
ATOM      3  C   LIG A   1     -29.944  -3.593 143.645  0.00  0.00    +0.044 C 
ATOM      4  C   LIG A   1     -29.928  -3.469 140.835  0.00  0.00    +0.044 C 
ATOM      5  C   LIG A   1     -30.015  -4.794 142.900  0.00  0.00    +0.012 C 
ATOM      6  C   LIG A   1     -30.006  -4.724 141.483  0.00  0.00    -0.008 C 
ATOM      7  C   LIG A   1     -30.065  -6.069 143.482  0.00  0.00    +0.041 C 
ATOM      8  C   LIG A   1     -30.097  -5.925 140.770  0.00  0.00    +0.189 C 
ATOM      9  C   LIG A   1     -30.147  -7.188 142.689  0.00  0.00    +0.217 C 
ATOM     10 N1   LIG A   1     -30.205  -7.121 141.327  0.00  0.00    -0.407 N 
ATOM     11 N2   LIG A   1     -30.236  -8.443 143.290  0.00  0.00    -0.454 N 
ATOM     12 RU   LIG A   1     -30.582  -8.889 140.186  0.00  0.00    +1.033 Ru
ATOM     13  H   LIG A   1     -30.964  -8.393 139.774  0.00  0.00     0.000 DD
ATOM     14  H   LIG A   1     -30.307  -8.358 144.293  0.00  0.00    +0.348 HD
ATOM     15  C   LIG A   1     -29.463  -9.547 142.938  0.00  0.00    +0.222 C 
ATOM     16 N3   LIG A   1     -28.948  -8.873 138.875  0.00  0.00    -0.385 N 
ATOM     17 N4   LIG A   1     -32.329  -9.612 141.132  0.00  0.00    -0.379 N 
ATOM     18 N5   LIG A   1     -30.900 -10.558 139.173  0.00  0.00    -0.411 N 
ATOM     19 N6   LIG A   1     -29.414  -9.909 141.624  0.00  0.00    -0.390 N 
ATOM     20  C   LIG A   1     -28.820 -10.261 143.920  0.00  0.00    +0.046 C 
ATOM     21  C   LIG A   1     -27.948  -7.991 138.801  0.00  0.00    +0.198 C 
ATOM     22  C   LIG A   1     -28.963  -9.913 137.996  0.00  0.00    +0.122 C 
ATOM     23  C   LIG A   1     -33.059  -9.049 142.098  0.00  0.00    +0.193 C 
ATOM     24  C   LIG A   1     -32.716 -10.826 140.654  0.00  0.00    +0.125 C 
ATOM     25  C   LIG A   1     -30.059 -10.880 138.174  0.00  0.00    +0.127 C 
ATOM     26  C   LIG A   1     -31.917 -11.358 139.539  0.00  0.00    +0.134 C 
ATOM     27  C   LIG A   1     -28.674 -10.956 141.298  0.00  0.00    +0.187 C 
ATOM     28  C   LIG A   1     -28.068 -11.398 143.591  0.00  0.00    +0.013 A 
ATOM     29  C   LIG A   1     -26.945  -8.072 137.851  0.00  0.00    +0.084 C 
ATOM     30  C   LIG A   1     -27.987 -10.051 137.022  0.00  0.00    +0.072 C 
ATOM     31  C   LIG A   1     -34.174  -9.657 142.650  0.00  0.00    +0.081 C 
ATOM     32  C   LIG A   1     -33.817 -11.492 141.171  0.00  0.00    +0.071 C 
ATOM     33  C   LIG A   1     -30.246 -12.054 137.461  0.00  0.00    +0.075 C 
ATOM     34  C   LIG A   1     -32.141 -12.548 138.859  0.00  0.00    +0.079 C 
ATOM     35  C   LIG A   1     -27.977 -11.747 142.220  0.00  0.00    -0.007 A 
ATOM     36  C   LIG A   1     -27.377 -12.184 144.543  0.00  0.00    +0.047 A 
ATOM     37  C   LIG A   1     -26.970  -9.114 136.941  0.00  0.00    +0.106 C 
ATOM     38  C   LIG A   1     -34.553 -10.905 142.187  0.00  0.00    +0.107 C 
ATOM     39  C   LIG A   1     -31.300 -12.885 137.811  0.00  0.00    +0.101 C 
ATOM     40  C   LIG A   1     -27.213 -12.869 141.819  0.00  0.00    +0.040 A 
ATOM     41  C   LIG A   1     -26.643 -13.262 144.130  0.00  0.00    +0.080 A 
ATOM     42  C   LIG A   1     -26.559 -13.611 142.762  0.00  0.00    +0.062 A 
ENDROOT
TORSDOF 0
