# Supplementary material for: Toward the Treatment of Glioblastoma Tumors Using Photoactivated Chemotherapy: In Vitro Evaluation of Efficacy and Safety
Source: ACS Pharmacol Transl Sci. 2025 Jan 30;8(2):484–98. doi: 10.1021/acsptsci.4c00600 (PMC11833736; doi:10.1021/acsptsci.4c00600)
Supplement: Supplementary file 2 — pt4c00600_si_002.zip [file pt4c00600_si_002.zip › docked_poses_of_figures/Figure_S6_donezipil_4LZ5/donepezil_8.pdbqt]

ROOT
ATOM      1  C   UNL     1      60.307  31.318  43.808 -0.38 +0.02    -0.115 A 
ATOM      2  C   UNL     1      59.800  31.578  45.062 -0.40 -0.01    +0.080 A 
ATOM      3  C   UNL     1      59.227  30.522  45.825 -0.42 -0.00    +0.094 A 
ATOM      4  C   UNL     1      59.174  29.234  45.317 -0.43 -0.01    -0.132 A 
ATOM      5  C   UNL     1      59.685  28.986  44.049 -0.46 -0.00    -0.012 A 
ATOM      6  C   UNL     1      60.237  30.014  43.312 -0.43 +0.00    -0.046 A 
ATOM      7  O   UNL     1      61.300  30.127  41.155 -0.25 +0.05    -0.306 OA
ATOM      8  C   UNL     1      59.761  27.676  43.316 -0.30 -0.01    -0.179 C 
ATOM      9  C   UNL     1      60.701  29.511  42.012 -0.36 -0.01    +0.169 C 
ATOM     10  C   UNL     1      60.266  28.045  41.914 -0.39 +0.00    -0.101 C 
ENDROOT 
BRANCH  10  11
ATOM     11  C   UNL     1      61.350  27.139  41.353 -0.27 -0.01    -0.182 C 
BRANCH  11  12
ATOM     12  C   UNL     1      61.798  26.035  42.303 -0.35 -0.01    -0.102 C 
ATOM     13  C   UNL     1      60.933  24.784  42.232 -0.36 -0.02    -0.184 C 
ATOM     14  C   UNL     1      61.450  23.709  43.172 -0.45 -0.00    -0.087 C 
ATOM     15  N   UNL     1      62.832  23.378  42.873 -0.15 +0.01    -0.374 N 
ATOM     16  C   UNL     1      63.693  24.541  42.997 -0.37 -0.00    -0.087 C 
ATOM     17  C   UNL     1      63.248  25.640  42.049 -0.33 -0.01    -0.184 C 
BRANCH  15  18
ATOM     18  C   UNL     1      63.318  22.218  43.611 -0.47 +0.01    -0.081 C 
BRANCH  18  19
ATOM     19  C   UNL     1      64.099  22.505  44.873 -0.47 +0.00    -0.016 A 
ATOM     20  C   UNL     1      63.566  23.315  45.872 -0.45 -0.00    -0.107 A 
ATOM     21  C   UNL     1      64.292  23.612  47.016 -0.50 -0.02    -0.110 A 
ATOM     22  C   UNL     1      65.570  23.097  47.181 -0.41 -0.01    -0.112 A 
ATOM     23  C   UNL     1      66.111  22.280  46.198 -0.45 -0.01    -0.110 A 
ATOM     24  C   UNL     1      65.379  21.988  45.057 -0.39 -0.01    -0.106 A 
ENDBRANCH  18  19
ENDBRANCH  15  18
ENDBRANCH  11  12
ENDBRANCH  10  11
BRANCH   3  25
ATOM     25  O   UNL     1      58.761  30.888  47.036 -0.36 +0.00    -0.193 OA
ATOM     26  C   UNL     1      58.409  29.854  47.934 -0.28 -0.01    -0.159 C 
ENDBRANCH   3  25
BRANCH   2  27
ATOM     27  O   UNL     1      59.790  32.789  45.669 -0.43 +0.02    -0.202 OA
ATOM     28  C   UNL     1      60.995  33.526  45.619 -0.43 +0.03    -0.161 C 
ENDBRANCH   2  27
TORSDOF 6
TER
