# Supplementary material for: Toward the Treatment of Glioblastoma Tumors Using Photoactivated Chemotherapy: In Vitro Evaluation of Efficacy and Safety
Source: ACS Pharmacol Transl Sci. 2025 Jan 30;8(2):484–98. doi: 10.1021/acsptsci.4c00600 (PMC11833736; doi:10.1021/acsptsci.4c00600)
Supplement: Supplementary file 2 — pt4c00600_si_002.zip [file pt4c00600_si_002.zip › docked_poses_of_figures/Figure_S6_donezipil_4LZ5/donepezil_10.pdbqt]

ROOT
ATOM      1  C   UNL     1      62.570  21.938  43.846 -0.24 +0.02    -0.115 A 
ATOM      2  C   UNL     1      62.371  20.649  43.405 -0.44 -0.02    +0.080 A 
ATOM      3  C   UNL     1      62.060  20.411  42.037 -0.42 -0.03    +0.094 A 
ATOM      4  C   UNL     1      61.954  21.465  41.144 -0.34 +0.02    -0.132 A 
ATOM      5  C   UNL     1      62.153  22.762  41.603 -0.41 +0.00    -0.012 A 
ATOM      6  C   UNL     1      62.451  22.987  42.931 -0.41 +0.00    -0.046 A 
ATOM      7  O   UNL     1      62.947  24.967  44.208 -0.28 -0.04    -0.306 OA
ATOM      8  C   UNL     1      62.119  24.042  40.817 -0.29 -0.00    -0.179 C 
ATOM      9  C   UNL     1      62.611  24.428  43.175 -0.35 +0.01    +0.169 C 
ATOM     10  C   UNL     1      62.245  25.149  41.873 -0.34 -0.01    -0.101 C 
ENDROOT 
BRANCH  10  11
ATOM     11  C   UNL     1      63.206  26.274  41.526 -0.30 -0.01    -0.182 C 
BRANCH  11  12
ATOM     12  C   UNL     1      62.585  27.664  41.568 -0.26 -0.01    -0.102 C 
ATOM     13  C   UNL     1      61.139  27.699  41.090 -0.29 -0.01    -0.184 C 
ATOM     14  C   UNL     1      60.565  29.102  41.190 -0.41 +0.01    -0.087 C 
ATOM     15  N   UNL     1      60.653  29.603  42.549 -0.15 +0.02    -0.374 N 
ATOM     16  C   UNL     1      62.029  29.643  43.011 -0.48 +0.00    -0.087 C 
ATOM     17  C   UNL     1      62.648  28.258  42.970 -0.30 -0.02    -0.184 C 
BRANCH  15  18
ATOM     18  C   UNL     1      59.941  30.861  42.746 -0.41 +0.02    -0.081 C 
BRANCH  18  19
ATOM     19  C   UNL     1      60.072  31.500  44.110 -0.43 +0.00    -0.016 A 
ATOM     20  C   UNL     1      59.365  31.001  45.201 -0.39 +0.01    -0.107 A 
ATOM     21  C   UNL     1      59.452  31.605  46.447 -0.42 +0.01    -0.110 A 
ATOM     22  C   UNL     1      60.256  32.723  46.622 -0.51 +0.02    -0.112 A 
ATOM     23  C   UNL     1      60.974  33.226  45.546 -0.37 +0.02    -0.110 A 
ATOM     24  C   UNL     1      60.881  32.616  44.303 -0.28 +0.03    -0.106 A 
ENDBRANCH  18  19
ENDBRANCH  15  18
ENDBRANCH  11  12
ENDBRANCH  10  11
BRANCH   3  25
ATOM     25  O   UNL     1      61.885  19.113  41.714 -0.43 +0.09    -0.193 OA
ATOM     26  C   UNL     1      61.024  18.826  40.630 -0.41 +0.08    -0.159 C 
ENDBRANCH   3  25
BRANCH   2  27
ATOM     27  O   UNL     1      62.443  19.537  44.174 -0.44 +0.04    -0.202 OA
ATOM     28  C   UNL     1      62.871  19.723  45.508 -0.43 +0.02    -0.161 C 
ENDBRANCH   2  27
TORSDOF 6
TER
