# Supplementary material for: Toward the Treatment of Glioblastoma Tumors Using Photoactivated Chemotherapy: In Vitro Evaluation of Efficacy and Safety
Source: ACS Pharmacol Transl Sci. 2025 Jan 30;8(2):484–98. doi: 10.1021/acsptsci.4c00600 (PMC11833736; doi:10.1021/acsptsci.4c00600)
Supplement: Supplementary file 2 — pt4c00600_si_002.zip [file pt4c00600_si_002.zip › docked_poses_of_figures/Figure_S6_donezipil_4LZ5/donepezil_9.pdbqt]

ROOT
ATOM      1  C   UNL     1      60.311  27.726  42.970 -0.34 -0.01    -0.115 A 
ATOM      2  C   UNL     1      60.460  29.090  43.081 -0.38 -0.00    +0.080 A 
ATOM      3  C   UNL     1      61.732  29.683  42.848 -0.39 -0.00    +0.094 A 
ATOM      4  C   UNL     1      62.824  28.900  42.509 -0.39 -0.01    -0.132 A 
ATOM      5  C   UNL     1      62.661  27.524  42.404 -0.41 -0.00    -0.012 A 
ATOM      6  C   UNL     1      61.426  26.953  42.635 -0.34 -0.00    -0.046 A 
ATOM      7  O   UNL     1      60.592  24.698  42.525 -0.33 -0.04    -0.306 OA
ATOM      8  C   UNL     1      63.686  26.493  42.024 -0.33 -0.01    -0.179 C 
ATOM      9  C   UNL     1      61.504  25.495  42.470 -0.32 +0.02    +0.169 C 
ATOM     10  C   UNL     1      62.978  25.146  42.235 -0.38 -0.00    -0.101 C 
ENDROOT 
BRANCH  10  11
ATOM     11  C   UNL     1      63.179  24.124  41.128 -0.32 +0.00    -0.182 C 
BRANCH  11  12
ATOM     12  C   UNL     1      63.326  24.728  39.737 -0.39 +0.00    -0.102 C 
ATOM     13  C   UNL     1      64.737  24.618  39.173 -0.20 +0.01    -0.184 C 
ATOM     14  C   UNL     1      64.812  25.202  37.773 -0.41 +0.00    -0.087 C 
ATOM     15  N   UNL     1      63.868  24.548  36.886 -0.11 +0.03    -0.374 N 
ATOM     16  C   UNL     1      62.504  24.693  37.365 -0.20 +0.01    -0.087 C 
ATOM     17  C   UNL     1      62.356  24.090  38.750 -0.13 +0.02    -0.184 C 
BRANCH  15  18
ATOM     18  C   UNL     1      64.032  24.929  35.488 -0.17 +0.00    -0.081 C 
BRANCH  18  19
ATOM     19  C   UNL     1      64.432  23.826  34.534 -0.17 -0.00    -0.016 A 
ATOM     20  C   UNL     1      64.058  23.874  33.193 -0.06 -0.00    -0.107 A 
ATOM     21  C   UNL     1      64.391  22.848  32.321 -0.10 -0.01    -0.110 A 
ATOM     22  C   UNL     1      65.109  21.752  32.779 -0.20 -0.01    -0.112 A 
ATOM     23  C   UNL     1      65.496  21.695  34.111 -0.24 -0.00    -0.110 A 
ATOM     24  C   UNL     1      65.160  22.725  34.977 -0.21 -0.00    -0.106 A 
ENDBRANCH  18  19
ENDBRANCH  15  18
ENDBRANCH  11  12
ENDBRANCH  10  11
BRANCH   3  25
ATOM     25  O   UNL     1      61.764  31.025  42.985 -0.39 +0.04    -0.193 OA
ATOM     26  C   UNL     1      62.006  31.789  41.820 -0.44 +0.03    -0.159 C 
ENDBRANCH   3  25
BRANCH   2  27
ATOM     27  O   UNL     1      59.476  29.963  43.406 -0.37 +0.00    -0.202 OA
ATOM     28  C   UNL     1      59.047  29.952  44.753 -0.43 -0.00    -0.161 C 
ENDBRANCH   2  27
TORSDOF 6
TER
