# Supplementary material for: Toward the Treatment of Glioblastoma Tumors Using Photoactivated Chemotherapy: In Vitro Evaluation of Efficacy and Safety
Source: ACS Pharmacol Transl Sci. 2025 Jan 30;8(2):484–98. doi: 10.1021/acsptsci.4c00600 (PMC11833736; doi:10.1021/acsptsci.4c00600)
Supplement: Supplementary file 2 — pt4c00600_si_002.zip [file pt4c00600_si_002.zip › docked_poses_of_figures/Figure_S6_donezipil_4LZ5/donepezil_1.pdbqt]

ROOT
ATOM      1  C   UNL     1      60.398  31.270  44.333 -0.33 +0.02    -0.115 A 
ATOM      2  C   UNL     1      59.452  31.513  45.305 -0.40 -0.01    +0.080 A 
ATOM      3  C   UNL     1      58.672  30.439  45.815 -0.42 +0.00    +0.094 A 
ATOM      4  C   UNL     1      58.855  29.148  45.343 -0.43 -0.01    -0.132 A 
ATOM      5  C   UNL     1      59.810  28.917  44.360 -0.48 -0.00    -0.012 A 
ATOM      6  C   UNL     1      60.562  29.964  43.866 -0.42 +0.00    -0.046 A 
ATOM      7  O   UNL     1      62.346  30.112  42.258 -0.32 +0.02    -0.306 OA
ATOM      8  C   UNL     1      60.197  27.610  43.729 -0.33 -0.02    -0.179 C 
ATOM      9  C   UNL     1      61.493  29.476  42.840 -0.37 -0.01    +0.169 C 
ATOM     10  C   UNL     1      61.175  27.994  42.609 -0.38 -0.01    -0.101 C 
ENDROOT 
BRANCH  10  11
ATOM     11  C   UNL     1      62.419  27.128  42.505 -0.32 -0.02    -0.182 C 
BRANCH  11  12
ATOM     12  C   UNL     1      62.231  25.699  42.998 -0.36 -0.01    -0.102 C 
ATOM     13  C   UNL     1      61.127  24.945  42.269 -0.34 -0.02    -0.184 C 
ATOM     14  C   UNL     1      61.012  23.518  42.778 -0.51 -0.00    -0.087 C 
ATOM     15  N   UNL     1      62.274  22.814  42.639 -0.16 +0.02    -0.374 N 
ATOM     16  C   UNL     1      63.334  23.476  43.379 -0.45 +0.00    -0.087 C 
ATOM     17  C   UNL     1      63.523  24.899  42.888 -0.33 -0.01    -0.184 C 
BRANCH  15  18
ATOM     18  C   UNL     1      62.172  21.388  42.926 -0.51 +0.02    -0.081 C 
BRANCH  18  19
ATOM     19  C   UNL     1      61.724  20.504  41.785 -0.47 +0.00    -0.016 A 
ATOM     20  C   UNL     1      61.254  21.058  40.596 -0.35 +0.01    -0.107 A 
ATOM     21  C   UNL     1      60.807  20.252  39.559 -0.32 +0.02    -0.110 A 
ATOM     22  C   UNL     1      60.826  18.871  39.694 -0.35 +0.05    -0.112 A 
ATOM     23  C   UNL     1      61.301  18.304  40.869 -0.40 +0.06    -0.110 A 
ATOM     24  C   UNL     1      61.746  19.116  41.902 -0.39 +0.05    -0.106 A 
ENDBRANCH  18  19
ENDBRANCH  15  18
ENDBRANCH  11  12
ENDBRANCH  10  11
BRANCH   3  25
ATOM     25  O   UNL     1      57.777  30.789  46.761 -0.39 +0.01    -0.193 OA
ATOM     26  C   UNL     1      56.496  31.197  46.320 -0.45 +0.03    -0.159 C 
ENDBRANCH   3  25
BRANCH   2  27
ATOM     27  O   UNL     1      59.176  32.724  45.845 -0.47 +0.01    -0.202 OA
ATOM     28  C   UNL     1      60.061  33.180  46.848 -0.51 +0.02    -0.161 C 
ENDBRANCH   2  27
TORSDOF 6
TER
