# Supplementary material for: Toward the Treatment of Glioblastoma Tumors Using Photoactivated Chemotherapy: In Vitro Evaluation of Efficacy and Safety
Source: ACS Pharmacol Transl Sci. 2025 Jan 30;8(2):484–98. doi: 10.1021/acsptsci.4c00600 (PMC11833736; doi:10.1021/acsptsci.4c00600)
Supplement: Supplementary file 2 — pt4c00600_si_002.zip [file pt4c00600_si_002.zip › docked_poses_of_figures/Figure_S6_donezipil_4LZ5/donepezil_3.pdbqt]

ROOT
ATOM      1  C   UNL     1      63.670  32.071  38.355 -0.28 -0.01    -0.115 A 
ATOM      2  C   UNL     1      64.399  33.194  38.032 -0.35 +0.02    +0.080 A 
ATOM      3  C   UNL     1      64.425  34.300  38.926 -0.43 -0.00    +0.094 A 
ATOM      4  C   UNL     1      63.724  34.259  40.120 -0.35 +0.04    -0.132 A 
ATOM      5  C   UNL     1      62.989  33.121  40.433 -0.42 +0.00    -0.012 A 
ATOM      6  C   UNL     1      62.964  32.052  39.560 -0.37 +0.00    -0.046 A 
ATOM      7  O   UNL     1      61.943  29.873  39.633 -0.12 +0.09    -0.306 OA
ATOM      8  C   UNL     1      62.186  32.844  41.672 -0.39 +0.06    -0.179 C 
ATOM      9  C   UNL     1      62.122  30.977  40.103 -0.25 -0.04    +0.169 C 
ATOM     10  C   UNL     1      61.475  31.514  41.384 -0.44 +0.03    -0.101 C 
ENDROOT 
BRANCH  10  11
ATOM     11  C   UNL     1      61.487  30.509  42.524 -0.40 +0.02    -0.182 C 
BRANCH  11  12
ATOM     12  C   UNL     1      62.161  29.185  42.184 -0.43 -0.00    -0.102 C 
ATOM     13  C   UNL     1      63.404  28.903  43.019 -0.24 -0.02    -0.184 C 
ATOM     14  C   UNL     1      64.008  27.557  42.661 -0.49 -0.01    -0.087 C 
ATOM     15  N   UNL     1      63.039  26.490  42.834 -0.15 -0.04    -0.374 N 
ATOM     16  C   UNL     1      61.869  26.698  41.999 -0.35 -0.01    -0.087 C 
ATOM     17  C   UNL     1      61.196  28.016  42.337 -0.31 -0.01    -0.184 C 
BRANCH  15  18
ATOM     18  C   UNL     1      63.618  25.159  42.696 -0.39 -0.00    -0.081 C 
BRANCH  18  19
ATOM     19  C   UNL     1      63.875  24.403  43.979 -0.45 -0.00    -0.016 A 
ATOM     20  C   UNL     1      64.637  24.969  44.999 -0.34 -0.02    -0.107 A 
ATOM     21  C   UNL     1      64.908  24.266  46.164 -0.51 -0.02    -0.110 A 
ATOM     22  C   UNL     1      64.416  22.979  46.330 -0.45 -0.01    -0.112 A 
ATOM     23  C   UNL     1      63.647  22.405  45.326 -0.39 +0.01    -0.110 A 
ATOM     24  C   UNL     1      63.381  23.114  44.164 -0.39 +0.00    -0.106 A 
ENDBRANCH  18  19
ENDBRANCH  15  18
ENDBRANCH  11  12
ENDBRANCH  10  11
BRANCH   3  25
ATOM     25  O   UNL     1      65.168  35.346  38.510 -0.48 -0.02    -0.193 OA
ATOM     26  C   UNL     1      65.710  36.192  39.505 -0.47 +0.02    -0.159 C 
ENDBRANCH   3  25
BRANCH   2  27
ATOM     27  O   UNL     1      65.123  33.360  36.899 -0.83 -0.19    -0.202 OA
ATOM     28  C   UNL     1      64.411  33.795  35.757 -0.16 -0.11    -0.161 C 
ENDBRANCH   2  27
TORSDOF 6
TER
