# Supplementary material for: Toward the Treatment of Glioblastoma Tumors Using Photoactivated Chemotherapy: In Vitro Evaluation of Efficacy and Safety
Source: ACS Pharmacol Transl Sci. 2025 Jan 30;8(2):484–98. doi: 10.1021/acsptsci.4c00600 (PMC11833736; doi:10.1021/acsptsci.4c00600)
Supplement: Supplementary file 2 — pt4c00600_si_002.zip [file pt4c00600_si_002.zip › docked_poses_of_figures/Figure_S6_donezipil_4LZ5/donepezil_7.pdbqt]

ROOT
ATOM      1  C   UNL     1      62.613  22.796  44.138 -0.25 +0.02    -0.115 A 
ATOM      2  C   UNL     1      63.399  22.778  45.269 -0.37 -0.01    +0.080 A 
ATOM      3  C   UNL     1      64.339  23.822  45.492 -0.48 +0.01    +0.094 A 
ATOM      4  C   UNL     1      64.472  24.858  44.582 -0.31 -0.02    -0.132 A 
ATOM      5  C   UNL     1      63.675  24.863  43.443 -0.42 -0.00    -0.012 A 
ATOM      6  C   UNL     1      62.767  23.846  43.230 -0.40 -0.00    -0.046 A 
ATOM      7  O   UNL     1      61.137  23.409  41.513 -0.27 -0.02    -0.306 OA
ATOM      8  C   UNL     1      63.626  25.890  42.347 -0.33 -0.01    -0.179 C 
ATOM      9  C   UNL     1      62.051  24.067  41.966 -0.32 +0.01    +0.169 C 
ATOM     10  C   UNL     1      62.690  25.285  41.291 -0.34 -0.00    -0.101 C 
ENDROOT 
BRANCH  10  11
ATOM     11  C   UNL     1      61.668  26.243  40.701 -0.18 -0.02    -0.182 C 
BRANCH  11  12
ATOM     12  C   UNL     1      61.506  27.542  41.479 -0.33 -0.01    -0.102 C 
ATOM     13  C   UNL     1      60.871  28.663  40.665 -0.33 +0.01    -0.184 C 
ATOM     14  C   UNL     1      60.701  29.918  41.503 -0.41 +0.01    -0.087 C 
ATOM     15  N   UNL     1      59.905  29.648  42.687 -0.18 +0.02    -0.374 N 
ATOM     16  C   UNL     1      60.521  28.628  43.518 -0.45 -0.00    -0.087 C 
ATOM     17  C   UNL     1      60.682  27.333  42.744 -0.34 -0.01    -0.184 C 
BRANCH  15  18
ATOM     18  C   UNL     1      59.544  30.854  43.425 -0.42 +0.01    -0.081 C 
BRANCH  18  19
ATOM     19  C   UNL     1      59.074  30.654  44.847 -0.47 +0.00    -0.016 A 
ATOM     20  C   UNL     1      59.878  31.027  45.922 -0.41 +0.01    -0.107 A 
ATOM     21  C   UNL     1      59.467  30.813  47.230 -0.37 +0.00    -0.110 A 
ATOM     22  C   UNL     1      58.238  30.221  47.485 -0.30 +0.00    -0.112 A 
ATOM     23  C   UNL     1      57.422  29.853  46.423 -0.47 -0.00    -0.110 A 
ATOM     24  C   UNL     1      57.839  30.070  45.119 -0.39 -0.01    -0.106 A 
ENDBRANCH  18  19
ENDBRANCH  15  18
ENDBRANCH  11  12
ENDBRANCH  10  11
BRANCH   3  25
ATOM     25  O   UNL     1      65.057  23.703  46.628 -0.45 -0.03    -0.193 OA
ATOM     26  C   UNL     1      66.243  22.937  46.568 -0.47 -0.01    -0.159 C 
ENDBRANCH   3  25
BRANCH   2  27
ATOM     27  O   UNL     1      63.368  21.824  46.230 -0.39 +0.03    -0.202 OA
ATOM     28  C   UNL     1      63.631  20.500  45.810 -0.47 +0.01    -0.161 C 
ENDBRANCH   2  27
TORSDOF 6
TER
