# Supplementary material for: Toward the Treatment of Glioblastoma Tumors Using Photoactivated Chemotherapy: In Vitro Evaluation of Efficacy and Safety
Source: ACS Pharmacol Transl Sci. 2025 Jan 30;8(2):484–98. doi: 10.1021/acsptsci.4c00600 (PMC11833736; doi:10.1021/acsptsci.4c00600)
Supplement: Supplementary file 2 — pt4c00600_si_002.zip [file pt4c00600_si_002.zip › docked_poses_of_figures/Figure_S6_donezipil_4LZ5/donepezil_5.pdbqt]

ROOT
ATOM      1  C   UNL     1      60.245  31.314  43.994 -0.39 +0.02    -0.115 A 
ATOM      2  C   UNL     1      59.438  31.513  45.092 -0.38 -0.01    +0.080 A 
ATOM      3  C   UNL     1      58.698  30.424  45.631 -0.42 +0.00    +0.094 A 
ATOM      4  C   UNL     1      58.782  29.164  45.061 -0.41 -0.01    -0.132 A 
ATOM      5  C   UNL     1      59.597  28.977  43.951 -0.45 -0.00    -0.012 A 
ATOM      6  C   UNL     1      60.310  30.038  43.431 -0.43 +0.00    -0.046 A 
ATOM      7  O   UNL     1      61.880  30.253  41.618 -0.26 +0.03    -0.306 OA
ATOM      8  C   UNL     1      59.862  27.706  43.196 -0.34 -0.01    -0.179 C 
ATOM      9  C   UNL     1      61.089  29.598  42.265 -0.37 -0.01    +0.169 C 
ATOM     10  C   UNL     1      60.702  28.142  41.986 -0.39 -0.00    -0.101 C 
ENDROOT 
BRANCH  10  11
ATOM     11  C   UNL     1      61.897  27.258  41.670 -0.27 -0.02    -0.182 C 
BRANCH  11  12
ATOM     12  C   UNL     1      62.079  26.085  42.624 -0.35 -0.01    -0.102 C 
ATOM     13  C   UNL     1      61.302  24.840  42.212 -0.33 -0.02    -0.184 C 
ATOM     14  C   UNL     1      61.552  23.696  43.180 -0.45 -0.00    -0.087 C 
ATOM     15  N   UNL     1      62.969  23.393  43.271 -0.16 +0.01    -0.374 N 
ATOM     16  C   UNL     1      63.728  24.545  43.725 -0.45 -0.01    -0.087 C 
ATOM     17  C   UNL     1      63.549  25.714  42.774 -0.35 -0.01    -0.184 C 
BRANCH  15  18
ATOM     18  C   UNL     1      63.250  22.180  44.030 -0.47 +0.01    -0.081 C 
BRANCH  18  19
ATOM     19  C   UNL     1      64.294  22.295  45.117 -0.47 +0.00    -0.016 A 
ATOM     20  C   UNL     1      65.633  22.021  44.851 -0.34 -0.01    -0.107 A 
ATOM     21  C   UNL     1      66.590  22.089  45.853 -0.46 -0.00    -0.110 A 
ATOM     22  C   UNL     1      66.220  22.438  47.144 -0.30 -0.00    -0.112 A 
ATOM     23  C   UNL     1      64.891  22.724  47.422 -0.39 -0.01    -0.110 A 
ATOM     24  C   UNL     1      63.940  22.653  46.415 -0.45 -0.00    -0.106 A 
ENDBRANCH  18  19
ENDBRANCH  15  18
ENDBRANCH  11  12
ENDBRANCH  10  11
BRANCH   3  25
ATOM     25  O   UNL     1      57.940  30.731  46.704 -0.39 +0.01    -0.193 OA
ATOM     26  C   UNL     1      56.543  30.822  46.505 -0.40 +0.03    -0.159 C 
ENDBRANCH   3  25
BRANCH   2  27
ATOM     27  O   UNL     1      59.268  32.692  45.738 -0.44 +0.01    -0.202 OA
ATOM     28  C   UNL     1      60.407  33.223  46.386 -0.50 +0.02    -0.161 C 
ENDBRANCH   2  27
TORSDOF 6
TER
