# Supplementary material for: Toward the Treatment of Glioblastoma Tumors Using Photoactivated Chemotherapy: In Vitro Evaluation of Efficacy and Safety
Source: ACS Pharmacol Transl Sci. 2025 Jan 30;8(2):484–98. doi: 10.1021/acsptsci.4c00600 (PMC11833736; doi:10.1021/acsptsci.4c00600)
Supplement: Supplementary file 2 — pt4c00600_si_002.zip [file pt4c00600_si_002.zip › docked_poses_of_figures/Figure_S6_donezipil_4LZ5/donepezil_2.pdbqt]

ROOT
ATOM      1  C   UNL     1      62.617  29.405  42.714 -0.42 -0.00    -0.115 A 
ATOM      2  C   UNL     1      61.773  30.450  43.019 -0.43 -0.01    +0.080 A 
ATOM      3  C   UNL     1      60.413  30.188  43.344 -0.39 -0.01    +0.094 A 
ATOM      4  C   UNL     1      59.928  28.890  43.356 -0.33 -0.00    -0.132 A 
ATOM      5  C   UNL     1      60.789  27.845  43.043 -0.41 -0.00    -0.012 A 
ATOM      6  C   UNL     1      62.106  28.104  42.725 -0.36 -0.00    -0.046 A 
ATOM      7  O   UNL     1      63.991  26.707  42.187 -0.37 -0.02    -0.306 OA
ATOM      8  C   UNL     1      60.493  26.372  43.022 -0.32 -0.02    -0.179 C 
ATOM      9  C   UNL     1      62.810  26.849  42.428 -0.35 +0.02    +0.169 C 
ATOM     10  C   UNL     1      61.765  25.728  42.452 -0.35 -0.01    -0.101 C 
ENDROOT 
BRANCH  10  11
ATOM     11  C   UNL     1      62.246  24.482  43.175 -0.33 -0.01    -0.182 C 
BRANCH  11  12
ATOM     12  C   UNL     1      62.510  23.290  42.264 -0.40 +0.00    -0.102 C 
ATOM     13  C   UNL     1      62.415  21.947  42.976 -0.40 +0.03    -0.184 C 
ATOM     14  C   UNL     1      62.651  20.799  42.009 -0.45 +0.02    -0.087 C 
ATOM     15  N   UNL     1      61.708  20.847  40.907 -0.17 +0.07    -0.374 N 
ATOM     16  C   UNL     1      61.821  22.092  40.167 -0.36 +0.00    -0.087 C 
ATOM     17  C   UNL     1      61.557  23.279  41.075 -0.31 -0.00    -0.184 C 
BRANCH  15  18
ATOM     18  C   UNL     1      61.757  19.663  40.056 -0.41 +0.04    -0.081 C 
BRANCH  18  19
ATOM     19  C   UNL     1      60.428  19.039  39.697 -0.43 +0.01    -0.016 A 
ATOM     20  C   UNL     1      60.017  17.848  40.292 -0.45 +0.05    -0.107 A 
ATOM     21  C   UNL     1      58.815  17.250  39.940 -0.58 +0.03    -0.110 A 
ATOM     22  C   UNL     1      57.999  17.840  38.985 -0.38 -0.02    -0.112 A 
ATOM     23  C   UNL     1      58.391  19.032  38.391 -0.36 -0.04    -0.110 A 
ATOM     24  C   UNL     1      59.594  19.623  38.747 -0.35 -0.01    -0.106 A 
ENDBRANCH  18  19
ENDBRANCH  15  18
ENDBRANCH  11  12
ENDBRANCH  10  11
BRANCH   3  25
ATOM     25  O   UNL     1      59.678  31.284  43.624 -0.37 +0.03    -0.193 OA
ATOM     26  C   UNL     1      59.086  31.355  44.906 -0.38 +0.01    -0.159 C 
ENDBRANCH   3  25
BRANCH   2  27
ATOM     27  O   UNL     1      62.122  31.759  43.040 -0.43 +0.05    -0.202 OA
ATOM     28  C   UNL     1      62.060  32.445  41.806 -0.43 +0.04    -0.161 C 
ENDBRANCH   2  27
TORSDOF 6
TER
