# Supplementary material for: Toward the Treatment of Glioblastoma Tumors Using Photoactivated Chemotherapy: In Vitro Evaluation of Efficacy and Safety
Source: ACS Pharmacol Transl Sci. 2025 Jan 30;8(2):484–98. doi: 10.1021/acsptsci.4c00600 (PMC11833736; doi:10.1021/acsptsci.4c00600)
Supplement: Supplementary file 2 — pt4c00600_si_002.zip [file pt4c00600_si_002.zip › docked_poses_of_figures/Figure_S6_donezipil_4LZ5/donepezil_4.pdbqt]

ROOT
ATOM      1  C   UNL     1      60.294  30.351  44.547 -0.37 +0.01    -0.115 A 
ATOM      2  C   UNL     1      59.912  29.030  44.632 -0.44 +0.00    +0.080 A 
ATOM      3  C   UNL     1      60.003  28.193  43.485 -0.37 +0.01    +0.094 A 
ATOM      4  C   UNL     1      60.473  28.695  42.282 -0.31 +0.00    -0.132 A 
ATOM      5  C   UNL     1      60.852  30.030  42.208 -0.43 +0.00    -0.012 A 
ATOM      6  C   UNL     1      60.758  30.838  43.323 -0.44 +0.01    -0.046 A 
ATOM      7  O   UNL     1      61.326  33.136  43.760 -0.38 +0.08    -0.306 OA
ATOM      8  C   UNL     1      61.413  30.774  41.029 -0.31 +0.04    -0.179 C 
ATOM      9  C   UNL     1      61.208  32.199  42.999 -0.44 -0.05    +0.169 C 
ATOM     10  C   UNL     1      61.484  32.236  41.491 -0.46 +0.03    -0.101 C 
ENDROOT 
BRANCH  10  11
ATOM     11  C   UNL     1      62.768  32.969  41.140 -0.29 +0.05    -0.182 C 
BRANCH  11  12
ATOM     12  C   UNL     1      62.846  33.438  39.693 -0.40 +0.03    -0.102 C 
ATOM     13  C   UNL     1      63.793  34.613  39.484 -0.43 +0.05    -0.184 C 
ATOM     14  C   UNL     1      63.855  35.011  38.020 -0.44 +0.03    -0.087 C 
ATOM     15  N   UNL     1      64.263  33.889  37.194 -0.12 -0.09    -0.374 N 
ATOM     16  C   UNL     1      63.341  32.775  37.322 -0.26 +0.00    -0.087 C 
ATOM     17  C   UNL     1      63.264  32.305  38.763 -0.31 +0.01    -0.184 C 
BRANCH  15  18
ATOM     18  C   UNL     1      64.532  34.261  35.810 -0.17 -0.05    -0.081 C 
BRANCH  18  19
ATOM     19  C   UNL     1      63.506  35.149  35.142 -0.28 +0.00    -0.016 A 
ATOM     20  C   UNL     1      62.434  34.598  34.443 -0.11 +0.02    -0.107 A 
ATOM     21  C   UNL     1      61.510  35.407  33.797 -0.10 +0.03    -0.110 A 
ATOM     22  C   UNL     1      61.642  36.788  33.845 -0.22 +0.04    -0.112 A 
ATOM     23  C   UNL     1      62.700  37.351  34.547 -0.35 +0.04    -0.110 A 
ATOM     24  C   UNL     1      63.620  36.535  35.189 -0.25 +0.02    -0.106 A 
ENDBRANCH  18  19
ENDBRANCH  15  18
ENDBRANCH  11  12
ENDBRANCH  10  11
BRANCH   3  25
ATOM     25  O   UNL     1      59.602  26.921  43.680 -0.36 -0.03    -0.193 OA
ATOM     26  C   UNL     1      59.865  25.993  42.646 -0.43 -0.02    -0.159 C 
ENDBRANCH   3  25
BRANCH   2  27
ATOM     27  O   UNL     1      59.435  28.422  45.744 -0.45 -0.03    -0.202 OA
ATOM     28  C   UNL     1      58.100  28.719  46.100 -0.53 -0.02    -0.161 C 
ENDBRANCH   2  27
TORSDOF 6
TER
