# Supplementary material for: Toward the Treatment of Glioblastoma Tumors Using Photoactivated Chemotherapy: In Vitro Evaluation of Efficacy and Safety
Source: ACS Pharmacol Transl Sci. 2025 Jan 30;8(2):484–98. doi: 10.1021/acsptsci.4c00600 (PMC11833736; doi:10.1021/acsptsci.4c00600)
Supplement: Supplementary file 2 — pt4c00600_si_002.zip [file pt4c00600_si_002.zip › docked_poses_of_figures/Figure_S6_donezipil_4LZ5/donepezil_6.pdbqt]

ROOT
ATOM      1  C   UNL     1      65.518  23.414  45.634 -0.46 -0.01    -0.115 A 
ATOM      2  C   UNL     1      65.648  22.151  46.166 -0.45 +0.00    +0.080 A 
ATOM      3  C   UNL     1      64.688  21.150  45.852 -0.38 +0.00    +0.094 A 
ATOM      4  C   UNL     1      63.621  21.434  45.014 -0.36 +0.02    -0.132 A 
ATOM      5  C   UNL     1      63.498  22.714  44.487 -0.47 +0.00    -0.012 A 
ATOM      6  C   UNL     1      64.431  23.683  44.799 -0.47 -0.00    -0.046 A 
ATOM      7  O   UNL     1      64.731  25.975  44.128 +0.05 -0.07    -0.306 OA
ATOM      8  C   UNL     1      62.451  23.235  43.544 -0.37 +0.01    -0.179 C 
ATOM      9  C   UNL     1      64.088  24.946  44.131 -0.37 +0.02    +0.169 C 
ATOM     10  C   UNL     1      62.733  24.741  43.445 -0.41 -0.01    -0.101 C 
ENDROOT 
BRANCH  10  11
ATOM     11  C   UNL     1      62.682  25.323  42.043 -0.30 -0.01    -0.182 C 
BRANCH  11  12
ATOM     12  C   UNL     1      62.035  26.700  41.958 -0.34 -0.01    -0.102 C 
ATOM     13  C   UNL     1      60.752  26.820  42.772 -0.33 -0.02    -0.184 C 
ATOM     14  C   UNL     1      60.175  28.221  42.677 -0.40 -0.00    -0.087 C 
ATOM     15  N   UNL     1      61.141  29.211  43.119 -0.14 +0.01    -0.374 N 
ATOM     16  C   UNL     1      62.351  29.165  42.318 -0.46 -0.00    -0.087 C 
ATOM     17  C   UNL     1      62.997  27.794  42.403 -0.37 -0.02    -0.184 C 
BRANCH  15  18
ATOM     18  C   UNL     1      60.578  30.551  43.238 -0.47 +0.01    -0.081 C 
BRANCH  18  19
ATOM     19  C   UNL     1      59.651  30.789  44.409 -0.46 +0.00    -0.016 A 
ATOM     20  C   UNL     1      58.496  30.027  44.568 -0.32 -0.01    -0.107 A 
ATOM     21  C   UNL     1      57.622  30.264  45.619 -0.46 -0.00    -0.110 A 
ATOM     22  C   UNL     1      57.894  31.271  46.535 -0.33 +0.00    -0.112 A 
ATOM     23  C   UNL     1      59.046  32.032  46.394 -0.40 +0.01    -0.110 A 
ATOM     24  C   UNL     1      59.915  31.789  45.340 -0.38 +0.02    -0.106 A 
ENDBRANCH  18  19
ENDBRANCH  15  18
ENDBRANCH  11  12
ENDBRANCH  10  11
BRANCH   3  25
ATOM     25  O   UNL     1      64.912  19.950  46.427 -0.62 -0.02    -0.193 OA
ATOM     26  C   UNL     1      63.832  19.351  47.115 -0.42 +0.00    -0.159 C 
ENDBRANCH   3  25
BRANCH   2  27
ATOM     27  O   UNL     1      66.640  21.747  46.996 -0.40 +0.01    -0.202 OA
ATOM     28  C   UNL     1      67.608  20.879  46.442 -0.45 +0.04    -0.161 C 
ENDBRANCH   2  27
TORSDOF 6
TER
