# Supplementary material for: Toward the Treatment of Glioblastoma Tumors Using Photoactivated Chemotherapy: In Vitro Evaluation of Efficacy and Safety
Source: ACS Pharmacol Transl Sci. 2025 Jan 30;8(2):484–98. doi: 10.1021/acsptsci.4c00600 (PMC11833736; doi:10.1021/acsptsci.4c00600)
Supplement: Supplementary file 2 — pt4c00600_si_002.zip [file pt4c00600_si_002.zip › docked_poses_of_figures/Figure_6_aqua_4LZ5/ru_water_5.pdbqt]

ROOT
ATOM      1  C   LIG A   1      66.489  27.094  34.257  0.00  0.00    +0.079 C 
ATOM      2  C   LIG A   1      66.913  26.554  35.494  0.00  0.00    +0.063 C 
ATOM      3  C   LIG A   1      65.406  26.584  33.596  0.00  0.00    +0.044 C 
ATOM      4  C   LIG A   1      66.241  25.504  36.054  0.00  0.00    +0.044 C 
ATOM      5  C   LIG A   1      64.692  25.495  34.150  0.00  0.00    +0.012 C 
ATOM      6  C   LIG A   1      65.119  24.956  35.391  0.00  0.00    -0.008 C 
ATOM      7  C   LIG A   1      63.557  24.925  33.557  0.00  0.00    +0.041 C 
ATOM      8  C   LIG A   1      64.409  23.866  35.908  0.00  0.00    +0.189 C 
ATOM      9  C   LIG A   1      62.926  23.859  34.152  0.00  0.00    +0.217 C 
ATOM     10 N1   LIG A   1      63.373  23.296  35.311  0.00  0.00    -0.407 N 
ATOM     11 N2   LIG A   1      61.823  23.283  33.524  0.00  0.00    -0.454 N 
ATOM     12 RU   LIG A   1      62.485  21.490  36.033  0.00  0.00    +1.033 Ru
ATOM     13  H   LIG A   1      63.197  21.362  36.228  0.00  0.00     0.000 DD
ATOM     14  H   LIG A   1      61.662  23.704  32.620  0.00  0.00    +0.348 HD
ATOM     15  C   LIG A   1      60.617  22.987  34.155  0.00  0.00    +0.222 C 
ATOM     16 N3   LIG A   1      61.946  22.059  37.976  0.00  0.00    -0.385 N 
ATOM     17 N4   LIG A   1      62.624  20.262  34.317  0.00  0.00    -0.379 N 
ATOM     18 N5   LIG A   1      61.609  19.837  36.676  0.00  0.00    -0.411 N 
ATOM     19 N6   LIG A   1      60.653  22.254  35.304  0.00  0.00    -0.390 N 
ATOM     20  C   LIG A   1      59.437  23.393  33.580  0.00  0.00    +0.046 C 
ATOM     21  C   LIG A   1      62.113  23.242  38.573  0.00  0.00    +0.198 C 
ATOM     22  C   LIG A   1      61.365  21.050  38.683  0.00  0.00    +0.122 C 
ATOM     23  C   LIG A   1      63.215  20.512  33.146  0.00  0.00    +0.193 C 
ATOM     24  C   LIG A   1      62.003  19.062  34.484  0.00  0.00    +0.125 C 
ATOM     25  C   LIG A   1      61.156  19.795  37.942  0.00  0.00    +0.127 C 
ATOM     26  C   LIG A   1      61.439  18.815  35.820  0.00  0.00    +0.134 C 
ATOM     27  C   LIG A   1      59.503  21.980  35.899  0.00  0.00    +0.187 C 
ATOM     28  C   LIG A   1      58.211  23.072  34.179  0.00  0.00    +0.013 A 
ATOM     29  C   LIG A   1      61.749  23.476  39.888  0.00  0.00    +0.084 C 
ATOM     30  C   LIG A   1      60.978  21.222  40.002  0.00  0.00    +0.072 C 
ATOM     31  C   LIG A   1      63.200  19.618  32.090  0.00  0.00    +0.081 C 
ATOM     32  C   LIG A   1      61.945  18.127  33.462  0.00  0.00    +0.071 C 
ATOM     33  C   LIG A   1      60.519  18.657  38.413  0.00  0.00    +0.075 C 
ATOM     34  C   LIG A   1      60.801  17.656  36.243  0.00  0.00    +0.079 C 
ATOM     35  C   LIG A   1      58.248  22.351  35.400  0.00  0.00    -0.007 A 
ATOM     36  C   LIG A   1      56.955  23.455  33.651  0.00  0.00    +0.047 A 
ATOM     37  C   LIG A   1      61.180  22.446  40.616  0.00  0.00    +0.106 C 
ATOM     38  C   LIG A   1      62.545  18.409  32.246  0.00  0.00    +0.107 C 
ATOM     39  C   LIG A   1      60.349  17.583  37.551  0.00  0.00    +0.101 C 
ATOM     40  C   LIG A   1      57.047  22.018  36.069  0.00  0.00    +0.040 A 
ATOM     41  C   LIG A   1      55.807  23.122  34.318  0.00  0.00    +0.080 A 
ATOM     42  C   LIG A   1      55.848  22.398  35.532  0.00  0.00    +0.062 A 
ENDROOT
TORSDOF 0
