# Supplementary material for: Toward the Treatment of Glioblastoma Tumors Using Photoactivated Chemotherapy: In Vitro Evaluation of Efficacy and Safety
Source: ACS Pharmacol Transl Sci. 2025 Jan 30;8(2):484–98. doi: 10.1021/acsptsci.4c00600 (PMC11833736; doi:10.1021/acsptsci.4c00600)
Supplement: Supplementary file 2 — pt4c00600_si_002.zip [file pt4c00600_si_002.zip › docked_poses_of_figures/Figure_6_aqua_4LZ5/ru_water_7.pdbqt]

ROOT
ATOM      1  C   LIG A   1      66.486  27.116  34.279  0.00  0.00    +0.079 C 
ATOM      2  C   LIG A   1      66.910  26.572  35.513  0.00  0.00    +0.063 C 
ATOM      3  C   LIG A   1      65.404  26.606  33.615  0.00  0.00    +0.044 C 
ATOM      4  C   LIG A   1      66.240  25.519  36.070  0.00  0.00    +0.044 C 
ATOM      5  C   LIG A   1      64.692  25.514  34.164  0.00  0.00    +0.012 C 
ATOM      6  C   LIG A   1      65.119  24.972  35.404  0.00  0.00    -0.008 C 
ATOM      7  C   LIG A   1      63.558  24.945  33.569  0.00  0.00    +0.041 C 
ATOM      8  C   LIG A   1      64.411  23.878  35.916  0.00  0.00    +0.189 C 
ATOM      9  C   LIG A   1      62.929  23.875  34.159  0.00  0.00    +0.217 C 
ATOM     10 N1   LIG A   1      63.376  23.308  35.317  0.00  0.00    -0.407 N 
ATOM     11 N2   LIG A   1      61.827  23.300  33.529  0.00  0.00    -0.454 N 
ATOM     12 RU   LIG A   1      62.491  21.498  36.032  0.00  0.00    +1.033 Ru
ATOM     13  H   LIG A   1      63.204  21.371  36.227  0.00  0.00     0.000 DD
ATOM     14  H   LIG A   1      61.666  23.723  32.626  0.00  0.00    +0.348 HD
ATOM     15  C   LIG A   1      60.622  22.999  34.158  0.00  0.00    +0.222 C 
ATOM     16 N3   LIG A   1      61.951  22.059  37.976  0.00  0.00    -0.385 N 
ATOM     17 N4   LIG A   1      62.633  20.277  34.312  0.00  0.00    -0.379 N 
ATOM     18 N5   LIG A   1      61.618  19.842  36.668  0.00  0.00    -0.411 N 
ATOM     19 N6   LIG A   1      60.658  22.262  35.305  0.00  0.00    -0.390 N 
ATOM     20  C   LIG A   1      59.441  23.405  33.584  0.00  0.00    +0.046 C 
ATOM     21  C   LIG A   1      62.115  23.240  38.578  0.00  0.00    +0.198 C 
ATOM     22  C   LIG A   1      61.371  21.047  38.679  0.00  0.00    +0.122 C 
ATOM     23  C   LIG A   1      63.224  20.533  33.142  0.00  0.00    +0.193 C 
ATOM     24  C   LIG A   1      62.014  19.075  34.474  0.00  0.00    +0.125 C 
ATOM     25  C   LIG A   1      61.164  19.794  37.934  0.00  0.00    +0.127 C 
ATOM     26  C   LIG A   1      61.450  18.822  35.809  0.00  0.00    +0.134 C 
ATOM     27  C   LIG A   1      59.508  21.984  35.899  0.00  0.00    +0.187 C 
ATOM     28  C   LIG A   1      58.215  23.080  34.182  0.00  0.00    +0.013 A 
ATOM     29  C   LIG A   1      61.750  23.468  39.894  0.00  0.00    +0.084 C 
ATOM     30  C   LIG A   1      60.983  21.212  39.999  0.00  0.00    +0.072 C 
ATOM     31  C   LIG A   1      63.212  19.642  32.082  0.00  0.00    +0.081 C 
ATOM     32  C   LIG A   1      61.958  18.144  33.447  0.00  0.00    +0.071 C 
ATOM     33  C   LIG A   1      60.530  18.653  38.401  0.00  0.00    +0.075 C 
ATOM     34  C   LIG A   1      60.814  17.660  36.227  0.00  0.00    +0.079 C 
ATOM     35  C   LIG A   1      58.253  22.354  35.400  0.00  0.00    -0.007 A 
ATOM     36  C   LIG A   1      56.958  23.462  33.655  0.00  0.00    +0.047 A 
ATOM     37  C   LIG A   1      61.182  22.435  40.618  0.00  0.00    +0.106 C 
ATOM     38  C   LIG A   1      62.558  18.432  32.233  0.00  0.00    +0.107 C 
ATOM     39  C   LIG A   1      60.362  17.582  37.534  0.00  0.00    +0.101 C 
ATOM     40  C   LIG A   1      57.052  22.016  36.067  0.00  0.00    +0.040 A 
ATOM     41  C   LIG A   1      55.811  23.125  34.320  0.00  0.00    +0.080 A 
ATOM     42  C   LIG A   1      55.853  22.397  35.531  0.00  0.00    +0.062 A 
ENDROOT
TORSDOF 0
