# Supplementary material for: Toward the Treatment of Glioblastoma Tumors Using Photoactivated Chemotherapy: In Vitro Evaluation of Efficacy and Safety
Source: ACS Pharmacol Transl Sci. 2025 Jan 30;8(2):484–98. doi: 10.1021/acsptsci.4c00600 (PMC11833736; doi:10.1021/acsptsci.4c00600)
Supplement: Supplementary file 2 — pt4c00600_si_002.zip [file pt4c00600_si_002.zip › docked_poses_of_figures/Figure_6_aqua_4LZ5/ru_water_3.pdbqt]

ROOT
ATOM      1  C   LIG A   1      66.485  27.102  34.261  0.00  0.00    +0.079 C 
ATOM      2  C   LIG A   1      66.909  26.563  35.497  0.00  0.00    +0.063 C 
ATOM      3  C   LIG A   1      65.402  26.591  33.599  0.00  0.00    +0.044 C 
ATOM      4  C   LIG A   1      66.239  25.512  36.057  0.00  0.00    +0.044 C 
ATOM      5  C   LIG A   1      64.690  25.502  34.152  0.00  0.00    +0.012 C 
ATOM      6  C   LIG A   1      65.117  24.963  35.393  0.00  0.00    -0.008 C 
ATOM      7  C   LIG A   1      63.556  24.930  33.559  0.00  0.00    +0.041 C 
ATOM      8  C   LIG A   1      64.409  23.872  35.909  0.00  0.00    +0.189 C 
ATOM      9  C   LIG A   1      62.927  23.863  34.153  0.00  0.00    +0.217 C 
ATOM     10 N1   LIG A   1      63.374  23.300  35.313  0.00  0.00    -0.407 N 
ATOM     11 N2   LIG A   1      61.824  23.286  33.525  0.00  0.00    -0.454 N 
ATOM     12 RU   LIG A   1      62.488  21.493  36.034  0.00  0.00    +1.033 Ru
ATOM     13  H   LIG A   1      63.200  21.366  36.229  0.00  0.00     0.000 DD
ATOM     14  H   LIG A   1      61.663  23.707  32.621  0.00  0.00    +0.348 HD
ATOM     15  C   LIG A   1      60.619  22.988  34.156  0.00  0.00    +0.222 C 
ATOM     16 N3   LIG A   1      61.948  22.060  37.976  0.00  0.00    -0.385 N 
ATOM     17 N4   LIG A   1      62.629  20.266  34.317  0.00  0.00    -0.379 N 
ATOM     18 N5   LIG A   1      61.614  19.839  36.676  0.00  0.00    -0.411 N 
ATOM     19 N6   LIG A   1      60.655  22.255  35.305  0.00  0.00    -0.390 N 
ATOM     20  C   LIG A   1      59.438  23.393  33.581  0.00  0.00    +0.046 C 
ATOM     21  C   LIG A   1      62.113  23.243  38.575  0.00  0.00    +0.198 C 
ATOM     22  C   LIG A   1      61.368  21.051  38.683  0.00  0.00    +0.122 C 
ATOM     23  C   LIG A   1      63.219  20.517  33.147  0.00  0.00    +0.193 C 
ATOM     24  C   LIG A   1      62.010  19.065  34.484  0.00  0.00    +0.125 C 
ATOM     25  C   LIG A   1      61.161  19.795  37.942  0.00  0.00    +0.127 C 
ATOM     26  C   LIG A   1      61.445  18.816  35.820  0.00  0.00    +0.134 C 
ATOM     27  C   LIG A   1      59.505  21.979  35.900  0.00  0.00    +0.187 C 
ATOM     28  C   LIG A   1      58.212  23.070  34.180  0.00  0.00    +0.013 A 
ATOM     29  C   LIG A   1      61.749  23.476  39.889  0.00  0.00    +0.084 C 
ATOM     30  C   LIG A   1      60.980  21.221  40.002  0.00  0.00    +0.072 C 
ATOM     31  C   LIG A   1      63.207  19.623  32.090  0.00  0.00    +0.081 C 
ATOM     32  C   LIG A   1      61.953  18.130  33.461  0.00  0.00    +0.071 C 
ATOM     33  C   LIG A   1      60.526  18.656  38.412  0.00  0.00    +0.075 C 
ATOM     34  C   LIG A   1      60.809  17.656  36.242  0.00  0.00    +0.079 C 
ATOM     35  C   LIG A   1      58.250  22.349  35.400  0.00  0.00    -0.007 A 
ATOM     36  C   LIG A   1      56.955  23.451  33.652  0.00  0.00    +0.047 A 
ATOM     37  C   LIG A   1      61.181  22.445  40.617  0.00  0.00    +0.106 C 
ATOM     38  C   LIG A   1      62.552  18.413  32.245  0.00  0.00    +0.107 C 
ATOM     39  C   LIG A   1      60.357  17.583  37.550  0.00  0.00    +0.101 C 
ATOM     40  C   LIG A   1      57.049  22.014  36.068  0.00  0.00    +0.040 A 
ATOM     41  C   LIG A   1      55.808  23.117  34.318  0.00  0.00    +0.080 A 
ATOM     42  C   LIG A   1      55.850  22.393  35.532  0.00  0.00    +0.062 A 
ENDROOT
TORSDOF 0
