# Supplementary material for: Toward the Treatment of Glioblastoma Tumors Using Photoactivated Chemotherapy: In Vitro Evaluation of Efficacy and Safety
Source: ACS Pharmacol Transl Sci. 2025 Jan 30;8(2):484–98. doi: 10.1021/acsptsci.4c00600 (PMC11833736; doi:10.1021/acsptsci.4c00600)
Supplement: Supplementary file 2 — pt4c00600_si_002.zip [file pt4c00600_si_002.zip › docked_poses_of_figures/Figure_6_aqua_4LZ5/ru_water_1.pdbqt]

ROOT
ATOM      1  C   LIG A   1      66.489  27.099  34.271  0.00  0.00    +0.079 C 
ATOM      2  C   LIG A   1      66.912  26.558  35.507  0.00  0.00    +0.063 C 
ATOM      3  C   LIG A   1      65.406  26.589  33.608  0.00  0.00    +0.044 C 
ATOM      4  C   LIG A   1      66.241  25.507  36.066  0.00  0.00    +0.044 C 
ATOM      5  C   LIG A   1      64.693  25.499  34.160  0.00  0.00    +0.012 C 
ATOM      6  C   LIG A   1      65.120  24.959  35.401  0.00  0.00    -0.008 C 
ATOM      7  C   LIG A   1      63.559  24.929  33.566  0.00  0.00    +0.041 C 
ATOM      8  C   LIG A   1      64.410  23.868  35.916  0.00  0.00    +0.189 C 
ATOM      9  C   LIG A   1      62.929  23.862  34.159  0.00  0.00    +0.217 C 
ATOM     10 N1   LIG A   1      63.375  23.297  35.318  0.00  0.00    -0.407 N 
ATOM     11 N2   LIG A   1      61.827  23.286  33.529  0.00  0.00    -0.454 N 
ATOM     12 RU   LIG A   1      62.488  21.489  36.037  0.00  0.00    +1.033 Ru
ATOM     13  H   LIG A   1      63.200  21.362  36.233  0.00  0.00     0.000 DD
ATOM     14  H   LIG A   1      61.666  23.707  32.626  0.00  0.00    +0.348 HD
ATOM     15  C   LIG A   1      60.621  22.987  34.159  0.00  0.00    +0.222 C 
ATOM     16 N3   LIG A   1      61.948  22.056  37.980  0.00  0.00    -0.385 N 
ATOM     17 N4   LIG A   1      62.629  20.264  34.320  0.00  0.00    -0.379 N 
ATOM     18 N5   LIG A   1      61.613  19.835  36.677  0.00  0.00    -0.411 N 
ATOM     19 N6   LIG A   1      60.656  22.253  35.308  0.00  0.00    -0.390 N 
ATOM     20  C   LIG A   1      59.440  23.393  33.584  0.00  0.00    +0.046 C 
ATOM     21  C   LIG A   1      62.113  23.238  38.579  0.00  0.00    +0.198 C 
ATOM     22  C   LIG A   1      61.367  21.046  38.685  0.00  0.00    +0.122 C 
ATOM     23  C   LIG A   1      63.221  20.516  33.149  0.00  0.00    +0.193 C 
ATOM     24  C   LIG A   1      62.009  19.063  34.485  0.00  0.00    +0.125 C 
ATOM     25  C   LIG A   1      61.159  19.791  37.943  0.00  0.00    +0.127 C 
ATOM     26  C   LIG A   1      61.444  18.814  35.820  0.00  0.00    +0.134 C 
ATOM     27  C   LIG A   1      59.506  21.977  35.902  0.00  0.00    +0.187 C 
ATOM     28  C   LIG A   1      58.214  23.071  34.182  0.00  0.00    +0.013 A 
ATOM     29  C   LIG A   1      61.748  23.470  39.894  0.00  0.00    +0.084 C 
ATOM     30  C   LIG A   1      60.978  21.215  40.004  0.00  0.00    +0.072 C 
ATOM     31  C   LIG A   1      63.208  19.623  32.092  0.00  0.00    +0.081 C 
ATOM     32  C   LIG A   1      61.953  18.129  33.461  0.00  0.00    +0.071 C 
ATOM     33  C   LIG A   1      60.524  18.652  38.412  0.00  0.00    +0.075 C 
ATOM     34  C   LIG A   1      60.808  17.654  36.241  0.00  0.00    +0.079 C 
ATOM     35  C   LIG A   1      58.251  22.348  35.402  0.00  0.00    -0.007 A 
ATOM     36  C   LIG A   1      56.958  23.453  33.654  0.00  0.00    +0.047 A 
ATOM     37  C   LIG A   1      61.179  22.438  40.621  0.00  0.00    +0.106 C 
ATOM     38  C   LIG A   1      62.553  18.414  32.246  0.00  0.00    +0.107 C 
ATOM     39  C   LIG A   1      60.355  17.579  37.548  0.00  0.00    +0.101 C 
ATOM     40  C   LIG A   1      57.049  22.013  36.069  0.00  0.00    +0.040 A 
ATOM     41  C   LIG A   1      55.810  23.118  34.320  0.00  0.00    +0.080 A 
ATOM     42  C   LIG A   1      55.851  22.393  35.533  0.00  0.00    +0.062 A 
ENDROOT
TORSDOF 0
