# Supplementary material for: Toward the Treatment of Glioblastoma Tumors Using Photoactivated Chemotherapy: In Vitro Evaluation of Efficacy and Safety
Source: ACS Pharmacol Transl Sci. 2025 Jan 30;8(2):484–98. doi: 10.1021/acsptsci.4c00600 (PMC11833736; doi:10.1021/acsptsci.4c00600)
Supplement: Supplementary file 2 — pt4c00600_si_002.zip [file pt4c00600_si_002.zip › docked_poses_of_figures/Figure_6_aqua_4LZ5/ru_water_6.pdbqt]

ROOT
ATOM      1  C   LIG A   1      66.485  27.114  34.282  0.00  0.00    +0.079 C 
ATOM      2  C   LIG A   1      66.910  26.569  35.516  0.00  0.00    +0.063 C 
ATOM      3  C   LIG A   1      65.402  26.606  33.619  0.00  0.00    +0.044 C 
ATOM      4  C   LIG A   1      66.240  25.516  36.072  0.00  0.00    +0.044 C 
ATOM      5  C   LIG A   1      64.690  25.514  34.168  0.00  0.00    +0.012 C 
ATOM      6  C   LIG A   1      65.118  24.970  35.406  0.00  0.00    -0.008 C 
ATOM      7  C   LIG A   1      63.555  24.946  33.572  0.00  0.00    +0.041 C 
ATOM      8  C   LIG A   1      64.409  23.877  35.918  0.00  0.00    +0.189 C 
ATOM      9  C   LIG A   1      62.926  23.876  34.162  0.00  0.00    +0.217 C 
ATOM     10 N1   LIG A   1      63.373  23.308  35.319  0.00  0.00    -0.407 N 
ATOM     11 N2   LIG A   1      61.823  23.303  33.532  0.00  0.00    -0.454 N 
ATOM     12 RU   LIG A   1      62.487  21.498  36.033  0.00  0.00    +1.033 Ru
ATOM     13  H   LIG A   1      63.200  21.370  36.227  0.00  0.00     0.000 DD
ATOM     14  H   LIG A   1      61.661  23.727  32.630  0.00  0.00    +0.348 HD
ATOM     15  C   LIG A   1      60.618  23.002  34.162  0.00  0.00    +0.222 C 
ATOM     16 N3   LIG A   1      61.949  22.058  37.978  0.00  0.00    -0.385 N 
ATOM     17 N4   LIG A   1      62.627  20.278  34.311  0.00  0.00    -0.379 N 
ATOM     18 N5   LIG A   1      61.613  19.842  36.668  0.00  0.00    -0.411 N 
ATOM     19 N6   LIG A   1      60.654  22.264  35.308  0.00  0.00    -0.390 N 
ATOM     20  C   LIG A   1      59.436  23.410  33.589  0.00  0.00    +0.046 C 
ATOM     21  C   LIG A   1      62.115  23.238  38.581  0.00  0.00    +0.198 C 
ATOM     22  C   LIG A   1      61.368  21.045  38.680  0.00  0.00    +0.122 C 
ATOM     23  C   LIG A   1      63.217  20.535  33.141  0.00  0.00    +0.193 C 
ATOM     24  C   LIG A   1      62.007  19.077  34.473  0.00  0.00    +0.125 C 
ATOM     25  C   LIG A   1      61.160  19.793  37.934  0.00  0.00    +0.127 C 
ATOM     26  C   LIG A   1      61.443  18.823  35.808  0.00  0.00    +0.134 C 
ATOM     27  C   LIG A   1      59.505  21.986  35.902  0.00  0.00    +0.187 C 
ATOM     28  C   LIG A   1      58.211  23.085  34.188  0.00  0.00    +0.013 A 
ATOM     29  C   LIG A   1      61.751  23.465  39.897  0.00  0.00    +0.084 C 
ATOM     30  C   LIG A   1      60.981  21.210  40.000  0.00  0.00    +0.072 C 
ATOM     31  C   LIG A   1      63.203  19.645  32.081  0.00  0.00    +0.081 C 
ATOM     32  C   LIG A   1      61.950  18.146  33.446  0.00  0.00    +0.071 C 
ATOM     33  C   LIG A   1      60.525  18.652  38.400  0.00  0.00    +0.075 C 
ATOM     34  C   LIG A   1      60.807  17.662  36.226  0.00  0.00    +0.079 C 
ATOM     35  C   LIG A   1      58.250  22.358  35.405  0.00  0.00    -0.007 A 
ATOM     36  C   LIG A   1      56.954  23.469  33.662  0.00  0.00    +0.047 A 
ATOM     37  C   LIG A   1      61.182  22.431  40.621  0.00  0.00    +0.106 C 
ATOM     38  C   LIG A   1      62.549  18.435  32.231  0.00  0.00    +0.107 C 
ATOM     39  C   LIG A   1      60.356  17.582  37.533  0.00  0.00    +0.101 C 
ATOM     40  C   LIG A   1      57.048  22.021  36.072  0.00  0.00    +0.040 A 
ATOM     41  C   LIG A   1      55.807  23.132  34.328  0.00  0.00    +0.080 A 
ATOM     42  C   LIG A   1      55.849  22.403  35.538  0.00  0.00    +0.062 A 
ENDROOT
TORSDOF 0
