# Supplementary material for: Toward the Treatment of Glioblastoma Tumors Using Photoactivated Chemotherapy: In Vitro Evaluation of Efficacy and Safety
Source: ACS Pharmacol Transl Sci. 2025 Jan 30;8(2):484–98. doi: 10.1021/acsptsci.4c00600 (PMC11833736; doi:10.1021/acsptsci.4c00600)
Supplement: Supplementary file 2 — pt4c00600_si_002.zip [file pt4c00600_si_002.zip › docked_poses_of_figures/Figure_6_aqua_4LZ5/ru_water_10.pdbqt]

ROOT
ATOM      1  C   LIG A   1      66.487  27.113  34.286  0.00  0.00    +0.079 C 
ATOM      2  C   LIG A   1      66.911  26.571  35.522  0.00  0.00    +0.063 C 
ATOM      3  C   LIG A   1      65.405  26.603  33.623  0.00  0.00    +0.044 C 
ATOM      4  C   LIG A   1      66.240  25.518  36.079  0.00  0.00    +0.044 C 
ATOM      5  C   LIG A   1      64.693  25.511  34.173  0.00  0.00    +0.012 C 
ATOM      6  C   LIG A   1      65.119  24.970  35.413  0.00  0.00    -0.008 C 
ATOM      7  C   LIG A   1      63.559  24.941  33.578  0.00  0.00    +0.041 C 
ATOM      8  C   LIG A   1      64.411  23.878  35.927  0.00  0.00    +0.189 C 
ATOM      9  C   LIG A   1      62.930  23.872  34.170  0.00  0.00    +0.217 C 
ATOM     10 N1   LIG A   1      63.376  23.307  35.328  0.00  0.00    -0.407 N 
ATOM     11 N2   LIG A   1      61.828  23.296  33.539  0.00  0.00    -0.454 N 
ATOM     12 RU   LIG A   1      62.491  21.497  36.045  0.00  0.00    +1.033 Ru
ATOM     13  H   LIG A   1      63.203  21.371  36.240  0.00  0.00     0.000 DD
ATOM     14  H   LIG A   1      61.667  23.718  32.636  0.00  0.00    +0.348 HD
ATOM     15  C   LIG A   1      60.622  22.996  34.168  0.00  0.00    +0.222 C 
ATOM     16 N3   LIG A   1      61.950  22.061  37.988  0.00  0.00    -0.385 N 
ATOM     17 N4   LIG A   1      62.634  20.274  34.326  0.00  0.00    -0.379 N 
ATOM     18 N5   LIG A   1      61.618  19.842  36.683  0.00  0.00    -0.411 N 
ATOM     19 N6   LIG A   1      60.658  22.260  35.316  0.00  0.00    -0.390 N 
ATOM     20  C   LIG A   1      59.442  23.401  33.594  0.00  0.00    +0.046 C 
ATOM     21  C   LIG A   1      62.114  23.242  38.589  0.00  0.00    +0.198 C 
ATOM     22  C   LIG A   1      61.369  21.050  38.692  0.00  0.00    +0.122 C 
ATOM     23  C   LIG A   1      63.225  20.528  33.156  0.00  0.00    +0.193 C 
ATOM     24  C   LIG A   1      62.015  19.073  34.489  0.00  0.00    +0.125 C 
ATOM     25  C   LIG A   1      61.163  19.795  37.949  0.00  0.00    +0.127 C 
ATOM     26  C   LIG A   1      61.450  18.821  35.824  0.00  0.00    +0.134 C 
ATOM     27  C   LIG A   1      59.508  21.983  35.910  0.00  0.00    +0.187 C 
ATOM     28  C   LIG A   1      58.216  23.077  34.191  0.00  0.00    +0.013 A 
ATOM     29  C   LIG A   1      61.749  23.472  39.904  0.00  0.00    +0.084 C 
ATOM     30  C   LIG A   1      60.981  21.217  40.011  0.00  0.00    +0.072 C 
ATOM     31  C   LIG A   1      63.213  19.636  32.098  0.00  0.00    +0.081 C 
ATOM     32  C   LIG A   1      61.959  18.140  33.464  0.00  0.00    +0.071 C 
ATOM     33  C   LIG A   1      60.529  18.655  38.416  0.00  0.00    +0.075 C 
ATOM     34  C   LIG A   1      60.814  17.660  36.244  0.00  0.00    +0.079 C 
ATOM     35  C   LIG A   1      58.254  22.353  35.410  0.00  0.00    -0.007 A 
ATOM     36  C   LIG A   1      56.959  23.458  33.663  0.00  0.00    +0.047 A 
ATOM     37  C   LIG A   1      61.180  22.440  40.629  0.00  0.00    +0.106 C 
ATOM     38  C   LIG A   1      62.560  18.426  32.250  0.00  0.00    +0.107 C 
ATOM     39  C   LIG A   1      60.361  17.583  37.551  0.00  0.00    +0.101 C 
ATOM     40  C   LIG A   1      57.052  22.016  36.077  0.00  0.00    +0.040 A 
ATOM     41  C   LIG A   1      55.812  23.122  34.328  0.00  0.00    +0.080 A 
ATOM     42  C   LIG A   1      55.853  22.396  35.540  0.00  0.00    +0.062 A 
ENDROOT
TORSDOF 0
