# Supplementary material for: Toward the Treatment of Glioblastoma Tumors Using Photoactivated Chemotherapy: In Vitro Evaluation of Efficacy and Safety
Source: ACS Pharmacol Transl Sci. 2025 Jan 30;8(2):484–98. doi: 10.1021/acsptsci.4c00600 (PMC11833736; doi:10.1021/acsptsci.4c00600)
Supplement: Supplementary file 2 — pt4c00600_si_002.zip [file pt4c00600_si_002.zip › docked_poses_of_figures/Figure_6_aqua_4LZ5/ru_water_4.pdbqt]

ROOT
ATOM      1  C   LIG A   1      66.487  27.112  34.269  0.00  0.00    +0.079 C 
ATOM      2  C   LIG A   1      66.911  26.568  35.504  0.00  0.00    +0.063 C 
ATOM      3  C   LIG A   1      65.404  26.604  33.606  0.00  0.00    +0.044 C 
ATOM      4  C   LIG A   1      66.241  25.515  36.060  0.00  0.00    +0.044 C 
ATOM      5  C   LIG A   1      64.691  25.512  34.156  0.00  0.00    +0.012 C 
ATOM      6  C   LIG A   1      65.119  24.969  35.394  0.00  0.00    -0.008 C 
ATOM      7  C   LIG A   1      63.556  24.944  33.560  0.00  0.00    +0.041 C 
ATOM      8  C   LIG A   1      64.409  23.876  35.907  0.00  0.00    +0.189 C 
ATOM      9  C   LIG A   1      62.927  23.875  34.151  0.00  0.00    +0.217 C 
ATOM     10 N1   LIG A   1      63.374  23.307  35.308  0.00  0.00    -0.407 N 
ATOM     11 N2   LIG A   1      61.824  23.301  33.520  0.00  0.00    -0.454 N 
ATOM     12 RU   LIG A   1      62.488  21.497  36.023  0.00  0.00    +1.033 Ru
ATOM     13  H   LIG A   1      63.200  21.370  36.217  0.00  0.00     0.000 DD
ATOM     14  H   LIG A   1      61.663  23.724  32.618  0.00  0.00    +0.348 HD
ATOM     15  C   LIG A   1      60.619  23.000  34.150  0.00  0.00    +0.222 C 
ATOM     16 N3   LIG A   1      61.949  22.058  37.968  0.00  0.00    -0.385 N 
ATOM     17 N4   LIG A   1      62.627  20.277  34.302  0.00  0.00    -0.379 N 
ATOM     18 N5   LIG A   1      61.613  19.841  36.659  0.00  0.00    -0.411 N 
ATOM     19 N6   LIG A   1      60.655  22.263  35.297  0.00  0.00    -0.390 N 
ATOM     20  C   LIG A   1      59.438  23.408  33.577  0.00  0.00    +0.046 C 
ATOM     21  C   LIG A   1      62.114  23.239  38.570  0.00  0.00    +0.198 C 
ATOM     22  C   LIG A   1      61.368  21.046  38.670  0.00  0.00    +0.122 C 
ATOM     23  C   LIG A   1      63.218  20.532  33.132  0.00  0.00    +0.193 C 
ATOM     24  C   LIG A   1      62.008  19.075  34.464  0.00  0.00    +0.125 C 
ATOM     25  C   LIG A   1      61.160  19.794  37.925  0.00  0.00    +0.127 C 
ATOM     26  C   LIG A   1      61.444  18.822  35.799  0.00  0.00    +0.134 C 
ATOM     27  C   LIG A   1      59.505  21.986  35.891  0.00  0.00    +0.187 C 
ATOM     28  C   LIG A   1      58.212  23.084  34.175  0.00  0.00    +0.013 A 
ATOM     29  C   LIG A   1      61.750  23.467  39.885  0.00  0.00    +0.084 C 
ATOM     30  C   LIG A   1      60.981  21.212  39.990  0.00  0.00    +0.072 C 
ATOM     31  C   LIG A   1      63.205  19.642  32.072  0.00  0.00    +0.081 C 
ATOM     32  C   LIG A   1      61.951  18.144  33.437  0.00  0.00    +0.071 C 
ATOM     33  C   LIG A   1      60.525  18.653  38.391  0.00  0.00    +0.075 C 
ATOM     34  C   LIG A   1      60.807  17.661  36.217  0.00  0.00    +0.079 C 
ATOM     35  C   LIG A   1      58.250  22.358  35.393  0.00  0.00    -0.007 A 
ATOM     36  C   LIG A   1      56.956  23.467  33.649  0.00  0.00    +0.047 A 
ATOM     37  C   LIG A   1      61.182  22.434  40.610  0.00  0.00    +0.106 C 
ATOM     38  C   LIG A   1      62.550  18.432  32.223  0.00  0.00    +0.107 C 
ATOM     39  C   LIG A   1      60.355  17.583  37.525  0.00  0.00    +0.101 C 
ATOM     40  C   LIG A   1      57.049  22.021  36.060  0.00  0.00    +0.040 A 
ATOM     41  C   LIG A   1      55.809  23.131  34.314  0.00  0.00    +0.080 A 
ATOM     42  C   LIG A   1      55.850  22.402  35.525  0.00  0.00    +0.062 A 
ENDROOT
TORSDOF 0
