# Supplementary material for: Toward the Treatment of Glioblastoma Tumors Using Photoactivated Chemotherapy: In Vitro Evaluation of Efficacy and Safety
Source: ACS Pharmacol Transl Sci. 2025 Jan 30;8(2):484–98. doi: 10.1021/acsptsci.4c00600 (PMC11833736; doi:10.1021/acsptsci.4c00600)
Supplement: Supplementary file 2 — pt4c00600_si_002.zip [file pt4c00600_si_002.zip › docked_poses_of_figures/Figure_6_aqua_4LZ5/ru_water_2.pdbqt]

ROOT
ATOM      1  C   LIG A   1      66.486  27.109  34.272  0.00  0.00    +0.079 C 
ATOM      2  C   LIG A   1      66.909  26.569  35.509  0.00  0.00    +0.063 C 
ATOM      3  C   LIG A   1      65.404  26.598  33.608  0.00  0.00    +0.044 C 
ATOM      4  C   LIG A   1      66.238  25.517  36.067  0.00  0.00    +0.044 C 
ATOM      5  C   LIG A   1      64.692  25.507  34.160  0.00  0.00    +0.012 C 
ATOM      6  C   LIG A   1      65.118  24.967  35.401  0.00  0.00    -0.008 C 
ATOM      7  C   LIG A   1      63.559  24.935  33.564  0.00  0.00    +0.041 C 
ATOM      8  C   LIG A   1      64.409  23.875  35.915  0.00  0.00    +0.189 C 
ATOM      9  C   LIG A   1      62.930  23.867  34.157  0.00  0.00    +0.217 C 
ATOM     10 N1   LIG A   1      63.376  23.303  35.317  0.00  0.00    -0.407 N 
ATOM     11 N2   LIG A   1      61.829  23.290  33.526  0.00  0.00    -0.454 N 
ATOM     12 RU   LIG A   1      62.490  21.494  36.035  0.00  0.00    +1.033 Ru
ATOM     13  H   LIG A   1      63.202  21.368  36.231  0.00  0.00     0.000 DD
ATOM     14  H   LIG A   1      61.669  23.711  32.622  0.00  0.00    +0.348 HD
ATOM     15  C   LIG A   1      60.623  22.990  34.155  0.00  0.00    +0.222 C 
ATOM     16 N3   LIG A   1      61.947  22.060  37.977  0.00  0.00    -0.385 N 
ATOM     17 N4   LIG A   1      62.635  20.269  34.318  0.00  0.00    -0.379 N 
ATOM     18 N5   LIG A   1      61.617  19.839  36.674  0.00  0.00    -0.411 N 
ATOM     19 N6   LIG A   1      60.658  22.256  35.303  0.00  0.00    -0.390 N 
ATOM     20  C   LIG A   1      59.442  23.394  33.578  0.00  0.00    +0.046 C 
ATOM     21  C   LIG A   1      62.111  23.243  38.576  0.00  0.00    +0.198 C 
ATOM     22  C   LIG A   1      61.366  21.050  38.682  0.00  0.00    +0.122 C 
ATOM     23  C   LIG A   1      63.227  20.522  33.148  0.00  0.00    +0.193 C 
ATOM     24  C   LIG A   1      62.016  19.068  34.482  0.00  0.00    +0.125 C 
ATOM     25  C   LIG A   1      61.161  19.795  37.940  0.00  0.00    +0.127 C 
ATOM     26  C   LIG A   1      61.450  18.818  35.817  0.00  0.00    +0.134 C 
ATOM     27  C   LIG A   1      59.507  21.979  35.897  0.00  0.00    +0.187 C 
ATOM     28  C   LIG A   1      58.216  23.070  34.176  0.00  0.00    +0.013 A 
ATOM     29  C   LIG A   1      61.744  23.474  39.890  0.00  0.00    +0.084 C 
ATOM     30  C   LIG A   1      60.977  21.218  40.000  0.00  0.00    +0.072 C 
ATOM     31  C   LIG A   1      63.216  19.629  32.091  0.00  0.00    +0.081 C 
ATOM     32  C   LIG A   1      61.962  18.133  33.458  0.00  0.00    +0.071 C 
ATOM     33  C   LIG A   1      60.527  18.655  38.408  0.00  0.00    +0.075 C 
ATOM     34  C   LIG A   1      60.814  17.657  36.237  0.00  0.00    +0.079 C 
ATOM     35  C   LIG A   1      58.253  22.348  35.395  0.00  0.00    -0.007 A 
ATOM     36  C   LIG A   1      56.960  23.451  33.646  0.00  0.00    +0.047 A 
ATOM     37  C   LIG A   1      61.175  22.443  40.617  0.00  0.00    +0.106 C 
ATOM     38  C   LIG A   1      62.563  18.418  32.244  0.00  0.00    +0.107 C 
ATOM     39  C   LIG A   1      60.360  17.582  37.544  0.00  0.00    +0.101 C 
ATOM     40  C   LIG A   1      57.051  22.011  36.061  0.00  0.00    +0.040 A 
ATOM     41  C   LIG A   1      55.812  23.115  34.310  0.00  0.00    +0.080 A 
ATOM     42  C   LIG A   1      55.853  22.390  35.523  0.00  0.00    +0.062 A 
ENDROOT
TORSDOF 0
