# Supplementary material for: Toward the Treatment of Glioblastoma Tumors Using Photoactivated Chemotherapy: In Vitro Evaluation of Efficacy and Safety
Source: ACS Pharmacol Transl Sci. 2025 Jan 30;8(2):484–98. doi: 10.1021/acsptsci.4c00600 (PMC11833736; doi:10.1021/acsptsci.4c00600)
Supplement: Supplementary file 2 — pt4c00600_si_002.zip [file pt4c00600_si_002.zip › docked_poses_of_figures/Figure_6_aqua_4LZ5/clean_4lz5.pdb]

ATOM      1  N   LYS A 393      72.330  45.077  65.859  1.00 31.11           N  
ATOM      2  CA  LYS A 393      73.707  45.133  65.392  1.00 31.64           C  
ATOM      3  C   LYS A 393      73.707  44.982  63.866  1.00 26.79           C  
ATOM      4  O   LYS A 393      72.780  44.396  63.286  1.00 28.53           O  
ATOM      5  CB  LYS A 393      74.594  44.057  66.040  1.00 31.60           C  
ATOM      6  CG  LYS A 393      74.554  42.724  65.374  1.00 37.39           C  
ATOM      7  CD  LYS A 393      75.657  41.775  65.817  1.00 39.21           C  
ATOM      8  CE  LYS A 393      75.614  40.430  65.081  1.00 43.26           C  
ATOM      9  NZ  LYS A 393      76.599  39.465  65.737  1.00 45.81           N  
ATOM     10  H   LYS A 393      71.921  45.992  65.835  1.00  0.00           H  
ATOM     11  HA  LYS A 393      74.098  46.020  65.623  1.00  0.00           H  
ATOM     12  HB2 LYS A 393      75.538  44.401  66.032  1.00  0.00           H  
ATOM     13  HB3 LYS A 393      74.296  43.958  66.995  1.00  0.00           H  
ATOM     14  HG2 LYS A 393      73.661  42.278  65.560  1.00  0.00           H  
ATOM     15  HG3 LYS A 393      74.625  42.843  64.369  1.00  0.00           H  
ATOM     16  HD2 LYS A 393      76.543  42.200  65.637  1.00  0.00           H  
ATOM     17  HD3 LYS A 393      75.561  41.597  66.795  1.00  0.00           H  
ATOM     18  HE2 LYS A 393      74.706  40.048  65.149  1.00  0.00           H  
ATOM     19  HE3 LYS A 393      75.882  40.562  64.140  1.00  0.00           H  
ATOM     20  HZ1 LYS A 393      77.183  39.984  66.350  1.00  0.00           H  
ATOM     21  HZ2 LYS A 393      76.080  38.784  66.241  1.00  0.00           H  
ATOM     22  HZ3 LYS A 393      77.138  39.035  65.022  1.00  0.00           H  
ATOM     23  H2  LYS A 393      71.792  44.466  65.273  1.00  0.00           H  
ATOM     24  H3  LYS A 393      72.299  44.733  66.800  1.00  0.00           H  
ATOM     25  N   THR A 394      74.824  45.371  63.320  1.00 22.86           N  
ATOM     26  CA  THR A 394      75.006  45.303  61.869  1.00 21.85           C  
ATOM     27  C   THR A 394      75.188  43.803  61.518  1.00 20.58           C  
ATOM     28  O   THR A 394      76.009  43.053  62.054  1.00 21.09           O  
ATOM     29  CB  THR A 394      76.083  46.136  61.407  1.00 22.79           C  
ATOM     30  OG1 THR A 394      75.754  47.546  61.701  1.00 29.47           O  
ATOM     31  CG2 THR A 394      76.388  45.961  59.967  1.00 21.25           C  
ATOM     32  H   THR A 394      75.551  45.721  63.965  1.00  0.00           H  
ATOM     33  HA  THR A 394      74.185  45.621  61.425  1.00  0.00           H  
ATOM     34  HB  THR A 394      76.957  45.948  61.908  1.00  0.00           H  
ATOM     35  HG1 THR A 394      74.860  47.556  62.148  1.00  0.00           H  
ATOM     36 HG21 THR A 394      75.744  46.488  59.396  1.00  0.00           H  
ATOM     37 HG22 THR A 394      77.323  46.277  59.756  1.00  0.00           H  
ATOM     38 HG23 THR A 394      76.319  44.990  59.700  1.00  0.00           H  
ATOM     39  N   VAL A 395      74.398  43.395  60.504  1.00 16.27           N  
ATOM     40  CA  VAL A 395      74.410  41.975  60.032  1.00 14.21           C  
ATOM     41  C   VAL A 395      75.564  41.823  59.067  1.00 15.87           C  
ATOM     42  O   VAL A 395      75.751  42.585  58.080  1.00 15.16           O  
ATOM     43  CB  VAL A 395      73.074  41.693  59.420  1.00 14.60           C  
ATOM     44  CG1 VAL A 395      73.029  40.395  58.624  1.00 15.47           C  
ATOM     45  CG2 VAL A 395      71.942  41.762  60.511  1.00 16.86           C  
ATOM     46  H   VAL A 395      73.801  44.120  60.091  1.00  0.00           H  
ATOM     47  HA  VAL A 395      74.575  41.404  60.825  1.00  0.00           H  
ATOM     48  HB  VAL A 395      72.856  42.432  58.764  1.00  0.00           H  
ATOM     49 HG11 VAL A 395      72.391  40.494  57.861  1.00  0.00           H  
ATOM     50 HG12 VAL A 395      73.941  40.189  58.271  1.00  0.00           H  
ATOM     51 HG13 VAL A 395      72.725  39.650  59.218  1.00  0.00           H  
ATOM     52 HG21 VAL A 395      71.285  42.447  60.224  1.00  0.00           H  
ATOM     53 HG22 VAL A 395      71.521  40.866  60.569  1.00  0.00           H  
ATOM     54 HG23 VAL A 395      72.364  42.013  61.372  1.00  0.00           H  
ATOM     55  N   VAL A 396      76.404  40.788  59.280  1.00 13.46           N  
ATOM     56  CA  VAL A 396      77.496  40.530  58.436  1.00 13.18           C  
ATOM     57  C   VAL A 396      77.029  39.544  57.355  1.00 11.99           C  
ATOM     58  O   VAL A 396      76.541  38.472  57.649  1.00 13.63           O  
ATOM     59  CB  VAL A 396      78.712  39.871  59.098  1.00 14.17           C  
ATOM     60  CG1 VAL A 396      79.841  39.424  58.118  1.00 13.91           C  
ATOM     61  CG2 VAL A 396      79.149  40.884  60.230  1.00 17.08           C  
ATOM     62  H   VAL A 396      76.147  40.222  60.124  1.00  0.00           H  
ATOM     63  HA  VAL A 396      77.770  41.368  57.966  1.00  0.00           H  
ATOM     64  HB  VAL A 396      78.402  39.027  59.561  1.00  0.00           H  
ATOM     65 HG11 VAL A 396      80.080  38.481  58.322  1.00  0.00           H  
ATOM     66 HG12 VAL A 396      79.500  39.502  57.188  1.00  0.00           H  
ATOM     67 HG13 VAL A 396      80.627  40.018  58.251  1.00  0.00           H  
ATOM     68 HG21 VAL A 396      79.680  41.602  59.802  1.00  0.00           H  
ATOM     69 HG22 VAL A 396      78.325  41.246  60.644  1.00  0.00           H  
ATOM     70 HG23 VAL A 396      79.691  40.382  60.890  1.00  0.00           H  
ATOM     71  N   VAL A 397      77.086  40.003  56.083  1.00 11.64           N  
ATOM     72  CA  VAL A 397      76.635  39.228  54.899  1.00 10.83           C  
ATOM     73  C   VAL A 397      77.827  38.667  54.283  1.00 12.22           C  
ATOM     74  O   VAL A 397      78.710  39.381  53.835  1.00 14.97           O  
ATOM     75  CB  VAL A 397      75.857  40.118  54.017  1.00 10.39           C  
ATOM     76  CG1 VAL A 397      75.408  39.299  52.723  1.00 12.54           C  
ATOM     77  CG2 VAL A 397      74.719  40.798  54.616  1.00 12.98           C  
ATOM     78  H   VAL A 397      77.482  40.969  56.002  1.00  0.00           H  
ATOM     79  HA  VAL A 397      76.047  38.500  55.242  1.00  0.00           H  
ATOM     80  HB  VAL A 397      76.430  40.841  53.658  1.00  0.00           H  
ATOM     81 HG11 VAL A 397      74.481  39.567  52.509  1.00  0.00           H  
ATOM     82 HG12 VAL A 397      76.029  39.535  51.992  1.00  0.00           H  
ATOM     83 HG13 VAL A 397      75.463  38.338  52.946  1.00  0.00           H  
ATOM     84 HG21 VAL A 397      74.843  41.802  54.595  1.00  0.00           H  
ATOM     85 HG22 VAL A 397      73.864  40.581  54.121  1.00  0.00           H  
ATOM     86 HG23 VAL A 397      74.597  40.522  55.581  1.00  0.00           H  
ATOM     87  N   THR A 398      77.884  37.356  54.097  1.00 10.45           N  
ATOM     88  CA  THR A 398      78.872  36.710  53.256  1.00 12.27           C  
ATOM     89  C   THR A 398      78.379  36.537  51.849  1.00 10.29           C  
ATOM     90  O   THR A 398      77.183  36.176  51.663  1.00 10.31           O  
ATOM     91  CB  THR A 398      79.411  35.340  53.871  1.00 11.85           C  
ATOM     92  OG1 THR A 398      80.580  34.920  53.066  1.00 13.10           O  
ATOM     93  CG2 THR A 398      78.344  34.307  53.936  1.00 10.87           C  
ATOM     94  H   THR A 398      77.142  36.820  54.618  1.00  0.00           H  
ATOM     95  HA  THR A 398      79.704  37.289  53.240  1.00  0.00           H  
ATOM     96  HB  THR A 398      79.726  35.518  54.805  1.00  0.00           H  
ATOM     97  HG1 THR A 398      80.720  35.613  52.346  1.00  0.00           H  
ATOM     98 HG21 THR A 398      77.437  34.736  54.042  1.00  0.00           H  
ATOM     99 HG22 THR A 398      78.332  33.752  53.094  1.00  0.00           H  
ATOM    100 HG23 THR A 398      78.493  33.688  54.719  1.00  0.00           H  
ATOM    101  N   THR A 399      79.209  36.796  50.862  1.00 10.02           N  
ATOM    102  CA  THR A 399      78.901  36.612  49.465  1.00  8.76           C  
ATOM    103  C   THR A 399      80.153  36.295  48.643  1.00  9.53           C  
ATOM    104  O   THR A 399      81.210  36.135  49.276  1.00 11.68           O  
ATOM    105  CB  THR A 399      78.096  37.768  48.969  1.00 12.49           C  
ATOM    106  OG1 THR A 399      77.448  37.442  47.714  1.00 13.99           O  
ATOM    107  CG2 THR A 399      78.922  39.017  48.782  1.00 15.34           C  
ATOM    108  H   THR A 399      80.152  37.162  51.190  1.00  0.00           H  
ATOM    109  HA  THR A 399      78.262  35.833  49.369  1.00  0.00           H  
ATOM    110  HB  THR A 399      77.351  37.995  49.641  1.00  0.00           H  
ATOM    111  HG1 THR A 399      77.715  36.486  47.488  1.00  0.00           H  
ATOM    112 HG21 THR A 399      79.895  38.814  48.931  1.00  0.00           H  
ATOM    113 HG22 THR A 399      78.805  39.373  47.850  1.00  0.00           H  
ATOM    114 HG23 THR A 399      78.635  39.723  49.436  1.00  0.00           H  
ATOM    115  N   ILE A 400      79.997  36.112  47.378  1.00  9.41           N  
ATOM    116  CA  ILE A 400      81.079  35.597  46.567  1.00  9.13           C  
ATOM    117  C   ILE A 400      81.185  36.465  45.320  1.00 11.37           C  
ATOM    118  O   ILE A 400      80.139  36.855  44.781  1.00 11.15           O  
ATOM    119  CB  ILE A 400      80.882  34.092  46.291  1.00 11.43           C  
ATOM    120  CG1 ILE A 400      82.164  33.440  45.714  1.00 14.22           C  
ATOM    121  CG2 ILE A 400      79.622  33.902  45.503  1.00 11.24           C  
ATOM    122  CD1 ILE A 400      82.111  31.930  45.858  1.00 13.76           C  
ATOM    123  H   ILE A 400      79.063  36.354  46.991  1.00  0.00           H  
ATOM    124  HA  ILE A 400      81.918  35.741  47.084  1.00  0.00           H  
ATOM    125  HB  ILE A 400      80.679  33.641  47.157  1.00  0.00           H  
ATOM    126 HG12 ILE A 400      82.228  33.677  44.762  1.00  0.00           H  
ATOM    127 HG13 ILE A 400      82.935  33.786  46.219  1.00  0.00           H  
ATOM    128 HG21 ILE A 400      79.410  32.925  45.420  1.00  0.00           H  
ATOM    129 HG22 ILE A 400      78.856  34.360  45.960  1.00  0.00           H  
ATOM    130 HG23 ILE A 400      79.728  34.289  44.584  1.00  0.00           H  
ATOM    131 HD11 ILE A 400      81.318  31.580  45.363  1.00  0.00           H  
ATOM    132 HD12 ILE A 400      82.946  31.534  45.480  1.00  0.00           H  
ATOM    133 HD13 ILE A 400      82.035  31.694  46.825  1.00  0.00           H  
ATOM    134  N   LEU A 401      82.402  36.737  44.806  1.00 12.17           N  
ATOM    135  CA  LEU A 401      82.557  37.416  43.517  1.00 12.83           C  
ATOM    136  C   LEU A 401      82.229  36.480  42.421  1.00 12.78           C  
ATOM    137  O   LEU A 401      83.059  35.631  42.017  1.00 16.79           O  
ATOM    138  CB  LEU A 401      83.979  38.067  43.406  1.00 14.11           C  
ATOM    139  CG  LEU A 401      84.110  39.220  44.273  1.00 14.19           C  
ATOM    140  CD1 LEU A 401      85.651  39.610  44.399  1.00 21.41           C  
ATOM    141  CD2 LEU A 401      83.391  40.485  43.937  1.00 16.82           C  
ATOM    142  H   LEU A 401      83.195  36.428  45.394  1.00  0.00           H  
ATOM    143  HA  LEU A 401      81.921  38.194  43.501  1.00  0.00           H  
ATOM    144  HB2 LEU A 401      84.616  37.365  43.669  1.00  0.00           H  
ATOM    145  HB3 LEU A 401      84.080  38.330  42.465  1.00  0.00           H  
ATOM    146  HG  LEU A 401      83.792  39.036  45.199  1.00  0.00           H  
ATOM    147 HD11 LEU A 401      85.981  39.820  43.491  1.00  0.00           H  
ATOM    148 HD12 LEU A 401      85.711  40.397  44.994  1.00  0.00           H  
ATOM    149 HD13 LEU A 401      86.125  38.832  44.783  1.00  0.00           H  
ATOM    150 HD21 LEU A 401      82.399  40.324  43.905  1.00  0.00           H  
ATOM    151 HD22 LEU A 401      83.581  41.189  44.630  1.00  0.00           H  
ATOM    152 HD23 LEU A 401      83.690  40.828  43.040  1.00  0.00           H  
ATOM    153  N   GLU A 402      81.039  36.578  41.847  1.00 12.26           N  
ATOM    154  CA  GLU A 402      80.596  35.703  40.813  1.00 12.65           C  
ATOM    155  C   GLU A 402      79.672  36.532  39.968  1.00 13.70           C  
ATOM    156  O   GLU A 402      78.639  37.053  40.447  1.00 12.80           O  
ATOM    157  CB  GLU A 402      79.819  34.528  41.402  1.00 13.78           C  
ATOM    158  CG  GLU A 402      79.306  33.565  40.429  1.00 13.91           C  
ATOM    159  CD  GLU A 402      80.346  32.623  39.971  1.00 18.59           C  
ATOM    160  OE1 GLU A 402      80.708  31.658  40.597  1.00 17.14           O  
ATOM    161  OE2 GLU A 402      80.882  32.911  38.864  1.00 22.31           O  
ATOM    162  H   GLU A 402      80.452  37.368  42.231  1.00  0.00           H  
ATOM    163  HA  GLU A 402      81.360  35.390  40.267  1.00  0.00           H  
ATOM    164  HB2 GLU A 402      80.439  34.060  42.025  1.00  0.00           H  
ATOM    165  HB3 GLU A 402      79.054  34.916  41.908  1.00  0.00           H  
ATOM    166  HG2 GLU A 402      78.582  33.034  40.849  1.00  0.00           H  
ATOM    167  HG3 GLU A 402      78.970  34.052  39.634  1.00  0.00           H  
ATOM    168  N   SER A 403      79.950  36.722  38.665  1.00 13.56           N  
ATOM    169  CA  SER A 403      79.133  37.629  37.865  1.00 12.86           C  
ATOM    170  C   SER A 403      77.879  36.897  37.416  1.00 12.77           C  
ATOM    171  O   SER A 403      77.879  35.703  37.164  1.00 14.62           O  
ATOM    172  CB  SER A 403      79.933  38.117  36.670  1.00 16.45           C  
ATOM    173  OG  SER A 403      81.084  38.755  37.085  1.00 18.96           O  
ATOM    174  H   SER A 403      80.753  36.193  38.308  1.00  0.00           H  
ATOM    175  HA  SER A 403      78.855  38.393  38.446  1.00  0.00           H  
ATOM    176  HB2 SER A 403      80.167  37.329  36.103  1.00  0.00           H  
ATOM    177  HB3 SER A 403      79.364  38.750  36.146  1.00  0.00           H  
ATOM    178  HG  SER A 403      81.170  38.773  38.075  1.00  0.00           H  
ATOM    179  N   PRO A 404      76.717  37.588  37.328  1.00 11.91           N  
ATOM    180  CA  PRO A 404      76.464  39.007  37.623  1.00 12.36           C  
ATOM    181  C   PRO A 404      75.926  39.258  39.016  1.00 11.74           C  
ATOM    182  O   PRO A 404      75.200  40.239  39.296  1.00 11.69           O  
ATOM    183  CB  PRO A 404      75.432  39.345  36.575  1.00 12.69           C  
ATOM    184  CG  PRO A 404      74.582  38.145  36.563  1.00 14.10           C  
ATOM    185  CD  PRO A 404      75.490  37.020  36.771  1.00 11.61           C  
ATOM    186  HA  PRO A 404      77.310  39.554  37.457  1.00  0.00           H  
ATOM    187  HB2 PRO A 404      74.911  40.159  36.835  1.00  0.00           H  
ATOM    188  HB3 PRO A 404      75.862  39.497  35.685  1.00  0.00           H  
ATOM    189  HG2 PRO A 404      73.882  38.200  37.294  1.00  0.00           H  
ATOM    190  HG3 PRO A 404      74.090  38.070  35.680  1.00  0.00           H  
ATOM    191  HD2 PRO A 404      75.107  36.329  37.412  1.00  0.00           H  
ATOM    192  HD3 PRO A 404      75.699  36.528  35.904  1.00  0.00           H  
ATOM    193  N   TYR A 405      76.180  38.319  39.927  1.00  9.19           N  
ATOM    194  CA  TYR A 405      75.656  38.350  41.255  1.00 10.69           C  
ATOM    195  C   TYR A 405      76.316  39.436  42.120  1.00  9.32           C  
ATOM    196  O   TYR A 405      75.625  40.203  42.764  1.00  9.48           O  
ATOM    197  CB  TYR A 405      75.762  36.928  41.908  1.00 10.13           C  
ATOM    198  CG  TYR A 405      74.944  35.903  41.163  1.00 10.01           C  
ATOM    199  CD1 TYR A 405      73.649  35.834  41.394  1.00 11.57           C  
ATOM    200  CD2 TYR A 405      75.492  35.057  40.219  1.00 15.91           C  
ATOM    201  CE1 TYR A 405      72.768  34.993  40.820  1.00 14.19           C  
ATOM    202  CE2 TYR A 405      74.494  34.127  39.550  1.00 11.62           C  
ATOM    203  CZ  TYR A 405      73.225  34.158  39.893  1.00 14.36           C  
ATOM    204  OH  TYR A 405      72.185  33.250  39.297  1.00 17.28           O  
ATOM    205  H   TYR A 405      76.808  37.550  39.567  1.00  0.00           H  
ATOM    206  HA  TYR A 405      74.664  38.559  41.217  1.00  0.00           H  
ATOM    207  HB2 TYR A 405      76.711  36.664  41.885  1.00  0.00           H  
ATOM    208  HB3 TYR A 405      75.423  37.002  42.831  1.00  0.00           H  
ATOM    209  HD1 TYR A 405      73.243  36.507  42.107  1.00  0.00           H  
ATOM    210  HD2 TYR A 405      76.388  35.007  39.963  1.00  0.00           H  
ATOM    211  HE1 TYR A 405      71.799  35.003  41.088  1.00  0.00           H  
ATOM    212  HE2 TYR A 405      74.889  33.524  38.860  1.00  0.00           H  
ATOM    213  HH  TYR A 405      72.701  32.675  38.634  1.00  0.00           H  
ATOM    214  N   VAL A 406      77.626  39.376  42.204  1.00  9.06           N  
ATOM    215  CA  VAL A 406      78.434  40.361  42.919  1.00  9.91           C  
ATOM    216  C   VAL A 406      79.695  40.612  42.067  1.00 11.35           C  
ATOM    217  O   VAL A 406      80.430  39.664  41.751  1.00 11.27           O  
ATOM    218  CB  VAL A 406      78.860  39.945  44.313  1.00 12.88           C  
ATOM    219  CG1 VAL A 406      79.578  41.058  45.068  1.00 12.52           C  
ATOM    220  CG2 VAL A 406      77.614  39.417  45.106  1.00 13.55           C  
ATOM    221  H   VAL A 406      78.056  38.552  41.709  1.00  0.00           H  
ATOM    222  HA  VAL A 406      77.929  41.211  42.966  1.00  0.00           H  
ATOM    223  HB  VAL A 406      79.518  39.188  44.229  1.00  0.00           H  
ATOM    224 HG11 VAL A 406      80.149  40.659  45.785  1.00  0.00           H  
ATOM    225 HG12 VAL A 406      80.152  41.574  44.433  1.00  0.00           H  
ATOM    226 HG13 VAL A 406      78.903  41.669  45.481  1.00  0.00           H  
ATOM    227 HG21 VAL A 406      77.871  38.568  45.551  1.00  0.00           H  
ATOM    228 HG22 VAL A 406      77.362  40.105  45.775  1.00  0.00           H  
ATOM    229 HG23 VAL A 406      76.878  39.268  44.457  1.00  0.00           H  
ATOM    230  N   MET A 407      79.910  41.914  41.777  1.00 11.52           N  
ATOM    231  CA  MET A 407      81.055  42.372  40.927  1.00 12.54           C  
ATOM    232  C   MET A 407      81.595  43.632  41.611  1.00 12.38           C  
ATOM    233  O   MET A 407      80.872  44.412  42.280  1.00 13.08           O  
ATOM    234  CB  MET A 407      80.554  42.697  39.531  1.00 13.06           C  
ATOM    235  CG  MET A 407      79.932  41.472  38.868  1.00 18.96           C  
ATOM    236  SD  MET A 407      79.171  41.725  37.255  1.00 18.75           S  
ATOM    237  CE  MET A 407      77.735  42.623  37.798  1.00 17.60           C  
ATOM    238  H   MET A 407      79.222  42.569  42.188  1.00  0.00           H  
ATOM    239  HA  MET A 407      81.747  41.677  40.961  1.00  0.00           H  
ATOM    240  HB2 MET A 407      79.860  43.412  39.584  1.00  0.00           H  
ATOM    241  HB3 MET A 407      81.317  43.006  38.967  1.00  0.00           H  
ATOM    242  HG2 MET A 407      80.669  40.733  38.815  1.00  0.00           H  
ATOM    243  HG3 MET A 407      79.243  41.063  39.539  1.00  0.00           H  
ATOM    244  HE1 MET A 407      77.873  43.607  37.657  1.00  0.00           H  
ATOM    245  HE2 MET A 407      76.930  42.328  37.277  1.00  0.00           H  
ATOM    246  HE3 MET A 407      77.573  42.452  38.773  1.00  0.00           H  
ATOM    247  N   MET A 408      82.945  43.835  41.444  1.00 14.54           N  
ATOM    248  CA  MET A 408      83.479  45.091  41.873  1.00 14.33           C  
ATOM    249  C   MET A 408      83.070  46.148  40.880  1.00 13.76           C  
ATOM    250  O   MET A 408      83.175  45.993  39.685  1.00 15.23           O  
ATOM    251  CB  MET A 408      85.024  45.049  41.884  1.00 15.46           C  
ATOM    252  CG  MET A 408      85.564  43.959  42.665  1.00 17.98           C  
ATOM    253  SD  MET A 408      85.086  43.929  44.339  1.00 18.84           S  
ATOM    254  CE  MET A 408      85.539  45.680  44.863  1.00 21.20           C  
ATOM    255  H   MET A 408      83.444  43.066  41.027  1.00  0.00           H  
ATOM    256  HA  MET A 408      83.079  45.326  42.761  1.00  0.00           H  
ATOM    257  HB2 MET A 408      85.330  44.983  40.920  1.00  0.00           H  
ATOM    258  HB3 MET A 408      85.346  45.940  42.244  1.00  0.00           H  
ATOM    259  HG2 MET A 408      85.321  43.049  42.192  1.00  0.00           H  
ATOM    260  HG3 MET A 408      86.615  43.965  42.578  1.00  0.00           H  
ATOM    261  HE1 MET A 408      84.772  46.039  45.369  1.00  0.00           H  
ATOM    262  HE2 MET A 408      86.348  45.615  45.424  1.00  0.00           H  
ATOM    263  HE3 MET A 408      85.706  46.195  44.038  1.00  0.00           H  
ATOM    264  N   LYS A 409      82.595  47.285  41.376  1.00 14.33           N  
ATOM    265  CA  LYS A 409      82.359  48.477  40.522  1.00 16.59           C  
ATOM    266  C   LYS A 409      83.671  48.923  39.882  1.00 16.43           C  
ATOM    267  O   LYS A 409      84.664  48.842  40.537  1.00 17.27           O  
ATOM    268  CB  LYS A 409      81.774  49.610  41.265  1.00 15.78           C  
ATOM    269  CG  LYS A 409      80.285  49.446  41.557  1.00 18.40           C  
ATOM    270  CD  LYS A 409      79.827  50.603  42.360  1.00 17.14           C  
ATOM    271  CE  LYS A 409      78.353  50.460  42.891  1.00 17.98           C  
ATOM    272  NZ  LYS A 409      77.963  51.499  43.850  1.00 19.81           N  
ATOM    273  H   LYS A 409      82.403  47.279  42.394  1.00  0.00           H  
ATOM    274  HA  LYS A 409      81.712  48.226  39.802  1.00  0.00           H  
ATOM    275  HB2 LYS A 409      82.240  49.713  42.145  1.00  0.00           H  
ATOM    276  HB3 LYS A 409      81.883  50.453  40.735  1.00  0.00           H  
ATOM    277  HG2 LYS A 409      79.797  49.414  40.693  1.00  0.00           H  
ATOM    278  HG3 LYS A 409      80.155  48.603  42.064  1.00  0.00           H  
ATOM    279  HD2 LYS A 409      80.409  50.724  43.169  1.00  0.00           H  
ATOM    280  HD3 LYS A 409      79.851  51.444  41.814  1.00  0.00           H  
ATOM    281  HE2 LYS A 409      77.745  50.480  42.085  1.00  0.00           H  
ATOM    282  HE3 LYS A 409      78.278  49.546  43.314  1.00  0.00           H  
ATOM    283  HZ1 LYS A 409      78.781  51.916  44.255  1.00  0.00           H  
ATOM    284  HZ2 LYS A 409      77.430  52.211  43.386  1.00  0.00           H  
ATOM    285  HZ3 LYS A 409      77.405  51.098  44.581  1.00  0.00           H  
ATOM    286  N   LYS A 410      83.561  49.460  38.678  1.00 19.80           N  
ATOM    287  CA  LYS A 410      84.789  49.942  37.982  1.00 22.36           C  
ATOM    288  C   LYS A 410      85.570  50.910  38.782  1.00 22.71           C  
ATOM    289  O   LYS A 410      86.848  50.854  38.799  1.00 23.83           O  
ATOM    290  CB  LYS A 410      84.467  50.548  36.634  1.00 24.00           C  
ATOM    291  CG  LYS A 410      83.743  51.841  36.661  1.00 30.72           C  
ATOM    292  CD  LYS A 410      83.392  52.232  35.219  1.00 39.21           C  
ATOM    293  CE  LYS A 410      82.871  51.019  34.432  1.00 41.34           C  
ATOM    294  NZ  LYS A 410      82.247  51.490  33.169  1.00 46.60           N  
ATOM    295  H   LYS A 410      82.628  49.518  38.280  1.00  0.00           H  
ATOM    296  HA  LYS A 410      85.355  49.122  37.772  1.00  0.00           H  
ATOM    297  HB2 LYS A 410      85.339  50.673  36.135  1.00  0.00           H  
ATOM    298  HB3 LYS A 410      83.915  49.875  36.117  1.00  0.00           H  
ATOM    299  HG2 LYS A 410      82.897  51.755  37.170  1.00  0.00           H  
ATOM    300  HG3 LYS A 410      84.316  52.553  37.042  1.00  0.00           H  
ATOM    301  HD2 LYS A 410      82.682  52.921  35.239  1.00  0.00           H  
ATOM    302  HD3 LYS A 410      84.207  52.569  34.771  1.00  0.00           H  
ATOM    303  HE2 LYS A 410      83.636  50.423  34.226  1.00  0.00           H  
ATOM    304  HE3 LYS A 410      82.195  50.549  34.984  1.00  0.00           H  
ATOM    305  HZ1 LYS A 410      82.286  50.761  32.486  1.00  0.00           H  
ATOM    306  HZ2 LYS A 410      81.293  51.736  33.340  1.00  0.00           H  
ATOM    307  HZ3 LYS A 410      82.742  52.291  32.831  1.00  0.00           H  
ATOM    308  N   ASN A 411      84.836  51.747  39.495  1.00 20.54           N  
ATOM    309  CA  ASN A 411      85.380  52.751  40.374  1.00 20.15           C  
ATOM    310  C   ASN A 411      85.449  52.449  41.838  1.00 18.54           C  
ATOM    311  O   ASN A 411      85.495  53.302  42.695  1.00 18.53           O  
ATOM    312  CB  ASN A 411      84.682  54.097  40.197  1.00 22.28           C  
ATOM    313  CG  ASN A 411      83.204  54.035  40.506  1.00 25.23           C  
ATOM    314  OD1 ASN A 411      82.567  52.994  40.349  1.00 23.87           O  
ATOM    315  ND2 ASN A 411      82.633  55.151  40.955  1.00 26.00           N  
ATOM    316  H   ASN A 411      83.794  51.612  39.360  1.00  0.00           H  
ATOM    317  HA  ASN A 411      86.353  52.928  40.056  1.00  0.00           H  
ATOM    318  HB2 ASN A 411      85.110  54.757  40.811  1.00  0.00           H  
ATOM    319  HB3 ASN A 411      84.799  54.390  39.250  1.00  0.00           H  
ATOM    320 HD22 ASN A 411      83.191  55.978  41.064  1.00  0.00           H  
ATOM    321 HD21 ASN A 411      81.664  55.165  41.179  1.00  0.00           H  
ATOM    322  N   HIS A 412      85.505  51.130  42.150  1.00 16.69           N  
ATOM    323  CA  HIS A 412      85.431  50.728  43.548  1.00 16.49           C  
ATOM    324  C   HIS A 412      86.436  51.340  44.467  1.00 17.42           C  
ATOM    325  O   HIS A 412      86.191  51.489  45.653  1.00 17.70           O  
ATOM    326  CB  HIS A 412      85.431  49.182  43.689  1.00 14.89           C  
ATOM    327  CG  HIS A 412      86.715  48.541  43.367  1.00 14.05           C  
ATOM    328  ND1 HIS A 412      87.672  48.314  44.336  1.00 15.15           N  
ATOM    329  CD2 HIS A 412      87.163  48.096  42.199  1.00 13.28           C  
ATOM    330  CE1 HIS A 412      88.690  47.670  43.731  1.00 13.95           C  
ATOM    331  NE2 HIS A 412      88.388  47.503  42.459  1.00 16.04           N  
ATOM    332  H   HIS A 412      85.598  50.498  41.358  1.00  0.00           H  
ATOM    333  HA  HIS A 412      84.486  50.967  43.889  1.00  0.00           H  
ATOM    334  HB2 HIS A 412      85.175  48.957  44.640  1.00  0.00           H  
ATOM    335  HB3 HIS A 412      84.714  48.816  43.080  1.00  0.00           H  
ATOM    336  HD1 HIS A 412      87.629  48.566  45.279  1.00  0.00           H  
ATOM    337  HD2 HIS A 412      86.729  48.163  41.309  1.00  0.00           H  
ATOM    338  HE1 HIS A 412      89.525  47.377  44.183  1.00  0.00           H  
ATOM    339  N   GLU A 413      87.634  51.649  43.929  1.00 18.25           N  
ATOM    340  CA  GLU A 413      88.672  52.155  44.837  1.00 22.52           C  
ATOM    341  C   GLU A 413      88.407  53.595  45.401  1.00 21.73           C  
ATOM    342  O   GLU A 413      88.897  53.938  46.498  1.00 22.58           O  
ATOM    343  CB  GLU A 413      90.050  52.151  44.136  1.00 24.21           C  
ATOM    344  CG  GLU A 413      90.471  50.796  43.642  1.00 26.66           C  
ATOM    345  CD  GLU A 413      91.944  50.761  43.142  1.00 30.49           C  
ATOM    346  OE1 GLU A 413      92.416  51.842  42.584  1.00 28.10           O  
ATOM    347  OE2 GLU A 413      92.569  49.649  43.358  1.00 33.86           O  
ATOM    348  H   GLU A 413      87.735  51.511  42.940  1.00  0.00           H  
ATOM    349  HA  GLU A 413      88.777  51.520  45.626  1.00  0.00           H  
ATOM    350  HB2 GLU A 413      89.981  52.756  43.364  1.00  0.00           H  
ATOM    351  HB3 GLU A 413      90.709  52.460  44.795  1.00  0.00           H  
ATOM    352  HG2 GLU A 413      90.415  50.149  44.378  1.00  0.00           H  
ATOM    353  HG3 GLU A 413      89.914  50.540  42.874  1.00  0.00           H  
ATOM    354  N   MET A 414      87.449  54.267  44.788  1.00 22.07           N  
ATOM    355  CA  MET A 414      86.964  55.562  45.214  1.00 24.74           C  
ATOM    356  C   MET A 414      85.745  55.536  46.117  1.00 22.08           C  
ATOM    357  O   MET A 414      85.248  56.536  46.568  1.00 23.12           O  
ATOM    358  CB  MET A 414      86.631  56.344  43.937  1.00 25.21           C  
ATOM    359  CG  MET A 414      87.777  56.221  42.961  1.00 30.97           C  
ATOM    360  SD  MET A 414      87.765  57.533  41.741  1.00 38.76           S  
ATOM    361  CE  MET A 414      88.590  58.779  42.817  1.00 41.92           C  
ATOM    362  H   MET A 414      87.058  53.766  43.940  1.00  0.00           H  
ATOM    363  HA  MET A 414      87.720  56.030  45.726  1.00  0.00           H  
ATOM    364  HB2 MET A 414      85.814  55.962  43.529  1.00  0.00           H  
ATOM    365  HB3 MET A 414      86.502  57.298  44.168  1.00  0.00           H  
ATOM    366  HG2 MET A 414      88.657  56.220  43.487  1.00  0.00           H  
ATOM    367  HG3 MET A 414      87.726  55.302  42.509  1.00  0.00           H  
ATOM    368  HE1 MET A 414      89.046  58.298  43.556  1.00  0.00           H  
ATOM    369  HE2 MET A 414      89.247  59.279  42.266  1.00  0.00           H  
ATOM    370  HE3 MET A 414      87.894  59.391  43.174  1.00  0.00           H  
ATOM    371  N   LEU A 415      85.243  54.324  46.343  1.00 20.42           N  
ATOM    372  CA  LEU A 415      83.997  54.091  47.095  1.00 19.22           C  
ATOM    373  C   LEU A 415      84.287  53.348  48.358  1.00 20.67           C  
ATOM    374  O   LEU A 415      85.385  52.818  48.564  1.00 21.76           O  
ATOM    375  CB  LEU A 415      83.032  53.307  46.228  1.00 19.71           C  
ATOM    376  CG  LEU A 415      82.742  53.968  44.930  1.00 20.32           C  
ATOM    377  CD1 LEU A 415      81.797  53.068  43.998  1.00 23.20           C  
ATOM    378  CD2 LEU A 415      82.221  55.510  45.184  1.00 23.94           C  
ATOM    379  H   LEU A 415      85.809  53.541  45.940  1.00  0.00           H  
ATOM    380  HA  LEU A 415      83.600  54.988  47.318  1.00  0.00           H  
ATOM    381  HB2 LEU A 415      83.441  52.424  46.046  1.00  0.00           H  
ATOM    382  HB3 LEU A 415      82.185  53.213  46.730  1.00  0.00           H  
ATOM    383  HG  LEU A 415      83.582  54.132  44.409  1.00  0.00           H  
ATOM    384 HD11 LEU A 415      80.952  52.924  44.489  1.00  0.00           H  
ATOM    385 HD12 LEU A 415      81.649  53.568  43.160  1.00  0.00           H  
ATOM    386 HD13 LEU A 415      82.271  52.217  43.834  1.00  0.00           H  
ATOM    387 HD21 LEU A 415      82.950  55.969  45.655  1.00  0.00           H  
ATOM    388 HD22 LEU A 415      82.048  55.888  44.295  1.00  0.00           H  
ATOM    389 HD23 LEU A 415      81.407  55.436  45.728  1.00  0.00           H  
ATOM    390  N   GLU A 416      83.356  53.267  49.260  1.00 18.86           N  
ATOM    391  CA  GLU A 416      83.580  52.520  50.468  1.00 21.62           C  
ATOM    392  C   GLU A 416      82.416  51.570  50.830  1.00 18.01           C  
ATOM    393  O   GLU A 416      81.246  51.767  50.419  1.00 18.26           O  
ATOM    394  CB  GLU A 416      83.733  53.444  51.659  1.00 25.19           C  
ATOM    395  CG  GLU A 416      84.769  54.543  51.439  1.00 30.30           C  
ATOM    396  CD  GLU A 416      84.946  55.489  52.596  1.00 34.37           C  
ATOM    397  OE1 GLU A 416      84.064  55.660  53.489  1.00 47.62           O  
ATOM    398  OE2 GLU A 416      86.040  56.074  52.629  1.00 49.50           O  
ATOM    399  H   GLU A 416      82.473  53.766  49.045  1.00  0.00           H  
ATOM    400  HA  GLU A 416      84.431  51.967  50.387  1.00  0.00           H  
ATOM    401  HB2 GLU A 416      82.870  53.884  51.819  1.00  0.00           H  
ATOM    402  HB3 GLU A 416      84.032  52.910  52.426  1.00  0.00           H  
ATOM    403  HG2 GLU A 416      85.643  54.105  51.268  1.00  0.00           H  
ATOM    404  HG3 GLU A 416      84.484  55.076  50.652  1.00  0.00           H  
ATOM    405  N   GLY A 417      82.783  50.633  51.665  1.00 15.89           N  
ATOM    406  CA  GLY A 417      81.796  49.772  52.234  1.00 15.35           C  
ATOM    407  C   GLY A 417      80.963  49.067  51.129  1.00 13.81           C  
ATOM    408  O   GLY A 417      81.462  48.558  50.124  1.00 12.36           O  
ATOM    409  H   GLY A 417      83.795  50.578  51.862  1.00  0.00           H  
ATOM    410  HA2 GLY A 417      82.228  49.059  52.801  1.00  0.00           H  
ATOM    411  HA3 GLY A 417      81.161  50.294  52.818  1.00  0.00           H  
ATOM    412  N   ASN A 418      79.647  49.014  51.386  1.00 14.20           N  
ATOM    413  CA  ASN A 418      78.739  48.323  50.487  1.00 13.46           C  
ATOM    414  C   ASN A 418      78.675  48.865  49.081  1.00 13.03           C  
ATOM    415  O   ASN A 418      78.372  48.190  48.124  1.00 13.74           O  
ATOM    416  CB  ASN A 418      77.347  48.242  51.124  1.00 12.53           C  
ATOM    417  CG  ASN A 418      77.302  47.439  52.405  1.00 11.65           C  
ATOM    418  OD1 ASN A 418      78.226  46.647  52.711  1.00 13.90           O  
ATOM    419  ND2 ASN A 418      76.239  47.595  53.150  1.00 14.01           N  
ATOM    420  H   ASN A 418      79.356  49.494  52.252  1.00  0.00           H  
ATOM    421  HA  ASN A 418      79.069  47.353  50.421  1.00  0.00           H  
ATOM    422  HB2 ASN A 418      77.039  49.175  51.320  1.00  0.00           H  
ATOM    423  HB3 ASN A 418      76.724  47.822  50.460  1.00  0.00           H  
ATOM    424 HD22 ASN A 418      75.499  48.213  52.869  1.00  0.00           H  
ATOM    425 HD21 ASN A 418      76.147  47.094  54.020  1.00  0.00           H  
ATOM    426  N   GLU A 419      79.043  50.191  48.992  1.00 12.25           N  
ATOM    427  CA  GLU A 419      79.064  50.854  47.705  1.00 14.66           C  
ATOM    428  C   GLU A 419      80.071  50.439  46.712  1.00 12.56           C  
ATOM    429  O   GLU A 419      80.033  50.768  45.528  1.00 14.34           O  
ATOM    430  CB  GLU A 419      79.178  52.431  47.893  1.00 15.66           C  
ATOM    431  CG  GLU A 419      78.064  52.990  48.645  1.00 23.28           C  
ATOM    432  CD  GLU A 419      76.748  52.821  47.925  1.00 32.42           C  
ATOM    433  OE1 GLU A 419      76.694  52.954  46.636  1.00 38.14           O  
ATOM    434  OE2 GLU A 419      75.821  52.480  48.665  1.00 37.98           O  
ATOM    435  H   GLU A 419      79.283  50.618  49.889  1.00  0.00           H  
ATOM    436  HA  GLU A 419      78.106  50.778  47.286  1.00  0.00           H  
ATOM    437  HB2 GLU A 419      80.021  52.569  48.374  1.00  0.00           H  
ATOM    438  HB3 GLU A 419      79.196  52.796  46.984  1.00  0.00           H  
ATOM    439  HG2 GLU A 419      77.976  52.523  49.512  1.00  0.00           H  
ATOM    440  HG3 GLU A 419      78.196  53.961  48.771  1.00  0.00           H  
ATOM    441  N   ARG A 420      81.052  49.635  47.177  1.00 12.13           N  
ATOM    442  CA  ARG A 420      82.082  49.083  46.300  1.00 12.54           C  
ATOM    443  C   ARG A 420      81.659  48.078  45.259  1.00 12.04           C  
ATOM    444  O   ARG A 420      82.263  47.819  44.243  1.00 13.19           O  
ATOM    445  CB  ARG A 420      83.175  48.431  47.124  1.00 12.76           C  
ATOM    446  CG  ARG A 420      83.983  49.394  47.905  1.00 14.91           C  
ATOM    447  CD  ARG A 420      84.917  48.623  48.824  1.00 15.71           C  
ATOM    448  NE  ARG A 420      84.227  47.940  49.933  1.00 16.85           N  
ATOM    449  CZ  ARG A 420      84.679  47.070  50.820  1.00 20.01           C  
ATOM    450  NH1 ARG A 420      85.970  46.754  50.852  1.00 24.57           N  
ATOM    451  NH2 ARG A 420      83.887  46.570  51.766  1.00 18.18           N  
ATOM    452  H   ARG A 420      81.003  49.452  48.197  1.00  0.00           H  
ATOM    453  HA  ARG A 420      82.546  49.878  45.819  1.00  0.00           H  
ATOM    454  HB2 ARG A 420      82.742  47.786  47.753  1.00  0.00           H  
ATOM    455  HB3 ARG A 420      83.777  47.935  46.499  1.00  0.00           H  
ATOM    456  HG2 ARG A 420      84.542  49.951  47.305  1.00  0.00           H  
ATOM    457  HG3 ARG A 420      83.401  49.959  48.474  1.00  0.00           H  
ATOM    458  HD2 ARG A 420      85.402  47.939  48.275  1.00  0.00           H  
ATOM    459  HD3 ARG A 420      85.582  49.269  49.206  1.00  0.00           H  
ATOM    460  HE  ARG A 420      83.210  48.187  50.032  1.00  0.00           H  
ATOM    461 HH11 ARG A 420      86.618  47.179  50.227  1.00  0.00           H  
ATOM    462 HH12 ARG A 420      86.298  46.076  51.520  1.00  0.00           H  
ATOM    463 HH21 ARG A 420      82.931  46.885  51.806  1.00  0.00           H  
ATOM    464 HH22 ARG A 420      84.229  45.906  52.414  1.00  0.00           H  
ATOM    465  N   TYR A 421      80.456  47.485  45.546  1.00 12.77           N  
ATOM    466  CA  TYR A 421      79.990  46.295  44.769  1.00 12.16           C  
ATOM    467  C   TYR A 421      78.693  46.593  44.011  1.00 11.44           C  
ATOM    468  O   TYR A 421      77.900  47.458  44.460  1.00 11.97           O  
ATOM    469  CB  TYR A 421      79.649  45.164  45.775  1.00 11.26           C  
ATOM    470  CG  TYR A 421      80.820  44.910  46.759  1.00 11.65           C  
ATOM    471  CD1 TYR A 421      81.899  44.256  46.239  1.00 13.14           C  
ATOM    472  CD2 TYR A 421      80.775  45.260  48.081  1.00 14.66           C  
ATOM    473  CE1 TYR A 421      83.006  44.050  47.100  1.00 13.25           C  
ATOM    474  CE2 TYR A 421      81.806  44.990  48.956  1.00 14.81           C  
ATOM    475  CZ  TYR A 421      82.917  44.372  48.435  1.00 12.54           C  
ATOM    476  OH  TYR A 421      84.051  44.117  49.264  1.00 16.71           O  
ATOM    477  H   TYR A 421      79.932  47.913  46.306  1.00  0.00           H  
ATOM    478  HA  TYR A 421      80.706  46.072  44.100  1.00  0.00           H  
ATOM    479  HB2 TYR A 421      78.869  45.439  46.301  1.00  0.00           H  
ATOM    480  HB3 TYR A 421      79.495  44.336  45.273  1.00  0.00           H  
ATOM    481  HD1 TYR A 421      81.935  43.933  45.321  1.00  0.00           H  
ATOM    482  HD2 TYR A 421      79.954  45.738  48.437  1.00  0.00           H  
ATOM    483  HE1 TYR A 421      83.851  43.668  46.718  1.00  0.00           H  
ATOM    484  HE2 TYR A 421      81.748  45.229  49.909  1.00  0.00           H  
ATOM    485  HH  TYR A 421      83.793  44.395  50.199  1.00  0.00           H  
ATOM    486  N   GLU A 422      78.464  45.801  42.948  1.00  9.65           N  
ATOM    487  CA  GLU A 422      77.196  45.871  42.270  1.00 10.95           C  
ATOM    488  C   GLU A 422      76.835  44.451  41.810  1.00 10.21           C  
ATOM    489  O   GLU A 422      77.659  43.561  41.681  1.00 11.49           O  
ATOM    490  CB  GLU A 422      77.279  46.881  41.050  1.00 10.66           C  
ATOM    491  CG  GLU A 422      78.236  46.506  40.033  1.00 13.33           C  
ATOM    492  CD  GLU A 422      78.329  47.536  38.856  1.00 20.32           C  
ATOM    493  OE1 GLU A 422      77.450  48.390  38.804  1.00 24.77           O  
ATOM    494  OE2 GLU A 422      79.265  47.394  38.071  1.00 28.72           O  
ATOM    495  H   GLU A 422      79.241  45.183  42.692  1.00  0.00           H  
ATOM    496  HA  GLU A 422      76.487  46.204  42.884  1.00  0.00           H  
ATOM    497  HB2 GLU A 422      76.365  46.902  40.675  1.00  0.00           H  
ATOM    498  HB3 GLU A 422      77.524  47.749  41.453  1.00  0.00           H  
ATOM    499  HG2 GLU A 422      79.151  46.461  40.406  1.00  0.00           H  
ATOM    500  HG3 GLU A 422      77.983  45.651  39.604  1.00  0.00           H  
ATOM    501  N   GLY A 423      75.539  44.258  41.485  1.00  9.66           N  
ATOM    502  CA  GLY A 423      75.065  43.044  40.876  1.00  8.56           C  
ATOM    503  C   GLY A 423      73.739  42.633  41.465  1.00  9.71           C  
ATOM    504  O   GLY A 423      73.175  43.263  42.384  1.00  8.76           O  
ATOM    505  H   GLY A 423      74.927  45.073  41.720  1.00  0.00           H  
ATOM    506  HA2 GLY A 423      74.961  43.179  39.881  1.00  0.00           H  
ATOM    507  HA3 GLY A 423      75.738  42.305  41.019  1.00  0.00           H  
ATOM    508  N   TYR A 424      73.256  41.484  40.956  1.00  9.21           N  
ATOM    509  CA  TYR A 424      71.974  40.996  41.385  1.00  7.64           C  
ATOM    510  C   TYR A 424      71.813  40.758  42.889  1.00  7.65           C  
ATOM    511  O   TYR A 424      70.857  41.132  43.522  1.00  8.32           O  
ATOM    512  CB  TYR A 424      71.697  39.669  40.649  1.00  8.53           C  
ATOM    513  CG  TYR A 424      70.390  38.981  40.996  1.00  7.96           C  
ATOM    514  CD1 TYR A 424      69.279  38.979  40.205  1.00  8.54           C  
ATOM    515  CD2 TYR A 424      70.311  38.221  42.235  1.00  9.83           C  
ATOM    516  CE1 TYR A 424      68.078  38.353  40.620  1.00 10.62           C  
ATOM    517  CE2 TYR A 424      69.182  37.566  42.593  1.00 10.66           C  
ATOM    518  CZ  TYR A 424      68.076  37.603  41.783  1.00 11.49           C  
ATOM    519  OH  TYR A 424      66.866  36.970  42.164  1.00 13.33           O  
ATOM    520  H   TYR A 424      73.868  41.025  40.271  1.00  0.00           H  
ATOM    521  HA  TYR A 424      71.255  41.679  41.106  1.00  0.00           H  
ATOM    522  HB2 TYR A 424      71.699  39.857  39.663  1.00  0.00           H  
ATOM    523  HB3 TYR A 424      72.447  39.037  40.861  1.00  0.00           H  
ATOM    524  HD1 TYR A 424      69.286  39.424  39.305  1.00  0.00           H  
ATOM    525  HD2 TYR A 424      71.131  38.208  42.804  1.00  0.00           H  
ATOM    526  HE1 TYR A 424      67.255  38.458  40.073  1.00  0.00           H  
ATOM    527  HE2 TYR A 424      69.144  37.045  43.460  1.00  0.00           H  
ATOM    528  HH  TYR A 424      67.051  36.492  43.037  1.00  0.00           H  
ATOM    529  N   CYS A 425      72.854  40.114  43.470  1.00  8.87           N  
ATOM    530  CA  CYS A 425      72.892  39.864  44.929  1.00  8.82           C  
ATOM    531  C   CYS A 425      73.038  41.064  45.779  1.00  8.84           C  
ATOM    532  O   CYS A 425      72.595  41.177  46.923  1.00  9.72           O  
ATOM    533  CB  CYS A 425      73.880  38.804  45.303  1.00  8.83           C  
ATOM    534  SG  CYS A 425      73.148  37.112  44.832  1.00 17.82           S  
ATOM    535  H   CYS A 425      73.598  39.822  42.821  1.00  0.00           H  
ATOM    536  HA  CYS A 425      72.014  39.385  45.167  1.00  0.00           H  
ATOM    537  HB2 CYS A 425      74.692  38.886  44.784  1.00  0.00           H  
ATOM    538  HB3 CYS A 425      74.008  38.770  46.262  1.00  0.00           H  
ATOM    539  HG  CYS A 425      72.278  37.219  44.438  1.00  0.00           H  
ATOM    540  N   VAL A 426      73.747  42.053  45.221  1.00  8.67           N  
ATOM    541  CA  VAL A 426      73.894  43.368  45.885  1.00  8.93           C  
ATOM    542  C   VAL A 426      72.549  44.071  45.996  1.00  8.90           C  
ATOM    543  O   VAL A 426      72.147  44.540  47.047  1.00  9.76           O  
ATOM    544  CB  VAL A 426      74.979  44.189  45.197  1.00 10.00           C  
ATOM    545  CG1 VAL A 426      75.161  45.590  45.820  1.00 10.74           C  
ATOM    546  CG2 VAL A 426      76.325  43.447  45.131  1.00 10.13           C  
ATOM    547  H   VAL A 426      74.174  41.828  44.309  1.00  0.00           H  
ATOM    548  HA  VAL A 426      74.242  43.202  46.812  1.00  0.00           H  
ATOM    549  HB  VAL A 426      74.703  44.342  44.244  1.00  0.00           H  
ATOM    550 HG11 VAL A 426      75.610  46.183  45.157  1.00  0.00           H  
ATOM    551 HG12 VAL A 426      74.265  45.958  46.055  1.00  0.00           H  
ATOM    552 HG13 VAL A 426      75.722  45.509  46.639  1.00  0.00           H  
ATOM    553 HG21 VAL A 426      76.400  42.995  44.246  1.00  0.00           H  
ATOM    554 HG22 VAL A 426      77.063  44.108  45.242  1.00  0.00           H  
ATOM    555 HG23 VAL A 426      76.357  42.772  45.864  1.00  0.00           H  
ATOM    556  N   ASP A 427      71.824  44.080  44.857  1.00  8.48           N  
ATOM    557  CA  ASP A 427      70.448  44.608  44.807  1.00  9.02           C  
ATOM    558  C   ASP A 427      69.528  43.843  45.750  1.00  7.85           C  
ATOM    559  O   ASP A 427      68.757  44.437  46.505  1.00  9.94           O  
ATOM    560  CB  ASP A 427      69.948  44.630  43.389  1.00  8.43           C  
ATOM    561  CG  ASP A 427      70.588  45.679  42.474  1.00 12.16           C  
ATOM    562  OD1 ASP A 427      71.343  46.520  42.960  1.00 14.26           O  
ATOM    563  OD2 ASP A 427      70.270  45.603  41.240  1.00 14.30           O  
ATOM    564  H   ASP A 427      72.315  43.688  44.033  1.00  0.00           H  
ATOM    565  HA  ASP A 427      70.489  45.559  45.135  1.00  0.00           H  
ATOM    566  HB2 ASP A 427      70.110  43.725  42.976  1.00  0.00           H  
ATOM    567  HB3 ASP A 427      68.955  44.798  43.400  1.00  0.00           H  
ATOM    568  N   LEU A 428      69.616  42.547  45.742  1.00  8.18           N  
ATOM    569  CA  LEU A 428      68.760  41.732  46.573  1.00  8.78           C  
ATOM    570  C   LEU A 428      69.100  41.936  48.067  1.00  9.98           C  
ATOM    571  O   LEU A 428      68.182  42.046  48.841  1.00  9.48           O  
ATOM    572  CB  LEU A 428      68.956  40.248  46.241  1.00  9.59           C  
ATOM    573  CG  LEU A 428      68.107  39.231  46.970  1.00 11.30           C  
ATOM    574  CD1 LEU A 428      66.588  39.610  46.892  1.00 12.53           C  
ATOM    575  CD2 LEU A 428      68.434  37.813  46.441  1.00 11.87           C  
ATOM    576  H   LEU A 428      70.337  42.150  45.103  1.00  0.00           H  
ATOM    577  HA  LEU A 428      67.804  42.008  46.438  1.00  0.00           H  
ATOM    578  HB2 LEU A 428      68.784  40.137  45.254  1.00  0.00           H  
ATOM    579  HB3 LEU A 428      69.921  40.026  46.422  1.00  0.00           H  
ATOM    580  HG  LEU A 428      68.365  39.195  47.934  1.00  0.00           H  
ATOM    581 HD11 LEU A 428      66.322  39.636  45.936  1.00  0.00           H  
ATOM    582 HD12 LEU A 428      66.069  38.919  47.381  1.00  0.00           H  
ATOM    583 HD13 LEU A 428      66.467  40.501  47.313  1.00  0.00           H  
ATOM    584 HD21 LEU A 428      69.399  37.625  46.602  1.00  0.00           H  
ATOM    585 HD22 LEU A 428      67.870  37.151  46.927  1.00  0.00           H  
ATOM    586 HD23 LEU A 428      68.236  37.781  45.465  1.00  0.00           H  
ATOM    587  N   ALA A 429      70.360  42.021  48.410  1.00  8.12           N  
ATOM    588  CA  ALA A 429      70.699  42.261  49.828  1.00  7.96           C  
ATOM    589  C   ALA A 429      70.125  43.554  50.356  1.00  8.42           C  
ATOM    590  O   ALA A 429      69.599  43.588  51.443  1.00 10.64           O  
ATOM    591  CB  ALA A 429      72.250  42.258  50.005  1.00  9.52           C  
ATOM    592  H   ALA A 429      71.054  41.916  47.672  1.00  0.00           H  
ATOM    593  HA  ALA A 429      70.331  41.488  50.372  1.00  0.00           H  
ATOM    594  HB1 ALA A 429      72.477  42.812  50.798  1.00  0.00           H  
ATOM    595  HB2 ALA A 429      72.550  41.320  50.139  1.00  0.00           H  
ATOM    596  HB3 ALA A 429      72.661  42.640  49.185  1.00  0.00           H  
ATOM    597  N   ALA A 430      70.190  44.595  49.538  1.00  9.43           N  
ATOM    598  CA  ALA A 430      69.605  45.850  49.974  1.00  8.71           C  
ATOM    599  C   ALA A 430      68.125  45.753  50.245  1.00 10.07           C  
ATOM    600  O   ALA A 430      67.616  46.335  51.211  1.00 10.48           O  
ATOM    601  CB  ALA A 430      69.898  46.936  48.945  1.00 10.79           C  
ATOM    602  H   ALA A 430      70.652  44.443  48.645  1.00  0.00           H  
ATOM    603  HA  ALA A 430      70.075  46.146  50.829  1.00  0.00           H  
ATOM    604  HB1 ALA A 430      70.756  47.393  49.178  1.00  0.00           H  
ATOM    605  HB2 ALA A 430      69.976  46.523  48.038  1.00  0.00           H  
ATOM    606  HB3 ALA A 430      69.154  47.603  48.944  1.00  0.00           H  
ATOM    607  N   GLU A 431      67.425  45.043  49.391  1.00  9.48           N  
ATOM    608  CA  GLU A 431      65.994  44.836  49.593  1.00  9.22           C  
ATOM    609  C   GLU A 431      65.671  43.921  50.742  1.00 10.26           C  
ATOM    610  O   GLU A 431      64.792  44.215  51.527  1.00 10.30           O  
ATOM    611  CB  GLU A 431      65.395  44.267  48.293  1.00  9.90           C  
ATOM    612  CG  GLU A 431      65.264  45.429  47.254  1.00 10.35           C  
ATOM    613  CD  GLU A 431      64.101  46.298  47.516  1.00 14.19           C  
ATOM    614  OE1 GLU A 431      63.168  45.880  48.307  1.00 11.45           O  
ATOM    615  OE2 GLU A 431      64.036  47.465  47.007  1.00 14.86           O  
ATOM    616  H   GLU A 431      67.950  44.655  48.590  1.00  0.00           H  
ATOM    617  HA  GLU A 431      65.545  45.742  49.738  1.00  0.00           H  
ATOM    618  HB2 GLU A 431      66.012  43.634  47.927  1.00  0.00           H  
ATOM    619  HB3 GLU A 431      64.509  43.956  48.477  1.00  0.00           H  
ATOM    620  HG2 GLU A 431      66.089  45.957  47.323  1.00  0.00           H  
ATOM    621  HG3 GLU A 431      65.164  45.006  46.373  1.00  0.00           H  
ATOM    622  N   ILE A 432      66.375  42.797  50.837  1.00  9.30           N  
ATOM    623  CA  ILE A 432      66.151  41.936  52.091  1.00  9.83           C  
ATOM    624  C   ILE A 432      66.408  42.804  53.321  1.00 11.97           C  
ATOM    625  O   ILE A 432      65.573  42.721  54.239  1.00 12.07           O  
ATOM    626  CB  ILE A 432      67.037  40.746  51.984  1.00 10.54           C  
ATOM    627  CG1 ILE A 432      66.684  39.843  50.791  1.00 12.24           C  
ATOM    628  CG2 ILE A 432      67.004  39.916  53.324  1.00 11.83           C  
ATOM    629  CD1 ILE A 432      67.568  38.711  50.629  1.00 21.61           C  
ATOM    630  H   ILE A 432      67.007  42.558  50.112  1.00  0.00           H  
ATOM    631  HA  ILE A 432      65.187  41.719  52.072  1.00  0.00           H  
ATOM    632  HB  ILE A 432      67.989  41.051  51.848  1.00  0.00           H  
ATOM    633 HG12 ILE A 432      65.734  39.539  50.923  1.00  0.00           H  
ATOM    634 HG13 ILE A 432      66.702  40.426  49.969  1.00  0.00           H  
ATOM    635 HG21 ILE A 432      67.667  39.185  53.248  1.00  0.00           H  
ATOM    636 HG22 ILE A 432      67.235  40.526  54.068  1.00  0.00           H  
ATOM    637 HG23 ILE A 432      66.090  39.553  53.437  1.00  0.00           H  
ATOM    638 HD11 ILE A 432      67.554  38.117  51.446  1.00  0.00           H  
ATOM    639 HD12 ILE A 432      67.298  38.148  49.835  1.00  0.00           H  
ATOM    640 HD13 ILE A 432      68.522  39.011  50.483  1.00  0.00           H  
ATOM    641  N   ALA A 433      67.448  43.593  53.422  1.00 10.39           N  
ATOM    642  CA  ALA A 433      67.769  44.370  54.663  1.00 10.39           C  
ATOM    643  C   ALA A 433      66.688  45.373  54.911  1.00 14.12           C  
ATOM    644  O   ALA A 433      66.227  45.508  56.041  1.00 14.21           O  
ATOM    645  CB  ALA A 433      69.076  45.019  54.516  1.00 12.41           C  
ATOM    646  H   ALA A 433      68.053  43.652  52.573  1.00  0.00           H  
ATOM    647  HA  ALA A 433      67.814  43.719  55.421  1.00  0.00           H  
ATOM    648  HB1 ALA A 433      69.825  44.351  54.618  1.00  0.00           H  
ATOM    649  HB2 ALA A 433      69.166  45.450  53.608  1.00  0.00           H  
ATOM    650  HB3 ALA A 433      69.204  45.737  55.214  1.00  0.00           H  
ATOM    651  N   LYS A 434      66.196  46.038  53.859  1.00 12.49           N  
ATOM    652  CA  LYS A 434      65.076  47.012  54.042  1.00 14.47           C  
ATOM    653  C   LYS A 434      63.797  46.410  54.512  1.00 16.20           C  
ATOM    654  O   LYS A 434      63.125  46.935  55.477  1.00 17.32           O  
ATOM    655  CB  LYS A 434      64.779  47.738  52.708  1.00 18.35           C  
ATOM    656  CG  LYS A 434      65.743  48.639  52.367  1.00 22.76           C  
ATOM    657  CD  LYS A 434      65.337  49.144  50.946  1.00 27.93           C  
ATOM    658  CE  LYS A 434      66.576  49.365  50.217  1.00 29.46           C  
ATOM    659  NZ  LYS A 434      66.767  50.432  49.247  1.00 26.05           N  
ATOM    660  H   LYS A 434      66.627  45.838  52.956  1.00  0.00           H  
ATOM    661  HA  LYS A 434      65.397  47.714  54.714  1.00  0.00           H  
ATOM    662  HB2 LYS A 434      64.674  47.000  52.025  1.00  0.00           H  
ATOM    663  HB3 LYS A 434      63.871  48.166  52.838  1.00  0.00           H  
ATOM    664  HG2 LYS A 434      65.767  49.448  52.939  1.00  0.00           H  
ATOM    665  HG3 LYS A 434      66.648  48.251  52.262  1.00  0.00           H  
ATOM    666  HD2 LYS A 434      64.802  48.436  50.533  1.00  0.00           H  
ATOM    667  HD3 LYS A 434      64.842  49.979  51.069  1.00  0.00           H  
ATOM    668  HE2 LYS A 434      67.373  49.438  50.926  1.00  0.00           H  
ATOM    669  HE3 LYS A 434      66.849  48.450  49.736  1.00  0.00           H  
ATOM    670  HZ1 LYS A 434      67.060  50.052  48.364  1.00  0.00           H  
ATOM    671  HZ2 LYS A 434      65.908  50.937  49.110  1.00  0.00           H  
ATOM    672  HZ3 LYS A 434      67.470  51.075  49.570  1.00  0.00           H  
ATOM    673  N   HIS A 435      63.439  45.235  53.980  1.00 12.85           N  
ATOM    674  CA  HIS A 435      62.182  44.583  54.332  1.00 13.94           C  
ATOM    675  C   HIS A 435      62.282  43.938  55.694  1.00 17.65           C  
ATOM    676  O   HIS A 435      61.223  43.862  56.326  1.00 24.12           O  
ATOM    677  CB  HIS A 435      61.761  43.611  53.249  1.00 14.49           C  
ATOM    678  CG  HIS A 435      61.237  44.311  52.035  1.00 13.18           C  
ATOM    679  ND1 HIS A 435      59.895  44.558  51.868  1.00 14.37           N  
ATOM    680  CD2 HIS A 435      61.863  44.898  50.965  1.00 14.73           C  
ATOM    681  CE1 HIS A 435      59.706  45.255  50.764  1.00 19.20           C  
ATOM    682  NE2 HIS A 435      60.879  45.386  50.154  1.00 13.26           N  
ATOM    683  H   HIS A 435      64.124  44.839  53.308  1.00  0.00           H  
ATOM    684  HA  HIS A 435      61.460  45.284  54.360  1.00  0.00           H  
ATOM    685  HB2 HIS A 435      62.547  43.055  52.975  1.00  0.00           H  
ATOM    686  HB3 HIS A 435      61.040  43.012  53.601  1.00  0.00           H  
ATOM    687  HD1 HIS A 435      59.171  44.254  52.492  1.00  0.00           H  
ATOM    688  HD2 HIS A 435      62.842  44.950  50.820  1.00  0.00           H  
ATOM    689  HE1 HIS A 435      58.841  45.619  50.440  1.00  0.00           H  
ATOM    690  N   CYS A 436      63.440  43.542  56.140  1.00 15.41           N  
ATOM    691  CA  CYS A 436      63.660  42.856  57.443  1.00 15.61           C  
ATOM    692  C   CYS A 436      64.055  43.891  58.508  1.00 18.82           C  
ATOM    693  O   CYS A 436      64.067  43.497  59.677  1.00 22.48           O  
ATOM    694  CB  CYS A 436      64.689  41.776  57.339  1.00 16.14           C  
ATOM    695  SG  CYS A 436      64.189  40.402  56.304  1.00 17.58           S  
ATOM    696  H   CYS A 436      64.254  43.745  55.494  1.00  0.00           H  
ATOM    697  HA  CYS A 436      62.798  42.438  57.717  1.00  0.00           H  
ATOM    698  HB2 CYS A 436      65.528  42.166  56.956  1.00  0.00           H  
ATOM    699  HB3 CYS A 436      64.878  41.422  58.257  1.00  0.00           H  
ATOM    700  HG  CYS A 436      63.276  40.551  55.933  1.00  0.00           H  
ATOM    701  N   GLY A 437      64.465  45.066  58.135  1.00 16.71           N  
ATOM    702  CA  GLY A 437      64.776  46.118  59.052  1.00 18.64           C  
ATOM    703  C   GLY A 437      66.089  46.032  59.677  1.00 19.75           C  
ATOM    704  O   GLY A 437      66.232  46.334  60.886  1.00 22.38           O  
ATOM    705  H   GLY A 437      64.550  45.181  57.085  1.00  0.00           H  
ATOM    706  HA2 GLY A 437      64.677  47.024  58.559  1.00  0.00           H  
ATOM    707  HA3 GLY A 437      64.039  46.149  59.780  1.00  0.00           H  
ATOM    708  N   PHE A 438      67.136  45.697  58.922  1.00 16.66           N  
ATOM    709  CA  PHE A 438      68.464  45.574  59.499  1.00 14.91           C  
ATOM    710  C   PHE A 438      69.516  46.335  58.719  1.00 14.68           C  
ATOM    711  O   PHE A 438      69.321  46.559  57.491  1.00 15.63           O  
ATOM    712  CB  PHE A 438      68.895  44.083  59.773  1.00 16.89           C  
ATOM    713  CG  PHE A 438      68.981  43.187  58.590  1.00 14.62           C  
ATOM    714  CD1 PHE A 438      70.049  43.269  57.746  1.00 15.55           C  
ATOM    715  CD2 PHE A 438      68.048  42.210  58.422  1.00 14.82           C  
ATOM    716  CE1 PHE A 438      70.196  42.362  56.649  1.00 14.51           C  
ATOM    717  CE2 PHE A 438      68.186  41.366  57.302  1.00 15.97           C  
ATOM    718  CZ  PHE A 438      69.185  41.503  56.442  1.00 14.57           C  
ATOM    719  H   PHE A 438      66.922  45.539  57.923  1.00  0.00           H  
ATOM    720  HA  PHE A 438      68.423  45.992  60.423  1.00  0.00           H  
ATOM    721  HB2 PHE A 438      69.790  44.129  60.211  1.00  0.00           H  
ATOM    722  HB3 PHE A 438      68.224  43.713  60.412  1.00  0.00           H  
ATOM    723  HD1 PHE A 438      70.757  43.959  57.867  1.00  0.00           H  
ATOM    724  HD2 PHE A 438      67.302  42.080  59.042  1.00  0.00           H  
ATOM    725  HE1 PHE A 438      71.014  42.406  56.103  1.00  0.00           H  
ATOM    726  HE2 PHE A 438      67.466  40.634  57.183  1.00  0.00           H  
ATOM    727  HZ  PHE A 438      69.197  40.934  55.579  1.00  0.00           H  
ATOM    728  N   LYS A 439      70.574  46.829  59.374  1.00 15.17           N  
ATOM    729  CA  LYS A 439      71.769  47.329  58.776  1.00 18.10           C  
ATOM    730  C   LYS A 439      72.719  46.179  58.499  1.00 15.79           C  
ATOM    731  O   LYS A 439      72.682  45.179  59.198  1.00 13.87           O  
ATOM    732  CB  LYS A 439      72.511  48.367  59.679  1.00 19.55           C  
ATOM    733  CG  LYS A 439      71.569  49.569  59.998  1.00 25.91           C  
ATOM    734  CD  LYS A 439      72.140  50.617  60.978  1.00 28.77           C  
ATOM    735  CE  LYS A 439      71.038  51.722  61.228  1.00 35.55           C  
ATOM    736  NZ  LYS A 439      69.919  51.334  62.228  1.00 41.95           N  
ATOM    737  H   LYS A 439      70.427  46.810  60.437  1.00  0.00           H  
ATOM    738  HA  LYS A 439      71.550  47.778  57.902  1.00  0.00           H  
ATOM    739  HB2 LYS A 439      72.742  47.931  60.519  1.00  0.00           H  
ATOM    740  HB3 LYS A 439      73.280  48.706  59.186  1.00  0.00           H  
ATOM    741  HG2 LYS A 439      71.344  50.031  59.128  1.00  0.00           H  
ATOM    742  HG3 LYS A 439      70.710  49.202  60.383  1.00  0.00           H  
ATOM    743  HD2 LYS A 439      72.330  50.192  61.833  1.00  0.00           H  
ATOM    744  HD3 LYS A 439      72.910  51.055  60.574  1.00  0.00           H  
ATOM    745  HE2 LYS A 439      71.496  52.549  61.573  1.00  0.00           H  
ATOM    746  HE3 LYS A 439      70.609  51.942  60.344  1.00  0.00           H  
ATOM    747  HZ1 LYS A 439      70.349  51.132  63.097  1.00  0.00           H  
ATOM    748  HZ2 LYS A 439      69.303  52.105  62.304  1.00  0.00           H  
ATOM    749  HZ3 LYS A 439      69.454  50.539  61.866  1.00  0.00           H  
ATOM    750  N   TYR A 440      73.535  46.303  57.464  1.00 12.36           N  
ATOM    751  CA  TYR A 440      74.345  45.176  57.046  1.00 13.33           C  
ATOM    752  C   TYR A 440      75.660  45.593  56.444  1.00 12.61           C  
ATOM    753  O   TYR A 440      75.836  46.743  55.956  1.00 13.52           O  
ATOM    754  CB  TYR A 440      73.561  44.305  56.044  1.00 14.09           C  
ATOM    755  CG  TYR A 440      73.330  44.906  54.702  1.00 12.88           C  
ATOM    756  CD1 TYR A 440      74.115  44.593  53.612  1.00 12.43           C  
ATOM    757  CD2 TYR A 440      72.337  45.811  54.566  1.00 12.48           C  
ATOM    758  CE1 TYR A 440      73.880  45.209  52.383  1.00 11.72           C  
ATOM    759  CE2 TYR A 440      72.091  46.457  53.324  1.00 13.27           C  
ATOM    760  CZ  TYR A 440      72.843  46.115  52.226  1.00 10.74           C  
ATOM    761  OH  TYR A 440      72.554  46.800  51.038  1.00 14.82           O  
ATOM    762  H   TYR A 440      73.541  47.224  57.008  1.00  0.00           H  
ATOM    763  HA  TYR A 440      74.536  44.603  57.865  1.00  0.00           H  
ATOM    764  HB2 TYR A 440      74.070  43.444  55.932  1.00  0.00           H  
ATOM    765  HB3 TYR A 440      72.670  44.094  56.462  1.00  0.00           H  
ATOM    766  HD1 TYR A 440      74.852  43.929  53.692  1.00  0.00           H  
ATOM    767  HD2 TYR A 440      71.744  46.053  55.336  1.00  0.00           H  
ATOM    768  HE1 TYR A 440      74.475  44.989  51.597  1.00  0.00           H  
ATOM    769  HE2 TYR A 440      71.378  47.147  53.270  1.00  0.00           H  
ATOM    770  HH  TYR A 440      71.798  47.393  51.175  1.00  0.00           H  
ATOM    771  N   LYS A 441      76.619  44.698  56.410  1.00 12.49           N  
ATOM    772  CA  LYS A 441      77.874  44.865  55.794  1.00 13.33           C  
ATOM    773  C   LYS A 441      78.179  43.690  54.842  1.00 12.29           C  
ATOM    774  O   LYS A 441      78.278  42.531  55.325  1.00 13.52           O  
ATOM    775  CB  LYS A 441      78.979  44.966  56.885  1.00 17.47           C  
ATOM    776  CG  LYS A 441      80.284  44.953  56.504  1.00 23.34           C  
ATOM    777  CD  LYS A 441      80.644  46.109  55.779  1.00 32.02           C  
ATOM    778  CE  LYS A 441      82.136  46.390  55.797  1.00 35.47           C  
ATOM    779  NZ  LYS A 441      82.316  47.591  54.970  1.00 31.08           N  
ATOM    780  H   LYS A 441      76.343  43.789  56.918  1.00  0.00           H  
ATOM    781  HA  LYS A 441      77.888  45.712  55.242  1.00  0.00           H  
ATOM    782  HB2 LYS A 441      78.736  45.823  57.414  1.00  0.00           H  
ATOM    783  HB3 LYS A 441      78.756  44.196  57.543  1.00  0.00           H  
ATOM    784  HG2 LYS A 441      80.911  44.866  57.322  1.00  0.00           H  
ATOM    785  HG3 LYS A 441      80.497  44.120  55.929  1.00  0.00           H  
ATOM    786  HD2 LYS A 441      80.375  46.033  54.802  1.00  0.00           H  
ATOM    787  HD3 LYS A 441      80.189  46.938  56.150  1.00  0.00           H  
ATOM    788  HE2 LYS A 441      82.417  46.570  56.719  1.00  0.00           H  
ATOM    789  HE3 LYS A 441      82.610  45.631  55.397  1.00  0.00           H  
ATOM    790  HZ1 LYS A 441      82.553  48.373  55.551  1.00  0.00           H  
ATOM    791  HZ2 LYS A 441      83.053  47.441  54.306  1.00  0.00           H  
ATOM    792  HZ3 LYS A 441      81.467  47.796  54.476  1.00  0.00           H  
ATOM    793  N   LEU A 442      78.371  43.957  53.579  1.00 12.37           N  
ATOM    794  CA  LEU A 442      78.755  42.947  52.631  1.00 12.55           C  
ATOM    795  C   LEU A 442      80.244  42.592  52.799  1.00 14.40           C  
ATOM    796  O   LEU A 442      81.076  43.506  52.842  1.00 15.65           O  
ATOM    797  CB  LEU A 442      78.567  43.426  51.178  1.00 13.41           C  
ATOM    798  CG  LEU A 442      77.117  43.763  50.835  1.00 12.94           C  
ATOM    799  CD1 LEU A 442      77.139  44.421  49.385  1.00 14.63           C  
ATOM    800  CD2 LEU A 442      76.227  42.554  50.858  1.00 14.47           C  
ATOM    801  H   LEU A 442      78.223  44.962  53.316  1.00  0.00           H  
ATOM    802  HA  LEU A 442      78.222  42.112  52.797  1.00  0.00           H  
ATOM    803  HB2 LEU A 442      79.102  44.243  51.060  1.00  0.00           H  
ATOM    804  HB3 LEU A 442      78.857  42.700  50.583  1.00  0.00           H  
ATOM    805  HG  LEU A 442      76.765  44.426  51.458  1.00  0.00           H  
ATOM    806 HD11 LEU A 442      77.519  43.755  48.760  1.00  0.00           H  
ATOM    807 HD12 LEU A 442      76.206  44.647  49.145  1.00  0.00           H  
ATOM    808 HD13 LEU A 442      77.703  45.232  49.433  1.00  0.00           H  
ATOM    809 HD21 LEU A 442      76.235  42.138  51.772  1.00  0.00           H  
ATOM    810 HD22 LEU A 442      75.285  42.815  50.628  1.00  0.00           H  
ATOM    811 HD23 LEU A 442      76.548  41.877  50.190  1.00  0.00           H  
ATOM    812  N   THR A 443      80.543  41.296  52.863  1.00 13.13           N  
ATOM    813  CA  THR A 443      81.905  40.785  52.911  1.00 14.67           C  
ATOM    814  C   THR A 443      82.078  39.605  51.959  1.00 16.01           C  
ATOM    815  O   THR A 443      81.136  38.867  51.607  1.00 19.48           O  
ATOM    816  CB  THR A 443      82.255  40.329  54.251  1.00 16.39           C  
ATOM    817  OG1 THR A 443      81.600  39.115  54.558  1.00 21.03           O  
ATOM    818  CG2 THR A 443      81.964  41.318  55.336  1.00 19.22           C  
ATOM    819  H   THR A 443      79.699  40.667  52.876  1.00  0.00           H  
ATOM    820  HA  THR A 443      82.534  41.517  52.623  1.00  0.00           H  
ATOM    821  HB  THR A 443      83.274  40.154  54.318  1.00  0.00           H  
ATOM    822  HG1 THR A 443      81.033  38.849  53.757  1.00  0.00           H  
ATOM    823 HG21 THR A 443      81.308  40.934  55.996  1.00  0.00           H  
ATOM    824 HG22 THR A 443      82.808  41.559  55.829  1.00  0.00           H  
ATOM    825 HG23 THR A 443      81.570  42.160  54.949  1.00  0.00           H  
ATOM    826  N   ILE A 444      83.109  39.628  51.216  1.00 13.18           N  
ATOM    827  CA  ILE A 444      83.441  38.579  50.280  1.00 13.22           C  
ATOM    828  C   ILE A 444      84.118  37.414  50.958  1.00 13.59           C  
ATOM    829  O   ILE A 444      85.113  37.593  51.709  1.00 15.56           O  
ATOM    830  CB  ILE A 444      84.345  39.079  49.100  1.00 13.91           C  
ATOM    831  CG1 ILE A 444      83.740  40.340  48.405  1.00 13.83           C  
ATOM    832  CG2 ILE A 444      84.708  37.980  48.126  1.00 14.16           C  
ATOM    833  CD1 ILE A 444      82.325  40.127  47.898  1.00 15.37           C  
ATOM    834  H   ILE A 444      83.725  40.485  51.328  1.00  0.00           H  
ATOM    835  HA  ILE A 444      82.564  38.234  49.915  1.00  0.00           H  
ATOM    836  HB  ILE A 444      85.224  39.338  49.482  1.00  0.00           H  
ATOM    837 HG12 ILE A 444      83.747  41.082  49.065  1.00  0.00           H  
ATOM    838 HG13 ILE A 444      84.330  40.571  47.639  1.00  0.00           H  
ATOM    839 HG21 ILE A 444      85.387  38.317  47.473  1.00  0.00           H  
ATOM    840 HG22 ILE A 444      85.089  37.200  48.623  1.00  0.00           H  
ATOM    841 HG23 ILE A 444      83.892  37.686  47.629  1.00  0.00           H  
ATOM    842 HD11 ILE A 444      81.733  39.892  48.666  1.00  0.00           H  
ATOM    843 HD12 ILE A 444      82.000  40.967  47.467  1.00  0.00           H  
ATOM    844 HD13 ILE A 444      82.323  39.384  47.231  1.00  0.00           H  
ATOM    845  N   VAL A 445      83.606  36.208  50.768  1.00 11.44           N  
ATOM    846  CA  VAL A 445      84.099  35.023  51.468  1.00 12.18           C  
ATOM    847  C   VAL A 445      85.618  34.907  51.211  1.00 12.12           C  
ATOM    848  O   VAL A 445      86.114  34.979  50.080  1.00 13.18           O  
ATOM    849  CB  VAL A 445      83.309  33.797  50.937  1.00 11.45           C  
ATOM    850  CG1 VAL A 445      83.420  33.593  49.516  1.00 11.59           C  
ATOM    851  CG2 VAL A 445      83.743  32.545  51.712  1.00 17.15           C  
ATOM    852  H   VAL A 445      82.822  36.172  50.078  1.00  0.00           H  
ATOM    853  HA  VAL A 445      83.969  35.155  52.445  1.00  0.00           H  
ATOM    854  HB  VAL A 445      82.335  33.971  51.172  1.00  0.00           H  
ATOM    855 HG11 VAL A 445      83.014  32.708  49.231  1.00  0.00           H  
ATOM    856 HG12 VAL A 445      82.945  34.322  48.994  1.00  0.00           H  
ATOM    857 HG13 VAL A 445      84.388  33.590  49.212  1.00  0.00           H  
ATOM    858 HG21 VAL A 445      84.115  32.824  52.595  1.00  0.00           H  
ATOM    859 HG22 VAL A 445      82.949  31.956  51.847  1.00  0.00           H  
ATOM    860 HG23 VAL A 445      84.440  32.063  51.185  1.00  0.00           H  
ATOM    861  N   GLY A 446      86.317  34.658  52.337  1.00 16.91           N  
ATOM    862  CA  GLY A 446      87.766  34.754  52.222  1.00 17.35           C  
ATOM    863  C   GLY A 446      88.458  33.750  51.364  1.00 17.14           C  
ATOM    864  O   GLY A 446      89.420  34.096  50.617  1.00 20.70           O  
ATOM    865  H   GLY A 446      85.797  34.429  53.155  1.00  0.00           H  
ATOM    866  HA2 GLY A 446      88.001  35.710  51.890  1.00  0.00           H  
ATOM    867  HA3 GLY A 446      88.169  34.724  53.180  1.00  0.00           H  
ATOM    868  N   ASP A 447      87.919  32.527  51.342  1.00 15.64           N  
ATOM    869  CA  ASP A 447      88.449  31.437  50.514  1.00 15.88           C  
ATOM    870  C   ASP A 447      87.972  31.364  49.079  1.00 15.56           C  
ATOM    871  O   ASP A 447      88.376  30.417  48.348  1.00 17.38           O  
ATOM    872  CB  ASP A 447      88.441  30.105  51.189  1.00 17.23           C  
ATOM    873  CG  ASP A 447      87.065  29.529  51.448  1.00 22.07           C  
ATOM    874  OD1 ASP A 447      86.064  30.172  50.919  1.00 18.58           O  
ATOM    875  OD2 ASP A 447      86.975  28.417  52.086  1.00 21.12           O  
ATOM    876  H   ASP A 447      87.088  32.413  51.965  1.00  0.00           H  
ATOM    877  HA  ASP A 447      89.472  31.564  50.487  1.00  0.00           H  
ATOM    878  HB2 ASP A 447      88.950  29.451  50.617  1.00  0.00           H  
ATOM    879  HB3 ASP A 447      88.915  30.188  52.073  1.00  0.00           H  
ATOM    880  N   GLY A 448      86.960  32.211  48.737  1.00 13.89           N  
ATOM    881  CA  GLY A 448      86.426  32.199  47.376  1.00 14.32           C  
ATOM    882  C   GLY A 448      85.583  30.998  47.018  1.00 15.06           C  
ATOM    883  O   GLY A 448      85.395  30.748  45.808  1.00 15.08           O  
ATOM    884  H   GLY A 448      86.635  32.819  49.490  1.00  0.00           H  
ATOM    885  HA2 GLY A 448      85.875  33.054  47.232  1.00  0.00           H  
ATOM    886  HA3 GLY A 448      87.210  32.271  46.715  1.00  0.00           H  
ATOM    887  N   LYS A 449      85.102  30.273  48.037  1.00 13.66           N  
ATOM    888  CA  LYS A 449      84.372  29.049  47.783  1.00 13.02           C  
ATOM    889  C   LYS A 449      82.911  29.129  48.243  1.00 10.20           C  
ATOM    890  O   LYS A 449      82.567  29.912  49.106  1.00 10.73           O  
ATOM    891  CB  LYS A 449      85.022  27.854  48.399  1.00 12.89           C  
ATOM    892  CG  LYS A 449      86.435  27.560  47.868  1.00 17.84           C  
ATOM    893  CD  LYS A 449      87.088  26.498  48.668  1.00 21.10           C  
ATOM    894  CE  LYS A 449      88.564  26.287  48.127  1.00 25.47           C  
ATOM    895  NZ  LYS A 449      89.322  25.195  48.873  1.00 32.17           N  
ATOM    896  H   LYS A 449      85.295  30.656  48.973  1.00  0.00           H  
ATOM    897  HA  LYS A 449      84.379  28.857  46.787  1.00  0.00           H  
ATOM    898  HB2 LYS A 449      85.099  27.990  49.388  1.00  0.00           H  
ATOM    899  HB3 LYS A 449      84.462  27.043  48.221  1.00  0.00           H  
ATOM    900  HG2 LYS A 449      86.353  27.272  46.914  1.00  0.00           H  
ATOM    901  HG3 LYS A 449      86.966  28.406  47.916  1.00  0.00           H  
ATOM    902  HD2 LYS A 449      87.173  26.764  49.609  1.00  0.00           H  
ATOM    903  HD3 LYS A 449      86.628  25.638  48.560  1.00  0.00           H  
ATOM    904  HE2 LYS A 449      88.502  26.044  47.161  1.00  0.00           H  
ATOM    905  HE3 LYS A 449      89.052  27.152  48.226  1.00  0.00           H  
ATOM    906  HZ1 LYS A 449      89.930  25.628  49.529  1.00  0.00           H  
ATOM    907  HZ2 LYS A 449      88.661  24.617  49.339  1.00  0.00           H  
ATOM    908  HZ3 LYS A 449      89.842  24.666  48.211  1.00  0.00           H  
ATOM    909  N   TYR A 450      82.101  28.215  47.673  1.00 12.20           N  
ATOM    910  CA  TYR A 450      80.643  28.115  47.958  1.00 10.71           C  
ATOM    911  C   TYR A 450      80.432  27.428  49.328  1.00 11.80           C  
ATOM    912  O   TYR A 450      79.850  27.966  50.247  1.00 11.25           O  
ATOM    913  CB  TYR A 450      79.922  27.491  46.828  1.00 10.10           C  
ATOM    914  CG  TYR A 450      79.722  28.437  45.685  1.00 10.63           C  
ATOM    915  CD1 TYR A 450      78.625  29.256  45.636  1.00 11.98           C  
ATOM    916  CD2 TYR A 450      80.671  28.514  44.617  1.00 12.31           C  
ATOM    917  CE1 TYR A 450      78.463  30.201  44.660  1.00 12.68           C  
ATOM    918  CE2 TYR A 450      80.470  29.422  43.623  1.00 12.47           C  
ATOM    919  CZ  TYR A 450      79.353  30.232  43.663  1.00 11.77           C  
ATOM    920  OH  TYR A 450      79.119  31.179  42.645  1.00 13.76           O  
ATOM    921  H   TYR A 450      82.585  27.574  47.006  1.00  0.00           H  
ATOM    922  HA  TYR A 450      80.276  29.039  48.016  1.00  0.00           H  
ATOM    923  HB2 TYR A 450      80.444  26.710  46.492  1.00  0.00           H  
ATOM    924  HB3 TYR A 450      79.022  27.189  47.135  1.00  0.00           H  
ATOM    925  HD1 TYR A 450      77.905  29.160  46.347  1.00  0.00           H  
ATOM    926  HD2 TYR A 450      81.444  27.910  44.629  1.00  0.00           H  
ATOM    927  HE1 TYR A 450      77.697  30.845  44.704  1.00  0.00           H  
ATOM    928  HE2 TYR A 450      81.120  29.509  42.865  1.00  0.00           H  
ATOM    929  HH  TYR A 450      79.874  31.065  41.947  1.00  0.00           H  
ATOM    930  N   GLY A 451      80.931  26.196  49.423  1.00 14.36           N  
ATOM    931  CA  GLY A 451      80.915  25.485  50.703  1.00 13.72           C  
ATOM    932  C   GLY A 451      80.839  23.996  50.462  1.00 14.74           C  
ATOM    933  O   GLY A 451      79.891  23.482  49.847  1.00 17.01           O  
ATOM    934  H   GLY A 451      81.313  25.804  48.552  1.00  0.00           H  
ATOM    935  HA2 GLY A 451      81.750  25.704  51.213  1.00  0.00           H  
ATOM    936  HA3 GLY A 451      80.120  25.784  51.237  1.00  0.00           H  
ATOM    937  N   ALA A 452      81.751  23.268  51.135  1.00 15.81           N  
ATOM    938  CA  ALA A 452      81.843  21.787  51.101  1.00 15.24           C  
ATOM    939  C   ALA A 452      82.581  21.430  52.405  1.00 13.52           C  
ATOM    940  O   ALA A 452      83.249  22.204  53.009  1.00 13.74           O  
ATOM    941  CB  ALA A 452      82.645  21.286  49.931  1.00 16.21           C  
ATOM    942  H   ALA A 452      82.415  23.853  51.706  1.00  0.00           H  
ATOM    943  HA  ALA A 452      80.942  21.414  51.136  1.00  0.00           H  
ATOM    944  HB1 ALA A 452      83.472  21.842  49.819  1.00  0.00           H  
ATOM    945  HB2 ALA A 452      82.912  20.331  50.082  1.00  0.00           H  
ATOM    946  HB3 ALA A 452      82.099  21.342  49.092  1.00  0.00           H  
ATOM    947  N   ARG A 453      82.191  20.223  52.823  1.00 17.35           N  
ATOM    948  CA  ARG A 453      82.774  19.654  54.056  1.00 20.21           C  
ATOM    949  C   ARG A 453      83.933  18.661  53.622  1.00 20.92           C  
ATOM    950  O   ARG A 453      83.685  17.752  52.892  1.00 21.19           O  
ATOM    951  CB  ARG A 453      81.702  18.925  54.792  1.00 20.16           C  
ATOM    952  CG  ARG A 453      82.060  18.313  56.125  1.00 21.55           C  
ATOM    953  CD  ARG A 453      80.894  17.433  56.806  1.00 25.85           C  
ATOM    954  NE  ARG A 453      80.021  16.699  55.854  1.00 34.83           N  
ATOM    955  CZ  ARG A 453      78.681  16.584  55.990  1.00 33.02           C  
ATOM    956  NH1 ARG A 453      78.121  17.113  57.047  1.00 39.37           N  
ATOM    957  NH2 ARG A 453      77.890  15.990  55.094  1.00 29.12           N  
ATOM    958  H   ARG A 453      81.493  19.751  52.249  1.00  0.00           H  
ATOM    959  HA  ARG A 453      83.184  20.373  54.590  1.00  0.00           H  
ATOM    960  HB2 ARG A 453      80.926  19.562  54.951  1.00  0.00           H  
ATOM    961  HB3 ARG A 453      81.353  18.176  54.200  1.00  0.00           H  
ATOM    962  HG2 ARG A 453      82.845  17.693  56.037  1.00  0.00           H  
ATOM    963  HG3 ARG A 453      82.284  19.024  56.798  1.00  0.00           H  
ATOM    964  HD2 ARG A 453      81.355  16.787  57.412  1.00  0.00           H  
ATOM    965  HD3 ARG A 453      80.348  18.072  57.345  1.00  0.00           H  
ATOM    966  HE  ARG A 453      80.452  16.264  55.066  1.00  0.00           H  
ATOM    967 HH11 ARG A 453      78.624  17.611  57.744  1.00  0.00           H  
ATOM    968 HH12 ARG A 453      77.109  17.016  57.174  1.00  0.00           H  
ATOM    969 HH21 ARG A 453      78.352  15.630  54.263  1.00  0.00           H  
ATOM    970 HH22 ARG A 453      76.930  15.909  55.229  1.00  0.00           H  
ATOM    971  N   ASP A 454      85.121  18.966  54.096  1.00 25.90           N  
ATOM    972  CA  ASP A 454      86.276  18.010  53.898  1.00 29.12           C  
ATOM    973  C   ASP A 454      85.926  16.651  54.505  1.00 32.27           C  
ATOM    974  O   ASP A 454      85.514  16.564  55.644  1.00 30.61           O  
ATOM    975  CB  ASP A 454      87.459  18.511  54.634  1.00 29.62           C  
ATOM    976  CG  ASP A 454      88.750  17.743  54.263  1.00 34.27           C  
ATOM    977  OD1 ASP A 454      89.045  16.650  54.817  1.00 44.73           O  
ATOM    978  OD2 ASP A 454      89.426  18.314  53.416  1.00 38.55           O  
ATOM    979  H   ASP A 454      85.219  19.851  54.588  1.00  0.00           H  
ATOM    980  HA  ASP A 454      86.367  17.889  52.913  1.00  0.00           H  
ATOM    981  HB2 ASP A 454      87.613  19.468  54.413  1.00  0.00           H  
ATOM    982  HB3 ASP A 454      87.321  18.399  55.611  1.00  0.00           H  
ATOM    983  N   ALA A 455      86.163  15.592  53.721  1.00 36.09           N  
ATOM    984  CA  ALA A 455      85.762  14.213  54.051  1.00 39.91           C  
ATOM    985  C   ALA A 455      86.442  13.667  55.328  1.00 41.21           C  
ATOM    986  O   ALA A 455      85.801  12.962  56.123  1.00 43.29           O  
ATOM    987  CB  ALA A 455      86.036  13.300  52.848  1.00 39.30           C  
ATOM    988  H   ALA A 455      86.670  15.830  52.831  1.00  0.00           H  
ATOM    989  HA  ALA A 455      84.759  14.195  54.196  1.00  0.00           H  
ATOM    990  HB1 ALA A 455      85.269  12.673  52.731  1.00  0.00           H  
ATOM    991  HB2 ALA A 455      86.142  13.860  52.029  1.00  0.00           H  
ATOM    992  HB3 ALA A 455      86.873  12.782  53.013  1.00  0.00           H  
ATOM    993  N   ASP A 456      87.698  14.045  55.578  1.00 43.27           N  
ATOM    994  CA  ASP A 456      88.454  13.524  56.787  1.00 44.48           C  
ATOM    995  C   ASP A 456      88.479  14.510  57.997  1.00 44.61           C  
ATOM    996  O   ASP A 456      88.358  14.132  59.192  1.00 45.85           O  
ATOM    997  CB  ASP A 456      89.889  13.165  56.358  1.00 46.38           C  
ATOM    998  CG  ASP A 456      89.943  12.483  54.972  1.00 51.37           C  
ATOM    999  OD1 ASP A 456      89.238  11.460  54.792  1.00 58.98           O  
ATOM   1000  OD2 ASP A 456      90.656  12.986  54.056  1.00 57.35           O  
ATOM   1001  H   ASP A 456      88.116  14.701  54.911  1.00  0.00           H  
ATOM   1002  HA  ASP A 456      87.961  12.697  57.091  1.00  0.00           H  
ATOM   1003  HB2 ASP A 456      90.417  14.000  56.312  1.00  0.00           H  
ATOM   1004  HB3 ASP A 456      90.265  12.540  57.025  1.00  0.00           H  
ATOM   1005  N   THR A 457      88.600  15.787  57.630  1.00 43.51           N  
ATOM   1006  CA  THR A 457      88.799  16.945  58.502  1.00 40.12           C  
ATOM   1007  C   THR A 457      87.451  17.384  59.075  1.00 38.14           C  
ATOM   1008  O   THR A 457      87.327  17.789  60.220  1.00 35.97           O  
ATOM   1009  CB  THR A 457      89.473  17.986  57.611  1.00 41.97           C  
ATOM   1010  OG1 THR A 457      90.840  18.140  58.004  1.00 44.64           O  
ATOM   1011  CG2 THR A 457      88.783  19.297  57.592  1.00 33.42           C  
ATOM   1012  H   THR A 457      88.535  15.906  56.562  1.00  0.00           H  
ATOM   1013  HA  THR A 457      89.391  16.675  59.261  1.00  0.00           H  
ATOM   1014  HB  THR A 457      89.457  17.658  56.643  1.00  0.00           H  
ATOM   1015  HG1 THR A 457      91.020  17.514  58.783  1.00  0.00           H  
ATOM   1016 HG21 THR A 457      89.447  20.054  57.663  1.00  0.00           H  
ATOM   1017 HG22 THR A 457      88.262  19.417  56.736  1.00  0.00           H  
ATOM   1018 HG23 THR A 457      88.137  19.375  58.364  1.00  0.00           H  
ATOM   1019  N   LYS A 458      86.425  17.188  58.254  1.00 35.07           N  
ATOM   1020  CA  LYS A 458      85.006  17.445  58.568  1.00 32.77           C  
ATOM   1021  C   LYS A 458      84.656  18.949  58.699  1.00 28.34           C  
ATOM   1022  O   LYS A 458      83.518  19.274  59.112  1.00 27.03           O  
ATOM   1023  CB  LYS A 458      84.524  16.694  59.810  1.00 34.05           C  
ATOM   1024  CG  LYS A 458      83.554  15.603  59.507  1.00 39.89           C  
ATOM   1025  CD  LYS A 458      84.264  14.543  58.653  1.00 43.40           C  
ATOM   1026  CE  LYS A 458      83.499  13.179  58.651  1.00 48.34           C  
ATOM   1027  NZ  LYS A 458      84.490  12.148  58.291  1.00 49.54           N  
ATOM   1028  H   LYS A 458      86.718  16.812  57.302  1.00  0.00           H  
ATOM   1029  HA  LYS A 458      84.434  17.051  57.828  1.00  0.00           H  
ATOM   1030  HB2 LYS A 458      85.326  16.303  60.260  1.00  0.00           H  
ATOM   1031  HB3 LYS A 458      84.091  17.359  60.418  1.00  0.00           H  
ATOM   1032  HG2 LYS A 458      83.250  15.172  60.345  1.00  0.00           H  
ATOM   1033  HG3 LYS A 458      82.789  15.957  58.989  1.00  0.00           H  
ATOM   1034  HD2 LYS A 458      84.315  14.861  57.715  1.00  0.00           H  
ATOM   1035  HD3 LYS A 458      85.170  14.379  59.021  1.00  0.00           H  
ATOM   1036  HE2 LYS A 458      83.154  13.026  59.554  1.00  0.00           H  
ATOM   1037  HE3 LYS A 458      82.793  13.231  57.975  1.00  0.00           H  
ATOM   1038  HZ1 LYS A 458      84.925  12.386  57.421  1.00  0.00           H  
ATOM   1039  HZ2 LYS A 458      85.191  12.088  59.005  1.00  0.00           H  
ATOM   1040  HZ3 LYS A 458      84.036  11.260  58.200  1.00  0.00           H  
ATOM   1041  N   ILE A 459      85.633  19.768  58.369  1.00 24.60           N  
ATOM   1042  CA  ILE A 459      85.528  21.235  58.378  1.00 22.57           C  
ATOM   1043  C   ILE A 459      84.823  21.672  57.080  1.00 19.73           C  
ATOM   1044  O   ILE A 459      85.088  21.176  55.961  1.00 21.52           O  
ATOM   1045  CB  ILE A 459      86.855  21.934  58.529  1.00 20.23           C  
ATOM   1046  CG1 ILE A 459      87.523  21.455  59.862  1.00 26.30           C  
ATOM   1047  CG2 ILE A 459      86.747  23.410  58.566  1.00 23.14           C  
ATOM   1048  CD1 ILE A 459      88.873  21.991  60.106  1.00 29.93           C  
ATOM   1049  H   ILE A 459      86.528  19.279  58.088  1.00  0.00           H  
ATOM   1050  HA  ILE A 459      84.914  21.467  59.122  1.00  0.00           H  
ATOM   1051  HB  ILE A 459      87.456  21.660  57.796  1.00  0.00           H  
ATOM   1052 HG12 ILE A 459      86.901  21.715  60.607  1.00  0.00           H  
ATOM   1053 HG13 ILE A 459      87.549  20.451  59.823  1.00  0.00           H  
ATOM   1054 HG21 ILE A 459      87.657  23.830  58.655  1.00  0.00           H  
ATOM   1055 HG22 ILE A 459      86.321  23.755  57.723  1.00  0.00           H  
ATOM   1056 HG23 ILE A 459      86.186  23.705  59.347  1.00  0.00           H  
ATOM   1057 HD11 ILE A 459      88.849  22.996  60.150  1.00  0.00           H  
ATOM   1058 HD12 ILE A 459      89.238  21.642  60.976  1.00  0.00           H  
ATOM   1059 HD13 ILE A 459      89.498  21.719  59.366  1.00  0.00           H  
ATOM   1060  N   TRP A 460      83.843  22.549  57.277  1.00 17.02           N  
ATOM   1061  CA  TRP A 460      83.196  23.240  56.171  1.00 14.47           C  
ATOM   1062  C   TRP A 460      83.982  24.473  55.749  1.00 12.70           C  
ATOM   1063  O   TRP A 460      84.399  25.282  56.503  1.00 14.74           O  
ATOM   1064  CB  TRP A 460      81.775  23.673  56.652  1.00 13.06           C  
ATOM   1065  CG  TRP A 460      80.758  22.630  56.755  1.00 14.41           C  
ATOM   1066  CD1 TRP A 460      80.449  21.877  57.887  1.00 16.20           C  
ATOM   1067  CD2 TRP A 460      79.934  22.097  55.703  1.00 14.30           C  
ATOM   1068  NE1 TRP A 460      79.477  20.967  57.533  1.00 17.05           N  
ATOM   1069  CE2 TRP A 460      79.134  21.077  56.226  1.00 18.80           C  
ATOM   1070  CE3 TRP A 460      79.804  22.405  54.321  1.00 16.86           C  
ATOM   1071  CZ2 TRP A 460      78.223  20.412  55.422  1.00 15.36           C  
ATOM   1072  CZ3 TRP A 460      78.845  21.706  53.578  1.00 17.05           C  
ATOM   1073  CH2 TRP A 460      78.081  20.780  54.106  1.00 20.73           C  
ATOM   1074  H   TRP A 460      83.585  22.695  58.274  1.00  0.00           H  
ATOM   1075  HA  TRP A 460      83.175  22.609  55.384  1.00  0.00           H  
ATOM   1076  HB2 TRP A 460      81.885  24.102  57.559  1.00  0.00           H  
ATOM   1077  HB3 TRP A 460      81.445  24.378  56.010  1.00  0.00           H  
ATOM   1078  HD1 TRP A 460      80.855  21.984  58.769  1.00  0.00           H  
ATOM   1079  HE1 TRP A 460      79.069  20.294  58.182  1.00  0.00           H  
ATOM   1080  HE3 TRP A 460      80.371  23.091  53.897  1.00  0.00           H  
ATOM   1081  HZ2 TRP A 460      77.665  19.653  55.814  1.00  0.00           H  
ATOM   1082  HZ3 TRP A 460      78.776  21.961  52.594  1.00  0.00           H  
ATOM   1083  HH2 TRP A 460      77.367  20.312  53.562  1.00  0.00           H  
ATOM   1084  N   ASN A 461      84.107  24.598  54.410  1.00 12.46           N  
ATOM   1085  CA  ASN A 461      84.777  25.736  53.854  1.00 12.98           C  
ATOM   1086  C   ASN A 461      83.759  26.706  53.227  1.00 12.21           C  
ATOM   1087  O   ASN A 461      82.550  26.468  53.334  1.00 12.58           O  
ATOM   1088  CB  ASN A 461      85.860  25.278  52.843  1.00 14.68           C  
ATOM   1089  CG  ASN A 461      85.341  24.607  51.631  1.00 14.51           C  
ATOM   1090  OD1 ASN A 461      84.210  24.683  51.241  1.00 13.99           O  
ATOM   1091  ND2 ASN A 461      86.192  23.842  50.927  1.00 19.64           N  
ATOM   1092  H   ASN A 461      83.690  23.828  53.869  1.00  0.00           H  
ATOM   1093  HA  ASN A 461      85.218  26.238  54.606  1.00  0.00           H  
ATOM   1094  HB2 ASN A 461      86.383  26.098  52.579  1.00  0.00           H  
ATOM   1095  HB3 ASN A 461      86.480  24.655  53.337  1.00  0.00           H  
ATOM   1096 HD22 ASN A 461      87.136  23.754  51.255  1.00  0.00           H  
ATOM   1097 HD21 ASN A 461      85.888  23.380  50.108  1.00  0.00           H  
ATOM   1098  N   GLY A 462      84.232  27.772  52.587  1.00 13.05           N  
ATOM   1099  CA  GLY A 462      83.347  28.644  51.791  1.00 11.76           C  
ATOM   1100  C   GLY A 462      82.388  29.359  52.644  1.00 11.71           C  
ATOM   1101  O   GLY A 462      82.504  29.573  53.877  1.00 10.14           O  
ATOM   1102  H   GLY A 462      85.246  27.937  52.690  1.00  0.00           H  
ATOM   1103  HA2 GLY A 462      83.928  29.295  51.276  1.00  0.00           H  
ATOM   1104  HA3 GLY A 462      82.866  28.067  51.111  1.00  0.00           H  
ATOM   1105  N   MET A 463      81.344  29.879  51.925  1.00  8.89           N  
ATOM   1106  CA  MET A 463      80.257  30.628  52.569  1.00 10.59           C  
ATOM   1107  C   MET A 463      79.551  29.789  53.657  1.00  9.10           C  
ATOM   1108  O   MET A 463      79.192  30.332  54.692  1.00 10.81           O  
ATOM   1109  CB  MET A 463      79.225  31.214  51.568  1.00  9.29           C  
ATOM   1110  CG  MET A 463      79.881  32.284  50.742  1.00 10.31           C  
ATOM   1111  SD  MET A 463      78.678  32.888  49.489  1.00 10.13           S  
ATOM   1112  CE  MET A 463      78.643  31.551  48.296  1.00 12.63           C  
ATOM   1113  H   MET A 463      81.400  29.694  50.911  1.00  0.00           H  
ATOM   1114  HA  MET A 463      80.655  31.436  53.018  1.00  0.00           H  
ATOM   1115  HB2 MET A 463      78.912  30.484  50.979  1.00  0.00           H  
ATOM   1116  HB3 MET A 463      78.477  31.604  52.084  1.00  0.00           H  
ATOM   1117  HG2 MET A 463      80.168  33.047  51.331  1.00  0.00           H  
ATOM   1118  HG3 MET A 463      80.694  31.914  50.280  1.00  0.00           H  
ATOM   1119  HE1 MET A 463      78.962  31.886  47.408  1.00  0.00           H  
ATOM   1120  HE2 MET A 463      79.240  30.810  48.605  1.00  0.00           H  
ATOM   1121  HE3 MET A 463      77.707  31.207  48.205  1.00  0.00           H  
ATOM   1122  N   VAL A 464      79.343  28.527  53.359  1.00 10.52           N  
ATOM   1123  CA  VAL A 464      78.692  27.601  54.341  1.00 10.57           C  
ATOM   1124  C   VAL A 464      79.529  27.611  55.601  1.00 11.14           C  
ATOM   1125  O   VAL A 464      78.995  27.808  56.694  1.00 10.66           O  
ATOM   1126  CB  VAL A 464      78.551  26.241  53.791  1.00 11.29           C  
ATOM   1127  CG1 VAL A 464      77.909  25.321  54.896  1.00 11.96           C  
ATOM   1128  CG2 VAL A 464      77.628  26.294  52.547  1.00 12.37           C  
ATOM   1129  H   VAL A 464      79.648  28.217  52.427  1.00  0.00           H  
ATOM   1130  HA  VAL A 464      77.797  27.974  54.545  1.00  0.00           H  
ATOM   1131  HB  VAL A 464      79.442  25.845  53.622  1.00  0.00           H  
ATOM   1132 HG11 VAL A 464      77.049  25.729  55.174  1.00  0.00           H  
ATOM   1133 HG12 VAL A 464      77.762  24.423  54.502  1.00  0.00           H  
ATOM   1134 HG13 VAL A 464      78.539  25.272  55.660  1.00  0.00           H  
ATOM   1135 HG21 VAL A 464      77.907  27.063  51.979  1.00  0.00           H  
ATOM   1136 HG22 VAL A 464      77.724  25.440  52.046  1.00  0.00           H  
ATOM   1137 HG23 VAL A 464      76.689  26.412  52.855  1.00  0.00           H  
ATOM   1138  N   GLY A 465      80.838  27.468  55.467  1.00 10.55           N  
ATOM   1139  CA  GLY A 465      81.645  27.527  56.670  1.00 11.91           C  
ATOM   1140  C   GLY A 465      81.630  28.821  57.405  1.00 12.19           C  
ATOM   1141  O   GLY A 465      81.644  28.889  58.645  1.00 12.83           O  
ATOM   1142  H   GLY A 465      81.190  27.326  54.529  1.00  0.00           H  
ATOM   1143  HA2 GLY A 465      81.344  26.768  57.303  1.00  0.00           H  
ATOM   1144  HA3 GLY A 465      82.619  27.282  56.423  1.00  0.00           H  
ATOM   1145  N   GLU A 466      81.570  29.957  56.722  1.00 10.22           N  
ATOM   1146  CA  GLU A 466      81.468  31.225  57.414  1.00 11.91           C  
ATOM   1147  C   GLU A 466      80.206  31.290  58.282  1.00 11.72           C  
ATOM   1148  O   GLU A 466      80.193  31.845  59.407  1.00 13.18           O  
ATOM   1149  CB  GLU A 466      81.459  32.441  56.486  1.00 14.24           C  
ATOM   1150  CG  GLU A 466      82.731  32.575  55.739  1.00 16.91           C  
ATOM   1151  CD  GLU A 466      83.838  32.900  56.657  1.00 31.13           C  
ATOM   1152  OE1 GLU A 466      83.950  34.121  57.037  1.00 34.50           O  
ATOM   1153  OE2 GLU A 466      84.663  31.952  56.962  1.00 36.95           O  
ATOM   1154  H   GLU A 466      81.601  29.856  55.695  1.00  0.00           H  
ATOM   1155  HA  GLU A 466      82.278  31.365  58.001  1.00  0.00           H  
ATOM   1156  HB2 GLU A 466      80.729  32.311  55.846  1.00  0.00           H  
ATOM   1157  HB3 GLU A 466      81.337  33.233  57.048  1.00  0.00           H  
ATOM   1158  HG2 GLU A 466      82.934  31.717  55.305  1.00  0.00           H  
ATOM   1159  HG3 GLU A 466      82.643  33.310  55.093  1.00  0.00           H  
ATOM   1160  N   LEU A 467      79.089  30.742  57.822  1.00 10.38           N  
ATOM   1161  CA  LEU A 467      77.862  30.593  58.652  1.00 11.62           C  
ATOM   1162  C   LEU A 467      77.999  29.587  59.829  1.00 11.59           C  
ATOM   1163  O   LEU A 467      77.671  29.919  60.944  1.00 13.27           O  
ATOM   1164  CB  LEU A 467      76.692  30.171  57.771  1.00 10.95           C  
ATOM   1165  CG  LEU A 467      76.289  31.207  56.696  1.00 11.14           C  
ATOM   1166  CD1 LEU A 467      75.217  30.642  55.905  1.00 12.21           C  
ATOM   1167  CD2 LEU A 467      75.870  32.472  57.317  1.00 13.27           C  
ATOM   1168  H   LEU A 467      79.131  30.421  56.832  1.00  0.00           H  
ATOM   1169  HA  LEU A 467      77.635  31.501  59.043  1.00  0.00           H  
ATOM   1170  HB2 LEU A 467      76.944  29.343  57.293  1.00  0.00           H  
ATOM   1171  HB3 LEU A 467      75.902  30.030  58.347  1.00  0.00           H  
ATOM   1172  HG  LEU A 467      77.097  31.395  56.144  1.00  0.00           H  
ATOM   1173 HD11 LEU A 467      74.409  30.424  56.476  1.00  0.00           H  
ATOM   1174 HD12 LEU A 467      74.912  31.282  55.181  1.00  0.00           H  
ATOM   1175 HD13 LEU A 467      75.504  29.784  55.448  1.00  0.00           H  
ATOM   1176 HD21 LEU A 467      76.618  32.869  57.867  1.00  0.00           H  
ATOM   1177 HD22 LEU A 467      75.607  33.148  56.615  1.00  0.00           H  
ATOM   1178 HD23 LEU A 467      75.077  32.330  57.925  1.00  0.00           H  
ATOM   1179  N   VAL A 468      78.513  28.441  59.492  1.00 11.37           N  
ATOM   1180  CA  VAL A 468      78.647  27.343  60.471  1.00 12.48           C  
ATOM   1181  C   VAL A 468      79.521  27.837  61.634  1.00 12.66           C  
ATOM   1182  O   VAL A 468      79.214  27.466  62.785  1.00 13.36           O  
ATOM   1183  CB  VAL A 468      79.228  26.107  59.810  1.00 11.99           C  
ATOM   1184  CG1 VAL A 468      79.652  25.007  60.871  1.00 14.24           C  
ATOM   1185  CG2 VAL A 468      78.140  25.476  58.898  1.00 15.26           C  
ATOM   1186  H   VAL A 468      78.819  28.347  58.506  1.00  0.00           H  
ATOM   1187  HA  VAL A 468      77.743  27.139  60.830  1.00  0.00           H  
ATOM   1188  HB  VAL A 468      80.074  26.352  59.341  1.00  0.00           H  
ATOM   1189 HG11 VAL A 468      79.062  24.223  60.745  1.00  0.00           H  
ATOM   1190 HG12 VAL A 468      80.598  24.772  60.701  1.00  0.00           H  
ATOM   1191 HG13 VAL A 468      79.538  25.398  61.773  1.00  0.00           H  
ATOM   1192 HG21 VAL A 468      77.342  25.273  59.456  1.00  0.00           H  
ATOM   1193 HG22 VAL A 468      77.910  26.130  58.185  1.00  0.00           H  
ATOM   1194 HG23 VAL A 468      78.509  24.642  58.500  1.00  0.00           H  
ATOM   1195  N   TYR A 469      80.614  28.516  61.384  1.00 11.51           N  
ATOM   1196  CA  TYR A 469      81.610  28.838  62.407  1.00 10.79           C  
ATOM   1197  C   TYR A 469      81.409  30.236  63.029  1.00 14.04           C  
ATOM   1198  O   TYR A 469      82.203  30.652  63.848  1.00 16.54           O  
ATOM   1199  CB  TYR A 469      83.050  28.569  61.888  1.00 12.45           C  
ATOM   1200  CG  TYR A 469      83.297  27.221  61.501  1.00 13.78           C  
ATOM   1201  CD1 TYR A 469      83.213  26.160  62.451  1.00 17.21           C  
ATOM   1202  CD2 TYR A 469      83.486  26.862  60.197  1.00 15.09           C  
ATOM   1203  CE1 TYR A 469      83.273  24.870  62.037  1.00 16.95           C  
ATOM   1204  CE2 TYR A 469      83.647  25.562  59.772  1.00 14.17           C  
ATOM   1205  CZ  TYR A 469      83.477  24.551  60.654  1.00 14.54           C  
ATOM   1206  OH  TYR A 469      83.497  23.238  60.272  1.00 17.48           O  
ATOM   1207  H   TYR A 469      80.724  28.816  60.383  1.00  0.00           H  
ATOM   1208  HA  TYR A 469      81.532  28.157  63.153  1.00  0.00           H  
ATOM   1209  HB2 TYR A 469      83.188  29.196  61.112  1.00  0.00           H  
ATOM   1210  HB3 TYR A 469      83.671  28.846  62.632  1.00  0.00           H  
ATOM   1211  HD1 TYR A 469      83.111  26.396  63.412  1.00  0.00           H  
ATOM   1212  HD2 TYR A 469      83.509  27.600  59.487  1.00  0.00           H  
ATOM   1213  HE1 TYR A 469      83.176  24.102  62.682  1.00  0.00           H  
ATOM   1214  HE2 TYR A 469      83.889  25.376  58.814  1.00  0.00           H  
ATOM   1215  HH  TYR A 469      83.671  23.215  59.276  1.00  0.00           H  
ATOM   1216  N   GLY A 470      80.318  30.871  62.648  1.00 12.95           N  
ATOM   1217  CA  GLY A 470      80.012  32.151  63.263  1.00 15.29           C  
ATOM   1218  C   GLY A 470      80.627  33.395  62.721  1.00 15.94           C  
ATOM   1219  O   GLY A 470      80.611  34.427  63.410  1.00 20.78           O  
ATOM   1220  H   GLY A 470      79.750  30.417  61.935  1.00  0.00           H  
ATOM   1221  HA2 GLY A 470      78.968  32.262  63.273  1.00  0.00           H  
ATOM   1222  HA3 GLY A 470      80.234  32.078  64.286  1.00  0.00           H  
ATOM   1223  N   LYS A 471      81.241  33.338  61.550  1.00 15.64           N  
ATOM   1224  CA  LYS A 471      81.939  34.474  60.988  1.00 17.69           C  
ATOM   1225  C   LYS A 471      80.940  35.413  60.289  1.00 19.06           C  
ATOM   1226  O   LYS A 471      81.203  36.585  60.198  1.00 21.05           O  
ATOM   1227  CB  LYS A 471      82.989  34.034  60.047  1.00 18.93           C  
ATOM   1228  CG  LYS A 471      84.142  33.174  60.660  1.00 25.02           C  
ATOM   1229  CD  LYS A 471      84.558  33.588  62.021  1.00 36.58           C  
ATOM   1230  CE  LYS A 471      86.064  33.277  62.284  1.00 41.59           C  
ATOM   1231  NZ  LYS A 471      86.430  31.884  62.546  1.00 46.25           N  
ATOM   1232  H   LYS A 471      81.177  32.410  61.073  1.00  0.00           H  
ATOM   1233  HA  LYS A 471      82.390  34.988  61.723  1.00  0.00           H  
ATOM   1234  HB2 LYS A 471      82.583  33.476  59.312  1.00  0.00           H  
ATOM   1235  HB3 LYS A 471      83.431  34.836  59.623  1.00  0.00           H  
ATOM   1236  HG2 LYS A 471      83.823  32.212  60.668  1.00  0.00           H  
ATOM   1237  HG3 LYS A 471      84.926  33.229  60.021  1.00  0.00           H  
ATOM   1238  HD2 LYS A 471      84.440  34.570  62.138  1.00  0.00           H  
ATOM   1239  HD3 LYS A 471      84.036  33.095  62.712  1.00  0.00           H  
ATOM   1240  HE2 LYS A 471      86.588  33.627  61.473  1.00  0.00           H  
ATOM   1241  HE3 LYS A 471      86.359  33.867  63.071  1.00  0.00           H  
ATOM   1242  HZ1 LYS A 471      87.047  31.833  63.336  1.00  0.00           H  
ATOM   1243  HZ2 LYS A 471      85.607  31.343  62.741  1.00  0.00           H  
ATOM   1244  HZ3 LYS A 471      86.893  31.494  61.746  1.00  0.00           H  
ATOM   1245  N   ALA A 472      79.843  34.894  59.821  1.00 14.64           N  
ATOM   1246  CA  ALA A 472      78.804  35.710  59.108  1.00 12.32           C  
ATOM   1247  C   ALA A 472      77.462  35.357  59.601  1.00 13.33           C  
ATOM   1248  O   ALA A 472      77.191  34.229  60.127  1.00 13.94           O  
ATOM   1249  CB  ALA A 472      78.860  35.434  57.565  1.00 13.98           C  
ATOM   1250  H   ALA A 472      79.720  33.871  59.968  1.00  0.00           H  
ATOM   1251  HA  ALA A 472      79.009  36.675  59.298  1.00  0.00           H  
ATOM   1252  HB1 ALA A 472      79.277  34.545  57.423  1.00  0.00           H  
ATOM   1253  HB2 ALA A 472      77.932  35.445  57.213  1.00  0.00           H  
ATOM   1254  HB3 ALA A 472      79.404  36.147  57.141  1.00  0.00           H  
ATOM   1255  N   ASP A 473      76.512  36.280  59.443  1.00 12.93           N  
ATOM   1256  CA  ASP A 473      75.185  36.153  59.920  1.00 13.41           C  
ATOM   1257  C   ASP A 473      74.172  35.574  58.883  1.00 11.96           C  
ATOM   1258  O   ASP A 473      73.094  35.110  59.184  1.00 13.30           O  
ATOM   1259  CB  ASP A 473      74.633  37.504  60.456  1.00 13.73           C  
ATOM   1260  CG  ASP A 473      75.490  38.038  61.606  1.00 20.52           C  
ATOM   1261  OD1 ASP A 473      75.741  37.228  62.565  1.00 26.97           O  
ATOM   1262  OD2 ASP A 473      76.030  39.140  61.540  1.00 18.73           O  
ATOM   1263  H   ASP A 473      76.863  37.135  58.913  1.00  0.00           H  
ATOM   1264  HA  ASP A 473      75.180  35.491  60.699  1.00  0.00           H  
ATOM   1265  HB2 ASP A 473      74.654  38.151  59.715  1.00  0.00           H  
ATOM   1266  HB3 ASP A 473      73.720  37.345  60.784  1.00  0.00           H  
ATOM   1267  N   ILE A 474      74.486  35.873  57.620  1.00 10.87           N  
ATOM   1268  CA  ILE A 474      73.644  35.541  56.476  1.00 10.03           C  
ATOM   1269  C   ILE A 474      74.514  35.463  55.239  1.00  8.64           C  
ATOM   1270  O   ILE A 474      75.558  36.117  55.136  1.00  9.84           O  
ATOM   1271  CB  ILE A 474      72.570  36.612  56.269  1.00 12.69           C  
ATOM   1272  CG1 ILE A 474      71.497  36.177  55.337  1.00 12.30           C  
ATOM   1273  CG2 ILE A 474      73.129  37.968  56.006  1.00 15.24           C  
ATOM   1274  CD1 ILE A 474      70.248  37.049  55.503  1.00 12.85           C  
ATOM   1275  H   ILE A 474      75.405  36.375  57.521  1.00  0.00           H  
ATOM   1276  HA  ILE A 474      73.295  34.621  56.643  1.00  0.00           H  
ATOM   1277  HB  ILE A 474      72.160  36.805  57.171  1.00  0.00           H  
ATOM   1278 HG12 ILE A 474      71.805  36.259  54.401  1.00  0.00           H  
ATOM   1279 HG13 ILE A 474      71.240  35.242  55.533  1.00  0.00           H  
ATOM   1280 HG21 ILE A 474      72.407  38.663  56.072  1.00  0.00           H  
ATOM   1281 HG22 ILE A 474      73.845  38.187  56.675  1.00  0.00           H  
ATOM   1282 HG23 ILE A 474      73.529  38.009  55.086  1.00  0.00           H  
ATOM   1283 HD11 ILE A 474      70.488  37.995  55.306  1.00  0.00           H  
ATOM   1284 HD12 ILE A 474      69.549  36.734  54.867  1.00  0.00           H  
ATOM   1285 HD13 ILE A 474      69.920  36.967  56.440  1.00  0.00           H  
ATOM   1286  N   ALA A 475      74.126  34.554  54.303  1.00  7.95           N  
ATOM   1287  CA  ALA A 475      74.778  34.432  52.987  1.00  9.00           C  
ATOM   1288  C   ALA A 475      73.743  34.771  51.948  1.00  9.37           C  
ATOM   1289  O   ALA A 475      72.623  34.213  51.926  1.00 10.72           O  
ATOM   1290  CB  ALA A 475      75.318  33.009  52.749  1.00  9.80           C  
ATOM   1291  H   ALA A 475      73.329  33.957  54.604  1.00  0.00           H  
ATOM   1292  HA  ALA A 475      75.520  35.090  52.943  1.00  0.00           H  
ATOM   1293  HB1 ALA A 475      75.744  32.969  51.849  1.00  0.00           H  
ATOM   1294  HB2 ALA A 475      75.991  32.795  53.453  1.00  0.00           H  
ATOM   1295  HB3 ALA A 475      74.561  32.362  52.795  1.00  0.00           H  
ATOM   1296  N   ILE A 476      74.090  35.776  51.115  1.00  9.22           N  
ATOM   1297  CA  ILE A 476      73.186  36.263  49.999  1.00 10.02           C  
ATOM   1298  C   ILE A 476      74.027  36.130  48.702  1.00 10.00           C  
ATOM   1299  O   ILE A 476      74.929  36.962  48.485  1.00 10.98           O  
ATOM   1300  CB  ILE A 476      72.670  37.662  50.251  1.00 10.35           C  
ATOM   1301  CG1 ILE A 476      71.879  37.766  51.581  1.00 11.01           C  
ATOM   1302  CG2 ILE A 476      71.800  38.080  49.047  1.00 11.39           C  
ATOM   1303  CD1 ILE A 476      71.367  39.126  51.958  1.00 12.85           C  
ATOM   1304  H   ILE A 476      75.018  36.192  51.292  1.00  0.00           H  
ATOM   1305  HA  ILE A 476      72.469  35.601  49.939  1.00  0.00           H  
ATOM   1306  HB  ILE A 476      73.450  38.287  50.325  1.00  0.00           H  
ATOM   1307 HG12 ILE A 476      71.103  37.121  51.522  1.00  0.00           H  
ATOM   1308 HG13 ILE A 476      72.485  37.426  52.316  1.00  0.00           H  
ATOM   1309 HG21 ILE A 476      71.506  39.022  49.173  1.00  0.00           H  
ATOM   1310 HG22 ILE A 476      72.340  38.000  48.215  1.00  0.00           H  
ATOM   1311 HG23 ILE A 476      71.008  37.480  48.997  1.00  0.00           H  
ATOM   1312 HD11 ILE A 476      70.746  39.461  51.248  1.00  0.00           H  
ATOM   1313 HD12 ILE A 476      70.876  39.072  52.828  1.00  0.00           H  
ATOM   1314 HD13 ILE A 476      72.135  39.761  52.051  1.00  0.00           H  
ATOM   1315  N   ALA A 477      73.853  35.024  48.003  1.00  9.12           N  
ATOM   1316  CA  ALA A 477      74.732  34.562  47.010  1.00  8.31           C  
ATOM   1317  C   ALA A 477      74.040  33.494  46.143  1.00  8.72           C  
ATOM   1318  O   ALA A 477      72.997  32.952  46.569  1.00  9.29           O  
ATOM   1319  CB  ALA A 477      76.005  33.940  47.643  1.00  9.77           C  
ATOM   1320  H   ALA A 477      72.957  34.507  48.276  1.00  0.00           H  
ATOM   1321  HA  ALA A 477      75.002  35.317  46.398  1.00  0.00           H  
ATOM   1322  HB1 ALA A 477      76.238  34.454  48.463  1.00  0.00           H  
ATOM   1323  HB2 ALA A 477      75.816  32.991  47.874  1.00  0.00           H  
ATOM   1324  HB3 ALA A 477      76.748  33.991  46.983  1.00  0.00           H  
ATOM   1325  N   PRO A 478      74.608  33.097  44.998  1.00  9.88           N  
ATOM   1326  CA  PRO A 478      74.047  31.966  44.244  1.00 10.69           C  
ATOM   1327  C   PRO A 478      74.470  30.598  44.896  1.00  9.57           C  
ATOM   1328  O   PRO A 478      75.255  29.846  44.326  1.00 10.37           O  
ATOM   1329  CB  PRO A 478      74.608  32.184  42.860  1.00 11.43           C  
ATOM   1330  CG  PRO A 478      75.858  32.907  43.101  1.00 11.18           C  
ATOM   1331  CD  PRO A 478      75.644  33.816  44.223  1.00 11.64           C  
ATOM   1332  HA  PRO A 478      73.050  32.019  44.191  1.00  0.00           H  
ATOM   1333  HB2 PRO A 478      74.774  31.305  42.400  1.00  0.00           H  
ATOM   1334  HB3 PRO A 478      73.973  32.723  42.298  1.00  0.00           H  
ATOM   1335  HG2 PRO A 478      76.618  32.248  43.296  1.00  0.00           H  
ATOM   1336  HG3 PRO A 478      76.142  33.416  42.259  1.00  0.00           H  
ATOM   1337  HD2 PRO A 478      76.461  33.939  44.784  1.00  0.00           H  
ATOM   1338  HD3 PRO A 478      75.295  34.709  43.939  1.00  0.00           H  
ATOM   1339  N   LEU A 479      73.894  30.413  46.077  1.00  9.05           N  
ATOM   1340  CA  LEU A 479      74.179  29.264  46.947  1.00  8.73           C  
ATOM   1341  C   LEU A 479      73.094  28.232  46.826  1.00  8.26           C  
ATOM   1342  O   LEU A 479      71.927  28.509  47.173  1.00  8.73           O  
ATOM   1343  CB  LEU A 479      74.334  29.743  48.402  1.00  9.91           C  
ATOM   1344  CG  LEU A 479      74.780  28.646  49.352  1.00 10.46           C  
ATOM   1345  CD1 LEU A 479      76.252  28.197  49.120  1.00 12.05           C  
ATOM   1346  CD2 LEU A 479      74.682  29.219  50.812  1.00 12.08           C  
ATOM   1347  H   LEU A 479      73.209  31.163  46.344  1.00  0.00           H  
ATOM   1348  HA  LEU A 479      75.052  28.860  46.654  1.00  0.00           H  
ATOM   1349  HB2 LEU A 479      75.018  30.451  48.411  1.00  0.00           H  
ATOM   1350  HB3 LEU A 479      73.457  30.071  48.704  1.00  0.00           H  
ATOM   1351  HG  LEU A 479      74.185  27.840  49.241  1.00  0.00           H  
ATOM   1352 HD11 LEU A 479      76.848  28.982  49.253  1.00  0.00           H  
ATOM   1353 HD12 LEU A 479      76.472  27.481  49.774  1.00  0.00           H  
ATOM   1354 HD13 LEU A 479      76.336  27.853  48.190  1.00  0.00           H  
ATOM   1355 HD21 LEU A 479      73.738  29.476  50.981  1.00  0.00           H  
ATOM   1356 HD22 LEU A 479      74.972  28.510  51.443  1.00  0.00           H  
ATOM   1357 HD23 LEU A 479      75.278  30.010  50.875  1.00  0.00           H  
ATOM   1358  N   THR A 480      73.417  27.056  46.227  1.00  8.34           N  
ATOM   1359  CA  THR A 480      72.428  26.067  45.949  1.00  9.50           C  
ATOM   1360  C   THR A 480      71.938  25.389  47.242  1.00  8.51           C  
ATOM   1361  O   THR A 480      72.696  24.983  48.090  1.00  8.37           O  
ATOM   1362  CB  THR A 480      73.041  25.020  45.021  1.00  9.63           C  
ATOM   1363  OG1 THR A 480      73.499  25.762  43.878  1.00 11.20           O  
ATOM   1364  CG2 THR A 480      72.087  23.960  44.576  1.00 10.33           C  
ATOM   1365  H   THR A 480      74.428  26.969  46.006  1.00  0.00           H  
ATOM   1366  HA  THR A 480      71.626  26.502  45.515  1.00  0.00           H  
ATOM   1367  HB  THR A 480      73.839  24.607  45.467  1.00  0.00           H  
ATOM   1368  HG1 THR A 480      73.315  26.729  43.964  1.00  0.00           H  
ATOM   1369 HG21 THR A 480      71.140  24.219  44.801  1.00  0.00           H  
ATOM   1370 HG22 THR A 480      72.150  23.822  43.580  1.00  0.00           H  
ATOM   1371 HG23 THR A 480      72.293  23.085  45.031  1.00  0.00           H  
ATOM   1372  N   ILE A 481      70.636  25.228  47.288  1.00  9.58           N  
ATOM   1373  CA  ILE A 481      70.003  24.486  48.381  1.00  9.17           C  
ATOM   1374  C   ILE A 481      70.295  23.038  48.193  1.00 10.87           C  
ATOM   1375  O   ILE A 481      69.919  22.500  47.135  1.00 12.50           O  
ATOM   1376  CB  ILE A 481      68.480  24.715  48.373  1.00 11.53           C  
ATOM   1377  CG1 ILE A 481      68.166  26.173  48.558  1.00 10.63           C  
ATOM   1378  CG2 ILE A 481      67.824  23.873  49.495  1.00 12.29           C  
ATOM   1379  CD1 ILE A 481      66.675  26.572  48.315  1.00 13.34           C  
ATOM   1380  H   ILE A 481      70.102  25.656  46.510  1.00  0.00           H  
ATOM   1381  HA  ILE A 481      70.467  24.782  49.214  1.00  0.00           H  
ATOM   1382  HB  ILE A 481      68.137  24.423  47.483  1.00  0.00           H  
ATOM   1383 HG12 ILE A 481      68.399  26.455  49.492  1.00  0.00           H  
ATOM   1384 HG13 ILE A 481      68.721  26.720  47.924  1.00  0.00           H  
ATOM   1385 HG21 ILE A 481      66.839  24.004  49.460  1.00  0.00           H  
ATOM   1386 HG22 ILE A 481      68.047  22.915  49.349  1.00  0.00           H  
ATOM   1387 HG23 ILE A 481      68.179  24.177  50.373  1.00  0.00           H  
ATOM   1388 HD11 ILE A 481      66.114  26.066  48.956  1.00  0.00           H  
ATOM   1389 HD12 ILE A 481      66.590  27.548  48.465  1.00  0.00           H  
ATOM   1390 HD13 ILE A 481      66.443  26.337  47.381  1.00  0.00           H  
ATOM   1391  N   THR A 482      70.935  22.408  49.139  1.00 10.45           N  
ATOM   1392  CA  THR A 482      71.229  20.930  49.058  1.00 10.98           C  
ATOM   1393  C   THR A 482      70.939  20.327  50.451  1.00 10.41           C  
ATOM   1394  O   THR A 482      71.010  21.014  51.464  1.00 11.37           O  
ATOM   1395  CB  THR A 482      72.684  20.671  48.738  1.00 11.79           C  
ATOM   1396  OG1 THR A 482      73.523  20.989  49.808  1.00 12.48           O  
ATOM   1397  CG2 THR A 482      73.152  21.458  47.451  1.00 14.38           C  
ATOM   1398  H   THR A 482      71.233  22.974  49.953  1.00  0.00           H  
ATOM   1399  HA  THR A 482      70.606  20.534  48.405  1.00  0.00           H  
ATOM   1400  HB  THR A 482      72.802  19.665  48.517  1.00  0.00           H  
ATOM   1401  HG1 THR A 482      72.930  21.333  50.577  1.00  0.00           H  
ATOM   1402 HG21 THR A 482      72.697  21.062  46.662  1.00  0.00           H  
ATOM   1403 HG22 THR A 482      72.898  22.412  47.560  1.00  0.00           H  
ATOM   1404 HG23 THR A 482      74.137  21.365  47.371  1.00  0.00           H  
ATOM   1405  N   LEU A 483      70.645  19.007  50.435  1.00 11.51           N  
ATOM   1406  CA  LEU A 483      70.446  18.275  51.667  1.00 13.69           C  
ATOM   1407  C   LEU A 483      71.551  18.352  52.636  1.00 12.01           C  
ATOM   1408  O   LEU A 483      71.351  18.638  53.787  1.00 13.05           O  
ATOM   1409  CB  LEU A 483      70.043  16.817  51.277  1.00 12.62           C  
ATOM   1410  CG  LEU A 483      69.763  15.952  52.487  1.00 15.62           C  
ATOM   1411  CD1 LEU A 483      68.683  16.421  53.437  1.00 20.41           C  
ATOM   1412  CD2 LEU A 483      69.587  14.497  51.973  1.00 18.99           C  
ATOM   1413  H   LEU A 483      70.581  18.597  49.490  1.00  0.00           H  
ATOM   1414  HA  LEU A 483      69.585  18.636  52.108  1.00  0.00           H  
ATOM   1415  HB2 LEU A 483      69.225  16.879  50.741  1.00  0.00           H  
ATOM   1416  HB3 LEU A 483      70.796  16.433  50.785  1.00  0.00           H  
ATOM   1417  HG  LEU A 483      70.640  15.836  53.017  1.00  0.00           H  
ATOM   1418 HD11 LEU A 483      67.809  16.487  52.951  1.00  0.00           H  
ATOM   1419 HD12 LEU A 483      68.591  15.770  54.193  1.00  0.00           H  
ATOM   1420 HD13 LEU A 483      68.923  17.321  53.805  1.00  0.00           H  
ATOM   1421 HD21 LEU A 483      70.427  14.216  51.518  1.00  0.00           H  
ATOM   1422 HD22 LEU A 483      69.401  13.904  52.751  1.00  0.00           H  
ATOM   1423 HD23 LEU A 483      68.825  14.475  51.333  1.00  0.00           H  
ATOM   1424  N   VAL A 484      72.790  18.160  52.207  1.00 10.46           N  
ATOM   1425  CA  VAL A 484      73.910  18.141  53.083  1.00 13.52           C  
ATOM   1426  C   VAL A 484      74.084  19.499  53.767  1.00 13.46           C  
ATOM   1427  O   VAL A 484      74.444  19.609  54.931  1.00 14.46           O  
ATOM   1428  CB  VAL A 484      75.201  17.597  52.444  1.00 15.66           C  
ATOM   1429  CG1 VAL A 484      74.999  16.026  52.231  1.00 18.46           C  
ATOM   1430  CG2 VAL A 484      75.564  18.372  51.252  1.00 19.03           C  
ATOM   1431  H   VAL A 484      72.859  18.025  51.166  1.00  0.00           H  
ATOM   1432  HA  VAL A 484      73.752  17.459  53.810  1.00  0.00           H  
ATOM   1433  HB  VAL A 484      75.931  17.675  53.087  1.00  0.00           H  
ATOM   1434 HG11 VAL A 484      74.027  15.853  52.208  1.00  0.00           H  
ATOM   1435 HG12 VAL A 484      75.429  15.786  51.375  1.00  0.00           H  
ATOM   1436 HG13 VAL A 484      75.429  15.566  52.992  1.00  0.00           H  
ATOM   1437 HG21 VAL A 484      75.473  19.362  51.428  1.00  0.00           H  
ATOM   1438 HG22 VAL A 484      76.519  18.186  50.982  1.00  0.00           H  
ATOM   1439 HG23 VAL A 484      74.965  18.134  50.475  1.00  0.00           H  
ATOM   1440  N   ARG A 485      73.796  20.594  53.017  1.00 11.20           N  
ATOM   1441  CA  ARG A 485      73.897  21.871  53.617  1.00 11.83           C  
ATOM   1442  C   ARG A 485      72.746  22.192  54.579  1.00 12.43           C  
ATOM   1443  O   ARG A 485      73.007  22.814  55.613  1.00 14.19           O  
ATOM   1444  CB  ARG A 485      73.968  22.944  52.464  1.00 10.89           C  
ATOM   1445  CG  ARG A 485      75.283  22.946  51.791  1.00 11.18           C  
ATOM   1446  CD  ARG A 485      75.207  23.834  50.488  1.00 10.81           C  
ATOM   1447  NE  ARG A 485      76.467  23.846  49.790  1.00 10.45           N  
ATOM   1448  CZ  ARG A 485      76.641  24.418  48.586  1.00  9.36           C  
ATOM   1449  NH1 ARG A 485      75.658  24.934  47.938  1.00 10.89           N  
ATOM   1450  NH2 ARG A 485      77.867  24.517  48.078  1.00 10.37           N  
ATOM   1451  H   ARG A 485      73.523  20.389  52.054  1.00  0.00           H  
ATOM   1452  HA  ARG A 485      74.768  21.936  54.149  1.00  0.00           H  
ATOM   1453  HB2 ARG A 485      73.256  22.710  51.821  1.00  0.00           H  
ATOM   1454  HB3 ARG A 485      73.801  23.820  52.887  1.00  0.00           H  
ATOM   1455  HG2 ARG A 485      75.983  23.351  52.358  1.00  0.00           H  
ATOM   1456  HG3 ARG A 485      75.541  22.041  51.490  1.00  0.00           H  
ATOM   1457  HD2 ARG A 485      74.495  23.440  49.924  1.00  0.00           H  
ATOM   1458  HD3 ARG A 485      74.961  24.746  50.788  1.00  0.00           H  
ATOM   1459  HE  ARG A 485      77.263  23.409  50.212  1.00  0.00           H  
ATOM   1460 HH11 ARG A 485      74.723  24.947  48.317  1.00  0.00           H  
ATOM   1461 HH12 ARG A 485      75.799  25.346  47.021  1.00  0.00           H  
ATOM   1462 HH21 ARG A 485      78.651  24.183  48.604  1.00  0.00           H  
ATOM   1463 HH22 ARG A 485      78.005  24.923  47.177  1.00  0.00           H  
ATOM   1464  N   GLU A 486      71.542  21.747  54.186  1.00 12.85           N  
ATOM   1465  CA  GLU A 486      70.365  21.960  55.032  1.00 14.82           C  
ATOM   1466  C   GLU A 486      70.505  21.279  56.349  1.00 16.52           C  
ATOM   1467  O   GLU A 486      69.845  21.685  57.336  1.00 19.48           O  
ATOM   1468  CB  GLU A 486      69.129  21.547  54.268  1.00 17.74           C  
ATOM   1469  CG  GLU A 486      67.792  21.919  54.763  1.00 29.63           C  
ATOM   1470  CD  GLU A 486      67.367  23.276  54.387  1.00 34.48           C  
ATOM   1471  OE1 GLU A 486      66.422  23.388  53.558  1.00 30.44           O  
ATOM   1472  OE2 GLU A 486      67.985  24.248  54.946  1.00 44.18           O  
ATOM   1473  H   GLU A 486      71.525  21.267  53.281  1.00  0.00           H  
ATOM   1474  HA  GLU A 486      70.232  22.956  55.163  1.00  0.00           H  
ATOM   1475  HB2 GLU A 486      69.228  21.921  53.327  1.00  0.00           H  
ATOM   1476  HB3 GLU A 486      69.160  20.534  54.185  1.00  0.00           H  
ATOM   1477  HG2 GLU A 486      67.125  21.276  54.392  1.00  0.00           H  
ATOM   1478  HG3 GLU A 486      67.794  21.865  55.760  1.00  0.00           H  
ATOM   1479  N   GLU A 487      71.325  20.298  56.432  1.00 15.68           N  
ATOM   1480  CA  GLU A 487      71.622  19.692  57.763  1.00 18.91           C  
ATOM   1481  C   GLU A 487      72.418  20.543  58.692  1.00 18.00           C  
ATOM   1482  O   GLU A 487      72.280  20.423  59.950  1.00 22.65           O  
ATOM   1483  CB  GLU A 487      72.272  18.329  57.565  1.00 19.95           C  
ATOM   1484  CG  GLU A 487      71.409  17.314  56.826  1.00 19.11           C  
ATOM   1485  CD  GLU A 487      72.090  16.009  56.350  1.00 25.59           C  
ATOM   1486  OE1 GLU A 487      73.355  15.871  56.330  1.00 31.46           O  
ATOM   1487  OE2 GLU A 487      71.265  15.104  55.962  1.00 39.33           O  
ATOM   1488  H   GLU A 487      71.757  19.957  55.566  1.00  0.00           H  
ATOM   1489  HA  GLU A 487      70.727  19.432  58.194  1.00  0.00           H  
ATOM   1490  HB2 GLU A 487      73.094  18.459  57.034  1.00  0.00           H  
ATOM   1491  HB3 GLU A 487      72.471  17.955  58.456  1.00  0.00           H  
ATOM   1492  HG2 GLU A 487      70.660  17.040  57.429  1.00  0.00           H  
ATOM   1493  HG3 GLU A 487      71.035  17.753  56.009  1.00  0.00           H  
ATOM   1494  N   VAL A 488      73.170  21.566  58.218  1.00 13.97           N  
ATOM   1495  CA  VAL A 488      74.023  22.371  59.021  1.00 13.71           C  
ATOM   1496  C   VAL A 488      73.716  23.937  59.056  1.00 13.23           C  
ATOM   1497  O   VAL A 488      74.134  24.646  59.978  1.00 13.63           O  
ATOM   1498  CB  VAL A 488      75.475  22.230  58.784  1.00 15.44           C  
ATOM   1499  CG1 VAL A 488      75.930  20.844  59.082  1.00 19.35           C  
ATOM   1500  CG2 VAL A 488      75.898  22.694  57.297  1.00 16.62           C  
ATOM   1501  H   VAL A 488      73.048  21.698  57.173  1.00  0.00           H  
ATOM   1502  HA  VAL A 488      73.967  22.064  60.001  1.00  0.00           H  
ATOM   1503  HB  VAL A 488      75.966  22.840  59.416  1.00  0.00           H  
ATOM   1504 HG11 VAL A 488      75.183  20.189  58.925  1.00  0.00           H  
ATOM   1505 HG12 VAL A 488      76.704  20.594  58.490  1.00  0.00           H  
ATOM   1506 HG13 VAL A 488      76.224  20.770  60.041  1.00  0.00           H  
ATOM   1507 HG21 VAL A 488      76.362  21.930  56.882  1.00  0.00           H  
ATOM   1508 HG22 VAL A 488      75.065  22.922  56.823  1.00  0.00           H  
ATOM   1509 HG23 VAL A 488      76.490  23.475  57.401  1.00  0.00           H  
ATOM   1510  N   ILE A 489      72.958  24.386  58.028  1.00 12.13           N  
ATOM   1511  CA  ILE A 489      72.478  25.772  57.919  1.00 12.33           C  
ATOM   1512  C   ILE A 489      71.034  25.781  57.518  1.00 12.26           C  
ATOM   1513  O   ILE A 489      70.524  24.802  57.048  1.00 12.25           O  
ATOM   1514  CB  ILE A 489      73.357  26.626  56.940  1.00 10.24           C  
ATOM   1515  CG1 ILE A 489      73.341  26.050  55.531  1.00 13.64           C  
ATOM   1516  CG2 ILE A 489      74.832  26.810  57.474  1.00 12.83           C  
ATOM   1517  CD1 ILE A 489      74.020  26.907  54.429  1.00 15.91           C  
ATOM   1518  H   ILE A 489      72.744  23.652  57.314  1.00  0.00           H  
ATOM   1519  HA  ILE A 489      72.535  26.152  58.845  1.00  0.00           H  
ATOM   1520  HB  ILE A 489      72.963  27.540  56.915  1.00  0.00           H  
ATOM   1521 HG12 ILE A 489      73.793  25.151  55.539  1.00  0.00           H  
ATOM   1522 HG13 ILE A 489      72.384  25.903  55.251  1.00  0.00           H  
ATOM   1523 HG21 ILE A 489      75.302  27.430  56.863  1.00  0.00           H  
ATOM   1524 HG22 ILE A 489      74.781  27.185  58.388  1.00  0.00           H  
ATOM   1525 HG23 ILE A 489      75.267  25.921  57.480  1.00  0.00           H  
ATOM   1526 HD11 ILE A 489      74.974  27.031  54.674  1.00  0.00           H  
ATOM   1527 HD12 ILE A 489      73.941  26.424  53.566  1.00  0.00           H  
ATOM   1528 HD13 ILE A 489      73.554  27.782  54.383  1.00  0.00           H  
ATOM   1529  N   ASP A 490      70.392  26.920  57.654  1.00 10.82           N  
ATOM   1530  CA  ASP A 490      69.020  27.077  57.195  1.00 12.44           C  
ATOM   1531  C   ASP A 490      68.972  27.835  55.815  1.00 10.91           C  
ATOM   1532  O   ASP A 490      69.828  28.652  55.569  1.00 12.94           O  
ATOM   1533  CB  ASP A 490      68.213  27.855  58.167  1.00 12.23           C  
ATOM   1534  CG  ASP A 490      67.884  27.089  59.508  1.00 15.35           C  
ATOM   1535  OD1 ASP A 490      67.795  25.902  59.419  1.00 19.81           O  
ATOM   1536  OD2 ASP A 490      67.603  27.845  60.536  1.00 19.91           O  
ATOM   1537  H   ASP A 490      70.933  27.683  58.107  1.00  0.00           H  
ATOM   1538  HA  ASP A 490      68.644  26.165  57.017  1.00  0.00           H  
ATOM   1539  HB2 ASP A 490      68.703  28.686  58.432  1.00  0.00           H  
ATOM   1540  HB3 ASP A 490      67.333  28.103  57.763  1.00  0.00           H  
ATOM   1541  N   PHE A 491      68.042  27.515  55.006  1.00 11.00           N  
ATOM   1542  CA  PHE A 491      67.779  28.214  53.723  1.00 11.51           C  
ATOM   1543  C   PHE A 491      66.376  28.753  53.650  1.00 11.65           C  
ATOM   1544  O   PHE A 491      65.407  28.049  54.046  1.00 12.19           O  
ATOM   1545  CB  PHE A 491      67.937  27.274  52.557  1.00 10.89           C  
ATOM   1546  CG  PHE A 491      69.351  26.929  52.204  1.00  9.20           C  
ATOM   1547  CD1 PHE A 491      70.122  27.704  51.365  1.00 10.43           C  
ATOM   1548  CD2 PHE A 491      69.874  25.734  52.613  1.00 13.18           C  
ATOM   1549  CE1 PHE A 491      71.399  27.249  50.999  1.00 11.74           C  
ATOM   1550  CE2 PHE A 491      71.152  25.332  52.232  1.00 14.70           C  
ATOM   1551  CZ  PHE A 491      71.894  26.125  51.413  1.00 12.66           C  
ATOM   1552  H   PHE A 491      67.440  26.695  55.301  1.00  0.00           H  
ATOM   1553  HA  PHE A 491      68.410  29.002  53.701  1.00  0.00           H  
ATOM   1554  HB2 PHE A 491      67.464  26.424  52.776  1.00  0.00           H  
ATOM   1555  HB3 PHE A 491      67.521  27.698  51.756  1.00  0.00           H  
ATOM   1556  HD1 PHE A 491      69.798  28.566  51.020  1.00  0.00           H  
ATOM   1557  HD2 PHE A 491      69.332  25.123  53.204  1.00  0.00           H  
ATOM   1558  HE1 PHE A 491      71.932  27.880  50.363  1.00  0.00           H  
ATOM   1559  HE2 PHE A 491      71.510  24.445  52.574  1.00  0.00           H  
ATOM   1560  HZ  PHE A 491      72.824  25.817  51.144  1.00  0.00           H  
ATOM   1561  N   SER A 492      66.253  29.955  53.046  1.00  8.93           N  
ATOM   1562  CA  SER A 492      64.946  30.433  52.651  1.00  9.43           C  
ATOM   1563  C   SER A 492      64.433  29.537  51.516  1.00  9.19           C  
ATOM   1564  O   SER A 492      65.111  28.766  50.855  1.00 10.96           O  
ATOM   1565  CB  SER A 492      65.082  31.877  52.170  1.00 10.88           C  
ATOM   1566  OG  SER A 492      65.744  31.906  50.921  1.00 10.33           O  
ATOM   1567  H   SER A 492      67.134  30.460  52.907  1.00  0.00           H  
ATOM   1568  HA  SER A 492      64.321  30.331  53.420  1.00  0.00           H  
ATOM   1569  HB2 SER A 492      64.177  32.268  52.069  1.00  0.00           H  
ATOM   1570  HB3 SER A 492      65.615  32.386  52.833  1.00  0.00           H  
ATOM   1571  HG  SER A 492      65.981  30.996  50.616  1.00  0.00           H  
ATOM   1572  N   LYS A 493      63.113  29.731  51.216  1.00 11.52           N  
ATOM   1573  CA  LYS A 493      62.582  29.240  49.948  1.00 13.72           C  
ATOM   1574  C   LYS A 493      63.447  29.882  48.798  1.00  9.83           C  
ATOM   1575  O   LYS A 493      64.038  30.979  49.000  1.00 10.19           O  
ATOM   1576  CB  LYS A 493      61.109  29.609  49.833  1.00 18.08           C  
ATOM   1577  CG  LYS A 493      60.132  28.420  50.382  1.00 24.05           C  
ATOM   1578  CD  LYS A 493      60.315  28.074  51.774  1.00 27.20           C  
ATOM   1579  CE  LYS A 493      59.173  27.118  52.252  1.00 24.13           C  
ATOM   1580  NZ  LYS A 493      58.915  27.536  53.537  1.00 27.88           N  
ATOM   1581  H   LYS A 493      62.579  30.224  51.929  1.00  0.00           H  
ATOM   1582  HA  LYS A 493      62.692  28.260  49.892  1.00  0.00           H  
ATOM   1583  HB2 LYS A 493      60.907  30.390  50.389  1.00  0.00           H  
ATOM   1584  HB3 LYS A 493      60.861  29.738  48.893  1.00  0.00           H  
ATOM   1585  HG2 LYS A 493      59.193  28.750  50.188  1.00  0.00           H  
ATOM   1586  HG3 LYS A 493      60.309  27.636  49.764  1.00  0.00           H  
ATOM   1587  HD2 LYS A 493      61.168  27.584  51.921  1.00  0.00           H  
ATOM   1588  HD3 LYS A 493      60.271  28.876  52.361  1.00  0.00           H  
ATOM   1589  HE2 LYS A 493      58.421  27.257  51.637  1.00  0.00           H  
ATOM   1590  HE3 LYS A 493      59.536  26.207  52.202  1.00  0.00           H  
ATOM   1591  HZ1 LYS A 493      58.705  28.533  53.586  1.00  0.00           H  
ATOM   1592  HZ2 LYS A 493      58.118  27.052  53.949  1.00  0.00           H  
ATOM   1593  HZ3 LYS A 493      59.704  27.377  54.163  1.00  0.00           H  
ATOM   1594  N   PRO A 494      63.532  29.187  47.714  1.00 11.13           N  
ATOM   1595  CA  PRO A 494      64.499  29.679  46.686  1.00 10.33           C  
ATOM   1596  C   PRO A 494      64.103  30.991  46.081  1.00  9.10           C  
ATOM   1597  O   PRO A 494      62.898  31.288  45.885  1.00 10.80           O  
ATOM   1598  CB  PRO A 494      64.551  28.604  45.741  1.00 12.81           C  
ATOM   1599  CG  PRO A 494      63.399  27.667  45.986  1.00 13.40           C  
ATOM   1600  CD  PRO A 494      62.916  27.926  47.328  1.00 12.21           C  
ATOM   1601  HA  PRO A 494      65.430  29.719  47.094  1.00  0.00           H  
ATOM   1602  HB2 PRO A 494      64.509  28.929  44.760  1.00  0.00           H  
ATOM   1603  HB3 PRO A 494      65.432  28.065  45.793  1.00  0.00           H  
ATOM   1604  HG2 PRO A 494      62.683  27.825  45.280  1.00  0.00           H  
ATOM   1605  HG3 PRO A 494      63.718  26.708  45.869  1.00  0.00           H  
ATOM   1606  HD2 PRO A 494      61.904  28.008  47.368  1.00  0.00           H  
ATOM   1607  HD3 PRO A 494      63.180  27.195  47.984  1.00  0.00           H  
ATOM   1608  N   PHE A 495      65.097  31.841  45.814  1.00  8.20           N  
ATOM   1609  CA  PHE A 495      64.855  33.089  45.096  1.00  7.40           C  
ATOM   1610  C   PHE A 495      65.084  33.013  43.582  1.00  8.85           C  
ATOM   1611  O   PHE A 495      64.782  33.991  42.879  1.00 10.14           O  
ATOM   1612  CB  PHE A 495      65.676  34.218  45.764  1.00  8.37           C  
ATOM   1613  CG  PHE A 495      67.146  34.091  45.711  1.00  8.45           C  
ATOM   1614  CD1 PHE A 495      67.840  34.488  44.595  1.00  9.24           C  
ATOM   1615  CD2 PHE A 495      67.904  33.577  46.729  1.00  9.52           C  
ATOM   1616  CE1 PHE A 495      69.188  34.341  44.522  1.00 10.04           C  
ATOM   1617  CE2 PHE A 495      69.276  33.411  46.626  1.00  9.84           C  
ATOM   1618  CZ  PHE A 495      69.910  33.818  45.536  1.00  8.36           C  
ATOM   1619  H   PHE A 495      66.028  31.543  46.153  1.00  0.00           H  
ATOM   1620  HA  PHE A 495      63.871  33.319  45.227  1.00  0.00           H  
ATOM   1621  HB2 PHE A 495      65.410  35.072  45.313  1.00  0.00           H  
ATOM   1622  HB3 PHE A 495      65.390  34.251  46.724  1.00  0.00           H  
ATOM   1623  HD1 PHE A 495      67.342  34.894  43.823  1.00  0.00           H  
ATOM   1624  HD2 PHE A 495      67.450  33.305  47.597  1.00  0.00           H  
ATOM   1625  HE1 PHE A 495      69.668  34.641  43.657  1.00  0.00           H  
ATOM   1626  HE2 PHE A 495      69.769  32.970  47.407  1.00  0.00           H  
ATOM   1627  HZ  PHE A 495      70.912  33.746  45.451  1.00  0.00           H  
ATOM   1628  N   MET A 496      65.683  31.911  43.130  1.00  9.19           N  
ATOM   1629  CA  MET A 496      65.982  31.740  41.752  1.00  9.56           C  
ATOM   1630  C   MET A 496      66.122  30.259  41.436  1.00 10.47           C  
ATOM   1631  O   MET A 496      66.593  29.512  42.249  1.00 11.57           O  
ATOM   1632  CB  MET A 496      67.365  32.351  41.434  1.00 14.01           C  
ATOM   1633  CG  MET A 496      67.706  32.477  39.895  1.00 13.94           C  
ATOM   1634  SD  MET A 496      69.199  33.448  39.524  1.00 17.94           S  
ATOM   1635  CE  MET A 496      68.734  35.051  39.998  1.00 16.91           C  
ATOM   1636  H   MET A 496      65.900  31.212  43.874  1.00  0.00           H  
ATOM   1637  HA  MET A 496      65.219  32.096  41.201  1.00  0.00           H  
ATOM   1638  HB2 MET A 496      67.421  33.276  41.825  1.00  0.00           H  
ATOM   1639  HB3 MET A 496      68.085  31.785  41.850  1.00  0.00           H  
ATOM   1640  HG2 MET A 496      67.782  31.521  39.527  1.00  0.00           H  
ATOM   1641  HG3 MET A 496      66.878  32.877  39.437  1.00  0.00           H  
ATOM   1642  HE1 MET A 496      67.932  35.030  40.612  1.00  0.00           H  
ATOM   1643  HE2 MET A 496      69.485  35.518  40.487  1.00  0.00           H  
ATOM   1644  HE3 MET A 496      68.493  35.613  39.193  1.00  0.00           H  
ATOM   1645  N   SER A 497      65.594  29.884  40.293  1.00  9.46           N  
ATOM   1646  CA  SER A 497      65.631  28.503  39.750  1.00 11.58           C  
ATOM   1647  C   SER A 497      66.822  28.311  38.885  1.00 10.48           C  
ATOM   1648  O   SER A 497      67.314  29.233  38.228  1.00 12.51           O  
ATOM   1649  CB  SER A 497      64.323  28.184  39.048  1.00 15.44           C  
ATOM   1650  OG  SER A 497      64.283  28.928  37.920  1.00 18.12           O  
ATOM   1651  H   SER A 497      65.118  30.666  39.759  1.00  0.00           H  
ATOM   1652  HA  SER A 497      65.689  27.881  40.540  1.00  0.00           H  
ATOM   1653  HB2 SER A 497      64.314  27.218  38.836  1.00  0.00           H  
ATOM   1654  HB3 SER A 497      63.580  28.424  39.656  1.00  0.00           H  
ATOM   1655  HG  SER A 497      65.052  29.511  37.750  1.00  0.00           H  
ATOM   1656  N   LEU A 498      67.364  27.087  38.946  1.00 10.83           N  
ATOM   1657  CA  LEU A 498      68.506  26.761  38.093  1.00 10.18           C  
ATOM   1658  C   LEU A 498      68.566  25.242  37.915  1.00 10.68           C  
ATOM   1659  O   LEU A 498      67.986  24.516  38.716  1.00 10.88           O  
ATOM   1660  CB  LEU A 498      69.883  27.282  38.529  1.00 10.10           C  
ATOM   1661  CG  LEU A 498      70.565  26.758  39.791  1.00 14.49           C  
ATOM   1662  CD1 LEU A 498      69.702  26.996  41.013  1.00 16.12           C  
ATOM   1663  CD2 LEU A 498      71.150  25.421  39.722  1.00 13.73           C  
ATOM   1664  H   LEU A 498      66.929  26.441  39.607  1.00  0.00           H  
ATOM   1665  HA  LEU A 498      68.368  27.177  37.198  1.00  0.00           H  
ATOM   1666  HB2 LEU A 498      70.525  27.117  37.755  1.00  0.00           H  
ATOM   1667  HB3 LEU A 498      69.803  28.292  38.631  1.00  0.00           H  
ATOM   1668  HG  LEU A 498      71.443  27.229  39.904  1.00  0.00           H  
ATOM   1669 HD11 LEU A 498      68.825  26.524  40.905  1.00  0.00           H  
ATOM   1670 HD12 LEU A 498      70.167  26.646  41.828  1.00  0.00           H  
ATOM   1671 HD13 LEU A 498      69.537  27.978  41.124  1.00  0.00           H  
ATOM   1672 HD21 LEU A 498      71.864  25.371  39.007  1.00  0.00           H  
ATOM   1673 HD22 LEU A 498      71.576  25.163  40.602  1.00  0.00           H  
ATOM   1674 HD23 LEU A 498      70.448  24.726  39.505  1.00  0.00           H  
ATOM   1675  N   GLY A 499      69.352  24.767  36.958  1.00  8.53           N  
ATOM   1676  CA  GLY A 499      69.747  23.400  36.865  1.00  9.54           C  
ATOM   1677  C   GLY A 499      71.173  23.319  36.297  1.00  9.13           C  
ATOM   1678  O   GLY A 499      71.630  24.230  35.665  1.00  9.32           O  
ATOM   1679  H   GLY A 499      69.659  25.507  36.266  1.00  0.00           H  
ATOM   1680  HA2 GLY A 499      69.739  22.966  37.769  1.00  0.00           H  
ATOM   1681  HA3 GLY A 499      69.132  22.894  36.256  1.00  0.00           H  
ATOM   1682  N   ILE A 500      71.833  22.202  36.516  1.00  9.78           N  
ATOM   1683  CA  ILE A 500      73.117  21.970  35.889  1.00  8.97           C  
ATOM   1684  C   ILE A 500      72.901  21.900  34.392  1.00  9.90           C  
ATOM   1685  O   ILE A 500      71.939  21.321  33.916  1.00 10.77           O  
ATOM   1686  CB  ILE A 500      73.696  20.646  36.441  1.00  8.51           C  
ATOM   1687  CG1 ILE A 500      74.008  20.833  37.897  1.00 11.58           C  
ATOM   1688  CG2 ILE A 500      75.033  20.291  35.673  1.00 11.00           C  
ATOM   1689  CD1 ILE A 500      74.306  19.447  38.648  1.00 12.01           C  
ATOM   1690  H   ILE A 500      71.371  21.529  37.152  1.00  0.00           H  
ATOM   1691  HA  ILE A 500      73.668  22.782  36.062  1.00  0.00           H  
ATOM   1692  HB  ILE A 500      72.995  19.955  36.347  1.00  0.00           H  
ATOM   1693 HG12 ILE A 500      74.815  21.391  38.015  1.00  0.00           H  
ATOM   1694 HG13 ILE A 500      73.239  21.238  38.368  1.00  0.00           H  
ATOM   1695 HG21 ILE A 500      75.393  19.456  36.061  1.00  0.00           H  
ATOM   1696 HG22 ILE A 500      74.811  20.171  34.717  1.00  0.00           H  
ATOM   1697 HG23 ILE A 500      75.664  21.042  35.799  1.00  0.00           H  
ATOM   1698 HD11 ILE A 500      75.082  19.040  38.199  1.00  0.00           H  
ATOM   1699 HD12 ILE A 500      74.498  19.667  39.588  1.00  0.00           H  
ATOM   1700 HD13 ILE A 500      73.497  18.893  38.558  1.00  0.00           H  
ATOM   1701  N   SER A 501      73.852  22.491  33.680  1.00  9.06           N  
ATOM   1702  CA  SER A 501      73.806  22.619  32.255  1.00  8.01           C  
ATOM   1703  C   SER A 501      75.166  22.467  31.578  1.00  8.75           C  
ATOM   1704  O   SER A 501      76.195  22.497  32.260  1.00  8.94           O  
ATOM   1705  CB  SER A 501      73.204  23.999  31.927  1.00 10.77           C  
ATOM   1706  OG  SER A 501      74.016  25.070  32.268  1.00 10.46           O  
ATOM   1707  H   SER A 501      74.648  22.859  34.268  1.00  0.00           H  
ATOM   1708  HA  SER A 501      73.200  21.887  31.882  1.00  0.00           H  
ATOM   1709  HB2 SER A 501      73.010  24.023  30.935  1.00  0.00           H  
ATOM   1710  HB3 SER A 501      72.322  24.074  32.415  1.00  0.00           H  
ATOM   1711  HG  SER A 501      74.872  24.711  32.678  1.00  0.00           H  
ATOM   1712  N   ILE A 502      75.188  22.408  30.238  1.00  9.53           N  
ATOM   1713  CA  ILE A 502      76.438  22.274  29.465  1.00  9.81           C  
ATOM   1714  C   ILE A 502      76.743  23.521  28.727  1.00 10.27           C  
ATOM   1715  O   ILE A 502      75.874  24.050  27.991  1.00 10.73           O  
ATOM   1716  CB  ILE A 502      76.296  21.092  28.515  1.00 11.56           C  
ATOM   1717  CG1 ILE A 502      76.003  19.777  29.213  1.00 13.40           C  
ATOM   1718  CG2 ILE A 502      77.563  20.946  27.636  1.00 12.24           C  
ATOM   1719  CD1 ILE A 502      75.511  18.606  28.251  1.00 17.52           C  
ATOM   1720  H   ILE A 502      74.250  22.465  29.790  1.00  0.00           H  
ATOM   1721  HA  ILE A 502      77.161  22.136  30.153  1.00  0.00           H  
ATOM   1722  HB  ILE A 502      75.529  21.288  27.887  1.00  0.00           H  
ATOM   1723 HG12 ILE A 502      76.822  19.444  29.672  1.00  0.00           H  
ATOM   1724 HG13 ILE A 502      75.282  19.907  29.890  1.00  0.00           H  
ATOM   1725 HG21 ILE A 502      77.403  20.236  26.959  1.00  0.00           H  
ATOM   1726 HG22 ILE A 502      77.742  21.814  27.186  1.00  0.00           H  
ATOM   1727 HG23 ILE A 502      78.330  20.698  28.218  1.00  0.00           H  
ATOM   1728 HD11 ILE A 502      76.228  18.450  27.592  1.00  0.00           H  
ATOM   1729 HD12 ILE A 502      75.355  17.812  28.815  1.00  0.00           H  
ATOM   1730 HD13 ILE A 502      74.680  18.915  27.818  1.00  0.00           H  
ATOM   1731  N   MET A 503      77.927  24.027  28.904  1.00  9.32           N  
ATOM   1732  CA  MET A 503      78.490  25.140  28.138  1.00  9.32           C  
ATOM   1733  C   MET A 503      79.515  24.620  27.138  1.00 11.79           C  
ATOM   1734  O   MET A 503      80.495  23.940  27.500  1.00 10.47           O  
ATOM   1735  CB  MET A 503      79.173  26.175  29.026  1.00  9.71           C  
ATOM   1736  CG  MET A 503      79.905  27.249  28.205  1.00 12.92           C  
ATOM   1737  SD  MET A 503      80.845  28.384  29.274  1.00 13.74           S  
ATOM   1738  CE  MET A 503      79.552  29.243  30.150  1.00 14.41           C  
ATOM   1739  H   MET A 503      78.487  23.556  29.679  1.00  0.00           H  
ATOM   1740  HA  MET A 503      77.746  25.574  27.625  1.00  0.00           H  
ATOM   1741  HB2 MET A 503      78.488  26.631  29.593  1.00  0.00           H  
ATOM   1742  HB3 MET A 503      79.844  25.721  29.611  1.00  0.00           H  
ATOM   1743  HG2 MET A 503      80.523  26.784  27.545  1.00  0.00           H  
ATOM   1744  HG3 MET A 503      79.218  27.760  27.656  1.00  0.00           H  
ATOM   1745  HE1 MET A 503      79.788  30.213  30.240  1.00  0.00           H  
ATOM   1746  HE2 MET A 503      78.688  29.161  29.648  1.00  0.00           H  
ATOM   1747  HE3 MET A 503      79.439  28.847  31.064  1.00  0.00           H  
ATOM   1748  N   ILE A 504      79.301  24.904  25.844  1.00 11.08           N  
ATOM   1749  CA  ILE A 504      80.258  24.558  24.770  1.00 10.92           C  
ATOM   1750  C   ILE A 504      80.728  25.856  24.152  1.00  9.92           C  
ATOM   1751  O   ILE A 504      80.045  26.898  24.110  1.00 11.86           O  
ATOM   1752  CB  ILE A 504      79.604  23.606  23.729  1.00 10.67           C  
ATOM   1753  CG1 ILE A 504      78.386  24.276  23.059  1.00 14.85           C  
ATOM   1754  CG2 ILE A 504      79.261  22.199  24.328  1.00 13.96           C  
ATOM   1755  CD1 ILE A 504      77.958  23.639  21.708  1.00 15.82           C  
ATOM   1756  H   ILE A 504      78.398  25.392  25.656  1.00  0.00           H  
ATOM   1757  HA  ILE A 504      81.038  24.150  25.226  1.00  0.00           H  
ATOM   1758  HB  ILE A 504      80.277  23.420  23.023  1.00  0.00           H  
ATOM   1759 HG12 ILE A 504      77.611  24.228  23.683  1.00  0.00           H  
ATOM   1760 HG13 ILE A 504      78.606  25.234  22.889  1.00  0.00           H  
ATOM   1761 HG21 ILE A 504      78.946  21.616  23.591  1.00  0.00           H  
ATOM   1762 HG22 ILE A 504      80.083  21.828  24.740  1.00  0.00           H  
ATOM   1763 HG23 ILE A 504      78.551  22.316  25.009  1.00  0.00           H  
ATOM   1764 HD11 ILE A 504      77.723  22.689  21.873  1.00  0.00           H  
ATOM   1765 HD12 ILE A 504      77.173  24.139  21.363  1.00  0.00           H  
ATOM   1766 HD13 ILE A 504      78.721  23.707  21.077  1.00  0.00           H  
ATOM   1767  N   LYS A 505      81.880  25.773  23.485  1.00 11.91           N  
ATOM   1768  CA  LYS A 505      82.316  26.747  22.487  1.00 12.96           C  
ATOM   1769  C   LYS A 505      81.420  26.422  21.237  1.00 12.94           C  
ATOM   1770  O   LYS A 505      81.169  25.293  20.870  1.00 13.92           O  
ATOM   1771  CB  LYS A 505      83.821  26.515  22.186  1.00 13.24           C  
ATOM   1772  CG  LYS A 505      84.376  27.533  21.254  1.00 16.15           C  
ATOM   1773  CD  LYS A 505      85.855  27.695  21.205  1.00 23.88           C  
ATOM   1774  CE  LYS A 505      86.106  29.131  20.528  1.00 25.99           C  
ATOM   1775  NZ  LYS A 505      86.169  30.430  21.365  1.00 26.88           N  
ATOM   1776  H   LYS A 505      82.458  24.931  23.744  1.00  0.00           H  
ATOM   1777  HA  LYS A 505      82.098  27.649  22.782  1.00  0.00           H  
ATOM   1778  HB2 LYS A 505      84.303  26.556  23.052  1.00  0.00           H  
ATOM   1779  HB3 LYS A 505      83.903  25.611  21.783  1.00  0.00           H  
ATOM   1780  HG2 LYS A 505      84.039  27.324  20.298  1.00  0.00           H  
ATOM   1781  HG3 LYS A 505      83.954  28.451  21.477  1.00  0.00           H  
ATOM   1782  HD2 LYS A 505      86.235  27.747  22.092  1.00  0.00           H  
ATOM   1783  HD3 LYS A 505      86.264  27.047  20.617  1.00  0.00           H  
ATOM   1784  HE2 LYS A 505      86.985  29.056  19.988  1.00  0.00           H  
ATOM   1785  HE3 LYS A 505      85.375  29.252  19.806  1.00  0.00           H  
ATOM   1786  HZ1 LYS A 505      86.178  30.173  22.321  1.00  0.00           H  
ATOM   1787  HZ2 LYS A 505      86.999  30.910  21.117  1.00  0.00           H  
ATOM   1788  HZ3 LYS A 505      85.367  30.969  21.148  1.00  0.00           H  
ATOM   1789  N   LYS A 506      80.923  27.524  20.656  1.00 13.58           N  
ATOM   1790  CA  LYS A 506      80.030  27.346  19.498  1.00 14.95           C  
ATOM   1791  C   LYS A 506      80.659  26.471  18.418  1.00 12.76           C  
ATOM   1792  O   LYS A 506      81.882  26.630  18.163  1.00 13.29           O  
ATOM   1793  CB  LYS A 506      79.765  28.757  18.923  1.00 15.14           C  
ATOM   1794  CG  LYS A 506      78.674  29.494  19.712  1.00 17.03           C  
ATOM   1795  CD  LYS A 506      78.388  30.895  19.184  1.00 15.86           C  
ATOM   1796  CE  LYS A 506      77.204  31.472  19.913  1.00 19.59           C  
ATOM   1797  NZ  LYS A 506      76.958  32.897  19.525  1.00 20.67           N  
ATOM   1798  H   LYS A 506      81.194  28.409  21.051  1.00  0.00           H  
ATOM   1799  HA  LYS A 506      79.177  26.908  19.816  1.00  0.00           H  
ATOM   1800  HB2 LYS A 506      80.599  29.276  18.985  1.00  0.00           H  
ATOM   1801  HB3 LYS A 506      79.462  28.657  17.991  1.00  0.00           H  
ATOM   1802  HG2 LYS A 506      77.827  28.952  19.671  1.00  0.00           H  
ATOM   1803  HG3 LYS A 506      78.963  29.561  20.673  1.00  0.00           H  
ATOM   1804  HD2 LYS A 506      79.179  31.463  19.349  1.00  0.00           H  
ATOM   1805  HD3 LYS A 506      78.178  30.834  18.221  1.00  0.00           H  
ATOM   1806  HE2 LYS A 506      76.385  30.934  19.698  1.00  0.00           H  
ATOM   1807  HE3 LYS A 506      77.368  31.432  20.902  1.00  0.00           H  
ATOM   1808  HZ1 LYS A 506      77.164  33.012  18.555  1.00  0.00           H  
ATOM   1809  HZ2 LYS A 506      76.001  33.122  19.697  1.00  0.00           H  
ATOM   1810  HZ3 LYS A 506      77.548  33.491  20.069  1.00  0.00           H  
ATOM   1811  N   GLY A 507      79.867  25.564  17.928  1.00 13.54           N  
ATOM   1812  CA  GLY A 507      80.312  24.620  16.889  1.00 15.45           C  
ATOM   1813  C   GLY A 507      80.784  23.278  17.390  1.00 15.85           C  
ATOM   1814  O   GLY A 507      81.028  22.354  16.642  1.00 17.93           O  
ATOM   1815  H   GLY A 507      78.900  25.548  18.316  1.00  0.00           H  
ATOM   1816  HA2 GLY A 507      79.542  24.485  16.224  1.00  0.00           H  
ATOM   1817  HA3 GLY A 507      81.062  25.066  16.348  1.00  0.00           H  
ATOM   1818  N   THR A 508      80.904  23.136  18.710  1.00 15.04           N  
ATOM   1819  CA  THR A 508      81.346  21.882  19.326  1.00 14.86           C  
ATOM   1820  C   THR A 508      80.269  20.885  19.063  1.00 12.76           C  
ATOM   1821  O   THR A 508      79.082  21.105  19.355  1.00 15.13           O  
ATOM   1822  CB  THR A 508      81.573  22.048  20.844  1.00 12.38           C  
ATOM   1823  OG1 THR A 508      82.539  22.947  21.123  1.00 14.43           O  
ATOM   1824  CG2 THR A 508      81.836  20.666  21.498  1.00 14.66           C  
ATOM   1825  H   THR A 508      80.659  23.985  19.261  1.00  0.00           H  
ATOM   1826  HA  THR A 508      82.181  21.594  18.875  1.00  0.00           H  
ATOM   1827  HB  THR A 508      80.670  22.356  21.258  1.00  0.00           H  
ATOM   1828  HG1 THR A 508      82.916  23.329  20.235  1.00  0.00           H  
ATOM   1829 HG21 THR A 508      82.398  20.793  22.313  1.00  0.00           H  
ATOM   1830 HG22 THR A 508      80.963  20.253  21.748  1.00  0.00           H  
ATOM   1831 HG23 THR A 508      82.313  20.082  20.844  1.00  0.00           H  
ATOM   1832  N   PRO A 632      80.463  19.594  18.563  1.00 15.69           N  
ATOM   1833  CA  PRO A 632      79.523  18.602  18.218  1.00 18.31           C  
ATOM   1834  C   PRO A 632      79.019  17.807  19.418  1.00 18.95           C  
ATOM   1835  O   PRO A 632      79.197  16.631  19.555  1.00 21.02           O  
ATOM   1836  CB  PRO A 632      80.316  17.749  17.200  1.00 18.28           C  
ATOM   1837  CG  PRO A 632      81.617  17.833  17.645  1.00 17.41           C  
ATOM   1838  CD  PRO A 632      81.856  19.210  18.210  1.00 18.64           C  
ATOM   1839  HA  PRO A 632      78.726  18.993  17.708  1.00  0.00           H  
ATOM   1840  HB2 PRO A 632      79.934  16.810  17.203  1.00  0.00           H  
ATOM   1841  HB3 PRO A 632      80.165  18.132  16.274  1.00  0.00           H  
ATOM   1842  HG2 PRO A 632      81.844  17.135  18.374  1.00  0.00           H  
ATOM   1843  HG3 PRO A 632      82.313  17.658  16.900  1.00  0.00           H  
ATOM   1844  HD2 PRO A 632      82.420  19.181  19.018  1.00  0.00           H  
ATOM   1845  HD3 PRO A 632      82.222  19.826  17.531  1.00  0.00           H  
ATOM   1846  N   ILE A 633      78.368  18.535  20.329  1.00 18.13           N  
ATOM   1847  CA  ILE A 633      77.719  17.945  21.510  1.00 18.81           C  
ATOM   1848  C   ILE A 633      76.364  18.621  21.706  1.00 17.65           C  
ATOM   1849  O   ILE A 633      76.314  19.860  21.681  1.00 19.33           O  
ATOM   1850  CB  ILE A 633      78.608  18.338  22.786  1.00 19.17           C  
ATOM   1851  CG1 ILE A 633      79.915  17.554  22.785  1.00 16.98           C  
ATOM   1852  CG2 ILE A 633      77.832  18.124  24.107  1.00 15.03           C  
ATOM   1853  CD1 ILE A 633      79.773  16.002  22.817  1.00 19.70           C  
ATOM   1854  H   ILE A 633      78.358  19.561  20.133  1.00  0.00           H  
ATOM   1855  HA  ILE A 633      77.535  16.995  21.279  1.00  0.00           H  
ATOM   1856  HB  ILE A 633      78.806  19.302  22.698  1.00  0.00           H  
ATOM   1857 HG12 ILE A 633      80.442  17.793  21.965  1.00  0.00           H  
ATOM   1858 HG13 ILE A 633      80.456  17.821  23.588  1.00  0.00           H  
ATOM   1859 HG21 ILE A 633      78.396  18.434  24.865  1.00  0.00           H  
ATOM   1860 HG22 ILE A 633      76.988  18.649  24.072  1.00  0.00           H  
ATOM   1861 HG23 ILE A 633      77.629  17.156  24.207  1.00  0.00           H  
ATOM   1862 HD11 ILE A 633      79.265  15.722  22.012  1.00  0.00           H  
ATOM   1863 HD12 ILE A 633      80.683  15.609  22.813  1.00  0.00           H  
ATOM   1864 HD13 ILE A 633      79.286  15.754  23.644  1.00  0.00           H  
ATOM   1865  N   GLU A 634      75.350  17.843  21.945  1.00 19.41           N  
ATOM   1866  CA  GLU A 634      73.971  18.324  22.195  1.00 23.34           C  
ATOM   1867  C   GLU A 634      73.410  17.955  23.581  1.00 21.75           C  
ATOM   1868  O   GLU A 634      72.284  18.337  23.922  1.00 23.63           O  
ATOM   1869  CB  GLU A 634      72.978  17.734  21.186  1.00 25.28           C  
ATOM   1870  CG  GLU A 634      73.345  18.100  19.758  1.00 31.63           C  
ATOM   1871  CD  GLU A 634      72.421  17.432  18.683  1.00 32.70           C  
ATOM   1872  OE1 GLU A 634      71.918  16.258  18.895  1.00 46.13           O  
ATOM   1873  OE2 GLU A 634      72.308  18.125  17.614  1.00 42.88           O  
ATOM   1874  H   GLU A 634      75.575  16.811  21.951  1.00  0.00           H  
ATOM   1875  HA  GLU A 634      73.949  19.336  22.085  1.00  0.00           H  
ATOM   1876  HB2 GLU A 634      73.015  16.764  21.266  1.00  0.00           H  
ATOM   1877  HB3 GLU A 634      72.101  18.112  21.376  1.00  0.00           H  
ATOM   1878  HG2 GLU A 634      73.247  19.069  19.639  1.00  0.00           H  
ATOM   1879  HG3 GLU A 634      74.256  17.787  19.568  1.00  0.00           H  
ATOM   1880  N   SER A 635      74.119  17.132  24.343  1.00 20.06           N  
ATOM   1881  CA  SER A 635      73.497  16.495  25.489  1.00 18.27           C  
ATOM   1882  C   SER A 635      74.599  15.909  26.386  1.00 16.42           C  
ATOM   1883  O   SER A 635      75.735  15.667  25.971  1.00 15.67           O  
ATOM   1884  CB  SER A 635      72.515  15.368  25.118  1.00 19.14           C  
ATOM   1885  OG  SER A 635      73.289  14.325  24.614  1.00 19.82           O  
ATOM   1886  H   SER A 635      75.097  16.995  24.061  1.00  0.00           H  
ATOM   1887  HA  SER A 635      73.016  17.190  26.019  1.00  0.00           H  
ATOM   1888  HB2 SER A 635      72.050  15.084  25.931  1.00  0.00           H  
ATOM   1889  HB3 SER A 635      71.908  15.704  24.427  1.00  0.00           H  
ATOM   1890  HG  SER A 635      74.248  14.487  24.590  1.00  0.00           H  
ATOM   1891  N   ALA A 636      74.192  15.612  27.617  1.00 16.76           N  
ATOM   1892  CA  ALA A 636      75.052  14.893  28.559  1.00 15.13           C  
ATOM   1893  C   ALA A 636      75.365  13.512  28.044  1.00 15.38           C  
ATOM   1894  O   ALA A 636      76.509  13.049  28.071  1.00 17.03           O  
ATOM   1895  CB  ALA A 636      74.456  14.852  29.974  1.00 16.03           C  
ATOM   1896  H   ALA A 636      73.231  15.927  27.848  1.00  0.00           H  
ATOM   1897  HA  ALA A 636      75.911  15.409  28.663  1.00  0.00           H  
ATOM   1898  HB1 ALA A 636      73.964  13.993  30.097  1.00  0.00           H  
ATOM   1899  HB2 ALA A 636      75.194  14.917  30.642  1.00  0.00           H  
ATOM   1900  HB3 ALA A 636      73.829  15.620  30.087  1.00  0.00           H  
ATOM   1901  N   GLU A 637      74.381  12.831  27.526  1.00 16.66           N  
ATOM   1902  CA  GLU A 637      74.608  11.516  26.915  1.00 19.76           C  
ATOM   1903  C   GLU A 637      75.659  11.611  25.838  1.00 18.30           C  
ATOM   1904  O   GLU A 637      76.608  10.817  25.814  1.00 18.07           O  
ATOM   1905  CB  GLU A 637      73.298  10.908  26.427  1.00 20.55           C  
ATOM   1906  CG  GLU A 637      73.536   9.524  25.884  1.00 30.21           C  
ATOM   1907  CD  GLU A 637      72.234   8.796  25.502  1.00 39.56           C  
ATOM   1908  OE1 GLU A 637      71.157   9.489  25.519  1.00 44.42           O  
ATOM   1909  OE2 GLU A 637      72.265   7.542  25.191  1.00 42.83           O  
ATOM   1910  H   GLU A 637      73.445  13.274  27.575  1.00  0.00           H  
ATOM   1911  HA  GLU A 637      74.900  10.867  27.625  1.00  0.00           H  
ATOM   1912  HB2 GLU A 637      72.702  10.836  27.190  1.00  0.00           H  
ATOM   1913  HB3 GLU A 637      72.962  11.463  25.705  1.00  0.00           H  
ATOM   1914  HG2 GLU A 637      74.075   9.589  25.065  1.00  0.00           H  
ATOM   1915  HG3 GLU A 637      73.973   8.978  26.575  1.00  0.00           H  
ATOM   1916  N   ASP A 638      75.610  12.658  24.990  1.00 16.32           N  
ATOM   1917  CA  ASP A 638      76.647  12.844  23.973  1.00 20.03           C  
ATOM   1918  C   ASP A 638      78.007  12.921  24.580  1.00 17.39           C  
ATOM   1919  O   ASP A 638      78.953  12.265  24.114  1.00 19.66           O  
ATOM   1920  CB  ASP A 638      76.453  14.106  23.112  1.00 18.94           C  
ATOM   1921  CG  ASP A 638      75.358  13.973  22.075  1.00 25.93           C  
ATOM   1922  OD1 ASP A 638      74.712  12.863  21.946  1.00 25.18           O  
ATOM   1923  OD2 ASP A 638      75.103  15.018  21.433  1.00 24.31           O  
ATOM   1924  H   ASP A 638      74.808  13.286  25.121  1.00  0.00           H  
ATOM   1925  HA  ASP A 638      76.618  12.025  23.378  1.00  0.00           H  
ATOM   1926  HB2 ASP A 638      76.227  14.858  23.726  1.00  0.00           H  
ATOM   1927  HB3 ASP A 638      77.316  14.292  22.650  1.00  0.00           H  
ATOM   1928  N   LEU A 639      78.209  13.735  25.667  1.00 15.10           N  
ATOM   1929  CA  LEU A 639      79.480  13.850  26.274  1.00 15.26           C  
ATOM   1930  C   LEU A 639      79.988  12.502  26.820  1.00 14.85           C  
ATOM   1931  O   LEU A 639      81.190  12.145  26.703  1.00 17.74           O  
ATOM   1932  CB  LEU A 639      79.392  14.824  27.468  1.00 15.18           C  
ATOM   1933  CG  LEU A 639      79.428  16.341  27.203  1.00 14.08           C  
ATOM   1934  CD1 LEU A 639      79.137  17.100  28.536  1.00 14.52           C  
ATOM   1935  CD2 LEU A 639      80.678  16.822  26.542  1.00 15.35           C  
ATOM   1936  H   LEU A 639      77.345  14.228  25.966  1.00  0.00           H  
ATOM   1937  HA  LEU A 639      80.160  14.172  25.593  1.00  0.00           H  
ATOM   1938  HB2 LEU A 639      78.530  14.630  27.952  1.00  0.00           H  
ATOM   1939  HB3 LEU A 639      80.158  14.614  28.086  1.00  0.00           H  
ATOM   1940  HG  LEU A 639      78.729  16.577  26.546  1.00  0.00           H  
ATOM   1941 HD11 LEU A 639      79.835  16.852  29.198  1.00  0.00           H  
ATOM   1942 HD12 LEU A 639      79.163  18.077  28.354  1.00  0.00           H  
ATOM   1943 HD13 LEU A 639      78.237  16.831  28.862  1.00  0.00           H  
ATOM   1944 HD21 LEU A 639      80.795  16.373  25.650  1.00  0.00           H  
ATOM   1945 HD22 LEU A 639      80.636  17.816  26.399  1.00  0.00           H  
ATOM   1946 HD23 LEU A 639      81.478  16.613  27.114  1.00  0.00           H  
ATOM   1947  N   SER A 640      79.065  11.780  27.462  1.00 15.47           N  
ATOM   1948  CA  SER A 640      79.397  10.479  28.084  1.00 18.78           C  
ATOM   1949  C   SER A 640      79.863   9.402  27.117  1.00 21.23           C  
ATOM   1950  O   SER A 640      80.536   8.514  27.569  1.00 23.61           O  
ATOM   1951  CB  SER A 640      78.206   9.935  28.893  1.00 17.11           C  
ATOM   1952  OG  SER A 640      77.260   9.378  28.064  1.00 16.80           O  
ATOM   1953  H   SER A 640      78.120  12.195  27.488  1.00  0.00           H  
ATOM   1954  HA  SER A 640      80.149  10.649  28.754  1.00  0.00           H  
ATOM   1955  HB2 SER A 640      78.556   9.249  29.529  1.00  0.00           H  
ATOM   1956  HB3 SER A 640      77.811  10.697  29.406  1.00  0.00           H  
ATOM   1957  HG  SER A 640      77.526   9.432  27.103  1.00  0.00           H  
ATOM   1958  N   LYS A 641      79.416   9.464  25.871  1.00 19.52           N  
ATOM   1959  CA  LYS A 641      79.704   8.402  24.813  1.00 21.27           C  
ATOM   1960  C   LYS A 641      80.902   8.806  23.952  1.00 24.29           C  
ATOM   1961  O   LYS A 641      81.118   8.168  22.839  1.00 28.08           O  
ATOM   1962  CB  LYS A 641      78.509   8.295  23.848  1.00 22.97           C  
ATOM   1963  CG  LYS A 641      77.373   7.609  24.460  1.00 26.31           C  
ATOM   1964  CD  LYS A 641      76.234   7.633  23.419  1.00 36.95           C  
ATOM   1965  CE  LYS A 641      74.934   7.008  23.886  1.00 41.58           C  
ATOM   1966  NZ  LYS A 641      74.997   6.342  25.284  1.00 44.07           N  
ATOM   1967  H   LYS A 641      78.839  10.301  25.643  1.00  0.00           H  
ATOM   1968  HA  LYS A 641      79.908   7.551  25.295  1.00  0.00           H  
ATOM   1969  HB2 LYS A 641      78.254   9.222  23.594  1.00  0.00           H  
ATOM   1970  HB3 LYS A 641      78.824   7.793  23.048  1.00  0.00           H  
ATOM   1971  HG2 LYS A 641      77.584   6.666  24.649  1.00  0.00           H  
ATOM   1972  HG3 LYS A 641      77.055   8.085  25.261  1.00  0.00           H  
ATOM   1973  HD2 LYS A 641      76.061   8.593  23.170  1.00  0.00           H  
ATOM   1974  HD3 LYS A 641      76.552   7.144  22.598  1.00  0.00           H  
ATOM   1975  HE2 LYS A 641      74.210   7.712  23.922  1.00  0.00           H  
ATOM   1976  HE3 LYS A 641      74.640   6.298  23.229  1.00  0.00           H  
ATOM   1977  HZ1 LYS A 641      74.892   7.055  25.962  1.00  0.00           H  
ATOM   1978  HZ2 LYS A 641      74.258   5.686  25.338  1.00  0.00           H  
ATOM   1979  HZ3 LYS A 641      75.877   5.897  25.366  1.00  0.00           H  
ATOM   1980  N   GLN A 642      81.728   9.730  24.371  1.00 23.66           N  
ATOM   1981  CA  GLN A 642      82.859  10.110  23.498  1.00 22.92           C  
ATOM   1982  C   GLN A 642      83.993  10.500  24.321  1.00 22.38           C  
ATOM   1983  O   GLN A 642      83.856  10.732  25.497  1.00 23.65           O  
ATOM   1984  CB  GLN A 642      82.505  11.189  22.517  1.00 23.29           C  
ATOM   1985  CG  GLN A 642      81.991  12.512  23.211  1.00 20.14           C  
ATOM   1986  CD  GLN A 642      83.150  13.348  23.700  1.00 19.33           C  
ATOM   1987  OE1 GLN A 642      84.069  13.811  22.900  1.00 20.13           O  
ATOM   1988  NE2 GLN A 642      83.149  13.640  25.014  1.00 16.90           N  
ATOM   1989  H   GLN A 642      81.550  10.143  25.281  1.00  0.00           H  
ATOM   1990  HA  GLN A 642      83.091   9.292  22.959  1.00  0.00           H  
ATOM   1991  HB2 GLN A 642      83.302  11.449  21.981  1.00  0.00           H  
ATOM   1992  HB3 GLN A 642      81.770  10.887  21.916  1.00  0.00           H  
ATOM   1993  HG2 GLN A 642      81.476  13.015  22.536  1.00  0.00           H  
ATOM   1994  HG3 GLN A 642      81.426  12.241  23.973  1.00  0.00           H  
ATOM   1995 HE21 GLN A 642      83.903  14.186  25.418  1.00  0.00           H  
ATOM   1996 HE22 GLN A 642      82.382  13.304  25.584  1.00  0.00           H  
ATOM   1997  N   THR A 643      85.172  10.611  23.731  1.00 22.85           N  
ATOM   1998  CA  THR A 643      86.332  10.929  24.520  1.00 23.57           C  
ATOM   1999  C   THR A 643      87.197  12.131  23.990  1.00 23.87           C  
ATOM   2000  O   THR A 643      88.069  12.619  24.661  1.00 22.74           O  
ATOM   2001  CB  THR A 643      87.251   9.610  24.597  1.00 26.42           C  
ATOM   2002  OG1 THR A 643      88.464   9.954  25.288  1.00 35.86           O  
ATOM   2003  CG2 THR A 643      87.482   9.135  23.125  1.00 24.62           C  
ATOM   2004  H   THR A 643      85.177  10.457  22.715  1.00  0.00           H  
ATOM   2005  HA  THR A 643      86.040  11.178  25.468  1.00  0.00           H  
ATOM   2006  HB  THR A 643      86.745   8.926  25.135  1.00  0.00           H  
ATOM   2007  HG1 THR A 643      88.429  10.934  25.547  1.00  0.00           H  
ATOM   2008 HG21 THR A 643      87.472   8.140  23.106  1.00  0.00           H  
ATOM   2009 HG22 THR A 643      86.751   9.498  22.554  1.00  0.00           H  
ATOM   2010 HG23 THR A 643      88.364   9.477  22.814  1.00  0.00           H  
ATOM   2011  N   GLU A 644      86.908  12.630  22.812  1.00 21.93           N  
ATOM   2012  CA  GLU A 644      87.763  13.692  22.235  1.00 24.45           C  
ATOM   2013  C   GLU A 644      87.655  15.059  23.002  1.00 17.73           C  
ATOM   2014  O   GLU A 644      88.597  15.839  23.134  1.00 20.60           O  
ATOM   2015  CB  GLU A 644      87.336  13.837  20.792  1.00 23.30           C  
ATOM   2016  CG  GLU A 644      87.813  15.035  20.025  1.00 32.53           C  
ATOM   2017  CD  GLU A 644      86.912  15.257  18.731  1.00 36.53           C  
ATOM   2018  OE1 GLU A 644      85.644  15.666  18.839  1.00 42.60           O  
ATOM   2019  OE2 GLU A 644      87.510  14.959  17.607  1.00 45.71           O  
ATOM   2020  H   GLU A 644      86.084  12.250  22.338  1.00  0.00           H  
ATOM   2021  HA  GLU A 644      88.728  13.395  22.247  1.00  0.00           H  
ATOM   2022  HB2 GLU A 644      87.654  13.018  20.300  1.00  0.00           H  
ATOM   2023  HB3 GLU A 644      86.330  13.849  20.775  1.00  0.00           H  
ATOM   2024  HG2 GLU A 644      87.704  15.837  20.555  1.00  0.00           H  
ATOM   2025  HG3 GLU A 644      88.710  14.886  19.691  1.00  0.00           H  
ATOM   2026  N   ILE A 645      86.423  15.307  23.514  1.00 18.95           N  
ATOM   2027  CA  ILE A 645      86.095  16.533  24.199  1.00 16.37           C  
ATOM   2028  C   ILE A 645      86.041  16.244  25.735  1.00 13.26           C  
ATOM   2029  O   ILE A 645      85.292  15.417  26.146  1.00 16.50           O  
ATOM   2030  CB  ILE A 645      84.667  17.018  23.727  1.00 16.70           C  
ATOM   2031  CG1 ILE A 645      84.660  17.319  22.179  1.00 16.52           C  
ATOM   2032  CG2 ILE A 645      84.247  18.388  24.484  1.00 16.88           C  
ATOM   2033  CD1 ILE A 645      83.376  17.307  21.563  1.00 18.95           C  
ATOM   2034  H   ILE A 645      85.748  14.524  23.360  1.00  0.00           H  
ATOM   2035  HA  ILE A 645      86.859  17.157  24.075  1.00  0.00           H  
ATOM   2036  HB  ILE A 645      84.031  16.281  23.889  1.00  0.00           H  
ATOM   2037 HG12 ILE A 645      85.119  18.214  22.075  1.00  0.00           H  
ATOM   2038 HG13 ILE A 645      85.276  16.628  21.769  1.00  0.00           H  
ATOM   2039 HG21 ILE A 645      83.349  18.627  24.162  1.00  0.00           H  
ATOM   2040 HG22 ILE A 645      84.253  18.194  25.448  1.00  0.00           H  
ATOM   2041 HG23 ILE A 645      84.918  19.064  24.240  1.00  0.00           H  
ATOM   2042 HD11 ILE A 645      82.757  18.000  21.971  1.00  0.00           H  
ATOM   2043 HD12 ILE A 645      83.434  17.507  20.570  1.00  0.00           H  
ATOM   2044 HD13 ILE A 645      82.921  16.405  21.660  1.00  0.00           H  
ATOM   2045  N   ALA A 646      86.920  16.875  26.411  1.00 12.67           N  
ATOM   2046  CA  ALA A 646      87.087  16.750  27.887  1.00 11.87           C  
ATOM   2047  C   ALA A 646      85.916  17.601  28.453  1.00 13.06           C  
ATOM   2048  O   ALA A 646      85.421  18.552  27.783  1.00 12.59           O  
ATOM   2049  CB  ALA A 646      88.332  17.297  28.360  1.00 14.61           C  
ATOM   2050  H   ALA A 646      87.551  17.517  25.857  1.00  0.00           H  
ATOM   2051  HA  ALA A 646      86.948  15.823  28.142  1.00  0.00           H  
ATOM   2052  HB1 ALA A 646      88.216  18.239  28.717  1.00  0.00           H  
ATOM   2053  HB2 ALA A 646      88.726  16.740  29.110  1.00  0.00           H  
ATOM   2054  HB3 ALA A 646      89.027  17.340  27.623  1.00  0.00           H  
ATOM   2055  N   TYR A 647      85.641  17.365  29.710  1.00 11.49           N  
ATOM   2056  CA  TYR A 647      84.603  18.127  30.428  1.00 10.40           C  
ATOM   2057  C   TYR A 647      84.756  18.027  31.919  1.00 10.24           C  
ATOM   2058  O   TYR A 647      85.278  17.051  32.401  1.00 11.84           O  
ATOM   2059  CB  TYR A 647      83.222  17.735  30.004  1.00 11.56           C  
ATOM   2060  CG  TYR A 647      82.895  16.241  30.082  1.00 11.83           C  
ATOM   2061  CD1 TYR A 647      82.309  15.655  31.206  1.00 12.29           C  
ATOM   2062  CD2 TYR A 647      83.248  15.368  29.050  1.00 13.13           C  
ATOM   2063  CE1 TYR A 647      82.088  14.326  31.293  1.00 10.97           C  
ATOM   2064  CE2 TYR A 647      82.954  13.993  29.102  1.00 12.05           C  
ATOM   2065  CZ  TYR A 647      82.353  13.525  30.196  1.00 12.29           C  
ATOM   2066  OH  TYR A 647      82.081  12.196  30.306  1.00 16.04           O  
ATOM   2067  H   TYR A 647      86.196  16.614  30.162  1.00  0.00           H  
ATOM   2068  HA  TYR A 647      84.694  19.098  30.154  1.00  0.00           H  
ATOM   2069  HB2 TYR A 647      82.549  18.214  30.581  1.00  0.00           H  
ATOM   2070  HB3 TYR A 647      83.076  18.018  29.048  1.00  0.00           H  
ATOM   2071  HD1 TYR A 647      82.047  16.263  31.976  1.00  0.00           H  
ATOM   2072  HD2 TYR A 647      83.724  15.727  28.246  1.00  0.00           H  
ATOM   2073  HE1 TYR A 647      81.735  13.908  32.136  1.00  0.00           H  
ATOM   2074  HE2 TYR A 647      83.200  13.417  28.331  1.00  0.00           H  
ATOM   2075  HH  TYR A 647      82.352  11.744  29.417  1.00  0.00           H  
ATOM   2076  N   GLY A 648      84.358  19.078  32.630  1.00  9.87           N  
ATOM   2077  CA  GLY A 648      84.507  19.192  34.020  1.00 10.07           C  
ATOM   2078  C   GLY A 648      83.608  20.236  34.679  1.00  9.64           C  
ATOM   2079  O   GLY A 648      82.702  20.737  33.994  1.00 10.16           O  
ATOM   2080  H   GLY A 648      83.910  19.830  32.021  1.00  0.00           H  
ATOM   2081  HA2 GLY A 648      84.327  18.287  34.477  1.00  0.00           H  
ATOM   2082  HA3 GLY A 648      85.482  19.419  34.260  1.00  0.00           H  
ATOM   2083  N   THR A 649      83.818  20.409  35.945  1.00  9.75           N  
ATOM   2084  CA  THR A 649      82.973  21.234  36.827  1.00  9.72           C  
ATOM   2085  C   THR A 649      83.756  22.090  37.761  1.00 10.27           C  
ATOM   2086  O   THR A 649      85.050  21.960  37.838  1.00 10.91           O  
ATOM   2087  CB  THR A 649      82.064  20.354  37.699  1.00 12.43           C  
ATOM   2088  OG1 THR A 649      82.802  19.787  38.813  1.00 15.80           O  
ATOM   2089  CG2 THR A 649      81.392  19.208  37.007  1.00 14.72           C  
ATOM   2090  H   THR A 649      84.668  19.901  36.325  1.00  0.00           H  
ATOM   2091  HA  THR A 649      82.398  21.827  36.230  1.00  0.00           H  
ATOM   2092  HB  THR A 649      81.313  20.931  38.088  1.00  0.00           H  
ATOM   2093  HG1 THR A 649      83.762  20.132  38.722  1.00  0.00           H  
ATOM   2094 HG21 THR A 649      82.073  18.529  36.709  1.00  0.00           H  
ATOM   2095 HG22 THR A 649      80.741  18.755  37.627  1.00  0.00           H  
ATOM   2096 HG23 THR A 649      80.889  19.532  36.198  1.00  0.00           H  
ATOM   2097  N   LEU A 650      83.149  23.026  38.438  1.00 11.40           N  
ATOM   2098  CA  LEU A 650      83.799  23.767  39.508  1.00 13.92           C  
ATOM   2099  C   LEU A 650      84.218  22.745  40.579  1.00 17.09           C  
ATOM   2100  O   LEU A 650      83.465  21.828  40.881  1.00 17.03           O  
ATOM   2101  CB  LEU A 650      82.773  24.752  40.064  1.00 13.96           C  
ATOM   2102  CG  LEU A 650      83.242  25.772  41.073  1.00 13.63           C  
ATOM   2103  CD1 LEU A 650      84.259  26.718  40.525  1.00 16.17           C  
ATOM   2104  CD2 LEU A 650      82.040  26.556  41.576  1.00 16.33           C  
ATOM   2105  H   LEU A 650      82.155  23.204  38.152  1.00  0.00           H  
ATOM   2106  HA  LEU A 650      84.619  24.198  39.155  1.00  0.00           H  
ATOM   2107  HB2 LEU A 650      82.384  25.254  39.282  1.00  0.00           H  
ATOM   2108  HB3 LEU A 650      82.040  24.213  40.493  1.00  0.00           H  
ATOM   2109  HG  LEU A 650      83.630  25.283  41.875  1.00  0.00           H  
ATOM   2110 HD11 LEU A 650      83.878  27.226  39.746  1.00  0.00           H  
ATOM   2111 HD12 LEU A 650      84.540  27.376  41.231  1.00  0.00           H  
ATOM   2112 HD13 LEU A 650      85.072  26.215  40.214  1.00  0.00           H  
ATOM   2113 HD21 LEU A 650      81.388  25.930  42.007  1.00  0.00           H  
ATOM   2114 HD22 LEU A 650      82.340  27.236  42.246  1.00  0.00           H  
ATOM   2115 HD23 LEU A 650      81.597  27.020  40.808  1.00  0.00           H  
ATOM   2116  N   ASP A 651      85.444  22.920  41.076  1.00 16.53           N  
ATOM   2117  CA  ASP A 651      86.136  21.859  41.815  1.00 22.98           C  
ATOM   2118  C   ASP A 651      85.510  21.711  43.162  1.00 21.72           C  
ATOM   2119  O   ASP A 651      85.821  20.606  43.847  1.00 26.58           O  
ATOM   2120  CB  ASP A 651      87.605  22.143  42.059  1.00 21.03           C  
ATOM   2121  CG  ASP A 651      88.343  20.999  42.522  1.00 30.16           C  
ATOM   2122  OD1 ASP A 651      88.190  19.824  42.070  1.00 33.18           O  
ATOM   2123  OD2 ASP A 651      89.279  21.316  43.281  1.00 35.49           O  
ATOM   2124  H   ASP A 651      85.858  23.854  40.898  1.00  0.00           H  
ATOM   2125  HA  ASP A 651      85.983  21.008  41.307  1.00  0.00           H  
ATOM   2126  HB2 ASP A 651      87.987  22.480  41.190  1.00  0.00           H  
ATOM   2127  HB3 ASP A 651      87.652  22.889  42.734  1.00  0.00           H  
ATOM   2128  N   SER A 652      84.764  22.681  43.716  1.00 19.31           N  
ATOM   2129  CA  SER A 652      84.249  22.500  45.120  1.00 20.17           C  
ATOM   2130  C   SER A 652      82.748  22.985  45.557  1.00 24.49           C  
ATOM   2131  O   SER A 652      82.444  23.516  46.624  1.00 27.27           O  
ATOM   2132  CB  SER A 652      85.145  23.285  46.083  1.00 25.04           C  
ATOM   2133  OG  SER A 652      84.323  23.595  47.190  1.00 30.48           O  
ATOM   2134  H   SER A 652      84.583  23.498  43.151  1.00  0.00           H  
ATOM   2135  HA  SER A 652      84.281  21.487  45.339  1.00  0.00           H  
ATOM   2136  HB2 SER A 652      85.879  22.713  46.369  1.00  0.00           H  
ATOM   2137  HB3 SER A 652      85.432  24.108  45.648  1.00  0.00           H  
ATOM   2138  HG  SER A 652      83.414  23.276  47.137  1.00  0.00           H  
ATOM   2139  N   GLY A 653      81.800  22.638  44.770  1.00 18.87           N  
ATOM   2140  CA  GLY A 653      80.435  23.133  44.854  1.00 15.38           C  
ATOM   2141  C   GLY A 653      79.432  22.033  44.619  1.00 12.63           C  
ATOM   2142  O   GLY A 653      79.714  20.794  44.603  1.00 15.17           O  
ATOM   2143  H   GLY A 653      82.083  21.936  44.019  1.00  0.00           H  
ATOM   2144  HA2 GLY A 653      80.284  23.540  45.767  1.00  0.00           H  
ATOM   2145  HA3 GLY A 653      80.303  23.864  44.168  1.00  0.00           H  
ATOM   2146  N   SER A 654      78.172  22.396  44.415  1.00 10.73           N  
ATOM   2147  CA  SER A 654      77.079  21.487  44.349  1.00 11.55           C  
ATOM   2148  C   SER A 654      77.123  20.706  43.034  1.00 11.41           C  
ATOM   2149  O   SER A 654      76.567  19.603  42.928  1.00 10.75           O  
ATOM   2150  CB  SER A 654      75.735  22.192  44.558  1.00 13.34           C  
ATOM   2151  OG  SER A 654      75.532  23.259  43.619  1.00 12.12           O  
ATOM   2152  H   SER A 654      78.059  23.447  44.304  1.00  0.00           H  
ATOM   2153  HA  SER A 654      77.161  20.817  45.096  1.00  0.00           H  
ATOM   2154  HB2 SER A 654      74.999  21.528  44.446  1.00  0.00           H  
ATOM   2155  HB3 SER A 654      75.709  22.574  45.480  1.00  0.00           H  
ATOM   2156  HG  SER A 654      76.331  23.309  43.019  1.00  0.00           H  
ATOM   2157  N   THR A 655      77.679  21.286  41.959  1.00 10.73           N  
ATOM   2158  CA  THR A 655      77.662  20.550  40.696  1.00 10.36           C  
ATOM   2159  C   THR A 655      78.593  19.285  40.776  1.00  9.51           C  
ATOM   2160  O   THR A 655      78.177  18.194  40.353  1.00 10.75           O  
ATOM   2161  CB  THR A 655      78.064  21.480  39.551  1.00  9.30           C  
ATOM   2162  OG1 THR A 655      77.080  22.517  39.397  1.00  9.31           O  
ATOM   2163  CG2 THR A 655      78.096  20.707  38.219  1.00 12.31           C  
ATOM   2164  H   THR A 655      78.077  22.204  42.098  1.00  0.00           H  
ATOM   2165  HA  THR A 655      76.733  20.222  40.517  1.00  0.00           H  
ATOM   2166  HB  THR A 655      78.955  21.925  39.778  1.00  0.00           H  
ATOM   2167  HG1 THR A 655      76.358  22.366  40.097  1.00  0.00           H  
ATOM   2168 HG21 THR A 655      77.539  19.881  38.302  1.00  0.00           H  
ATOM   2169 HG22 THR A 655      77.730  21.286  37.492  1.00  0.00           H  
ATOM   2170 HG23 THR A 655      79.039  20.455  38.005  1.00  0.00           H  
ATOM   2171  N   LYS A 656      79.742  19.531  41.353  1.00 10.41           N  
ATOM   2172  CA  LYS A 656      80.722  18.376  41.620  1.00 12.14           C  
ATOM   2173  C   LYS A 656      80.054  17.306  42.444  1.00 13.28           C  
ATOM   2174  O   LYS A 656      80.034  16.153  42.020  1.00 13.43           O  
ATOM   2175  CB  LYS A 656      82.051  18.821  42.190  1.00 14.57           C  
ATOM   2176  CG  LYS A 656      83.125  17.761  42.066  1.00 15.46           C  
ATOM   2177  CD  LYS A 656      84.352  18.225  42.588  1.00 16.74           C  
ATOM   2178  CE  LYS A 656      85.496  17.214  42.515  1.00 22.19           C  
ATOM   2179  NZ  LYS A 656      86.706  17.814  43.141  1.00 25.82           N  
ATOM   2180  H   LYS A 656      79.957  20.487  41.611  1.00  0.00           H  
ATOM   2181  HA  LYS A 656      80.988  18.015  40.728  1.00  0.00           H  
ATOM   2182  HB2 LYS A 656      82.353  19.631  41.698  1.00  0.00           H  
ATOM   2183  HB3 LYS A 656      81.928  19.031  43.155  1.00  0.00           H  
ATOM   2184  HG2 LYS A 656      82.798  16.940  42.558  1.00  0.00           H  
ATOM   2185  HG3 LYS A 656      83.204  17.522  41.087  1.00  0.00           H  
ATOM   2186  HD2 LYS A 656      84.676  19.058  42.096  1.00  0.00           H  
ATOM   2187  HD3 LYS A 656      84.265  18.487  43.570  1.00  0.00           H  
ATOM   2188  HE2 LYS A 656      85.236  16.398  43.012  1.00  0.00           H  
ATOM   2189  HE3 LYS A 656      85.683  17.008  41.565  1.00  0.00           H  
ATOM   2190  HZ1 LYS A 656      86.862  18.723  42.757  1.00  0.00           H  
ATOM   2191  HZ2 LYS A 656      86.567  17.887  44.128  1.00  0.00           H  
ATOM   2192  HZ3 LYS A 656      87.498  17.232  42.956  1.00  0.00           H  
ATOM   2193  N   GLU A 657      79.357  17.726  43.474  1.00 14.04           N  
ATOM   2194  CA  GLU A 657      78.710  16.748  44.314  1.00 13.84           C  
ATOM   2195  C   GLU A 657      77.582  16.013  43.664  1.00 13.69           C  
ATOM   2196  O   GLU A 657      77.345  14.816  43.857  1.00 13.02           O  
ATOM   2197  CB  GLU A 657      78.164  17.416  45.521  1.00 14.68           C  
ATOM   2198  CG  GLU A 657      77.450  16.520  46.601  1.00 21.59           C  
ATOM   2199  CD  GLU A 657      78.417  15.707  47.506  1.00 28.55           C  
ATOM   2200  OE1 GLU A 657      79.742  15.763  47.405  1.00 25.51           O  
ATOM   2201  OE2 GLU A 657      77.752  14.989  48.370  1.00 31.43           O  
ATOM   2202  H   GLU A 657      79.317  18.737  43.616  1.00  0.00           H  
ATOM   2203  HA  GLU A 657      79.412  16.074  44.647  1.00  0.00           H  
ATOM   2204  HB2 GLU A 657      78.905  17.876  46.012  1.00  0.00           H  
ATOM   2205  HB3 GLU A 657      77.479  18.092  45.248  1.00  0.00           H  
ATOM   2206  HG2 GLU A 657      76.934  17.117  47.183  1.00  0.00           H  
ATOM   2207  HG3 GLU A 657      76.884  15.877  46.123  1.00  0.00           H  
ATOM   2208  N   PHE A 658      76.836  16.618  42.750  1.00 11.68           N  
ATOM   2209  CA  PHE A 658      75.787  16.019  41.978  1.00 11.42           C  
ATOM   2210  C   PHE A 658      76.331  14.829  41.226  1.00 12.16           C  
ATOM   2211  O   PHE A 658      75.803  13.744  41.281  1.00 12.82           O  
ATOM   2212  CB  PHE A 658      75.175  17.039  40.992  1.00 11.33           C  
ATOM   2213  CG  PHE A 658      74.220  16.429  40.019  1.00 12.87           C  
ATOM   2214  CD1 PHE A 658      72.875  16.259  40.305  1.00 13.60           C  
ATOM   2215  CD2 PHE A 658      74.610  15.931  38.754  1.00 13.97           C  
ATOM   2216  CE1 PHE A 658      72.027  15.656  39.360  1.00 17.14           C  
ATOM   2217  CE2 PHE A 658      73.762  15.430  37.788  1.00 13.47           C  
ATOM   2218  CZ  PHE A 658      72.494  15.257  38.094  1.00 16.81           C  
ATOM   2219  H   PHE A 658      77.103  17.654  42.634  1.00  0.00           H  
ATOM   2220  HA  PHE A 658      75.102  15.666  42.623  1.00  0.00           H  
ATOM   2221  HB2 PHE A 658      74.691  17.711  41.528  1.00  0.00           H  
ATOM   2222  HB3 PHE A 658      75.921  17.444  40.488  1.00  0.00           H  
ATOM   2223  HD1 PHE A 658      72.499  16.558  41.168  1.00  0.00           H  
ATOM   2224  HD2 PHE A 658      75.623  15.950  38.547  1.00  0.00           H  
ATOM   2225  HE1 PHE A 658      71.055  15.506  39.603  1.00  0.00           H  
ATOM   2226  HE2 PHE A 658      74.143  15.209  36.871  1.00  0.00           H  
ATOM   2227  HZ  PHE A 658      71.828  14.848  37.460  1.00  0.00           H  
ATOM   2228  N   PHE A 659      77.451  15.033  40.517  1.00 12.52           N  
ATOM   2229  CA  PHE A 659      78.093  13.887  39.785  1.00 12.91           C  
ATOM   2230  C   PHE A 659      78.641  12.834  40.717  1.00 13.69           C  
ATOM   2231  O   PHE A 659      78.446  11.652  40.406  1.00 14.61           O  
ATOM   2232  CB  PHE A 659      79.138  14.497  38.849  1.00 12.90           C  
ATOM   2233  CG  PHE A 659      78.509  15.106  37.632  1.00 10.70           C  
ATOM   2234  CD1 PHE A 659      77.980  14.394  36.593  1.00 11.58           C  
ATOM   2235  CD2 PHE A 659      78.450  16.513  37.551  1.00 11.49           C  
ATOM   2236  CE1 PHE A 659      77.372  14.954  35.506  1.00 13.58           C  
ATOM   2237  CE2 PHE A 659      77.821  17.075  36.457  1.00 12.31           C  
ATOM   2238  CZ  PHE A 659      77.290  16.314  35.428  1.00 12.15           C  
ATOM   2239  H   PHE A 659      77.819  15.980  40.511  1.00  0.00           H  
ATOM   2240  HA  PHE A 659      77.353  13.464  39.243  1.00  0.00           H  
ATOM   2241  HB2 PHE A 659      79.606  15.205  39.340  1.00  0.00           H  
ATOM   2242  HB3 PHE A 659      79.738  13.778  38.558  1.00  0.00           H  
ATOM   2243  HD1 PHE A 659      78.041  13.368  36.628  1.00  0.00           H  
ATOM   2244  HD2 PHE A 659      78.847  17.064  38.257  1.00  0.00           H  
ATOM   2245  HE1 PHE A 659      76.995  14.369  34.779  1.00  0.00           H  
ATOM   2246  HE2 PHE A 659      77.747  18.104  36.407  1.00  0.00           H  
ATOM   2247  HZ  PHE A 659      76.857  16.757  34.648  1.00  0.00           H  
ATOM   2248  N   ARG A 660      79.297  13.272  41.750  1.00 12.75           N  
ATOM   2249  CA  ARG A 660      79.899  12.322  42.790  1.00 13.18           C  
ATOM   2250  C   ARG A 660      78.845  11.404  43.319  1.00 17.69           C  
ATOM   2251  O   ARG A 660      79.140  10.228  43.547  1.00 19.78           O  
ATOM   2252  CB  ARG A 660      80.577  13.109  43.842  1.00 15.35           C  
ATOM   2253  CG  ARG A 660      81.189  12.214  44.974  1.00 19.91           C  
ATOM   2254  CD  ARG A 660      81.706  13.086  46.108  1.00 22.76           C  
ATOM   2255  NE  ARG A 660      82.794  14.003  45.788  1.00 26.85           N  
ATOM   2256  CZ  ARG A 660      82.782  15.365  45.788  1.00 34.44           C  
ATOM   2257  NH1 ARG A 660      81.713  16.158  46.016  1.00 36.35           N  
ATOM   2258  NH2 ARG A 660      83.915  15.975  45.519  1.00 31.34           N  
ATOM   2259  H   ARG A 660      79.399  14.294  41.846  1.00  0.00           H  
ATOM   2260  HA  ARG A 660      80.615  11.804  42.322  1.00  0.00           H  
ATOM   2261  HB2 ARG A 660      81.334  13.622  43.458  1.00  0.00           H  
ATOM   2262  HB3 ARG A 660      79.933  13.716  44.290  1.00  0.00           H  
ATOM   2263  HG2 ARG A 660      80.481  11.622  45.320  1.00  0.00           H  
ATOM   2264  HG3 ARG A 660      81.941  11.703  44.594  1.00  0.00           H  
ATOM   2265  HD2 ARG A 660      80.920  13.622  46.467  1.00  0.00           H  
ATOM   2266  HD3 ARG A 660      82.007  12.468  46.857  1.00  0.00           H  
ATOM   2267  HE  ARG A 660      83.698  13.579  45.525  1.00  0.00           H  
ATOM   2268 HH11 ARG A 660      80.852  15.663  46.223  1.00  0.00           H  
ATOM   2269 HH12 ARG A 660      81.778  17.120  45.983  1.00  0.00           H  
ATOM   2270 HH21 ARG A 660      84.759  15.476  45.341  1.00  0.00           H  
ATOM   2271 HH22 ARG A 660      83.941  16.990  45.490  1.00  0.00           H  
ATOM   2272  N   ARG A 661      77.651  11.879  43.532  1.00 16.06           N  
ATOM   2273  CA  ARG A 661      76.531  11.076  44.166  1.00 18.60           C  
ATOM   2274  C   ARG A 661      75.553  10.444  43.257  1.00 17.71           C  
ATOM   2275  O   ARG A 661      74.765   9.553  43.705  1.00 23.08           O  
ATOM   2276  CB  ARG A 661      75.790  11.982  45.188  1.00 20.11           C  
ATOM   2277  CG  ARG A 661      76.669  12.549  46.232  1.00 24.51           C  
ATOM   2278  CD  ARG A 661      77.227  11.418  47.101  1.00 33.79           C  
ATOM   2279  NE  ARG A 661      78.248  11.969  47.993  1.00 37.34           N  
ATOM   2280  CZ  ARG A 661      79.314  11.306  48.428  1.00 45.26           C  
ATOM   2281  NH1 ARG A 661      79.508  10.035  48.060  1.00 47.15           N  
ATOM   2282  NH2 ARG A 661      80.185  11.919  49.253  1.00 45.66           N  
ATOM   2283  H   ARG A 661      77.493  12.869  43.238  1.00  0.00           H  
ATOM   2284  HA  ARG A 661      76.992  10.357  44.748  1.00  0.00           H  
ATOM   2285  HB2 ARG A 661      75.368  12.721  44.668  1.00  0.00           H  
ATOM   2286  HB3 ARG A 661      75.084  11.422  45.614  1.00  0.00           H  
ATOM   2287  HG2 ARG A 661      77.443  13.020  45.827  1.00  0.00           H  
ATOM   2288  HG3 ARG A 661      76.162  13.157  46.830  1.00  0.00           H  
ATOM   2289  HD2 ARG A 661      76.488  11.049  47.632  1.00  0.00           H  
ATOM   2290  HD3 ARG A 661      77.633  10.750  46.506  1.00  0.00           H  
ATOM   2291  HE  ARG A 661      78.132  12.925  48.300  1.00  0.00           H  
ATOM   2292 HH11 ARG A 661      78.874   9.580  47.445  1.00  0.00           H  
ATOM   2293 HH12 ARG A 661      80.308   9.538  48.411  1.00  0.00           H  
ATOM   2294 HH21 ARG A 661      80.025  12.870  49.509  1.00  0.00           H  
ATOM   2295 HH22 ARG A 661      80.973  11.422  49.595  1.00  0.00           H  
ATOM   2296  N   SER A 662      75.506  10.711  41.961  1.00 16.04           N  
ATOM   2297  CA  SER A 662      74.552  10.280  41.099  1.00 16.65           C  
ATOM   2298  C   SER A 662      74.538   8.754  40.922  1.00 18.21           C  
ATOM   2299  O   SER A 662      75.623   8.203  40.654  1.00 19.70           O  
ATOM   2300  CB  SER A 662      74.613  10.898  39.663  1.00 17.04           C  
ATOM   2301  OG  SER A 662      73.463  10.663  38.998  1.00 17.67           O  
ATOM   2302  H   SER A 662      76.347  11.333  41.668  1.00  0.00           H  
ATOM   2303  HA  SER A 662      73.617  10.529  41.440  1.00  0.00           H  
ATOM   2304  HB2 SER A 662      74.776  11.876  39.777  1.00  0.00           H  
ATOM   2305  HB3 SER A 662      75.393  10.478  39.202  1.00  0.00           H  
ATOM   2306  HG  SER A 662      72.793  10.148  39.532  1.00  0.00           H  
ATOM   2307  N   LYS A 663      73.356   8.196  40.939  1.00 18.72           N  
ATOM   2308  CA  LYS A 663      73.145   6.772  40.548  1.00 21.22           C  
ATOM   2309  C   LYS A 663      72.572   6.629  39.181  1.00 22.67           C  
ATOM   2310  O   LYS A 663      72.323   5.474  38.717  1.00 24.55           O  
ATOM   2311  CB  LYS A 663      72.214   6.127  41.588  1.00 21.56           C  
ATOM   2312  CG  LYS A 663      72.767   6.160  42.928  1.00 22.21           C  
ATOM   2313  CD  LYS A 663      71.881   5.409  43.989  1.00 27.68           C  
ATOM   2314  CE  LYS A 663      72.620   5.273  45.322  1.00 34.01           C  
ATOM   2315  NZ  LYS A 663      73.909   5.967  45.464  1.00 39.95           N  
ATOM   2316  H   LYS A 663      72.570   8.804  41.242  1.00  0.00           H  
ATOM   2317  HA  LYS A 663      74.047   6.309  40.596  1.00  0.00           H  
ATOM   2318  HB2 LYS A 663      71.350   6.628  41.555  1.00  0.00           H  
ATOM   2319  HB3 LYS A 663      72.063   5.183  41.296  1.00  0.00           H  
ATOM   2320  HG2 LYS A 663      73.679   5.724  42.964  1.00  0.00           H  
ATOM   2321  HG3 LYS A 663      72.868   7.108  43.266  1.00  0.00           H  
ATOM   2322  HD2 LYS A 663      71.060   5.939  44.124  1.00  0.00           H  
ATOM   2323  HD3 LYS A 663      71.682   4.511  43.634  1.00  0.00           H  
ATOM   2324  HE2 LYS A 663      71.983   5.590  46.068  1.00  0.00           H  
ATOM   2325  HE3 LYS A 663      72.758   4.268  45.504  1.00  0.00           H  
ATOM   2326  HZ1 LYS A 663      74.523   5.429  46.047  1.00  0.00           H  
ATOM   2327  HZ2 LYS A 663      74.333   6.086  44.563  1.00  0.00           H  
ATOM   2328  HZ3 LYS A 663      73.767   6.868  45.881  1.00  0.00           H  
ATOM   2329  N   ILE A 664      72.311   7.723  38.482  1.00 22.52           N  
ATOM   2330  CA  ILE A 664      71.837   7.708  37.093  1.00 21.57           C  
ATOM   2331  C   ILE A 664      73.023   7.315  36.163  1.00 21.21           C  
ATOM   2332  O   ILE A 664      74.118   7.872  36.285  1.00 18.76           O  
ATOM   2333  CB  ILE A 664      71.276   9.066  36.665  1.00 23.61           C  
ATOM   2334  CG1 ILE A 664      70.099   9.491  37.574  1.00 25.95           C  
ATOM   2335  CG2 ILE A 664      70.982   9.140  35.173  1.00 24.70           C  
ATOM   2336  CD1 ILE A 664      69.381  10.774  37.043  1.00 26.94           C  
ATOM   2337  H   ILE A 664      72.473   8.619  39.009  1.00  0.00           H  
ATOM   2338  HA  ILE A 664      71.179   6.967  37.024  1.00  0.00           H  
ATOM   2339  HB  ILE A 664      71.993   9.749  36.766  1.00  0.00           H  
ATOM   2340 HG12 ILE A 664      69.439   8.762  37.606  1.00  0.00           H  
ATOM   2341 HG13 ILE A 664      70.449   9.691  38.473  1.00  0.00           H  
ATOM   2342 HG21 ILE A 664      70.749  10.079  34.925  1.00  0.00           H  
ATOM   2343 HG22 ILE A 664      71.788   8.851  34.660  1.00  0.00           H  
ATOM   2344 HG23 ILE A 664      70.215   8.539  34.954  1.00  0.00           H  
ATOM   2345 HD11 ILE A 664      69.033  10.577  36.136  1.00  0.00           H  
ATOM   2346 HD12 ILE A 664      68.642  10.991  37.666  1.00  0.00           H  
ATOM   2347 HD13 ILE A 664      70.047  11.508  37.014  1.00  0.00           H  
ATOM   2348  N   ALA A 665      72.814   6.349  35.266  1.00 21.83           N  
ATOM   2349  CA  ALA A 665      73.884   5.766  34.529  1.00 21.49           C  
ATOM   2350  C   ALA A 665      74.715   6.796  33.755  1.00 19.14           C  
ATOM   2351  O   ALA A 665      75.897   6.695  33.775  1.00 19.77           O  
ATOM   2352  CB  ALA A 665      73.365   4.641  33.519  1.00 22.43           C  
ATOM   2353  H   ALA A 665      71.811   6.075  35.166  1.00  0.00           H  
ATOM   2354  HA  ALA A 665      74.513   5.279  35.167  1.00  0.00           H  
ATOM   2355  HB1 ALA A 665      73.366   5.033  32.613  1.00  0.00           H  
ATOM   2356  HB2 ALA A 665      73.987   3.877  33.582  1.00  0.00           H  
ATOM   2357  HB3 ALA A 665      72.453   4.388  33.801  1.00  0.00           H  
ATOM   2358  N   VAL A 666      74.085   7.695  33.015  1.00 17.87           N  
ATOM   2359  CA  VAL A 666      74.857   8.647  32.134  1.00 17.64           C  
ATOM   2360  C   VAL A 666      75.742   9.468  33.066  1.00 15.42           C  
ATOM   2361  O   VAL A 666      76.875   9.727  32.781  1.00 16.41           O  
ATOM   2362  CB  VAL A 666      73.936   9.534  31.268  1.00 20.01           C  
ATOM   2363  CG1 VAL A 666      74.669  10.751  30.654  1.00 21.85           C  
ATOM   2364  CG2 VAL A 666      73.308   8.690  30.082  1.00 24.23           C  
ATOM   2365  H   VAL A 666      73.063   7.706  33.075  1.00  0.00           H  
ATOM   2366  HA  VAL A 666      75.430   8.101  31.550  1.00  0.00           H  
ATOM   2367  HB  VAL A 666      73.220   9.907  31.862  1.00  0.00           H  
ATOM   2368 HG11 VAL A 666      75.644  10.554  30.617  1.00  0.00           H  
ATOM   2369 HG12 VAL A 666      74.317  10.908  29.736  1.00  0.00           H  
ATOM   2370 HG13 VAL A 666      74.502  11.549  31.226  1.00  0.00           H  
ATOM   2371 HG21 VAL A 666      72.457   8.304  30.409  1.00  0.00           H  
ATOM   2372 HG22 VAL A 666      73.155   9.308  29.324  1.00  0.00           H  
ATOM   2373 HG23 VAL A 666      73.957   7.982  29.844  1.00  0.00           H  
ATOM   2374  N   PHE A 667      75.205   9.911  34.181  1.00 16.71           N  
ATOM   2375  CA  PHE A 667      75.901  10.794  35.048  1.00 14.34           C  
ATOM   2376  C   PHE A 667      76.984  10.120  35.833  1.00 16.20           C  
ATOM   2377  O   PHE A 667      78.033  10.670  36.135  1.00 14.45           O  
ATOM   2378  CB  PHE A 667      74.947  11.618  35.975  1.00 15.04           C  
ATOM   2379  CG  PHE A 667      73.875  12.340  35.313  1.00 16.07           C  
ATOM   2380  CD1 PHE A 667      74.039  12.927  34.081  1.00 15.88           C  
ATOM   2381  CD2 PHE A 667      72.637  12.472  35.935  1.00 17.05           C  
ATOM   2382  CE1 PHE A 667      73.013  13.596  33.455  1.00 15.38           C  
ATOM   2383  CE2 PHE A 667      71.582  13.137  35.269  1.00 17.33           C  
ATOM   2384  CZ  PHE A 667      71.750  13.647  34.071  1.00 15.86           C  
ATOM   2385  H   PHE A 667      74.235   9.556  34.362  1.00  0.00           H  
ATOM   2386  HA  PHE A 667      76.356  11.498  34.465  1.00  0.00           H  
ATOM   2387  HB2 PHE A 667      74.561  10.960  36.624  1.00  0.00           H  
ATOM   2388  HB3 PHE A 667      75.534  12.262  36.468  1.00  0.00           H  
ATOM   2389  HD1 PHE A 667      74.933  12.867  33.619  1.00  0.00           H  
ATOM   2390  HD2 PHE A 667      72.485  12.104  36.841  1.00  0.00           H  
ATOM   2391  HE1 PHE A 667      73.157  14.045  32.572  1.00  0.00           H  
ATOM   2392  HE2 PHE A 667      70.686  13.198  35.774  1.00  0.00           H  
ATOM   2393  HZ  PHE A 667      71.000  14.086  33.554  1.00  0.00           H  
ATOM   2394  N   ASP A 668      76.692   8.835  36.220  1.00 17.11           N  
ATOM   2395  CA  ASP A 668      77.731   8.000  36.817  1.00 17.15           C  
ATOM   2396  C   ASP A 668      78.933   7.760  35.851  1.00 15.08           C  
ATOM   2397  O   ASP A 668      80.123   7.861  36.274  1.00 17.06           O  
ATOM   2398  CB  ASP A 668      77.164   6.619  37.325  1.00 19.09           C  
ATOM   2399  CG  ASP A 668      78.381   5.595  37.713  1.00 22.73           C  
ATOM   2400  OD1 ASP A 668      78.933   5.621  38.836  1.00 38.80           O  
ATOM   2401  OD2 ASP A 668      78.910   4.940  36.834  1.00 35.80           O  
ATOM   2402  H   ASP A 668      75.727   8.550  36.053  1.00  0.00           H  
ATOM   2403  HA  ASP A 668      78.105   8.498  37.611  1.00  0.00           H  
ATOM   2404  HB2 ASP A 668      76.658   6.767  38.138  1.00  0.00           H  
ATOM   2405  HB3 ASP A 668      76.668   6.199  36.607  1.00  0.00           H  
ATOM   2406  N   LYS A 669      78.609   7.554  34.581  1.00 15.32           N  
ATOM   2407  CA  LYS A 669      79.633   7.346  33.573  1.00 16.67           C  
ATOM   2408  C   LYS A 669      80.502   8.614  33.470  1.00 15.75           C  
ATOM   2409  O   LYS A 669      81.738   8.649  33.385  1.00 16.61           O  
ATOM   2410  CB  LYS A 669      79.034   7.031  32.201  1.00 18.46           C  
ATOM   2411  CG  LYS A 669      79.950   6.629  31.068  1.00 24.39           C  
ATOM   2412  CD  LYS A 669      79.138   6.116  29.784  1.00 25.79           C  
ATOM   2413  CE  LYS A 669      80.029   5.406  28.690  1.00 30.19           C  
ATOM   2414  NZ  LYS A 669      81.457   5.698  28.898  1.00 38.06           N  
ATOM   2415  H   LYS A 669      77.593   7.555  34.381  1.00  0.00           H  
ATOM   2416  HA  LYS A 669      80.220   6.585  33.846  1.00  0.00           H  
ATOM   2417  HB2 LYS A 669      78.346   6.286  32.330  1.00  0.00           H  
ATOM   2418  HB3 LYS A 669      78.503   7.853  31.902  1.00  0.00           H  
ATOM   2419  HG2 LYS A 669      80.496   7.406  30.766  1.00  0.00           H  
ATOM   2420  HG3 LYS A 669      80.545   5.880  31.346  1.00  0.00           H  
ATOM   2421  HD2 LYS A 669      78.457   5.467  30.100  1.00  0.00           H  
ATOM   2422  HD3 LYS A 669      78.705   6.905  29.368  1.00  0.00           H  
ATOM   2423  HE2 LYS A 669      79.857   4.427  28.760  1.00  0.00           H  
ATOM   2424  HE3 LYS A 669      79.728   5.742  27.801  1.00  0.00           H  
ATOM   2425  HZ1 LYS A 669      81.764   6.384  28.234  1.00  0.00           H  
ATOM   2426  HZ2 LYS A 669      81.600   6.051  29.825  1.00  0.00           H  
ATOM   2427  HZ3 LYS A 669      81.996   4.861  28.778  1.00  0.00           H  
ATOM   2428  N   MET A 670      79.810   9.780  33.465  1.00 13.67           N  
ATOM   2429  CA  MET A 670      80.542  11.044  33.428  1.00 12.92           C  
ATOM   2430  C   MET A 670      81.460  11.283  34.606  1.00 11.35           C  
ATOM   2431  O   MET A 670      82.590  11.770  34.492  1.00 12.84           O  
ATOM   2432  CB  MET A 670      79.529  12.195  33.277  1.00 12.02           C  
ATOM   2433  CG  MET A 670      78.839  12.241  31.982  1.00 12.90           C  
ATOM   2434  SD  MET A 670      77.459  13.429  31.860  1.00 14.23           S  
ATOM   2435  CE  MET A 670      78.377  14.994  31.922  1.00 15.92           C  
ATOM   2436  H   MET A 670      78.797   9.688  33.488  1.00  0.00           H  
ATOM   2437  HA  MET A 670      81.111  11.047  32.577  1.00  0.00           H  
ATOM   2438  HB2 MET A 670      78.848  12.107  34.027  1.00  0.00           H  
ATOM   2439  HB3 MET A 670      80.028  13.067  33.433  1.00  0.00           H  
ATOM   2440  HG2 MET A 670      79.530  12.439  31.224  1.00  0.00           H  
ATOM   2441  HG3 MET A 670      78.493  11.287  31.735  1.00  0.00           H  
ATOM   2442  HE1 MET A 670      77.879  15.639  32.497  1.00  0.00           H  
ATOM   2443  HE2 MET A 670      79.282  14.824  32.305  1.00  0.00           H  
ATOM   2444  HE3 MET A 670      78.461  15.357  30.997  1.00  0.00           H  
ATOM   2445  N   TRP A 671      80.968  11.009  35.825  1.00 11.89           N  
ATOM   2446  CA  TRP A 671      81.777  11.104  37.029  1.00 12.22           C  
ATOM   2447  C   TRP A 671      82.982  10.140  36.988  1.00 11.55           C  
ATOM   2448  O   TRP A 671      84.050  10.553  37.410  1.00 12.91           O  
ATOM   2449  CB  TRP A 671      80.958  10.755  38.297  1.00 14.46           C  
ATOM   2450  CG  TRP A 671      81.704  10.836  39.538  1.00 14.87           C  
ATOM   2451  CD1 TRP A 671      81.930   9.744  40.475  1.00 15.64           C  
ATOM   2452  CD2 TRP A 671      82.470  11.912  40.067  1.00 13.58           C  
ATOM   2453  NE1 TRP A 671      82.688  10.169  41.442  1.00 17.38           N  
ATOM   2454  CE2 TRP A 671      83.037  11.475  41.309  1.00 16.84           C  
ATOM   2455  CE3 TRP A 671      82.669  13.255  39.707  1.00 15.53           C  
ATOM   2456  CZ2 TRP A 671      83.820  12.303  42.087  1.00 16.67           C  
ATOM   2457  CZ3 TRP A 671      83.478  14.062  40.477  1.00 17.24           C  
ATOM   2458  CH2 TRP A 671      84.044  13.574  41.687  1.00 17.78           C  
ATOM   2459  H   TRP A 671      79.965  10.726  35.824  1.00  0.00           H  
ATOM   2460  HA  TRP A 671      82.151  12.039  37.083  1.00  0.00           H  
ATOM   2461  HB2 TRP A 671      80.188  11.391  38.342  1.00  0.00           H  
ATOM   2462  HB3 TRP A 671      80.615   9.822  38.187  1.00  0.00           H  
ATOM   2463  HD1 TRP A 671      81.531   8.851  40.322  1.00  0.00           H  
ATOM   2464  HE1 TRP A 671      83.012   9.595  42.249  1.00  0.00           H  
ATOM   2465  HE3 TRP A 671      82.222  13.627  38.886  1.00  0.00           H  
ATOM   2466  HZ2 TRP A 671      84.219  11.941  42.957  1.00  0.00           H  
ATOM   2467  HZ3 TRP A 671      83.671  14.990  40.193  1.00  0.00           H  
ATOM   2468  HH2 TRP A 671      84.606  14.195  42.224  1.00  0.00           H  
ATOM   2469  N   THR A 672      82.734   8.912  36.560  1.00 14.77           N  
ATOM   2470  CA  THR A 672      83.910   7.969  36.566  1.00 16.13           C  
ATOM   2471  C   THR A 672      85.010   8.567  35.660  1.00 15.57           C  
ATOM   2472  O   THR A 672      86.188   8.451  35.972  1.00 18.54           O  
ATOM   2473  CB  THR A 672      83.369   6.670  36.078  1.00 17.76           C  
ATOM   2474  OG1 THR A 672      82.375   6.182  37.005  1.00 19.95           O  
ATOM   2475  CG2 THR A 672      84.511   5.636  35.776  1.00 19.80           C  
ATOM   2476  H   THR A 672      81.821   8.676  36.266  1.00  0.00           H  
ATOM   2477  HA  THR A 672      84.254   7.920  37.492  1.00  0.00           H  
ATOM   2478  HB  THR A 672      82.902   6.798  35.175  1.00  0.00           H  
ATOM   2479  HG1 THR A 672      82.297   6.852  37.758  1.00  0.00           H  
ATOM   2480 HG21 THR A 672      85.289   6.126  35.396  1.00  0.00           H  
ATOM   2481 HG22 THR A 672      84.765   5.189  36.627  1.00  0.00           H  
ATOM   2482 HG23 THR A 672      84.168   4.969  35.123  1.00  0.00           H  
ATOM   2483  N   TYR A 673      84.634   9.215  34.517  1.00 14.47           N  
ATOM   2484  CA  TYR A 673      85.591   9.898  33.678  1.00 14.11           C  
ATOM   2485  C   TYR A 673      86.237  11.066  34.391  1.00 14.01           C  
ATOM   2486  O   TYR A 673      87.423  11.229  34.517  1.00 14.18           O  
ATOM   2487  CB  TYR A 673      84.988  10.275  32.345  1.00 14.86           C  
ATOM   2488  CG  TYR A 673      85.675  11.405  31.680  1.00 13.45           C  
ATOM   2489  CD1 TYR A 673      86.949  11.237  31.036  1.00 13.51           C  
ATOM   2490  CD2 TYR A 673      85.129  12.694  31.708  1.00 14.99           C  
ATOM   2491  CE1 TYR A 673      87.646  12.322  30.544  1.00 16.13           C  
ATOM   2492  CE2 TYR A 673      85.816  13.710  31.271  1.00 12.84           C  
ATOM   2493  CZ  TYR A 673      87.064  13.594  30.674  1.00 12.58           C  
ATOM   2494  OH  TYR A 673      87.773  14.719  30.181  1.00 16.66           O  
ATOM   2495  H   TYR A 673      83.615   9.161  34.328  1.00  0.00           H  
ATOM   2496  HA  TYR A 673      86.321   9.242  33.424  1.00  0.00           H  
ATOM   2497  HB2 TYR A 673      85.030   9.474  31.745  1.00  0.00           H  
ATOM   2498  HB3 TYR A 673      84.030  10.525  32.495  1.00  0.00           H  
ATOM   2499  HD1 TYR A 673      87.316  10.316  30.955  1.00  0.00           H  
ATOM   2500  HD2 TYR A 673      84.196  12.792  32.075  1.00  0.00           H  
ATOM   2501  HE1 TYR A 673      88.528  12.220  30.110  1.00  0.00           H  
ATOM   2502  HE2 TYR A 673      85.441  14.678  31.357  1.00  0.00           H  
ATOM   2503  HH  TYR A 673      87.209  15.523  30.384  1.00  0.00           H  
ATOM   2504  N   MET A 674      85.421  11.993  34.899  1.00 12.49           N  
ATOM   2505  CA  MET A 674      85.926  13.200  35.426  1.00 12.55           C  
ATOM   2506  C   MET A 674      86.877  13.040  36.591  1.00 13.50           C  
ATOM   2507  O   MET A 674      87.852  13.716  36.717  1.00 12.50           O  
ATOM   2508  CB  MET A 674      84.814  14.285  35.797  1.00 13.40           C  
ATOM   2509  CG  MET A 674      84.009  14.703  34.604  1.00 11.68           C  
ATOM   2510  SD  MET A 674      82.806  16.011  34.986  1.00 15.23           S  
ATOM   2511  CE  MET A 674      81.650  15.091  35.921  1.00 15.54           C  
ATOM   2512  H   MET A 674      84.412  11.731  34.862  1.00  0.00           H  
ATOM   2513  HA  MET A 674      86.436  13.699  34.684  1.00  0.00           H  
ATOM   2514  HB2 MET A 674      84.223  13.872  36.485  1.00  0.00           H  
ATOM   2515  HB3 MET A 674      85.291  15.070  36.184  1.00  0.00           H  
ATOM   2516  HG2 MET A 674      84.645  15.017  33.860  1.00  0.00           H  
ATOM   2517  HG3 MET A 674      83.525  13.883  34.217  1.00  0.00           H  
ATOM   2518  HE1 MET A 674      81.961  14.992  36.875  1.00  0.00           H  
ATOM   2519  HE2 MET A 674      80.752  15.549  35.929  1.00  0.00           H  
ATOM   2520  HE3 MET A 674      81.529  14.169  35.532  1.00  0.00           H  
ATOM   2521  N   ARG A 675      86.493  12.141  37.486  1.00 13.88           N  
ATOM   2522  CA  ARG A 675      87.266  11.961  38.721  1.00 14.36           C  
ATOM   2523  C   ARG A 675      88.660  11.418  38.396  1.00 13.86           C  
ATOM   2524  O   ARG A 675      89.491  11.681  39.225  1.00 18.47           O  
ATOM   2525  CB  ARG A 675      86.576  10.989  39.686  1.00 16.30           C  
ATOM   2526  CG  ARG A 675      86.471   9.617  39.264  1.00 17.70           C  
ATOM   2527  CD  ARG A 675      85.583   8.621  40.071  1.00 23.00           C  
ATOM   2528  NE  ARG A 675      86.008   8.672  41.455  1.00 32.43           N  
ATOM   2529  CZ  ARG A 675      85.467   7.890  42.419  1.00 38.64           C  
ATOM   2530  NH1 ARG A 675      84.472   7.051  42.127  1.00 39.99           N  
ATOM   2531  NH2 ARG A 675      85.927   7.949  43.677  1.00 41.62           N  
ATOM   2532  H   ARG A 675      85.650  11.606  37.255  1.00  0.00           H  
ATOM   2533  HA  ARG A 675      87.366  12.850  39.172  1.00  0.00           H  
ATOM   2534  HB2 ARG A 675      87.088  11.043  40.563  1.00  0.00           H  
ATOM   2535  HB3 ARG A 675      85.649  11.368  39.862  1.00  0.00           H  
ATOM   2536  HG2 ARG A 675      86.125   9.551  38.285  1.00  0.00           H  
ATOM   2537  HG3 ARG A 675      87.407   9.165  39.221  1.00  0.00           H  
ATOM   2538  HD2 ARG A 675      84.658   8.924  39.984  1.00  0.00           H  
ATOM   2539  HD3 ARG A 675      85.737   7.731  39.696  1.00  0.00           H  
ATOM   2540  HE  ARG A 675      86.728   9.304  41.723  1.00  0.00           H  
ATOM   2541 HH11 ARG A 675      84.130   6.976  41.195  1.00  0.00           H  
ATOM   2542 HH12 ARG A 675      84.067   6.491  42.855  1.00  0.00           H  
ATOM   2543 HH21 ARG A 675      86.689   8.568  43.880  1.00  0.00           H  
ATOM   2544 HH22 ARG A 675      85.520   7.391  44.385  1.00  0.00           H  
ATOM   2545  N   SER A 676      88.838  10.778  37.250  1.00 16.53           N  
ATOM   2546  CA  SER A 676      90.141  10.126  36.914  1.00 16.75           C  
ATOM   2547  C   SER A 676      90.877  10.870  35.830  1.00 16.47           C  
ATOM   2548  O   SER A 676      91.992  10.593  35.457  1.00 16.63           O  
ATOM   2549  CB  SER A 676      89.837   8.709  36.506  1.00 18.61           C  
ATOM   2550  OG  SER A 676      89.677   8.007  37.785  1.00 23.47           O  
ATOM   2551  H   SER A 676      88.028  10.760  36.613  1.00  0.00           H  
ATOM   2552  HA  SER A 676      90.699  10.138  37.754  1.00  0.00           H  
ATOM   2553  HB2 SER A 676      88.996   8.664  36.037  1.00  0.00           H  
ATOM   2554  HB3 SER A 676      90.591   8.319  36.048  1.00  0.00           H  
ATOM   2555  HG  SER A 676      89.789   8.551  38.555  1.00  0.00           H  
ATOM   2556  N   ALA A 677      90.271  11.880  35.185  1.00 13.95           N  
ATOM   2557  CA  ALA A 677      90.942  12.534  34.074  1.00 14.07           C  
ATOM   2558  C   ALA A 677      92.163  13.346  34.522  1.00 12.49           C  
ATOM   2559  O   ALA A 677      92.252  13.959  35.569  1.00 15.19           O  
ATOM   2560  CB  ALA A 677      89.847  13.516  33.353  1.00 15.92           C  
ATOM   2561  H   ALA A 677      89.341  12.128  35.536  1.00  0.00           H  
ATOM   2562  HA  ALA A 677      91.256  11.828  33.418  1.00  0.00           H  
ATOM   2563  HB1 ALA A 677      88.989  13.346  33.798  1.00  0.00           H  
ATOM   2564  HB2 ALA A 677      90.166  14.434  33.492  1.00  0.00           H  
ATOM   2565  HB3 ALA A 677      89.833  13.264  32.404  1.00  0.00           H  
ATOM   2566  N   GLU A 678      93.194  13.240  33.655  1.00 14.90           N  
ATOM   2567  CA  GLU A 678      94.454  13.915  33.836  1.00 14.21           C  
ATOM   2568  C   GLU A 678      94.911  14.586  32.501  1.00 17.45           C  
ATOM   2569  O   GLU A 678      94.777  13.960  31.466  1.00 20.04           O  
ATOM   2570  CB  GLU A 678      95.597  12.896  34.320  1.00 14.75           C  
ATOM   2571  CG  GLU A 678      95.378  12.182  35.618  1.00 13.66           C  
ATOM   2572  CD  GLU A 678      96.501  11.164  35.929  1.00 13.10           C  
ATOM   2573  OE1 GLU A 678      97.577  11.674  35.877  1.00 16.72           O  
ATOM   2574  OE2 GLU A 678      96.103  10.076  36.282  1.00 13.67           O  
ATOM   2575  H   GLU A 678      92.980  12.615  32.838  1.00  0.00           H  
ATOM   2576  HA  GLU A 678      94.378  14.630  34.536  1.00  0.00           H  
ATOM   2577  HB2 GLU A 678      95.676  12.229  33.588  1.00  0.00           H  
ATOM   2578  HB3 GLU A 678      96.424  13.443  34.382  1.00  0.00           H  
ATOM   2579  HG2 GLU A 678      95.381  12.832  36.353  1.00  0.00           H  
ATOM   2580  HG3 GLU A 678      94.543  11.668  35.573  1.00  0.00           H  
ATOM   2581  N   PRO A 679      95.282  15.854  32.606  1.00 18.76           N  
ATOM   2582  CA  PRO A 679      95.230  16.757  33.734  1.00 19.61           C  
ATOM   2583  C   PRO A 679      93.762  17.002  34.261  1.00 13.24           C  
ATOM   2584  O   PRO A 679      92.818  16.656  33.556  1.00 17.09           O  
ATOM   2585  CB  PRO A 679      95.722  18.097  33.169  1.00 21.73           C  
ATOM   2586  CG  PRO A 679      96.279  17.816  31.881  1.00 26.03           C  
ATOM   2587  CD  PRO A 679      95.711  16.548  31.363  1.00 22.18           C  
ATOM   2588  HA  PRO A 679      95.804  16.434  34.503  1.00  0.00           H  
ATOM   2589  HB2 PRO A 679      94.942  18.750  33.122  1.00  0.00           H  
ATOM   2590  HB3 PRO A 679      96.403  18.504  33.808  1.00  0.00           H  
ATOM   2591  HG2 PRO A 679      96.094  18.583  31.216  1.00  0.00           H  
ATOM   2592  HG3 PRO A 679      97.308  17.751  31.923  1.00  0.00           H  
ATOM   2593  HD2 PRO A 679      94.923  16.700  30.770  1.00  0.00           H  
ATOM   2594  HD3 PRO A 679      96.391  15.996  30.883  1.00  0.00           H  
ATOM   2595  N   SER A 680      93.681  17.591  35.403  1.00 16.22           N  
ATOM   2596  CA  SER A 680      92.379  17.749  36.098  1.00 15.00           C  
ATOM   2597  C   SER A 680      91.433  18.520  35.203  1.00 15.50           C  
ATOM   2598  O   SER A 680      91.844  19.502  34.551  1.00 16.01           O  
ATOM   2599  CB  SER A 680      92.524  18.573  37.339  1.00 17.52           C  
ATOM   2600  OG  SER A 680      91.263  18.812  37.983  1.00 17.05           O  
ATOM   2601  H   SER A 680      94.566  17.947  35.809  1.00  0.00           H  
ATOM   2602  HA  SER A 680      92.006  16.835  36.245  1.00  0.00           H  
ATOM   2603  HB2 SER A 680      93.119  18.102  37.993  1.00  0.00           H  
ATOM   2604  HB3 SER A 680      92.926  19.462  37.112  1.00  0.00           H  
ATOM   2605  HG  SER A 680      90.546  18.366  37.452  1.00  0.00           H  
ATOM   2606  N   VAL A 681      90.206  18.031  35.173  1.00 13.65           N  
ATOM   2607  CA  VAL A 681      89.105  18.728  34.381  1.00 12.57           C  
ATOM   2608  C   VAL A 681      88.362  19.701  35.303  1.00 13.53           C  
ATOM   2609  O   VAL A 681      87.458  20.382  34.799  1.00 12.57           O  
ATOM   2610  CB  VAL A 681      88.172  17.745  33.749  1.00 12.72           C  
ATOM   2611  CG1 VAL A 681      88.860  16.957  32.591  1.00 16.38           C  
ATOM   2612  CG2 VAL A 681      87.452  16.828  34.720  1.00 14.73           C  
ATOM   2613  H   VAL A 681      90.034  17.173  35.701  1.00  0.00           H  
ATOM   2614  HA  VAL A 681      89.554  19.245  33.663  1.00  0.00           H  
ATOM   2615  HB  VAL A 681      87.413  18.236  33.319  1.00  0.00           H  
ATOM   2616 HG11 VAL A 681      88.430  17.218  31.734  1.00  0.00           H  
ATOM   2617 HG12 VAL A 681      89.826  17.191  32.581  1.00  0.00           H  
ATOM   2618 HG13 VAL A 681      88.740  15.985  32.757  1.00  0.00           H  
ATOM   2619 HG21 VAL A 681      86.500  17.121  34.810  1.00  0.00           H  
ATOM   2620 HG22 VAL A 681      87.482  15.889  34.375  1.00  0.00           H  
ATOM   2621 HG23 VAL A 681      87.901  16.871  35.613  1.00  0.00           H  
ATOM   2622  N   PHE A 682      88.668  19.795  36.582  1.00 13.52           N  
ATOM   2623  CA  PHE A 682      88.033  20.665  37.522  1.00 13.08           C  
ATOM   2624  C   PHE A 682      88.683  21.983  37.540  1.00 13.60           C  
ATOM   2625  O   PHE A 682      89.911  22.131  37.242  1.00 18.13           O  
ATOM   2626  CB  PHE A 682      87.945  20.035  38.897  1.00 13.11           C  
ATOM   2627  CG  PHE A 682      87.331  18.689  38.897  1.00 13.69           C  
ATOM   2628  CD1 PHE A 682      85.991  18.497  38.698  1.00 14.87           C  
ATOM   2629  CD2 PHE A 682      88.082  17.529  39.083  1.00 15.56           C  
ATOM   2630  CE1 PHE A 682      85.368  17.303  38.627  1.00 14.24           C  
ATOM   2631  CE2 PHE A 682      87.429  16.295  39.042  1.00 16.27           C  
ATOM   2632  CZ  PHE A 682      86.073  16.176  38.822  1.00 15.45           C  
ATOM   2633  H   PHE A 682      89.464  19.137  36.864  1.00  0.00           H  
ATOM   2634  HA  PHE A 682      87.079  20.797  37.204  1.00  0.00           H  
ATOM   2635  HB2 PHE A 682      88.867  19.958  39.255  1.00  0.00           H  
ATOM   2636  HB3 PHE A 682      87.394  20.630  39.469  1.00  0.00           H  
ATOM   2637  HD1 PHE A 682      85.404  19.349  38.591  1.00  0.00           H  
ATOM   2638  HD2 PHE A 682      89.052  17.577  39.239  1.00  0.00           H  
ATOM   2639  HE1 PHE A 682      84.370  17.266  38.428  1.00  0.00           H  
ATOM   2640  HE2 PHE A 682      87.996  15.444  39.185  1.00  0.00           H  
ATOM   2641  HZ  PHE A 682      85.643  15.279  38.810  1.00  0.00           H  
ATOM   2642  N   VAL A 683      87.935  23.044  37.855  1.00 11.87           N  
ATOM   2643  CA  VAL A 683      88.366  24.406  37.920  1.00 11.77           C  
ATOM   2644  C   VAL A 683      88.113  25.083  39.239  1.00 14.08           C  
ATOM   2645  O   VAL A 683      87.221  24.717  39.952  1.00 15.29           O  
ATOM   2646  CB  VAL A 683      87.839  25.242  36.737  1.00 13.37           C  
ATOM   2647  CG1 VAL A 683      88.255  24.664  35.441  1.00 15.57           C  
ATOM   2648  CG2 VAL A 683      86.322  25.454  36.836  1.00 12.36           C  
ATOM   2649  H   VAL A 683      86.917  22.759  38.068  1.00  0.00           H  
ATOM   2650  HA  VAL A 683      89.378  24.431  37.745  1.00  0.00           H  
ATOM   2651  HB  VAL A 683      88.249  26.153  36.818  1.00  0.00           H  
ATOM   2652 HG11 VAL A 683      87.559  24.839  34.734  1.00  0.00           H  
ATOM   2653 HG12 VAL A 683      89.125  25.068  35.134  1.00  0.00           H  
ATOM   2654 HG13 VAL A 683      88.381  23.668  35.520  1.00  0.00           H  
ATOM   2655 HG21 VAL A 683      86.012  25.957  36.032  1.00  0.00           H  
ATOM   2656 HG22 VAL A 683      85.873  24.564  36.876  1.00  0.00           H  
ATOM   2657 HG23 VAL A 683      86.121  25.975  37.663  1.00  0.00           H  
ATOM   2658  N   ARG A 684      88.908  26.119  39.597  1.00 17.09           N  
ATOM   2659  CA  ARG A 684      88.747  26.775  40.874  1.00 20.43           C  
ATOM   2660  C   ARG A 684      87.605  27.810  40.939  1.00 17.94           C  
ATOM   2661  O   ARG A 684      87.052  28.081  42.007  1.00 19.97           O  
ATOM   2662  CB  ARG A 684      90.057  27.458  41.210  1.00 24.68           C  
ATOM   2663  CG  ARG A 684      90.098  28.289  42.372  1.00 30.22           C  
ATOM   2664  CD  ARG A 684      91.459  29.173  42.326  1.00 35.19           C  
ATOM   2665  NE  ARG A 684      91.359  30.627  41.932  1.00 43.56           N  
ATOM   2666  CZ  ARG A 684      90.802  31.586  42.704  1.00 46.43           C  
ATOM   2667  NH1 ARG A 684      90.234  31.272  43.886  1.00 47.66           N  
ATOM   2668  NH2 ARG A 684      90.778  32.869  42.286  1.00 47.55           N  
ATOM   2669  H   ARG A 684      89.612  26.377  38.886  1.00  0.00           H  
ATOM   2670  HA  ARG A 684      88.565  26.068  41.592  1.00  0.00           H  
ATOM   2671  HB2 ARG A 684      90.760  26.718  41.290  1.00  0.00           H  
ATOM   2672  HB3 ARG A 684      90.322  28.005  40.386  1.00  0.00           H  
ATOM   2673  HG2 ARG A 684      89.375  28.960  42.407  1.00  0.00           H  
ATOM   2674  HG3 ARG A 684      90.167  27.785  43.218  1.00  0.00           H  
ATOM   2675  HD2 ARG A 684      91.862  29.107  43.249  1.00  0.00           H  
ATOM   2676  HD3 ARG A 684      92.074  28.697  41.682  1.00  0.00           H  
ATOM   2677  HE  ARG A 684      91.730  30.885  41.045  1.00  0.00           H  
ATOM   2678 HH11 ARG A 684      90.242  30.330  44.202  1.00  0.00           H  
ATOM   2679 HH12 ARG A 684      89.812  31.991  44.432  1.00  0.00           H  
ATOM   2680 HH21 ARG A 684      91.199  33.087  41.405  1.00  0.00           H  
ATOM   2681 HH22 ARG A 684      90.355  33.564  42.843  1.00  0.00           H  
ATOM   2682  N   THR A 685      87.299  28.392  39.781  1.00 15.95           N  
ATOM   2683  CA  THR A 685      86.295  29.388  39.685  1.00 16.59           C  
ATOM   2684  C   THR A 685      85.553  29.285  38.335  1.00 15.31           C  
ATOM   2685  O   THR A 685      86.067  28.744  37.364  1.00 15.22           O  
ATOM   2686  CB  THR A 685      86.899  30.860  39.690  1.00 19.05           C  
ATOM   2687  OG1 THR A 685      87.665  31.110  38.516  1.00 18.38           O  
ATOM   2688  CG2 THR A 685      87.659  31.188  41.004  1.00 20.42           C  
ATOM   2689  H   THR A 685      87.866  28.043  38.972  1.00  0.00           H  
ATOM   2690  HA  THR A 685      85.609  29.256  40.412  1.00  0.00           H  
ATOM   2691  HB  THR A 685      86.112  31.512  39.720  1.00  0.00           H  
ATOM   2692  HG1 THR A 685      87.629  30.246  37.950  1.00  0.00           H  
ATOM   2693 HG21 THR A 685      87.188  31.931  41.474  1.00  0.00           H  
ATOM   2694 HG22 THR A 685      87.674  30.375  41.581  1.00  0.00           H  
ATOM   2695 HG23 THR A 685      88.591  31.464  40.780  1.00  0.00           H  
ATOM   2696  N   THR A 686      84.324  29.822  38.312  1.00 15.47           N  
ATOM   2697  CA  THR A 686      83.562  29.847  37.114  1.00 17.21           C  
ATOM   2698  C   THR A 686      84.277  30.463  35.949  1.00 17.01           C  
ATOM   2699  O   THR A 686      84.344  29.936  34.846  1.00 18.15           O  
ATOM   2700  CB  THR A 686      82.115  30.460  37.436  1.00 16.47           C  
ATOM   2701  OG1 THR A 686      81.593  29.774  38.553  1.00 19.38           O  
ATOM   2702  CG2 THR A 686      81.259  30.366  36.118  1.00 20.17           C  
ATOM   2703  H   THR A 686      84.010  30.199  39.227  1.00  0.00           H  
ATOM   2704  HA  THR A 686      83.313  28.884  36.861  1.00  0.00           H  
ATOM   2705  HB  THR A 686      82.253  31.434  37.665  1.00  0.00           H  
ATOM   2706  HG1 THR A 686      82.252  29.071  38.873  1.00  0.00           H  
ATOM   2707 HG21 THR A 686      81.872  30.440  35.340  1.00  0.00           H  
ATOM   2708 HG22 THR A 686      80.791  29.489  36.110  1.00  0.00           H  
ATOM   2709 HG23 THR A 686      80.602  31.112  36.117  1.00  0.00           H  
ATOM   2710  N   ALA A 687      84.945  31.590  36.240  1.00 17.17           N  
ATOM   2711  CA  ALA A 687      85.672  32.263  35.299  1.00 15.97           C  
ATOM   2712  C   ALA A 687      86.744  31.472  34.594  1.00 15.96           C  
ATOM   2713  O   ALA A 687      86.981  31.516  33.402  1.00 18.01           O  
ATOM   2714  CB  ALA A 687      86.311  33.621  35.891  1.00 18.93           C  
ATOM   2715  H   ALA A 687      84.834  31.869  37.253  1.00  0.00           H  
ATOM   2716  HA  ALA A 687      85.041  32.643  34.562  1.00  0.00           H  
ATOM   2717  HB1 ALA A 687      87.277  33.462  35.999  1.00  0.00           H  
ATOM   2718  HB2 ALA A 687      86.128  34.335  35.237  1.00  0.00           H  
ATOM   2719  HB3 ALA A 687      85.870  33.795  36.755  1.00  0.00           H  
ATOM   2720  N   GLU A 688      87.467  30.643  35.419  1.00 15.52           N  
ATOM   2721  CA  GLU A 688      88.447  29.738  34.883  1.00 18.03           C  
ATOM   2722  C   GLU A 688      87.820  28.695  33.904  1.00 14.62           C  
ATOM   2723  O   GLU A 688      88.370  28.287  32.934  1.00 15.44           O  
ATOM   2724  CB  GLU A 688      89.183  29.006  36.029  1.00 17.76           C  
ATOM   2725  CG  GLU A 688      90.310  28.105  35.715  1.00 24.97           C  
ATOM   2726  CD  GLU A 688      90.841  27.242  36.977  1.00 24.04           C  
ATOM   2727  OE1 GLU A 688      90.675  27.681  38.125  1.00 31.07           O  
ATOM   2728  OE2 GLU A 688      91.386  26.154  36.743  1.00 30.82           O  
ATOM   2729  H   GLU A 688      87.230  30.747  36.417  1.00  0.00           H  
ATOM   2730  HA  GLU A 688      89.165  30.245  34.382  1.00  0.00           H  
ATOM   2731  HB2 GLU A 688      89.515  29.729  36.653  1.00  0.00           H  
ATOM   2732  HB3 GLU A 688      88.477  28.476  36.521  1.00  0.00           H  
ATOM   2733  HG2 GLU A 688      90.045  27.425  35.053  1.00  0.00           H  
ATOM   2734  HG3 GLU A 688      91.101  28.614  35.423  1.00  0.00           H  
ATOM   2735  N   GLY A 689      86.631  28.128  34.290  1.00 12.62           N  
ATOM   2736  CA  GLY A 689      85.999  27.184  33.405  1.00 12.58           C  
ATOM   2737  C   GLY A 689      85.629  27.797  32.051  1.00 12.95           C  
ATOM   2738  O   GLY A 689      85.747  27.213  31.017  1.00 11.62           O  
ATOM   2739  H   GLY A 689      86.288  28.432  35.195  1.00  0.00           H  
ATOM   2740  HA2 GLY A 689      86.616  26.394  33.245  1.00  0.00           H  
ATOM   2741  HA3 GLY A 689      85.156  26.818  33.836  1.00  0.00           H  
ATOM   2742  N   VAL A 690      85.069  28.990  32.123  1.00 13.55           N  
ATOM   2743  CA  VAL A 690      84.641  29.733  30.935  1.00 14.63           C  
ATOM   2744  C   VAL A 690      85.855  30.068  30.033  1.00 13.75           C  
ATOM   2745  O   VAL A 690      85.861  29.790  28.845  1.00 14.84           O  
ATOM   2746  CB  VAL A 690      83.924  31.021  31.335  1.00 15.87           C  
ATOM   2747  CG1 VAL A 690      83.727  31.927  30.026  1.00 17.30           C  
ATOM   2748  CG2 VAL A 690      82.560  30.674  32.097  1.00 16.22           C  
ATOM   2749  H   VAL A 690      84.955  29.363  33.092  1.00  0.00           H  
ATOM   2750  HA  VAL A 690      84.023  29.150  30.403  1.00  0.00           H  
ATOM   2751  HB  VAL A 690      84.508  31.551  31.920  1.00  0.00           H  
ATOM   2752 HG11 VAL A 690      84.621  32.074  29.634  1.00  0.00           H  
ATOM   2753 HG12 VAL A 690      83.138  31.428  29.410  1.00  0.00           H  
ATOM   2754 HG13 VAL A 690      83.314  32.775  30.316  1.00  0.00           H  
ATOM   2755 HG21 VAL A 690      82.797  30.123  32.881  1.00  0.00           H  
ATOM   2756 HG22 VAL A 690      82.150  31.532  32.364  1.00  0.00           H  
ATOM   2757 HG23 VAL A 690      81.990  30.178  31.461  1.00  0.00           H  
ATOM   2758  N   ALA A 691      86.957  30.503  30.652  1.00 13.91           N  
ATOM   2759  CA  ALA A 691      88.155  30.704  29.894  1.00 15.49           C  
ATOM   2760  C   ALA A 691      88.687  29.450  29.248  1.00 16.13           C  
ATOM   2761  O   ALA A 691      89.159  29.404  28.116  1.00 16.54           O  
ATOM   2762  CB  ALA A 691      89.233  31.392  30.789  1.00 17.97           C  
ATOM   2763  H   ALA A 691      86.856  30.666  31.660  1.00  0.00           H  
ATOM   2764  HA  ALA A 691      87.970  31.391  29.158  1.00  0.00           H  
ATOM   2765  HB1 ALA A 691      89.978  30.751  30.934  1.00  0.00           H  
ATOM   2766  HB2 ALA A 691      89.560  32.204  30.320  1.00  0.00           H  
ATOM   2767  HB3 ALA A 691      88.813  31.638  31.655  1.00  0.00           H  
ATOM   2768  N   ARG A 692      88.565  28.297  29.982  1.00 12.79           N  
ATOM   2769  CA  ARG A 692      88.971  27.057  29.466  1.00 13.99           C  
ATOM   2770  C   ARG A 692      88.191  26.593  28.222  1.00 14.38           C  
ATOM   2771  O   ARG A 692      88.704  26.104  27.214  1.00 14.59           O  
ATOM   2772  CB  ARG A 692      89.013  26.013  30.608  1.00 13.99           C  
ATOM   2773  CG  ARG A 692      89.732  24.789  30.219  1.00 14.76           C  
ATOM   2774  CD  ARG A 692      89.956  23.871  31.458  1.00 17.45           C  
ATOM   2775  NE  ARG A 692      90.429  22.566  31.045  1.00 17.06           N  
ATOM   2776  CZ  ARG A 692      90.816  21.603  31.927  1.00 15.73           C  
ATOM   2777  NH1 ARG A 692      90.842  21.906  33.193  1.00 19.00           N  
ATOM   2778  NH2 ARG A 692      91.182  20.416  31.472  1.00 19.88           N  
ATOM   2779  H   ARG A 692      88.152  28.464  30.923  1.00  0.00           H  
ATOM   2780  HA  ARG A 692      89.963  27.093  29.202  1.00  0.00           H  
ATOM   2781  HB2 ARG A 692      89.470  26.441  31.377  1.00  0.00           H  
ATOM   2782  HB3 ARG A 692      88.073  25.792  30.836  1.00  0.00           H  
ATOM   2783  HG2 ARG A 692      89.211  24.254  29.562  1.00  0.00           H  
ATOM   2784  HG3 ARG A 692      90.635  24.997  29.857  1.00  0.00           H  
ATOM   2785  HD2 ARG A 692      90.628  24.316  32.030  1.00  0.00           H  
ATOM   2786  HD3 ARG A 692      89.085  23.792  31.919  1.00  0.00           H  
ATOM   2787  HE  ARG A 692      90.480  22.345  30.076  1.00  0.00           H  
ATOM   2788 HH11 ARG A 692      90.576  22.794  33.555  1.00  0.00           H  
ATOM   2789 HH12 ARG A 692      91.151  21.198  33.870  1.00  0.00           H  
ATOM   2790 HH21 ARG A 692      91.154  20.225  30.488  1.00  0.00           H  
ATOM   2791 HH22 ARG A 692      91.486  19.705  32.107  1.00  0.00           H  
ATOM   2792  N   VAL A 693      86.866  26.772  28.242  1.00 12.70           N  
ATOM   2793  CA  VAL A 693      86.071  26.518  27.080  1.00 12.71           C  
ATOM   2794  C   VAL A 693      86.528  27.427  25.905  1.00 13.82           C  
ATOM   2795  O   VAL A 693      86.669  26.903  24.805  1.00 14.01           O  
ATOM   2796  CB  VAL A 693      84.566  26.811  27.401  1.00 12.00           C  
ATOM   2797  CG1 VAL A 693      83.742  26.654  26.116  1.00 11.02           C  
ATOM   2798  CG2 VAL A 693      84.076  25.858  28.491  1.00 12.61           C  
ATOM   2799  H   VAL A 693      86.493  27.101  29.153  1.00  0.00           H  
ATOM   2800  HA  VAL A 693      86.209  25.569  26.782  1.00  0.00           H  
ATOM   2801  HB  VAL A 693      84.503  27.756  27.673  1.00  0.00           H  
ATOM   2802 HG11 VAL A 693      84.359  26.624  25.333  1.00  0.00           H  
ATOM   2803 HG12 VAL A 693      83.217  25.807  26.165  1.00  0.00           H  
ATOM   2804 HG13 VAL A 693      83.122  27.431  26.028  1.00  0.00           H  
ATOM   2805 HG21 VAL A 693      83.107  26.027  28.661  1.00  0.00           H  
ATOM   2806 HG22 VAL A 693      84.207  24.916  28.185  1.00  0.00           H  
ATOM   2807 HG23 VAL A 693      84.600  26.019  29.326  1.00  0.00           H  
ATOM   2808  N   ARG A 694      86.724  28.688  26.213  1.00 14.54           N  
ATOM   2809  CA  ARG A 694      87.001  29.642  25.103  1.00 16.98           C  
ATOM   2810  C   ARG A 694      88.315  29.348  24.439  1.00 20.05           C  
ATOM   2811  O   ARG A 694      88.400  29.655  23.236  1.00 20.44           O  
ATOM   2812  CB  ARG A 694      86.910  31.070  25.628  1.00 19.27           C  
ATOM   2813  CG  ARG A 694      85.503  31.529  25.850  1.00 18.18           C  
ATOM   2814  CD  ARG A 694      85.360  32.918  26.445  1.00 20.43           C  
ATOM   2815  NE  ARG A 694      83.993  33.429  26.290  1.00 18.22           N  
ATOM   2816  CZ  ARG A 694      83.441  34.308  27.097  1.00 19.74           C  
ATOM   2817  NH1 ARG A 694      84.112  34.767  28.114  1.00 21.59           N  
ATOM   2818  NH2 ARG A 694      82.199  34.780  26.865  1.00 19.01           N  
ATOM   2819  H   ARG A 694      86.678  28.952  27.186  1.00  0.00           H  
ATOM   2820  HA  ARG A 694      86.254  29.554  24.431  1.00  0.00           H  
ATOM   2821  HB2 ARG A 694      87.399  31.112  26.494  1.00  0.00           H  
ATOM   2822  HB3 ARG A 694      87.340  31.671  24.962  1.00  0.00           H  
ATOM   2823  HG2 ARG A 694      84.997  31.521  24.969  1.00  0.00           H  
ATOM   2824  HG3 ARG A 694      85.026  30.882  26.471  1.00  0.00           H  
ATOM   2825  HD2 ARG A 694      85.581  32.868  27.412  1.00  0.00           H  
ATOM   2826  HD3 ARG A 694      85.990  33.525  25.974  1.00  0.00           H  
ATOM   2827  HE  ARG A 694      83.453  33.080  25.516  1.00  0.00           H  
ATOM   2828 HH11 ARG A 694      85.055  34.493  28.305  1.00  0.00           H  
ATOM   2829 HH12 ARG A 694      83.675  35.433  28.749  1.00  0.00           H  
ATOM   2830 HH21 ARG A 694      81.718  34.455  26.048  1.00  0.00           H  
ATOM   2831 HH22 ARG A 694      81.788  35.425  27.486  1.00  0.00           H  
ATOM   2832  N   LYS A 695      89.296  28.850  25.184  1.00 17.81           N  
ATOM   2833  CA  LYS A 695      90.656  28.623  24.658  1.00 23.41           C  
ATOM   2834  C   LYS A 695      90.858  27.254  24.100  1.00 22.81           C  
ATOM   2835  O   LYS A 695      91.901  26.945  23.562  1.00 23.98           O  
ATOM   2836  CB  LYS A 695      91.672  28.752  25.780  1.00 22.53           C  
ATOM   2837  CG  LYS A 695      91.771  30.104  26.341  1.00 31.16           C  
ATOM   2838  CD  LYS A 695      92.935  30.270  27.443  1.00 31.73           C  
ATOM   2839  CE  LYS A 695      92.636  31.224  28.706  1.00 32.47           C  
ATOM   2840  NZ  LYS A 695      93.285  30.871  30.038  1.00 38.83           N  
ATOM   2841  H   LYS A 695      89.031  28.632  26.168  1.00  0.00           H  
ATOM   2842  HA  LYS A 695      90.826  29.317  23.930  1.00  0.00           H  
ATOM   2843  HB2 LYS A 695      91.408  28.107  26.503  1.00  0.00           H  
ATOM   2844  HB3 LYS A 695      92.565  28.474  25.412  1.00  0.00           H  
ATOM   2845  HG2 LYS A 695      91.976  30.789  25.629  1.00  0.00           H  
ATOM   2846  HG3 LYS A 695      90.920  30.379  26.806  1.00  0.00           H  
ATOM   2847  HD2 LYS A 695      93.147  29.357  27.801  1.00  0.00           H  
ATOM   2848  HD3 LYS A 695      93.745  30.635  26.978  1.00  0.00           H  
ATOM   2849  HE2 LYS A 695      92.918  32.164  28.436  1.00  0.00           H  
ATOM   2850  HE3 LYS A 695      91.625  31.246  28.823  1.00  0.00           H  
ATOM   2851  HZ1 LYS A 695      92.995  29.956  30.296  1.00  0.00           H  
ATOM   2852  HZ2 LYS A 695      94.272  30.904  29.925  1.00  0.00           H  
ATOM   2853  HZ3 LYS A 695      92.990  31.534  30.717  1.00  0.00           H  
ATOM   2854  N   SER A 696      89.923  26.314  24.272  1.00 20.77           N  
ATOM   2855  CA  SER A 696      90.273  24.954  24.074  1.00 20.86           C  
ATOM   2856  C   SER A 696      89.800  24.494  22.632  1.00 19.36           C  
ATOM   2857  O   SER A 696      89.780  23.338  22.330  1.00 18.93           O  
ATOM   2858  CB  SER A 696      89.906  24.131  25.390  1.00 23.04           C  
ATOM   2859  OG  SER A 696      90.721  24.525  26.603  1.00 25.02           O  
ATOM   2860  H   SER A 696      88.998  26.666  24.542  1.00  0.00           H  
ATOM   2861  HA  SER A 696      91.267  24.849  24.080  1.00  0.00           H  
ATOM   2862  HB2 SER A 696      88.954  24.292  25.609  1.00  0.00           H  
ATOM   2863  HB3 SER A 696      90.076  23.171  25.220  1.00  0.00           H  
ATOM   2864  HG  SER A 696      91.329  25.257  26.249  1.00  0.00           H  
ATOM   2865  N   LYS A 697      89.398  25.420  21.731  1.00 20.62           N  
ATOM   2866  CA  LYS A 697      89.057  25.099  20.317  1.00 22.96           C  
ATOM   2867  C   LYS A 697      87.986  24.038  20.147  1.00 21.66           C  
ATOM   2868  O   LYS A 697      87.987  23.141  19.211  1.00 24.07           O  
ATOM   2869  CB  LYS A 697      90.344  24.762  19.460  1.00 25.68           C  
ATOM   2870  CG  LYS A 697      91.478  25.772  19.635  1.00 28.71           C  
ATOM   2871  CD  LYS A 697      92.764  25.523  18.801  1.00 31.11           C  
ATOM   2872  CE  LYS A 697      93.899  26.564  19.215  1.00 34.96           C  
ATOM   2873  NZ  LYS A 697      95.320  26.080  18.737  1.00 41.72           N  
ATOM   2874  H   LYS A 697      89.346  26.389  22.113  1.00  0.00           H  
ATOM   2875  HA  LYS A 697      88.744  25.962  19.871  1.00  0.00           H  
ATOM   2876  HB2 LYS A 697      90.659  23.869  19.749  1.00  0.00           H  
ATOM   2877  HB3 LYS A 697      90.064  24.750  18.510  1.00  0.00           H  
ATOM   2878  HG2 LYS A 697      91.132  26.700  19.400  1.00  0.00           H  
ATOM   2879  HG3 LYS A 697      91.746  25.801  20.617  1.00  0.00           H  
ATOM   2880  HD2 LYS A 697      93.107  24.627  18.993  1.00  0.00           H  
ATOM   2881  HD3 LYS A 697      92.570  25.666  17.853  1.00  0.00           H  
ATOM   2882  HE2 LYS A 697      93.706  27.426  18.782  1.00  0.00           H  
ATOM   2883  HE3 LYS A 697      93.913  26.638  20.196  1.00  0.00           H  
ATOM   2884  HZ1 LYS A 697      95.548  25.283  19.271  1.00  0.00           H  
ATOM   2885  HZ2 LYS A 697      95.244  25.869  17.777  1.00  0.00           H  
ATOM   2886  HZ3 LYS A 697      95.947  26.823  18.901  1.00  0.00           H  
ATOM   2887  N   GLY A 698      87.067  24.016  21.139  1.00 18.20           N  
ATOM   2888  CA  GLY A 698      85.993  23.021  21.150  1.00 18.85           C  
ATOM   2889  C   GLY A 698      86.267  21.646  21.886  1.00 16.12           C  
ATOM   2890  O   GLY A 698      85.415  20.812  21.879  1.00 18.48           O  
ATOM   2891  H   GLY A 698      87.193  24.741  21.859  1.00  0.00           H  
ATOM   2892  HA2 GLY A 698      85.149  23.431  21.574  1.00  0.00           H  
ATOM   2893  HA3 GLY A 698      85.719  22.800  20.182  1.00  0.00           H  
ATOM   2894  N   LYS A 699      87.443  21.559  22.471  1.00 15.97           N  
ATOM   2895  CA  LYS A 699      87.874  20.291  23.099  1.00 16.02           C  
ATOM   2896  C   LYS A 699      87.646  20.260  24.608  1.00 15.43           C  
ATOM   2897  O   LYS A 699      88.085  19.338  25.297  1.00 15.63           O  
ATOM   2898  CB  LYS A 699      89.346  20.031  22.744  1.00 17.65           C  
ATOM   2899  CG  LYS A 699      89.607  19.957  21.229  1.00 20.69           C  
ATOM   2900  CD  LYS A 699      88.790  18.963  20.498  1.00 24.55           C  
ATOM   2901  CE  LYS A 699      89.241  18.830  18.971  1.00 27.62           C  
ATOM   2902  NZ  LYS A 699      88.310  18.060  18.144  1.00 33.54           N  
ATOM   2903  H   LYS A 699      88.022  22.408  22.461  1.00  0.00           H  
ATOM   2904  HA  LYS A 699      87.351  19.533  22.674  1.00  0.00           H  
ATOM   2905  HB2 LYS A 699      89.893  20.772  23.114  1.00  0.00           H  
ATOM   2906  HB3 LYS A 699      89.616  19.163  23.146  1.00  0.00           H  
ATOM   2907  HG2 LYS A 699      89.446  20.887  20.844  1.00  0.00           H  
ATOM   2908  HG3 LYS A 699      90.596  19.756  21.097  1.00  0.00           H  
ATOM   2909  HD2 LYS A 699      88.891  18.056  20.891  1.00  0.00           H  
ATOM   2910  HD3 LYS A 699      87.833  19.229  20.477  1.00  0.00           H  
ATOM   2911  HE2 LYS A 699      89.339  19.770  18.621  1.00  0.00           H  
ATOM   2912  HE3 LYS A 699      90.152  18.400  18.980  1.00  0.00           H  
ATOM   2913  HZ1 LYS A 699      88.268  17.110  18.466  1.00  0.00           H  
ATOM   2914  HZ2 LYS A 699      87.392  18.462  18.196  1.00  0.00           H  
ATOM   2915  HZ3 LYS A 699      88.614  18.066  17.188  1.00  0.00           H  
ATOM   2916  N   TYR A 700      87.059  21.325  25.178  1.00 14.50           N  
ATOM   2917  CA  TYR A 700      86.613  21.367  26.589  1.00 13.67           C  
ATOM   2918  C   TYR A 700      85.185  21.892  26.653  1.00 12.90           C  
ATOM   2919  O   TYR A 700      84.930  22.955  26.061  1.00 12.37           O  
ATOM   2920  CB  TYR A 700      87.522  22.141  27.432  1.00 12.33           C  
ATOM   2921  CG  TYR A 700      87.202  22.093  28.913  1.00 12.20           C  
ATOM   2922  CD1 TYR A 700      87.572  21.023  29.742  1.00 13.02           C  
ATOM   2923  CD2 TYR A 700      86.504  23.095  29.506  1.00 12.48           C  
ATOM   2924  CE1 TYR A 700      87.249  21.030  31.080  1.00 12.15           C  
ATOM   2925  CE2 TYR A 700      86.195  23.109  30.835  1.00 11.06           C  
ATOM   2926  CZ  TYR A 700      86.566  22.051  31.667  1.00 11.37           C  
ATOM   2927  OH  TYR A 700      86.286  22.077  33.000  1.00 12.61           O  
ATOM   2928  H   TYR A 700      86.940  22.141  24.529  1.00  0.00           H  
ATOM   2929  HA  TYR A 700      86.625  20.433  26.942  1.00  0.00           H  
ATOM   2930  HB2 TYR A 700      88.464  21.802  27.325  1.00  0.00           H  
ATOM   2931  HB3 TYR A 700      87.502  23.111  27.161  1.00  0.00           H  
ATOM   2932  HD1 TYR A 700      88.073  20.254  29.350  1.00  0.00           H  
ATOM   2933  HD2 TYR A 700      86.193  23.882  28.931  1.00  0.00           H  
ATOM   2934  HE1 TYR A 700      87.539  20.229  31.656  1.00  0.00           H  
ATOM   2935  HE2 TYR A 700      85.692  23.887  31.237  1.00  0.00           H  
ATOM   2936  HH  TYR A 700      85.760  22.900  33.229  1.00  0.00           H  
ATOM   2937  N   ALA A 701      84.303  21.155  27.354  1.00 10.88           N  
ATOM   2938  CA  ALA A 701      82.893  21.584  27.684  1.00 10.67           C  
ATOM   2939  C   ALA A 701      82.868  21.736  29.175  1.00 11.08           C  
ATOM   2940  O   ALA A 701      83.487  20.971  29.925  1.00 11.58           O  
ATOM   2941  CB  ALA A 701      81.886  20.636  27.180  1.00 11.74           C  
ATOM   2942  H   ALA A 701      84.676  20.226  27.668  1.00  0.00           H  
ATOM   2943  HA  ALA A 701      82.740  22.452  27.250  1.00  0.00           H  
ATOM   2944  HB1 ALA A 701      82.044  20.428  26.206  1.00  0.00           H  
ATOM   2945  HB2 ALA A 701      81.920  19.769  27.694  1.00  0.00           H  
ATOM   2946  HB3 ALA A 701      80.957  21.017  27.271  1.00  0.00           H  
ATOM   2947  N   TYR A 702      82.112  22.706  29.667  1.00 10.02           N  
ATOM   2948  CA  TYR A 702      82.031  23.054  31.081  1.00  9.44           C  
ATOM   2949  C   TYR A 702      80.641  22.803  31.609  1.00 10.04           C  
ATOM   2950  O   TYR A 702      79.629  23.235  31.011  1.00  9.85           O  
ATOM   2951  CB  TYR A 702      82.484  24.490  31.326  1.00 10.48           C  
ATOM   2952  CG  TYR A 702      82.598  24.924  32.751  1.00  9.22           C  
ATOM   2953  CD1 TYR A 702      83.355  24.149  33.651  1.00 10.24           C  
ATOM   2954  CD2 TYR A 702      82.101  26.134  33.237  1.00  9.61           C  
ATOM   2955  CE1 TYR A 702      83.431  24.544  34.976  1.00 12.54           C  
ATOM   2956  CE2 TYR A 702      82.232  26.475  34.597  1.00 10.24           C  
ATOM   2957  CZ  TYR A 702      82.892  25.670  35.398  1.00 10.89           C  
ATOM   2958  OH  TYR A 702      82.964  26.035  36.758  1.00 15.44           O  
ATOM   2959  H   TYR A 702      81.555  23.223  28.929  1.00  0.00           H  
ATOM   2960  HA  TYR A 702      82.676  22.467  31.585  1.00  0.00           H  
ATOM   2961  HB2 TYR A 702      83.386  24.609  30.884  1.00  0.00           H  
ATOM   2962  HB3 TYR A 702      81.830  25.104  30.859  1.00  0.00           H  
ATOM   2963  HD1 TYR A 702      83.820  23.340  33.336  1.00  0.00           H  
ATOM   2964  HD2 TYR A 702      81.649  26.768  32.621  1.00  0.00           H  
ATOM   2965  HE1 TYR A 702      83.929  23.923  35.627  1.00  0.00           H  
ATOM   2966  HE2 TYR A 702      81.810  27.333  34.911  1.00  0.00           H  
ATOM   2967  HH  TYR A 702      82.481  26.911  36.890  1.00  0.00           H  
ATOM   2968  N   LEU A 703      80.519  22.071  32.703  1.00  9.70           N  
ATOM   2969  CA  LEU A 703      79.279  21.749  33.371  1.00  8.75           C  
ATOM   2970  C   LEU A 703      79.075  22.798  34.479  1.00  9.22           C  
ATOM   2971  O   LEU A 703      79.878  22.861  35.424  1.00 10.62           O  
ATOM   2972  CB  LEU A 703      79.300  20.322  33.917  1.00 10.87           C  
ATOM   2973  CG  LEU A 703      79.229  19.288  32.816  1.00 14.06           C  
ATOM   2974  CD1 LEU A 703      79.919  17.875  33.198  1.00 20.94           C  
ATOM   2975  CD2 LEU A 703      77.752  19.062  32.395  1.00 19.79           C  
ATOM   2976  H   LEU A 703      81.462  21.720  33.070  1.00  0.00           H  
ATOM   2977  HA  LEU A 703      78.527  21.831  32.730  1.00  0.00           H  
ATOM   2978  HB2 LEU A 703      80.146  20.196  34.399  1.00  0.00           H  
ATOM   2979  HB3 LEU A 703      78.515  20.208  34.494  1.00  0.00           H  
ATOM   2980  HG  LEU A 703      79.696  19.617  31.988  1.00  0.00           H  
ATOM   2981 HD11 LEU A 703      79.442  17.528  33.987  1.00  0.00           H  
ATOM   2982 HD12 LEU A 703      79.814  17.285  32.416  1.00  0.00           H  
ATOM   2983 HD13 LEU A 703      80.866  18.063  33.393  1.00  0.00           H  
ATOM   2984 HD21 LEU A 703      77.378  19.925  32.068  1.00  0.00           H  
ATOM   2985 HD22 LEU A 703      77.727  18.379  31.671  1.00  0.00           H  
ATOM   2986 HD23 LEU A 703      77.240  18.743  33.187  1.00  0.00           H  
ATOM   2987  N   LEU A 704      78.034  23.626  34.343  1.00  8.67           N  
ATOM   2988  CA  LEU A 704      77.816  24.691  35.269  1.00  8.76           C  
ATOM   2989  C   LEU A 704      76.321  25.019  35.351  1.00  8.28           C  
ATOM   2990  O   LEU A 704      75.532  24.567  34.576  1.00  9.82           O  
ATOM   2991  CB  LEU A 704      78.632  25.927  34.953  1.00  8.17           C  
ATOM   2992  CG  LEU A 704      78.107  26.882  33.873  1.00  9.99           C  
ATOM   2993  CD1 LEU A 704      78.887  28.174  33.804  1.00 10.15           C  
ATOM   2994  CD2 LEU A 704      78.015  26.158  32.473  1.00 10.00           C  
ATOM   2995  H   LEU A 704      77.428  23.419  33.526  1.00  0.00           H  
ATOM   2996  HA  LEU A 704      78.118  24.408  36.186  1.00  0.00           H  
ATOM   2997  HB2 LEU A 704      78.723  26.466  35.797  1.00  0.00           H  
ATOM   2998  HB3 LEU A 704      79.547  25.632  34.660  1.00  0.00           H  
ATOM   2999  HG  LEU A 704      77.137  27.083  34.068  1.00  0.00           H  
ATOM   3000 HD11 LEU A 704      79.848  27.980  33.596  1.00  0.00           H  
ATOM   3001 HD12 LEU A 704      78.508  28.762  33.087  1.00  0.00           H  
ATOM   3002 HD13 LEU A 704      78.832  28.652  34.683  1.00  0.00           H  
ATOM   3003 HD21 LEU A 704      77.394  25.390  32.566  1.00  0.00           H  
ATOM   3004 HD22 LEU A 704      77.673  26.813  31.812  1.00  0.00           H  
ATOM   3005 HD23 LEU A 704      78.925  25.850  32.227  1.00  0.00           H  
ATOM   3006  N   GLU A 705      75.956  25.778  36.353  1.00  7.97           N  
ATOM   3007  CA  GLU A 705      74.525  26.086  36.563  1.00  7.94           C  
ATOM   3008  C   GLU A 705      74.012  26.971  35.415  1.00  7.60           C  
ATOM   3009  O   GLU A 705      74.708  27.834  34.888  1.00  7.72           O  
ATOM   3010  CB  GLU A 705      74.397  26.725  37.933  1.00  8.97           C  
ATOM   3011  CG  GLU A 705      74.633  25.647  38.999  1.00  9.10           C  
ATOM   3012  CD  GLU A 705      74.736  26.161  40.419  1.00 10.79           C  
ATOM   3013  OE1 GLU A 705      75.004  27.350  40.610  1.00 11.74           O  
ATOM   3014  OE2 GLU A 705      74.519  25.249  41.309  1.00 11.46           O  
ATOM   3015  H   GLU A 705      76.703  26.132  36.961  1.00  0.00           H  
ATOM   3016  HA  GLU A 705      74.002  25.237  36.589  1.00  0.00           H  
ATOM   3017  HB2 GLU A 705      75.093  27.383  38.031  1.00  0.00           H  
ATOM   3018  HB3 GLU A 705      73.496  27.043  38.041  1.00  0.00           H  
ATOM   3019  HG2 GLU A 705      73.871  25.014  38.961  1.00  0.00           H  
ATOM   3020  HG3 GLU A 705      75.484  25.188  38.782  1.00  0.00           H  
ATOM   3021  N   SER A 706      72.756  26.729  35.065  1.00  7.56           N  
ATOM   3022  CA  SER A 706      72.095  27.345  33.903  1.00  7.75           C  
ATOM   3023  C   SER A 706      72.105  28.858  33.986  1.00  8.05           C  
ATOM   3024  O   SER A 706      72.211  29.535  32.965  1.00  9.41           O  
ATOM   3025  CB  SER A 706      70.712  26.763  33.768  1.00  9.13           C  
ATOM   3026  OG  SER A 706      69.917  26.958  34.961  1.00 10.02           O  
ATOM   3027  H   SER A 706      72.258  26.049  35.694  1.00  0.00           H  
ATOM   3028  HA  SER A 706      72.609  27.070  33.079  1.00  0.00           H  
ATOM   3029  HB2 SER A 706      70.233  27.201  33.008  1.00  0.00           H  
ATOM   3030  HB3 SER A 706      70.774  25.779  33.601  1.00  0.00           H  
ATOM   3031  HG  SER A 706      70.475  27.449  35.627  1.00  0.00           H  
ATOM   3032  N   THR A 707      71.926  29.387  35.169  1.00  7.78           N  
ATOM   3033  CA  THR A 707      71.964  30.831  35.412  1.00  8.69           C  
ATOM   3034  C   THR A 707      73.320  31.447  34.964  1.00 10.04           C  
ATOM   3035  O   THR A 707      73.366  32.467  34.238  1.00 10.60           O  
ATOM   3036  CB  THR A 707      71.824  31.039  36.946  1.00 10.72           C  
ATOM   3037  OG1 THR A 707      72.641  30.026  37.569  1.00 12.36           O  
ATOM   3038  CG2 THR A 707      70.340  30.872  37.329  1.00 12.06           C  
ATOM   3039  H   THR A 707      71.751  28.696  35.939  1.00  0.00           H  
ATOM   3040  HA  THR A 707      71.238  31.270  34.873  1.00  0.00           H  
ATOM   3041  HB  THR A 707      72.199  31.941  37.185  1.00  0.00           H  
ATOM   3042  HG1 THR A 707      73.082  29.457  36.876  1.00  0.00           H  
ATOM   3043 HG21 THR A 707      70.276  30.368  38.189  1.00  0.00           H  
ATOM   3044 HG22 THR A 707      69.923  31.774  37.436  1.00  0.00           H  
ATOM   3045 HG23 THR A 707      69.868  30.367  36.608  1.00  0.00           H  
ATOM   3046  N   MET A 708      74.400  30.852  35.358  1.00  9.37           N  
ATOM   3047  CA  MET A 708      75.762  31.350  34.988  1.00 10.95           C  
ATOM   3048  C   MET A 708      75.980  31.131  33.514  1.00  9.99           C  
ATOM   3049  O   MET A 708      76.487  32.030  32.803  1.00 11.83           O  
ATOM   3050  CB  MET A 708      76.776  30.638  35.856  1.00 11.29           C  
ATOM   3051  CG  MET A 708      76.780  31.184  37.210  1.00 19.00           C  
ATOM   3052  SD  MET A 708      77.738  30.245  38.469  1.00 19.61           S  
ATOM   3053  CE  MET A 708      76.865  30.466  40.104  1.00 14.94           C  
ATOM   3054  H   MET A 708      74.274  30.005  35.948  1.00  0.00           H  
ATOM   3055  HA  MET A 708      75.778  32.328  35.179  1.00  0.00           H  
ATOM   3056  HB2 MET A 708      76.546  29.661  35.881  1.00  0.00           H  
ATOM   3057  HB3 MET A 708      77.684  30.746  35.440  1.00  0.00           H  
ATOM   3058  HG2 MET A 708      77.127  32.172  37.194  1.00  0.00           H  
ATOM   3059  HG3 MET A 708      75.797  31.296  37.553  1.00  0.00           H  
ATOM   3060  HE1 MET A 708      76.078  29.867  40.105  1.00  0.00           H  
ATOM   3061  HE2 MET A 708      77.504  30.222  40.818  1.00  0.00           H  
ATOM   3062  HE3 MET A 708      76.595  31.415  40.172  1.00  0.00           H  
ATOM   3063  N   ASN A 709      75.557  29.995  33.004  1.00  8.28           N  
ATOM   3064  CA  ASN A 709      75.682  29.673  31.549  1.00  8.14           C  
ATOM   3065  C   ASN A 709      74.927  30.727  30.688  1.00 10.72           C  
ATOM   3066  O   ASN A 709      75.518  31.288  29.751  1.00 10.80           O  
ATOM   3067  CB  ASN A 709      75.180  28.271  31.359  1.00  7.63           C  
ATOM   3068  CG  ASN A 709      75.608  27.569  30.074  1.00 10.09           C  
ATOM   3069  OD1 ASN A 709      76.249  28.212  29.199  1.00 11.95           O  
ATOM   3070  ND2 ASN A 709      75.328  26.275  29.985  1.00  9.49           N  
ATOM   3071  H   ASN A 709      75.128  29.330  33.678  1.00  0.00           H  
ATOM   3072  HA  ASN A 709      76.650  29.752  31.318  1.00  0.00           H  
ATOM   3073  HB2 ASN A 709      75.493  27.701  32.137  1.00  0.00           H  
ATOM   3074  HB3 ASN A 709      74.166  28.279  31.380  1.00  0.00           H  
ATOM   3075 HD22 ASN A 709      74.853  25.815  30.738  1.00  0.00           H  
ATOM   3076 HD21 ASN A 709      75.588  25.759  29.170  1.00  0.00           H  
ATOM   3077  N   GLU A 710      73.714  30.974  31.094  1.00  9.95           N  
ATOM   3078  CA  GLU A 710      72.856  31.920  30.291  1.00 11.77           C  
ATOM   3079  C   GLU A 710      73.375  33.325  30.412  1.00 12.36           C  
ATOM   3080  O   GLU A 710      73.209  34.094  29.439  1.00 14.82           O  
ATOM   3081  CB  GLU A 710      71.435  31.881  30.762  1.00 12.40           C  
ATOM   3082  CG  GLU A 710      70.616  30.750  30.531  1.00 18.46           C  
ATOM   3083  CD  GLU A 710      69.354  30.732  31.679  1.00 22.31           C  
ATOM   3084  OE1 GLU A 710      69.326  31.334  32.952  1.00 30.86           O  
ATOM   3085  OE2 GLU A 710      68.490  30.015  31.304  1.00 32.29           O  
ATOM   3086  H   GLU A 710      73.388  30.519  31.939  1.00  0.00           H  
ATOM   3087  HA  GLU A 710      72.868  31.616  29.337  1.00  0.00           H  
ATOM   3088  HB2 GLU A 710      71.469  32.066  31.774  1.00  0.00           H  
ATOM   3089  HB3 GLU A 710      70.980  32.710  30.356  1.00  0.00           H  
ATOM   3090  HG2 GLU A 710      70.113  30.784  29.705  1.00  0.00           H  
ATOM   3091  HG3 GLU A 710      71.043  29.901  30.715  1.00  0.00           H  
ATOM   3092  N   TYR A 711      73.997  33.721  31.477  1.00 10.24           N  
ATOM   3093  CA  TYR A 711      74.633  35.021  31.585  1.00 11.90           C  
ATOM   3094  C   TYR A 711      75.801  35.138  30.589  1.00 12.16           C  
ATOM   3095  O   TYR A 711      75.950  36.097  29.810  1.00 11.37           O  
ATOM   3096  CB  TYR A 711      75.189  35.294  33.019  1.00 12.78           C  
ATOM   3097  CG  TYR A 711      75.990  36.493  33.108  1.00 12.84           C  
ATOM   3098  CD1 TYR A 711      75.442  37.760  33.040  1.00 14.73           C  
ATOM   3099  CD2 TYR A 711      77.368  36.355  33.280  1.00 16.27           C  
ATOM   3100  CE1 TYR A 711      76.381  38.889  33.141  1.00 16.65           C  
ATOM   3101  CE2 TYR A 711      78.215  37.410  33.394  1.00 19.56           C  
ATOM   3102  CZ  TYR A 711      77.739  38.624  33.287  1.00 16.62           C  
ATOM   3103  OH  TYR A 711      78.767  39.627  33.415  1.00 23.84           O  
ATOM   3104  H   TYR A 711      74.008  33.024  32.268  1.00  0.00           H  
ATOM   3105  HA  TYR A 711      73.961  35.731  31.351  1.00  0.00           H  
ATOM   3106  HB2 TYR A 711      74.393  35.357  33.621  1.00  0.00           H  
ATOM   3107  HB3 TYR A 711      75.732  34.491  33.267  1.00  0.00           H  
ATOM   3108  HD1 TYR A 711      74.508  37.943  32.933  1.00  0.00           H  
ATOM   3109  HD2 TYR A 711      77.743  35.409  33.321  1.00  0.00           H  
ATOM   3110  HE1 TYR A 711      76.020  39.801  33.103  1.00  0.00           H  
ATOM   3111  HE2 TYR A 711      79.201  37.237  33.560  1.00  0.00           H  
ATOM   3112  HH  TYR A 711      79.614  39.192  33.482  1.00  0.00           H  
ATOM   3113  N   ILE A 712      76.710  34.151  30.613  1.00 10.85           N  
ATOM   3114  CA  ILE A 712      77.914  34.214  29.778  1.00 10.87           C  
ATOM   3115  C   ILE A 712      77.550  34.171  28.279  1.00 11.15           C  
ATOM   3116  O   ILE A 712      78.221  34.814  27.442  1.00 12.39           O  
ATOM   3117  CB  ILE A 712      78.848  33.041  30.154  1.00 11.85           C  
ATOM   3118  CG1 ILE A 712      79.329  33.250  31.577  1.00 14.54           C  
ATOM   3119  CG2 ILE A 712      79.999  32.802  29.114  1.00 13.47           C  
ATOM   3120  CD1 ILE A 712      80.410  34.301  31.677  1.00 17.54           C  
ATOM   3121  H   ILE A 712      76.492  33.372  31.250  1.00  0.00           H  
ATOM   3122  HA  ILE A 712      78.325  35.113  29.941  1.00  0.00           H  
ATOM   3123  HB  ILE A 712      78.315  32.211  30.120  1.00  0.00           H  
ATOM   3124 HG12 ILE A 712      78.556  33.527  32.140  1.00  0.00           H  
ATOM   3125 HG13 ILE A 712      79.691  32.387  31.920  1.00  0.00           H  
ATOM   3126 HG21 ILE A 712      80.499  31.991  29.386  1.00  0.00           H  
ATOM   3127 HG22 ILE A 712      79.588  32.677  28.221  1.00  0.00           H  
ATOM   3128 HG23 ILE A 712      80.591  33.597  29.119  1.00  0.00           H  
ATOM   3129 HD11 ILE A 712      80.057  35.174  31.341  1.00  0.00           H  
ATOM   3130 HD12 ILE A 712      80.690  34.399  32.631  1.00  0.00           H  
ATOM   3131 HD13 ILE A 712      81.195  34.023  31.125  1.00  0.00           H  
ATOM   3132  N   GLU A 713      76.499  33.425  27.952  1.00 10.54           N  
ATOM   3133  CA  GLU A 713      75.976  33.352  26.542  1.00 11.87           C  
ATOM   3134  C   GLU A 713      75.632  34.740  26.081  1.00 13.71           C  
ATOM   3135  O   GLU A 713      75.701  34.937  24.783  1.00 16.44           O  
ATOM   3136  CB  GLU A 713      74.778  32.431  26.510  1.00 14.99           C  
ATOM   3137  CG  GLU A 713      74.278  32.025  25.194  1.00 18.84           C  
ATOM   3138  CD  GLU A 713      73.220  30.884  25.543  1.00 22.57           C  
ATOM   3139  OE1 GLU A 713      72.241  31.007  26.396  1.00 29.79           O  
ATOM   3140  OE2 GLU A 713      73.351  29.848  25.025  1.00 22.27           O  
ATOM   3141  H   GLU A 713      76.064  32.898  28.727  1.00  0.00           H  
ATOM   3142  HA  GLU A 713      76.683  32.951  25.967  1.00  0.00           H  
ATOM   3143  HB2 GLU A 713      75.031  31.604  27.023  1.00  0.00           H  
ATOM   3144  HB3 GLU A 713      74.036  32.898  27.002  1.00  0.00           H  
ATOM   3145  HG2 GLU A 713      73.769  32.713  24.791  1.00  0.00           H  
ATOM   3146  HG3 GLU A 713      74.948  31.588  24.688  1.00  0.00           H  
ATOM   3147  N   GLN A 714      75.302  35.668  26.938  1.00 11.98           N  
ATOM   3148  CA  GLN A 714      74.984  37.030  26.492  1.00 15.07           C  
ATOM   3149  C   GLN A 714      76.098  37.989  26.671  1.00 16.23           C  
ATOM   3150  O   GLN A 714      75.852  39.246  26.668  1.00 20.40           O  
ATOM   3151  CB  GLN A 714      73.732  37.514  27.227  1.00 16.99           C  
ATOM   3152  CG  GLN A 714      72.431  36.714  26.886  1.00 23.57           C  
ATOM   3153  CD  GLN A 714      72.241  36.268  25.388  1.00 29.55           C  
ATOM   3154  OE1 GLN A 714      72.496  37.044  24.428  1.00 27.01           O  
ATOM   3155  NE2 GLN A 714      71.815  34.959  25.171  1.00 30.02           N  
ATOM   3156  H   GLN A 714      75.281  35.382  27.933  1.00  0.00           H  
ATOM   3157  HA  GLN A 714      74.757  36.970  25.498  1.00  0.00           H  
ATOM   3158  HB2 GLN A 714      73.874  37.434  28.213  1.00  0.00           H  
ATOM   3159  HB3 GLN A 714      73.557  38.470  26.991  1.00  0.00           H  
ATOM   3160  HG2 GLN A 714      72.415  35.882  27.454  1.00  0.00           H  
ATOM   3161  HG3 GLN A 714      71.637  37.282  27.137  1.00  0.00           H  
ATOM   3162 HE21 GLN A 714      71.673  34.651  24.261  1.00  0.00           H  
ATOM   3163 HE22 GLN A 714      71.675  34.391  25.993  1.00  0.00           H  
ATOM   3164  N   ARG A 715      77.306  37.553  26.826  1.00 13.95           N  
ATOM   3165  CA  ARG A 715      78.482  38.414  26.973  1.00 19.04           C  
ATOM   3166  C   ARG A 715      79.431  38.190  25.774  1.00 17.40           C  
ATOM   3167  O   ARG A 715      79.706  37.083  25.291  1.00 16.49           O  
ATOM   3168  CB  ARG A 715      79.251  38.207  28.254  1.00 21.64           C  
ATOM   3169  CG  ARG A 715      78.345  38.338  29.533  1.00 26.62           C  
ATOM   3170  CD  ARG A 715      78.013  39.744  29.823  1.00 33.35           C  
ATOM   3171  NE  ARG A 715      79.292  40.382  30.126  1.00 39.22           N  
ATOM   3172  CZ  ARG A 715      79.498  41.650  30.540  1.00 39.38           C  
ATOM   3173  NH1 ARG A 715      78.503  42.504  30.738  1.00 42.44           N  
ATOM   3174  NH2 ARG A 715      80.755  42.061  30.743  1.00 39.44           N  
ATOM   3175  H   ARG A 715      77.394  36.496  26.840  1.00  0.00           H  
ATOM   3176  HA  ARG A 715      78.192  39.368  26.968  1.00  0.00           H  
ATOM   3177  HB2 ARG A 715      79.631  37.296  28.272  1.00  0.00           H  
ATOM   3178  HB3 ARG A 715      79.954  38.895  28.337  1.00  0.00           H  
ATOM   3179  HG2 ARG A 715      77.513  37.815  29.363  1.00  0.00           H  
ATOM   3180  HG3 ARG A 715      78.848  37.939  30.296  1.00  0.00           H  
ATOM   3181  HD2 ARG A 715      77.629  40.162  29.031  1.00  0.00           H  
ATOM   3182  HD3 ARG A 715      77.440  39.791  30.610  1.00  0.00           H  
ATOM   3183  HE  ARG A 715      80.136  39.808  30.014  1.00  0.00           H  
ATOM   3184 HH11 ARG A 715      77.558  42.196  30.595  1.00  0.00           H  
ATOM   3185 HH12 ARG A 715      78.689  43.438  31.026  1.00  0.00           H  
ATOM   3186 HH21 ARG A 715      81.516  41.431  30.608  1.00  0.00           H  
ATOM   3187 HH22 ARG A 715      80.927  43.003  31.032  1.00  0.00           H  
ATOM   3188  N   LYS A 716      80.065  39.327  25.409  1.00 19.94           N  
ATOM   3189  CA  LYS A 716      81.142  39.264  24.452  1.00 21.06           C  
ATOM   3190  C   LYS A 716      82.227  38.454  25.062  1.00 21.35           C  
ATOM   3191  O   LYS A 716      82.444  38.518  26.277  1.00 23.99           O  
ATOM   3192  CB  LYS A 716      81.660  40.661  24.087  1.00 21.69           C  
ATOM   3193  CG  LYS A 716      80.690  41.491  23.287  1.00 20.97           C  
ATOM   3194  CD  LYS A 716      81.188  42.930  23.082  1.00 27.14           C  
ATOM   3195  CE  LYS A 716      80.138  43.752  22.463  1.00 32.65           C  
ATOM   3196  NZ  LYS A 716      80.731  44.949  21.802  1.00 36.54           N  
ATOM   3197  H   LYS A 716      79.717  40.178  25.858  1.00  0.00           H  
ATOM   3198  HA  LYS A 716      80.814  38.815  23.622  1.00  0.00           H  
ATOM   3199  HB2 LYS A 716      81.869  41.142  24.938  1.00  0.00           H  
ATOM   3200  HB3 LYS A 716      82.500  40.546  23.556  1.00  0.00           H  
ATOM   3201  HG2 LYS A 716      80.556  41.075  22.384  1.00  0.00           H  
ATOM   3202  HG3 LYS A 716      79.807  41.530  23.762  1.00  0.00           H  
ATOM   3203  HD2 LYS A 716      81.430  43.296  23.974  1.00  0.00           H  
ATOM   3204  HD3 LYS A 716      81.988  42.893  22.493  1.00  0.00           H  
ATOM   3205  HE2 LYS A 716      79.643  43.221  21.770  1.00  0.00           H  
ATOM   3206  HE3 LYS A 716      79.485  44.066  23.158  1.00  0.00           H  
ATOM   3207  HZ1 LYS A 716      81.199  45.507  22.487  1.00  0.00           H  
ATOM   3208  HZ2 LYS A 716      81.385  44.653  21.107  1.00  0.00           H  
ATOM   3209  HZ3 LYS A 716      80.004  45.484  21.373  1.00  0.00           H  
ATOM   3210  N   PRO A 717      82.932  37.713  24.231  1.00 21.15           N  
ATOM   3211  CA  PRO A 717      82.881  37.615  22.778  1.00 21.51           C  
ATOM   3212  C   PRO A 717      81.811  36.754  22.101  1.00 20.15           C  
ATOM   3213  O   PRO A 717      81.909  36.432  20.873  1.00 21.47           O  
ATOM   3214  CB  PRO A 717      84.242  36.978  22.491  1.00 22.47           C  
ATOM   3215  CG  PRO A 717      84.512  36.162  23.726  1.00 26.08           C  
ATOM   3216  CD  PRO A 717      84.136  36.994  24.787  1.00 23.21           C  
ATOM   3217  HA  PRO A 717      82.862  38.580  22.362  1.00  0.00           H  
ATOM   3218  HB2 PRO A 717      84.198  36.394  21.684  1.00  0.00           H  
ATOM   3219  HB3 PRO A 717      84.943  37.676  22.367  1.00  0.00           H  
ATOM   3220  HG2 PRO A 717      83.976  35.302  23.670  1.00  0.00           H  
ATOM   3221  HG3 PRO A 717      85.493  35.904  23.735  1.00  0.00           H  
ATOM   3222  HD2 PRO A 717      83.850  36.510  25.623  1.00  0.00           H  
ATOM   3223  HD3 PRO A 717      84.822  37.688  25.045  1.00  0.00           H  
ATOM   3224  N   CYS A 718      80.764  36.321  22.847  1.00 17.60           N  
ATOM   3225  CA  CYS A 718      79.615  35.678  22.202  1.00 16.75           C  
ATOM   3226  C   CYS A 718      80.000  34.366  21.468  1.00 16.84           C  
ATOM   3227  O   CYS A 718      79.452  33.953  20.395  1.00 18.16           O  
ATOM   3228  CB  CYS A 718      78.825  36.605  21.210  1.00 19.65           C  
ATOM   3229  SG  CYS A 718      78.322  38.192  21.897  1.00 25.60           S  
ATOM   3230  H   CYS A 718      80.853  36.481  23.853  1.00  0.00           H  
ATOM   3231  HA  CYS A 718      78.941  35.439  22.915  1.00  0.00           H  
ATOM   3232  HB2 CYS A 718      79.419  36.761  20.425  1.00  0.00           H  
ATOM   3233  HB3 CYS A 718      78.014  36.099  20.926  1.00  0.00           H  
ATOM   3234  N   ASP A 719      80.906  33.616  22.099  1.00 14.06           N  
ATOM   3235  CA  ASP A 719      81.442  32.396  21.565  1.00 14.04           C  
ATOM   3236  C   ASP A 719      81.177  31.114  22.278  1.00 13.25           C  
ATOM   3237  O   ASP A 719      81.584  30.043  21.882  1.00 14.44           O  
ATOM   3238  CB  ASP A 719      82.995  32.527  21.472  1.00 15.91           C  
ATOM   3239  CG  ASP A 719      83.686  32.716  22.772  1.00 18.28           C  
ATOM   3240  OD1 ASP A 719      83.068  33.114  23.761  1.00 19.20           O  
ATOM   3241  OD2 ASP A 719      84.962  32.663  22.681  1.00 22.43           O  
ATOM   3242  H   ASP A 719      81.192  34.011  23.036  1.00  0.00           H  
ATOM   3243  HA  ASP A 719      81.049  32.295  20.603  1.00  0.00           H  
ATOM   3244  HB2 ASP A 719      83.325  31.690  21.028  1.00  0.00           H  
ATOM   3245  HB3 ASP A 719      83.179  33.308  20.870  1.00  0.00           H  
ATOM   3246  N   THR A 720      80.279  31.242  23.256  1.00 13.86           N  
ATOM   3247  CA  THR A 720      79.759  30.019  23.981  1.00 13.22           C  
ATOM   3248  C   THR A 720      78.283  29.891  23.917  1.00 12.15           C  
ATOM   3249  O   THR A 720      77.582  30.875  23.571  1.00 14.97           O  
ATOM   3250  CB  THR A 720      80.101  30.093  25.494  1.00 12.90           C  
ATOM   3251  OG1 THR A 720      79.384  31.129  26.102  1.00 14.89           O  
ATOM   3252  CG2 THR A 720      81.625  30.365  25.724  1.00 13.52           C  
ATOM   3253  H   THR A 720      79.974  32.188  23.478  1.00  0.00           H  
ATOM   3254  HA  THR A 720      80.198  29.218  23.539  1.00  0.00           H  
ATOM   3255  HB  THR A 720      79.832  29.201  25.922  1.00  0.00           H  
ATOM   3256  HG1 THR A 720      78.804  31.590  25.395  1.00  0.00           H  
ATOM   3257 HG21 THR A 720      82.135  29.545  25.481  1.00  0.00           H  
ATOM   3258 HG22 THR A 720      81.903  31.127  25.147  1.00  0.00           H  
ATOM   3259 HG23 THR A 720      81.767  30.588  26.684  1.00  0.00           H  
ATOM   3260  N   MET A 721      77.751  28.723  24.137  1.00 11.68           N  
ATOM   3261  CA  MET A 721      76.347  28.559  24.225  1.00 14.91           C  
ATOM   3262  C   MET A 721      75.959  27.451  25.184  1.00 13.89           C  
ATOM   3263  O   MET A 721      76.792  26.479  25.369  1.00 12.68           O  
ATOM   3264  CB  MET A 721      75.753  28.281  22.862  1.00 18.54           C  
ATOM   3265  CG  MET A 721      76.196  27.212  22.204  1.00 16.90           C  
ATOM   3266  SD  MET A 721      75.246  27.130  20.577  1.00 28.97           S  
ATOM   3267  CE  MET A 721      73.792  26.452  20.961  1.00 26.27           C  
ATOM   3268  H   MET A 721      78.439  27.940  24.240  1.00  0.00           H  
ATOM   3269  HA  MET A 721      75.934  29.421  24.572  1.00  0.00           H  
ATOM   3270  HB2 MET A 721      74.715  28.256  23.007  1.00  0.00           H  
ATOM   3271  HB3 MET A 721      75.881  29.166  22.313  1.00  0.00           H  
ATOM   3272  HG2 MET A 721      77.181  27.233  21.947  1.00  0.00           H  
ATOM   3273  HG3 MET A 721      76.035  26.316  22.662  1.00  0.00           H  
ATOM   3274  HE1 MET A 721      73.102  26.513  20.203  1.00  0.00           H  
ATOM   3275  HE2 MET A 721      73.857  25.453  21.190  1.00  0.00           H  
ATOM   3276  HE3 MET A 721      73.342  26.889  21.774  1.00  0.00           H  
ATOM   3277  N   LYS A 722      74.766  27.549  25.715  1.00 12.86           N  
ATOM   3278  CA  LYS A 722      74.152  26.489  26.451  1.00 14.24           C  
ATOM   3279  C   LYS A 722      73.574  25.436  25.533  1.00 14.94           C  
ATOM   3280  O   LYS A 722      72.780  25.802  24.657  1.00 18.30           O  
ATOM   3281  CB  LYS A 722      73.062  27.070  27.373  1.00 14.25           C  
ATOM   3282  CG  LYS A 722      72.365  26.058  28.202  1.00 17.94           C  
ATOM   3283  CD  LYS A 722      71.244  26.797  29.073  1.00 21.90           C  
ATOM   3284  CE  LYS A 722      70.319  25.870  29.821  1.00 30.43           C  
ATOM   3285  NZ  LYS A 722      70.079  24.366  29.393  1.00 30.48           N  
ATOM   3286  H   LYS A 722      74.298  28.481  25.551  1.00  0.00           H  
ATOM   3287  HA  LYS A 722      74.844  26.049  27.048  1.00  0.00           H  
ATOM   3288  HB2 LYS A 722      73.505  27.742  27.969  1.00  0.00           H  
ATOM   3289  HB3 LYS A 722      72.397  27.538  26.787  1.00  0.00           H  
ATOM   3290  HG2 LYS A 722      71.892  25.397  27.645  1.00  0.00           H  
ATOM   3291  HG3 LYS A 722      72.977  25.630  28.843  1.00  0.00           H  
ATOM   3292  HD2 LYS A 722      71.731  27.388  29.718  1.00  0.00           H  
ATOM   3293  HD3 LYS A 722      70.719  27.364  28.437  1.00  0.00           H  
ATOM   3294  HE2 LYS A 722      70.606  25.829  30.827  1.00  0.00           H  
ATOM   3295  HE3 LYS A 722      69.365  26.298  29.874  1.00  0.00           H  
ATOM   3296  HZ1 LYS A 722      69.945  24.366  28.417  1.00  0.00           H  
ATOM   3297  HZ2 LYS A 722      70.885  23.863  29.655  1.00  0.00           H  
ATOM   3298  HZ3 LYS A 722      69.278  24.057  29.876  1.00  0.00           H  
ATOM   3299  N   VAL A 723      73.793  24.174  25.738  1.00 14.58           N  
ATOM   3300  CA  VAL A 723      73.241  23.125  24.878  1.00 16.22           C  
ATOM   3301  C   VAL A 723      72.537  22.089  25.680  1.00 16.31           C  
ATOM   3302  O   VAL A 723      72.964  21.723  26.794  1.00 16.66           O  
ATOM   3303  CB  VAL A 723      74.250  22.451  23.959  1.00 17.65           C  
ATOM   3304  CG1 VAL A 723      74.739  23.449  22.898  1.00 22.40           C  
ATOM   3305  CG2 VAL A 723      75.368  21.793  24.758  1.00 16.22           C  
ATOM   3306  H   VAL A 723      74.397  23.953  26.567  1.00  0.00           H  
ATOM   3307  HA  VAL A 723      72.578  23.564  24.254  1.00  0.00           H  
ATOM   3308  HB  VAL A 723      73.788  21.722  23.467  1.00  0.00           H  
ATOM   3309 HG11 VAL A 723      74.191  24.281  22.954  1.00  0.00           H  
ATOM   3310 HG12 VAL A 723      75.698  23.664  23.069  1.00  0.00           H  
ATOM   3311 HG13 VAL A 723      74.640  23.039  21.994  1.00  0.00           H  
ATOM   3312 HG21 VAL A 723      75.888  22.498  25.239  1.00  0.00           H  
ATOM   3313 HG22 VAL A 723      74.970  21.158  25.419  1.00  0.00           H  
ATOM   3314 HG23 VAL A 723      75.971  21.297  24.134  1.00  0.00           H  
ATOM   3315  N   GLY A 724      71.412  21.561  25.130  1.00 18.92           N  
ATOM   3316  CA  GLY A 724      70.688  20.566  25.846  1.00 19.49           C  
ATOM   3317  C   GLY A 724      69.797  21.017  26.993  1.00 18.91           C  
ATOM   3318  O   GLY A 724      69.819  22.186  27.277  1.00 19.69           O  
ATOM   3319  H   GLY A 724      71.172  21.941  24.209  1.00  0.00           H  
ATOM   3320  HA2 GLY A 724      70.103  20.019  25.180  1.00  0.00           H  
ATOM   3321  HA3 GLY A 724      71.353  19.854  26.216  1.00  0.00           H  
ATOM   3322  N   GLY A 725      69.048  20.084  27.582  1.00 19.88           N  
ATOM   3323  CA  GLY A 725      68.163  20.463  28.687  1.00 19.94           C  
ATOM   3324  C   GLY A 725      69.051  20.555  29.931  1.00 18.25           C  
ATOM   3325  O   GLY A 725      70.208  20.130  29.911  1.00 21.24           O  
ATOM   3326  H   GLY A 725      69.141  19.136  27.215  1.00  0.00           H  
ATOM   3327  HA2 GLY A 725      67.758  21.343  28.505  1.00  0.00           H  
ATOM   3328  HA3 GLY A 725      67.478  19.767  28.822  1.00  0.00           H  
ATOM   3329  N   ASN A 726      68.466  21.045  30.984  1.00 15.32           N  
ATOM   3330  CA  ASN A 726      69.180  20.979  32.231  1.00 14.78           C  
ATOM   3331  C   ASN A 726      69.189  19.552  32.773  1.00 14.69           C  
ATOM   3332  O   ASN A 726      68.242  18.774  32.541  1.00 16.48           O  
ATOM   3333  CB  ASN A 726      68.583  21.942  33.264  1.00 14.01           C  
ATOM   3334  CG  ASN A 726      68.738  23.367  32.883  1.00 13.57           C  
ATOM   3335  OD1 ASN A 726      69.557  23.736  32.013  1.00 15.66           O  
ATOM   3336  ND2 ASN A 726      68.021  24.226  33.587  1.00 15.08           N  
ATOM   3337  H   ASN A 726      67.539  21.445  30.860  1.00  0.00           H  
ATOM   3338  HA  ASN A 726      70.140  21.224  32.049  1.00  0.00           H  
ATOM   3339  HB2 ASN A 726      67.611  21.725  33.357  1.00  0.00           H  
ATOM   3340  HB3 ASN A 726      69.045  21.777  34.136  1.00  0.00           H  
ATOM   3341 HD22 ASN A 726      67.425  23.919  34.326  1.00  0.00           H  
ATOM   3342 HD21 ASN A 726      68.074  25.211  33.378  1.00  0.00           H  
ATOM   3343  N   LEU A 727      70.158  19.206  33.590  1.00 12.76           N  
ATOM   3344  CA  LEU A 727      70.335  17.876  34.122  1.00 13.04           C  
ATOM   3345  C   LEU A 727      69.518  17.598  35.390  1.00 14.26           C  
ATOM   3346  O   LEU A 727      69.304  16.488  35.803  1.00 16.86           O  
ATOM   3347  CB  LEU A 727      71.806  17.531  34.421  1.00 13.61           C  
ATOM   3348  CG  LEU A 727      72.707  17.427  33.181  1.00 17.03           C  
ATOM   3349  CD1 LEU A 727      72.989  18.572  32.269  1.00 21.94           C  
ATOM   3350  CD2 LEU A 727      74.037  16.920  33.612  1.00 16.91           C  
ATOM   3351  H   LEU A 727      70.815  20.004  33.832  1.00  0.00           H  
ATOM   3352  HA  LEU A 727      70.050  17.198  33.416  1.00  0.00           H  
ATOM   3353  HB2 LEU A 727      72.174  18.246  34.996  1.00  0.00           H  
ATOM   3354  HB3 LEU A 727      71.825  16.655  34.877  1.00  0.00           H  
ATOM   3355  HG  LEU A 727      72.336  16.618  32.602  1.00  0.00           H  
ATOM   3356 HD11 LEU A 727      73.431  19.321  32.774  1.00  0.00           H  
ATOM   3357 HD12 LEU A 727      73.600  18.284  31.524  1.00  0.00           H  
ATOM   3358 HD13 LEU A 727      72.135  18.917  31.866  1.00  0.00           H  
ATOM   3359 HD21 LEU A 727      73.946  16.013  34.040  1.00  0.00           H  
ATOM   3360 HD22 LEU A 727      74.656  16.839  32.822  1.00  0.00           H  
ATOM   3361 HD23 LEU A 727      74.453  17.548  34.280  1.00  0.00           H  
ATOM   3362  N   ASP A 728      69.222  18.665  36.128  1.00 12.70           N  
ATOM   3363  CA  ASP A 728      68.436  18.667  37.350  1.00 12.41           C  
ATOM   3364  C   ASP A 728      67.712  20.030  37.446  1.00 11.77           C  
ATOM   3365  O   ASP A 728      67.760  20.887  36.581  1.00 13.09           O  
ATOM   3366  CB  ASP A 728      69.325  18.349  38.572  1.00 12.60           C  
ATOM   3367  CG  ASP A 728      70.349  19.459  38.965  1.00 13.74           C  
ATOM   3368  OD1 ASP A 728      70.472  20.491  38.228  1.00 15.02           O  
ATOM   3369  OD2 ASP A 728      71.032  19.190  39.992  1.00 13.65           O  
ATOM   3370  H   ASP A 728      69.633  19.567  35.725  1.00  0.00           H  
ATOM   3371  HA  ASP A 728      67.726  17.977  37.258  1.00  0.00           H  
ATOM   3372  HB2 ASP A 728      68.729  18.194  39.359  1.00  0.00           H  
ATOM   3373  HB3 ASP A 728      69.840  17.517  38.374  1.00  0.00           H  
ATOM   3374  N   SER A 729      66.957  20.117  38.542  1.00 12.47           N  
ATOM   3375  CA  SER A 729      66.088  21.259  38.822  1.00 12.60           C  
ATOM   3376  C   SER A 729      66.115  21.617  40.287  1.00 11.59           C  
ATOM   3377  O   SER A 729      65.787  20.812  41.164  1.00 13.66           O  
ATOM   3378  CB  SER A 729      64.632  21.014  38.522  1.00 16.95           C  
ATOM   3379  OG  SER A 729      64.472  20.826  37.159  1.00 24.15           O  
ATOM   3380  H   SER A 729      67.040  19.296  39.185  1.00  0.00           H  
ATOM   3381  HA  SER A 729      66.436  22.046  38.297  1.00  0.00           H  
ATOM   3382  HB2 SER A 729      64.334  20.200  39.009  1.00  0.00           H  
ATOM   3383  HB3 SER A 729      64.105  21.805  38.815  1.00  0.00           H  
ATOM   3384  HG  SER A 729      65.317  20.885  36.655  1.00  0.00           H  
ATOM   3385  N   LYS A 730      66.664  22.798  40.638  1.00  9.80           N  
ATOM   3386  CA  LYS A 730      66.867  23.203  42.011  1.00 10.88           C  
ATOM   3387  C   LYS A 730      66.807  24.704  42.061  1.00  7.92           C  
ATOM   3388  O   LYS A 730      66.320  25.407  41.230  1.00  9.66           O  
ATOM   3389  CB  LYS A 730      68.065  22.564  42.574  1.00 12.50           C  
ATOM   3390  CG  LYS A 730      69.315  22.901  41.865  1.00 12.27           C  
ATOM   3391  CD  LYS A 730      70.321  21.766  42.010  1.00 13.77           C  
ATOM   3392  CE  LYS A 730      71.574  22.187  41.265  1.00 14.05           C  
ATOM   3393  NZ  LYS A 730      72.564  21.032  41.320  1.00 13.39           N  
ATOM   3394  H   LYS A 730      66.928  23.392  39.814  1.00  0.00           H  
ATOM   3395  HA  LYS A 730      66.135  22.826  42.576  1.00  0.00           H  
ATOM   3396  HB2 LYS A 730      68.161  22.842  43.539  1.00  0.00           H  
ATOM   3397  HB3 LYS A 730      67.944  21.562  42.549  1.00  0.00           H  
ATOM   3398  HG2 LYS A 730      69.137  23.036  40.891  1.00  0.00           H  
ATOM   3399  HG3 LYS A 730      69.721  23.728  42.249  1.00  0.00           H  
ATOM   3400  HD2 LYS A 730      70.536  21.650  42.956  1.00  0.00           H  
ATOM   3401  HD3 LYS A 730      69.958  20.962  41.592  1.00  0.00           H  
ATOM   3402  HE2 LYS A 730      71.357  22.369  40.322  1.00  0.00           H  
ATOM   3403  HE3 LYS A 730      71.979  22.968  41.707  1.00  0.00           H  
ATOM   3404  HZ1 LYS A 730      72.076  20.212  41.600  1.00  0.00           H  
ATOM   3405  HZ2 LYS A 730      72.956  20.911  40.415  1.00  0.00           H  
ATOM   3406  HZ3 LYS A 730      73.273  21.257  41.979  1.00  0.00           H  
ATOM   3407  N   GLY A 731      67.262  25.214  43.187  1.00  9.79           N  
ATOM   3408  CA  GLY A 731      67.152  26.643  43.502  1.00  9.73           C  
ATOM   3409  C   GLY A 731      68.307  27.101  44.377  1.00  9.12           C  
ATOM   3410  O   GLY A 731      68.927  26.368  45.110  1.00 10.14           O  
ATOM   3411  H   GLY A 731      67.705  24.527  43.836  1.00  0.00           H  
ATOM   3412  HA2 GLY A 731      67.149  27.171  42.645  1.00  0.00           H  
ATOM   3413  HA3 GLY A 731      66.281  26.810  43.979  1.00  0.00           H  
ATOM   3414  N   TYR A 732      68.461  28.438  44.347  1.00  7.60           N  
ATOM   3415  CA  TYR A 732      69.337  29.188  45.264  1.00  8.05           C  
ATOM   3416  C   TYR A 732      68.528  29.694  46.395  1.00  7.65           C  
ATOM   3417  O   TYR A 732      67.387  30.132  46.170  1.00  8.98           O  
ATOM   3418  CB  TYR A 732      70.004  30.413  44.626  1.00  8.18           C  
ATOM   3419  CG  TYR A 732      70.899  30.127  43.424  1.00  9.58           C  
ATOM   3420  CD1 TYR A 732      71.701  28.990  43.381  1.00 10.24           C  
ATOM   3421  CD2 TYR A 732      70.954  30.991  42.343  1.00 10.42           C  
ATOM   3422  CE1 TYR A 732      72.549  28.758  42.272  1.00 10.10           C  
ATOM   3423  CE2 TYR A 732      71.822  30.764  41.271  1.00  8.47           C  
ATOM   3424  CZ  TYR A 732      72.562  29.662  41.245  1.00  9.67           C  
ATOM   3425  OH  TYR A 732      73.408  29.381  40.196  1.00 12.52           O  
ATOM   3426  H   TYR A 732      67.893  28.909  43.600  1.00  0.00           H  
ATOM   3427  HA  TYR A 732      70.030  28.549  45.606  1.00  0.00           H  
ATOM   3428  HB2 TYR A 732      69.283  31.044  44.329  1.00  0.00           H  
ATOM   3429  HB3 TYR A 732      70.565  30.864  45.324  1.00  0.00           H  
ATOM   3430  HD1 TYR A 732      71.688  28.333  44.123  1.00  0.00           H  
ATOM   3431  HD2 TYR A 732      70.361  31.797  42.322  1.00  0.00           H  
ATOM   3432  HE1 TYR A 732      73.119  27.942  42.258  1.00  0.00           H  
ATOM   3433  HE2 TYR A 732      71.865  31.453  40.535  1.00  0.00           H  
ATOM   3434  HH  TYR A 732      73.320  30.161  39.514  1.00  0.00           H  
ATOM   3435  N   GLY A 733      69.053  29.668  47.581  1.00  7.49           N  
ATOM   3436  CA  GLY A 733      68.378  30.175  48.782  1.00  7.40           C  
ATOM   3437  C   GLY A 733      69.270  31.124  49.550  1.00  7.70           C  
ATOM   3438  O   GLY A 733      70.493  30.964  49.497  1.00  8.93           O  
ATOM   3439  H   GLY A 733      70.021  29.249  47.629  1.00  0.00           H  
ATOM   3440  HA2 GLY A 733      67.532  30.650  48.508  1.00  0.00           H  
ATOM   3441  HA3 GLY A 733      68.124  29.397  49.370  1.00  0.00           H  
ATOM   3442  N   ILE A 734      68.650  31.994  50.357  1.00  7.63           N  
ATOM   3443  CA  ILE A 734      69.422  32.820  51.307  1.00  8.54           C  
ATOM   3444  C   ILE A 734      69.652  31.989  52.509  1.00 10.00           C  
ATOM   3445  O   ILE A 734      68.678  31.393  53.054  1.00 11.06           O  
ATOM   3446  CB  ILE A 734      68.683  34.087  51.669  1.00  9.76           C  
ATOM   3447  CG1 ILE A 734      68.472  34.954  50.353  1.00 12.98           C  
ATOM   3448  CG2 ILE A 734      69.280  34.854  52.824  1.00 11.23           C  
ATOM   3449  CD1 ILE A 734      67.713  36.177  50.647  1.00 18.29           C  
ATOM   3450  H   ILE A 734      67.629  32.036  50.262  1.00  0.00           H  
ATOM   3451  HA  ILE A 734      70.299  32.975  50.867  1.00  0.00           H  
ATOM   3452  HB  ILE A 734      67.781  33.864  51.997  1.00  0.00           H  
ATOM   3453 HG12 ILE A 734      69.373  35.163  50.011  1.00  0.00           H  
ATOM   3454 HG13 ILE A 734      67.983  34.376  49.720  1.00  0.00           H  
ATOM   3455 HG21 ILE A 734      68.681  35.617  53.071  1.00  0.00           H  
ATOM   3456 HG22 ILE A 734      69.385  34.250  53.615  1.00  0.00           H  
ATOM   3457 HG23 ILE A 734      70.178  35.213  52.566  1.00  0.00           H  
ATOM   3458 HD11 ILE A 734      68.202  36.743  51.321  1.00  0.00           H  
ATOM   3459 HD12 ILE A 734      67.583  36.721  49.811  1.00  0.00           H  
ATOM   3460 HD13 ILE A 734      66.807  35.949  51.022  1.00  0.00           H  
ATOM   3461  N   ALA A 735      70.877  31.892  52.987  1.00  8.60           N  
ATOM   3462  CA  ALA A 735      71.193  31.009  54.085  1.00  9.08           C  
ATOM   3463  C   ALA A 735      71.532  31.757  55.354  1.00  8.30           C  
ATOM   3464  O   ALA A 735      72.159  32.800  55.345  1.00  9.01           O  
ATOM   3465  CB  ALA A 735      72.389  30.121  53.717  1.00 10.06           C  
ATOM   3466  H   ALA A 735      71.581  32.496  52.512  1.00  0.00           H  
ATOM   3467  HA  ALA A 735      70.390  30.412  54.267  1.00  0.00           H  
ATOM   3468  HB1 ALA A 735      72.971  30.006  54.519  1.00  0.00           H  
ATOM   3469  HB2 ALA A 735      72.056  29.231  53.413  1.00  0.00           H  
ATOM   3470  HB3 ALA A 735      72.907  30.556  52.984  1.00  0.00           H  
ATOM   3471  N   THR A 736      71.158  31.165  56.474  1.00  9.31           N  
ATOM   3472  CA  THR A 736      71.448  31.639  57.818  1.00 10.39           C  
ATOM   3473  C   THR A 736      71.932  30.472  58.687  1.00 11.17           C  
ATOM   3474  O   THR A 736      71.608  29.345  58.382  1.00 11.57           O  
ATOM   3475  CB  THR A 736      70.129  32.280  58.467  1.00 11.39           C  
ATOM   3476  OG1 THR A 736      69.018  31.392  58.301  1.00 13.34           O  
ATOM   3477  CG2 THR A 736      69.890  33.715  57.867  1.00 12.59           C  
ATOM   3478  H   THR A 736      70.600  30.270  56.306  1.00  0.00           H  
ATOM   3479  HA  THR A 736      72.184  32.318  57.771  1.00  0.00           H  
ATOM   3480  HB  THR A 736      70.312  32.404  59.459  1.00  0.00           H  
ATOM   3481  HG1 THR A 736      69.361  30.563  57.801  1.00  0.00           H  
ATOM   3482 HG21 THR A 736      69.059  33.693  57.321  1.00  0.00           H  
ATOM   3483 HG22 THR A 736      69.796  34.358  58.619  1.00  0.00           H  
ATOM   3484 HG23 THR A 736      70.672  33.953  57.301  1.00  0.00           H  
ATOM   3485  N   PRO A 737      72.644  30.848  59.782  1.00 12.00           N  
ATOM   3486  CA  PRO A 737      73.066  29.748  60.638  1.00 13.63           C  
ATOM   3487  C   PRO A 737      71.823  29.110  61.270  1.00 15.96           C  
ATOM   3488  O   PRO A 737      70.686  29.714  61.493  1.00 14.77           O  
ATOM   3489  CB  PRO A 737      73.853  30.493  61.719  1.00 15.46           C  
ATOM   3490  CG  PRO A 737      74.174  31.835  61.270  1.00 16.91           C  
ATOM   3491  CD  PRO A 737      73.146  32.128  60.173  1.00 13.27           C  
ATOM   3492  HA  PRO A 737      73.589  29.069  60.128  1.00  0.00           H  
ATOM   3493  HB2 PRO A 737      73.305  30.508  62.594  1.00  0.00           H  
ATOM   3494  HB3 PRO A 737      74.704  29.960  61.955  1.00  0.00           H  
ATOM   3495  HG2 PRO A 737      74.083  32.512  62.005  1.00  0.00           H  
ATOM   3496  HG3 PRO A 737      75.100  31.894  60.887  1.00  0.00           H  
ATOM   3497  HD2 PRO A 737      72.417  32.725  60.534  1.00  0.00           H  
ATOM   3498  HD3 PRO A 737      73.590  32.611  59.404  1.00  0.00           H  
ATOM   3499  N   LYS A 738      71.993  27.842  61.637  1.00 16.82           N  
ATOM   3500  CA  LYS A 738      70.880  27.026  62.034  1.00 23.26           C  
ATOM   3501  C   LYS A 738      70.298  27.626  63.265  1.00 23.25           C  
ATOM   3502  O   LYS A 738      70.992  28.119  64.254  1.00 23.79           O  
ATOM   3503  CB  LYS A 738      71.300  25.468  62.139  1.00 22.25           C  
ATOM   3504  CG  LYS A 738      70.186  24.479  62.015  1.00 27.33           C  
ATOM   3505  CD  LYS A 738      70.464  23.245  61.196  1.00 31.00           C  
ATOM   3506  CE  LYS A 738      70.096  23.522  59.781  1.00 31.80           C  
ATOM   3507  NZ  LYS A 738      68.704  23.289  59.121  1.00 28.64           N  
ATOM   3508  H   LYS A 738      72.979  27.514  61.608  1.00  0.00           H  
ATOM   3509  HA  LYS A 738      70.194  27.029  61.306  1.00  0.00           H  
ATOM   3510  HB2 LYS A 738      71.974  25.325  61.412  1.00  0.00           H  
ATOM   3511  HB3 LYS A 738      71.751  25.374  63.029  1.00  0.00           H  
ATOM   3512  HG2 LYS A 738      69.899  24.182  62.956  1.00  0.00           H  
ATOM   3513  HG3 LYS A 738      69.365  24.950  61.617  1.00  0.00           H  
ATOM   3514  HD2 LYS A 738      71.428  23.036  61.250  1.00  0.00           H  
ATOM   3515  HD3 LYS A 738      69.912  22.501  61.539  1.00  0.00           H  
ATOM   3516  HE2 LYS A 738      70.342  24.537  59.553  1.00  0.00           H  
ATOM   3517  HE3 LYS A 738      70.791  23.023  59.140  1.00  0.00           H  
ATOM   3518  HZ1 LYS A 738      68.347  24.173  58.860  1.00  0.00           H  
ATOM   3519  HZ2 LYS A 738      68.843  22.709  58.332  1.00  0.00           H  
ATOM   3520  HZ3 LYS A 738      68.126  22.851  59.793  1.00  0.00           H  
ATOM   3521  N   GLY A 739      68.970  27.627  63.196  1.00 28.64           N  
ATOM   3522  CA  GLY A 739      68.164  28.248  64.223  1.00 28.11           C  
ATOM   3523  C   GLY A 739      68.153  29.768  64.387  1.00 29.14           C  
ATOM   3524  O   GLY A 739      67.470  30.268  65.278  1.00 31.28           O  
ATOM   3525  H   GLY A 739      68.579  27.153  62.359  1.00  0.00           H  
ATOM   3526  HA2 GLY A 739      67.170  27.930  64.106  1.00  0.00           H  
ATOM   3527  HA3 GLY A 739      68.420  27.826  65.150  1.00  0.00           H  
ATOM   3528  N   SER A 740      68.839  30.526  63.499  1.00 25.59           N  
ATOM   3529  CA  SER A 740      68.948  31.982  63.558  1.00 24.48           C  
ATOM   3530  C   SER A 740      67.506  32.590  63.516  1.00 23.99           C  
ATOM   3531  O   SER A 740      66.707  32.221  62.608  1.00 26.75           O  
ATOM   3532  CB  SER A 740      69.757  32.566  62.293  1.00 21.85           C  
ATOM   3533  OG  SER A 740      69.616  34.003  62.130  1.00 23.16           O  
ATOM   3534  H   SER A 740      69.299  29.951  62.742  1.00  0.00           H  
ATOM   3535  HA  SER A 740      69.346  32.239  64.431  1.00  0.00           H  
ATOM   3536  HB2 SER A 740      70.716  32.345  62.429  1.00  0.00           H  
ATOM   3537  HB3 SER A 740      69.405  32.110  61.484  1.00  0.00           H  
ATOM   3538  HG  SER A 740      69.014  34.314  62.887  1.00  0.00           H  
ATOM   3539  N   SER A 741      67.451  33.680  64.268  1.00 25.58           N  
ATOM   3540  CA  SER A 741      66.331  34.649  64.382  1.00 27.79           C  
ATOM   3541  C   SER A 741      66.018  35.418  63.168  1.00 26.32           C  
ATOM   3542  O   SER A 741      64.884  35.905  63.082  1.00 28.88           O  
ATOM   3543  CB  SER A 741      66.498  35.728  65.513  1.00 27.57           C  
ATOM   3544  OG  SER A 741      67.442  36.798  65.284  1.00 32.26           O  
ATOM   3545  H   SER A 741      68.351  33.830  64.841  1.00  0.00           H  
ATOM   3546  HA  SER A 741      65.505  34.099  64.658  1.00  0.00           H  
ATOM   3547  HB2 SER A 741      65.586  36.141  65.684  1.00  0.00           H  
ATOM   3548  HB3 SER A 741      66.768  35.244  66.364  1.00  0.00           H  
ATOM   3549  HG  SER A 741      67.819  36.582  64.343  1.00  0.00           H  
ATOM   3550  N   LEU A 742      66.950  35.496  62.241  1.00 23.43           N  
ATOM   3551  CA  LEU A 742      66.746  36.241  61.006  1.00 21.27           C  
ATOM   3552  C   LEU A 742      66.060  35.368  59.973  1.00 17.31           C  
ATOM   3553  O   LEU A 742      65.453  35.848  58.991  1.00 16.69           O  
ATOM   3554  CB  LEU A 742      68.054  36.688  60.328  1.00 22.19           C  
ATOM   3555  CG  LEU A 742      68.727  37.937  60.778  1.00 27.51           C  
ATOM   3556  CD1 LEU A 742      69.971  38.114  59.791  1.00 24.94           C  
ATOM   3557  CD2 LEU A 742      67.781  39.125  60.696  1.00 29.31           C  
ATOM   3558  H   LEU A 742      67.833  34.988  62.460  1.00  0.00           H  
ATOM   3559  HA  LEU A 742      66.155  37.030  61.202  1.00  0.00           H  
ATOM   3560  HB2 LEU A 742      68.710  35.920  60.432  1.00  0.00           H  
ATOM   3561  HB3 LEU A 742      67.851  36.776  59.338  1.00  0.00           H  
ATOM   3562  HG  LEU A 742      69.088  37.846  61.678  1.00  0.00           H  
ATOM   3563 HD11 LEU A 742      69.613  38.186  58.873  1.00  0.00           H  
ATOM   3564 HD12 LEU A 742      70.447  38.938  60.059  1.00  0.00           H  
ATOM   3565 HD13 LEU A 742      70.546  37.316  59.892  1.00  0.00           H  
ATOM   3566 HD21 LEU A 742      66.986  38.961  61.281  1.00  0.00           H  
ATOM   3567 HD22 LEU A 742      68.254  39.952  61.003  1.00  0.00           H  
ATOM   3568 HD23 LEU A 742      67.478  39.247  59.750  1.00  0.00           H  
ATOM   3569  N   GLY A 743      66.084  34.070  60.091  1.00 17.31           N  
ATOM   3570  CA  GLY A 743      65.614  33.221  59.096  1.00 17.61           C  
ATOM   3571  C   GLY A 743      64.145  33.417  58.702  1.00 16.83           C  
ATOM   3572  O   GLY A 743      63.799  33.405  57.489  1.00 14.69           O  
ATOM   3573  H   GLY A 743      66.493  33.737  61.011  1.00  0.00           H  
ATOM   3574  HA2 GLY A 743      66.180  33.315  58.237  1.00  0.00           H  
ATOM   3575  HA3 GLY A 743      65.731  32.232  59.372  1.00  0.00           H  
ATOM   3576  N   ASN A 744      63.239  33.496  59.676  1.00 16.56           N  
ATOM   3577  CA  ASN A 744      61.865  33.690  59.378  1.00 17.27           C  
ATOM   3578  C   ASN A 744      61.587  34.961  58.546  1.00 14.20           C  
ATOM   3579  O   ASN A 744      60.855  34.922  57.511  1.00 15.62           O  
ATOM   3580  CB  ASN A 744      61.047  33.735  60.717  1.00 19.12           C  
ATOM   3581  CG  ASN A 744      59.562  34.003  60.450  1.00 26.16           C  
ATOM   3582  OD1 ASN A 744      58.932  33.195  59.790  1.00 33.81           O  
ATOM   3583  ND2 ASN A 744      59.033  35.194  60.890  1.00 31.17           N  
ATOM   3584  H   ASN A 744      63.633  33.404  60.634  1.00  0.00           H  
ATOM   3585  HA  ASN A 744      61.548  32.910  58.805  1.00  0.00           H  
ATOM   3586  HB2 ASN A 744      61.141  32.859  61.156  1.00  0.00           H  
ATOM   3587  HB3 ASN A 744      61.411  34.466  61.266  1.00  0.00           H  
ATOM   3588 HD22 ASN A 744      59.664  35.816  61.356  1.00  0.00           H  
ATOM   3589 HD21 ASN A 744      58.093  35.395  60.742  1.00  0.00           H  
ATOM   3590  N   ALA A 745      62.125  36.072  59.018  1.00 15.71           N  
ATOM   3591  CA  ALA A 745      61.947  37.352  58.329  1.00 15.35           C  
ATOM   3592  C   ALA A 745      62.511  37.303  56.898  1.00 14.71           C  
ATOM   3593  O   ALA A 745      61.896  37.840  55.924  1.00 14.31           O  
ATOM   3594  CB  ALA A 745      62.497  38.601  59.090  1.00 17.35           C  
ATOM   3595  H   ALA A 745      62.669  35.967  59.892  1.00  0.00           H  
ATOM   3596  HA  ALA A 745      60.963  37.558  58.274  1.00  0.00           H  
ATOM   3597  HB1 ALA A 745      62.214  38.539  60.040  1.00  0.00           H  
ATOM   3598  HB2 ALA A 745      63.488  38.599  59.021  1.00  0.00           H  
ATOM   3599  HB3 ALA A 745      62.120  39.417  58.667  1.00  0.00           H  
ATOM   3600  N   VAL A 746      63.658  36.663  56.751  1.00 12.64           N  
ATOM   3601  CA  VAL A 746      64.258  36.628  55.424  1.00 10.51           C  
ATOM   3602  C   VAL A 746      63.404  35.838  54.476  1.00 10.92           C  
ATOM   3603  O   VAL A 746      63.208  36.164  53.293  1.00 11.21           O  
ATOM   3604  CB  VAL A 746      65.710  36.052  55.540  1.00 11.90           C  
ATOM   3605  CG1 VAL A 746      66.231  35.623  54.162  1.00 16.45           C  
ATOM   3606  CG2 VAL A 746      66.543  37.137  56.213  1.00 15.55           C  
ATOM   3607  H   VAL A 746      64.053  36.232  57.580  1.00  0.00           H  
ATOM   3608  HA  VAL A 746      64.318  37.577  55.087  1.00  0.00           H  
ATOM   3609  HB  VAL A 746      65.658  35.235  56.100  1.00  0.00           H  
ATOM   3610 HG11 VAL A 746      65.513  35.759  53.483  1.00  0.00           H  
ATOM   3611 HG12 VAL A 746      67.027  36.176  53.926  1.00  0.00           H  
ATOM   3612 HG13 VAL A 746      66.487  34.659  54.194  1.00  0.00           H  
ATOM   3613 HG21 VAL A 746      66.361  37.129  57.196  1.00  0.00           H  
ATOM   3614 HG22 VAL A 746      67.512  36.957  56.048  1.00  0.00           H  
ATOM   3615 HG23 VAL A 746      66.295  38.026  55.831  1.00  0.00           H  
ATOM   3616  N   ASN A 747      62.884  34.700  54.898  1.00 11.18           N  
ATOM   3617  CA  ASN A 747      62.002  33.915  54.069  1.00 11.94           C  
ATOM   3618  C   ASN A 747      60.762  34.675  53.643  1.00 11.22           C  
ATOM   3619  O   ASN A 747      60.380  34.648  52.470  1.00 12.21           O  
ATOM   3620  CB  ASN A 747      61.651  32.575  54.782  1.00 13.89           C  
ATOM   3621  CG  ASN A 747      60.906  31.650  53.904  1.00 18.81           C  
ATOM   3622  OD1 ASN A 747      61.323  31.334  52.807  1.00 18.72           O  
ATOM   3623  ND2 ASN A 747      59.597  31.390  54.321  1.00 18.51           N  
ATOM   3624  H   ASN A 747      63.163  34.426  55.865  1.00  0.00           H  
ATOM   3625  HA  ASN A 747      62.511  33.682  53.221  1.00  0.00           H  
ATOM   3626  HB2 ASN A 747      62.512  32.161  55.065  1.00  0.00           H  
ATOM   3627  HB3 ASN A 747      61.103  32.805  55.582  1.00  0.00           H  
ATOM   3628 HD22 ASN A 747      59.260  31.822  55.133  1.00  0.00           H  
ATOM   3629 HD21 ASN A 747      59.051  30.772  53.774  1.00  0.00           H  
ATOM   3630  N   LEU A 748      60.171  35.376  54.610  1.00 13.50           N  
ATOM   3631  CA  LEU A 748      58.978  36.153  54.238  1.00 14.05           C  
ATOM   3632  C   LEU A 748      59.301  37.267  53.251  1.00 12.42           C  
ATOM   3633  O   LEU A 748      58.498  37.529  52.294  1.00 13.20           O  
ATOM   3634  CB  LEU A 748      58.299  36.664  55.441  1.00 17.55           C  
ATOM   3635  CG  LEU A 748      57.717  35.651  56.432  1.00 20.45           C  
ATOM   3636  CD1 LEU A 748      57.354  36.462  57.718  1.00 25.77           C  
ATOM   3637  CD2 LEU A 748      56.502  34.902  55.774  1.00 22.93           C  
ATOM   3638  H   LEU A 748      60.574  35.331  55.527  1.00  0.00           H  
ATOM   3639  HA  LEU A 748      58.315  35.524  53.807  1.00  0.00           H  
ATOM   3640  HB2 LEU A 748      58.947  37.232  55.970  1.00  0.00           H  
ATOM   3641  HB3 LEU A 748      57.529  37.256  55.160  1.00  0.00           H  
ATOM   3642  HG  LEU A 748      58.394  34.986  56.663  1.00  0.00           H  
ATOM   3643 HD11 LEU A 748      56.688  37.158  57.473  1.00  0.00           H  
ATOM   3644 HD12 LEU A 748      56.972  35.835  58.387  1.00  0.00           H  
ATOM   3645 HD13 LEU A 748      58.183  36.882  58.069  1.00  0.00           H  
ATOM   3646 HD21 LEU A 748      56.830  34.433  54.963  1.00  0.00           H  
ATOM   3647 HD22 LEU A 748      56.144  34.253  56.434  1.00  0.00           H  
ATOM   3648 HD23 LEU A 748      55.814  35.577  55.536  1.00  0.00           H  
ATOM   3649  N   ALA A 749      60.463  37.870  53.389  1.00 11.13           N  
ATOM   3650  CA  ALA A 749      60.921  38.831  52.418  1.00 10.99           C  
ATOM   3651  C   ALA A 749      61.087  38.290  51.014  1.00  8.99           C  
ATOM   3652  O   ALA A 749      60.701  38.857  50.005  1.00 10.96           O  
ATOM   3653  CB  ALA A 749      62.188  39.545  52.868  1.00 11.62           C  
ATOM   3654  H   ALA A 749      61.003  37.599  54.234  1.00  0.00           H  
ATOM   3655  HA  ALA A 749      60.251  39.609  52.385  1.00  0.00           H  
ATOM   3656  HB1 ALA A 749      62.985  38.989  52.635  1.00  0.00           H  
ATOM   3657  HB2 ALA A 749      62.254  40.430  52.408  1.00  0.00           H  
ATOM   3658  HB3 ALA A 749      62.159  39.686  53.857  1.00  0.00           H  
ATOM   3659  N   VAL A 750      61.677  37.089  50.886  1.00 10.03           N  
ATOM   3660  CA  VAL A 750      61.830  36.476  49.645  1.00 10.01           C  
ATOM   3661  C   VAL A 750      60.484  36.240  48.956  1.00  9.69           C  
ATOM   3662  O   VAL A 750      60.267  36.495  47.781  1.00  9.95           O  
ATOM   3663  CB  VAL A 750      62.663  35.137  49.716  1.00  9.87           C  
ATOM   3664  CG1 VAL A 750      62.584  34.363  48.442  1.00 12.55           C  
ATOM   3665  CG2 VAL A 750      64.115  35.406  50.059  1.00 10.75           C  
ATOM   3666  H   VAL A 750      61.994  36.691  51.804  1.00  0.00           H  
ATOM   3667  HA  VAL A 750      62.372  37.076  49.028  1.00  0.00           H  
ATOM   3668  HB  VAL A 750      62.249  34.589  50.443  1.00  0.00           H  
ATOM   3669 HG11 VAL A 750      61.749  34.606  47.938  1.00  0.00           H  
ATOM   3670 HG12 VAL A 750      63.379  34.564  47.862  1.00  0.00           H  
ATOM   3671 HG13 VAL A 750      62.568  33.377  48.634  1.00  0.00           H  
ATOM   3672 HG21 VAL A 750      64.311  35.054  50.975  1.00  0.00           H  
ATOM   3673 HG22 VAL A 750      64.705  34.949  49.392  1.00  0.00           H  
ATOM   3674 HG23 VAL A 750      64.286  36.392  50.036  1.00  0.00           H  
ATOM   3675  N   LEU A 751      59.597  35.701  49.714  1.00  9.31           N  
ATOM   3676  CA  LEU A 751      58.207  35.516  49.221  1.00 10.70           C  
ATOM   3677  C   LEU A 751      57.511  36.752  48.766  1.00  9.07           C  
ATOM   3678  O   LEU A 751      56.923  36.750  47.711  1.00 10.59           O  
ATOM   3679  CB  LEU A 751      57.380  34.784  50.241  1.00 12.39           C  
ATOM   3680  CG  LEU A 751      57.759  33.341  50.684  1.00 14.63           C  
ATOM   3681  CD1 LEU A 751      56.881  32.874  51.779  1.00 22.40           C  
ATOM   3682  CD2 LEU A 751      57.792  32.515  49.482  1.00 20.38           C  
ATOM   3683  H   LEU A 751      59.890  35.411  50.657  1.00  0.00           H  
ATOM   3684  HA  LEU A 751      58.253  34.847  48.443  1.00  0.00           H  
ATOM   3685  HB2 LEU A 751      57.357  35.337  51.094  1.00  0.00           H  
ATOM   3686  HB3 LEU A 751      56.425  34.726  49.900  1.00  0.00           H  
ATOM   3687  HG  LEU A 751      58.719  33.357  50.977  1.00  0.00           H  
ATOM   3688 HD11 LEU A 751      55.918  32.867  51.484  1.00  0.00           H  
ATOM   3689 HD12 LEU A 751      57.131  31.940  52.061  1.00  0.00           H  
ATOM   3690 HD13 LEU A 751      56.961  33.478  52.581  1.00  0.00           H  
ATOM   3691 HD21 LEU A 751      58.474  32.860  48.819  1.00  0.00           H  
ATOM   3692 HD22 LEU A 751      58.034  31.558  49.702  1.00  0.00           H  
ATOM   3693 HD23 LEU A 751      56.892  32.506  49.019  1.00  0.00           H  
ATOM   3694  N   LYS A 752      57.653  37.807  49.545  1.00  9.71           N  
ATOM   3695  CA  LYS A 752      57.033  39.105  49.134  1.00 11.57           C  
ATOM   3696  C   LYS A 752      57.648  39.608  47.892  1.00 11.53           C  
ATOM   3697  O   LYS A 752      57.041  40.068  46.936  1.00 12.80           O  
ATOM   3698  CB  LYS A 752      57.253  40.091  50.273  1.00 13.49           C  
ATOM   3699  CG  LYS A 752      56.709  41.472  49.880  1.00 14.87           C  
ATOM   3700  CD  LYS A 752      56.821  42.387  51.067  1.00 18.96           C  
ATOM   3701  CE  LYS A 752      55.654  42.207  51.939  1.00 20.73           C  
ATOM   3702  NZ  LYS A 752      55.563  43.470  52.915  1.00 26.01           N  
ATOM   3703  H   LYS A 752      58.185  37.687  50.401  1.00  0.00           H  
ATOM   3704  HA  LYS A 752      56.048  38.934  48.998  1.00  0.00           H  
ATOM   3705  HB2 LYS A 752      56.760  39.782  51.061  1.00  0.00           H  
ATOM   3706  HB3 LYS A 752      58.216  40.177  50.437  1.00  0.00           H  
ATOM   3707  HG2 LYS A 752      57.253  41.824  49.133  1.00  0.00           H  
ATOM   3708  HG3 LYS A 752      55.760  41.375  49.620  1.00  0.00           H  
ATOM   3709  HD2 LYS A 752      57.652  42.160  51.565  1.00  0.00           H  
ATOM   3710  HD3 LYS A 752      56.857  43.326  50.742  1.00  0.00           H  
ATOM   3711  HE2 LYS A 752      54.808  42.198  51.436  1.00  0.00           H  
ATOM   3712  HE3 LYS A 752      55.743  41.423  52.527  1.00  0.00           H  
ATOM   3713  HZ1 LYS A 752      55.410  43.112  53.817  1.00  0.00           H  
ATOM   3714  HZ2 LYS A 752      56.422  43.940  52.839  1.00  0.00           H  
ATOM   3715  HZ3 LYS A 752      54.809  44.013  52.595  1.00  0.00           H  
ATOM   3716  N   LEU A 753      58.982  39.575  47.788  1.00 10.39           N  
ATOM   3717  CA  LEU A 753      59.700  40.093  46.616  1.00 12.53           C  
ATOM   3718  C   LEU A 753      59.411  39.333  45.362  1.00 11.18           C  
ATOM   3719  O   LEU A 753      59.335  39.832  44.276  1.00 13.10           O  
ATOM   3720  CB  LEU A 753      61.219  40.245  46.919  1.00 12.22           C  
ATOM   3721  CG  LEU A 753      61.602  41.181  48.055  1.00 14.03           C  
ATOM   3722  CD1 LEU A 753      63.084  41.083  48.280  1.00 15.17           C  
ATOM   3723  CD2 LEU A 753      61.119  42.606  47.686  1.00 16.01           C  
ATOM   3724  H   LEU A 753      59.466  39.151  48.608  1.00  0.00           H  
ATOM   3725  HA  LEU A 753      59.423  41.064  46.489  1.00  0.00           H  
ATOM   3726  HB2 LEU A 753      61.564  39.335  47.140  1.00  0.00           H  
ATOM   3727  HB3 LEU A 753      61.651  40.579  46.085  1.00  0.00           H  
ATOM   3728  HG  LEU A 753      61.115  40.907  48.878  1.00  0.00           H  
ATOM   3729 HD11 LEU A 753      63.577  41.346  47.446  1.00  0.00           H  
ATOM   3730 HD12 LEU A 753      63.360  41.694  49.027  1.00  0.00           H  
ATOM   3731 HD13 LEU A 753      63.334  40.141  48.521  1.00  0.00           H  
ATOM   3732 HD21 LEU A 753      60.130  42.589  47.566  1.00  0.00           H  
ATOM   3733 HD22 LEU A 753      61.364  43.229  48.424  1.00  0.00           H  
ATOM   3734 HD23 LEU A 753      61.562  42.886  46.839  1.00  0.00           H  
ATOM   3735  N   ASN A 754      59.217  38.010  45.508  1.00 11.17           N  
ATOM   3736  CA  ASN A 754      58.902  37.200  44.349  1.00 10.96           C  
ATOM   3737  C   ASN A 754      57.447  37.590  43.903  1.00 11.45           C  
ATOM   3738  O   ASN A 754      57.255  37.842  42.688  1.00 12.94           O  
ATOM   3739  CB  ASN A 754      58.871  35.685  44.656  1.00 11.61           C  
ATOM   3740  CG  ASN A 754      58.739  34.922  43.337  1.00 20.21           C  
ATOM   3741  OD1 ASN A 754      59.089  35.499  42.201  1.00 24.79           O  
ATOM   3742  ND2 ASN A 754      58.145  33.855  43.362  1.00 20.08           N  
ATOM   3743  H   ASN A 754      59.310  37.658  46.465  1.00  0.00           H  
ATOM   3744  HA  ASN A 754      59.493  37.476  43.606  1.00  0.00           H  
ATOM   3745  HB2 ASN A 754      59.715  35.438  45.080  1.00  0.00           H  
ATOM   3746  HB3 ASN A 754      58.088  35.498  45.209  1.00  0.00           H  
ATOM   3747 HD22 ASN A 754      57.733  33.459  44.214  1.00  0.00           H  
ATOM   3748 HD21 ASN A 754      58.017  33.275  42.517  1.00  0.00           H  
ATOM   3749  N   GLU A 755      56.550  37.722  44.887  1.00 11.38           N  
ATOM   3750  CA  GLU A 755      55.129  38.033  44.530  1.00 12.38           C  
ATOM   3751  C   GLU A 755      54.978  39.371  43.909  1.00 15.11           C  
ATOM   3752  O   GLU A 755      54.100  39.548  43.015  1.00 16.99           O  
ATOM   3753  CB  GLU A 755      54.230  37.794  45.763  1.00 13.36           C  
ATOM   3754  CG  GLU A 755      54.047  36.363  46.073  1.00 15.13           C  
ATOM   3755  CD  GLU A 755      53.177  36.060  47.293  1.00 20.28           C  
ATOM   3756  OE1 GLU A 755      52.514  36.959  47.835  1.00 19.06           O  
ATOM   3757  OE2 GLU A 755      53.211  34.897  47.663  1.00 19.28           O  
ATOM   3758  H   GLU A 755      56.883  37.603  45.832  1.00  0.00           H  
ATOM   3759  HA  GLU A 755      54.800  37.304  43.906  1.00  0.00           H  
ATOM   3760  HB2 GLU A 755      54.672  38.235  46.523  1.00  0.00           H  
ATOM   3761  HB3 GLU A 755      53.356  38.194  45.557  1.00  0.00           H  
ATOM   3762  HG2 GLU A 755      53.611  35.909  45.299  1.00  0.00           H  
ATOM   3763  HG3 GLU A 755      54.935  35.945  46.253  1.00  0.00           H  
ATOM   3764  N   GLN A 756      55.827  40.315  44.288  1.00 13.14           N  
ATOM   3765  CA  GLN A 756      55.715  41.678  43.701  1.00 16.38           C  
ATOM   3766  C   GLN A 756      56.466  41.774  42.393  1.00 19.67           C  
ATOM   3767  O   GLN A 756      56.409  42.842  41.766  1.00 25.18           O  
ATOM   3768  CB  GLN A 756      56.295  42.662  44.672  1.00 18.26           C  
ATOM   3769  CG  GLN A 756      55.569  42.753  45.896  1.00 23.89           C  
ATOM   3770  CD  GLN A 756      54.074  42.839  45.692  1.00 35.84           C  
ATOM   3771  OE1 GLN A 756      53.594  43.762  45.006  1.00 40.83           O  
ATOM   3772  NE2 GLN A 756      53.323  41.877  46.257  1.00 41.36           N  
ATOM   3773  H   GLN A 756      56.529  40.053  44.977  1.00  0.00           H  
ATOM   3774  HA  GLN A 756      54.739  41.842  43.522  1.00  0.00           H  
ATOM   3775  HB2 GLN A 756      57.253  42.389  44.857  1.00  0.00           H  
ATOM   3776  HB3 GLN A 756      56.323  43.568  44.217  1.00  0.00           H  
ATOM   3777  HG2 GLN A 756      55.743  41.945  46.481  1.00  0.00           H  
ATOM   3778  HG3 GLN A 756      55.845  43.574  46.421  1.00  0.00           H  
ATOM   3779 HE21 GLN A 756      52.321  41.884  46.171  1.00  0.00           H  
ATOM   3780 HE22 GLN A 756      53.799  41.140  46.775  1.00  0.00           H  
ATOM   3781  N   GLY A 757      57.149  40.759  41.906  1.00 12.86           N  
ATOM   3782  CA  GLY A 757      57.842  40.708  40.617  1.00 14.71           C  
ATOM   3783  C   GLY A 757      59.224  41.276  40.660  1.00 13.78           C  
ATOM   3784  O   GLY A 757      59.849  41.239  39.549  1.00 14.76           O  
ATOM   3785  H   GLY A 757      57.162  39.912  42.568  1.00  0.00           H  
ATOM   3786  HA2 GLY A 757      57.876  39.737  40.305  1.00  0.00           H  
ATOM   3787  HA3 GLY A 757      57.282  41.210  39.927  1.00  0.00           H  
ATOM   3788  N   LEU A 758      59.717  41.586  41.835  1.00 13.20           N  
ATOM   3789  CA  LEU A 758      61.101  42.170  42.008  1.00 13.97           C  
ATOM   3790  C   LEU A 758      62.181  41.197  41.524  1.00 13.02           C  
ATOM   3791  O   LEU A 758      63.149  41.551  40.790  1.00 12.36           O  
ATOM   3792  CB  LEU A 758      61.443  42.613  43.368  1.00 14.47           C  
ATOM   3793  CG  LEU A 758      62.878  43.277  43.424  1.00 17.83           C  
ATOM   3794  CD1 LEU A 758      63.059  44.425  42.522  1.00 18.85           C  
ATOM   3795  CD2 LEU A 758      62.945  43.742  44.697  1.00 21.25           C  
ATOM   3796  H   LEU A 758      59.101  41.408  42.651  1.00  0.00           H  
ATOM   3797  HA  LEU A 758      61.144  43.006  41.457  1.00  0.00           H  
ATOM   3798  HB2 LEU A 758      60.824  43.310  43.670  1.00  0.00           H  
ATOM   3799  HB3 LEU A 758      61.487  41.850  43.979  1.00  0.00           H  
ATOM   3800  HG  LEU A 758      63.546  42.537  43.215  1.00  0.00           H  
ATOM   3801 HD11 LEU A 758      62.403  45.160  42.740  1.00  0.00           H  
ATOM   3802 HD12 LEU A 758      63.991  44.803  42.604  1.00  0.00           H  
ATOM   3803 HD13 LEU A 758      62.915  44.153  41.561  1.00  0.00           H  
ATOM   3804 HD21 LEU A 758      62.852  43.007  45.415  1.00  0.00           H  
ATOM   3805 HD22 LEU A 758      63.832  44.217  44.921  1.00  0.00           H  
ATOM   3806 HD23 LEU A 758      62.213  44.430  44.929  1.00  0.00           H  
ATOM   3807  N   LEU A 759      62.036  39.935  41.910  1.00 12.08           N  
ATOM   3808  CA  LEU A 759      63.058  39.007  41.529  1.00 11.69           C  
ATOM   3809  C   LEU A 759      63.163  38.801  39.959  1.00 10.31           C  
ATOM   3810  O   LEU A 759      64.265  38.770  39.430  1.00 13.19           O  
ATOM   3811  CB  LEU A 759      62.860  37.658  42.291  1.00 11.41           C  
ATOM   3812  CG  LEU A 759      62.810  37.704  43.765  1.00 11.63           C  
ATOM   3813  CD1 LEU A 759      62.566  36.385  44.402  1.00 14.48           C  
ATOM   3814  CD2 LEU A 759      63.977  38.385  44.391  1.00 16.63           C  
ATOM   3815  H   LEU A 759      61.205  39.721  42.451  1.00  0.00           H  
ATOM   3816  HA  LEU A 759      63.964  39.344  41.832  1.00  0.00           H  
ATOM   3817  HB2 LEU A 759      62.000  37.269  41.945  1.00  0.00           H  
ATOM   3818  HB3 LEU A 759      63.619  37.065  42.005  1.00  0.00           H  
ATOM   3819  HG  LEU A 759      62.079  38.358  44.059  1.00  0.00           H  
ATOM   3820 HD11 LEU A 759      63.296  35.736  44.159  1.00  0.00           H  
ATOM   3821 HD12 LEU A 759      62.542  36.476  45.404  1.00  0.00           H  
ATOM   3822 HD13 LEU A 759      61.686  36.003  44.096  1.00  0.00           H  
ATOM   3823 HD21 LEU A 759      64.038  39.339  44.075  1.00  0.00           H  
ATOM   3824 HD22 LEU A 759      63.887  38.385  45.393  1.00  0.00           H  
ATOM   3825 HD23 LEU A 759      64.831  37.913  44.147  1.00  0.00           H  
ATOM   3826  N   ASP A 760      62.045  38.818  39.285  1.00 12.85           N  
ATOM   3827  CA  ASP A 760      62.019  38.765  37.804  1.00 14.44           C  
ATOM   3828  C   ASP A 760      62.651  40.038  37.175  1.00 13.79           C  
ATOM   3829  O   ASP A 760      63.527  39.908  36.266  1.00 15.70           O  
ATOM   3830  CB  ASP A 760      60.587  38.606  37.335  1.00 17.48           C  
ATOM   3831  CG  ASP A 760      59.943  37.240  37.661  1.00 22.29           C  
ATOM   3832  OD1 ASP A 760      60.728  36.230  37.650  1.00 28.97           O  
ATOM   3833  OD2 ASP A 760      58.652  37.154  37.846  1.00 30.92           O  
ATOM   3834  H   ASP A 760      61.174  38.871  39.852  1.00  0.00           H  
ATOM   3835  HA  ASP A 760      62.595  37.991  37.526  1.00  0.00           H  
ATOM   3836  HB2 ASP A 760      60.028  39.315  37.767  1.00  0.00           H  
ATOM   3837  HB3 ASP A 760      60.560  38.725  36.342  1.00  0.00           H  
ATOM   3838  N   LYS A 761      62.328  41.131  37.838  1.00 13.35           N  
ATOM   3839  CA  LYS A 761      62.872  42.467  37.379  1.00 14.92           C  
ATOM   3840  C   LYS A 761      64.374  42.427  37.531  1.00 13.36           C  
ATOM   3841  O   LYS A 761      65.123  42.802  36.554  1.00 13.09           O  
ATOM   3842  CB  LYS A 761      62.289  43.609  38.138  1.00 17.15           C  
ATOM   3843  CG  LYS A 761      62.634  44.840  37.545  1.00 23.76           C  
ATOM   3844  CD  LYS A 761      62.000  45.954  38.467  1.00 27.46           C  
ATOM   3845  CE  LYS A 761      60.504  45.864  38.538  1.00 29.73           C  
ATOM   3846  NZ  LYS A 761      60.016  47.325  38.887  1.00 32.98           N  
ATOM   3847  H   LYS A 761      61.718  41.032  38.642  1.00  0.00           H  
ATOM   3848  HA  LYS A 761      62.629  42.576  36.425  1.00  0.00           H  
ATOM   3849  HB2 LYS A 761      61.294  43.487  38.151  1.00  0.00           H  
ATOM   3850  HB3 LYS A 761      62.637  43.556  39.077  1.00  0.00           H  
ATOM   3851  HG2 LYS A 761      63.605  45.014  37.542  1.00  0.00           H  
ATOM   3852  HG3 LYS A 761      62.236  44.970  36.653  1.00  0.00           H  
ATOM   3853  HD2 LYS A 761      62.392  45.837  39.375  1.00  0.00           H  
ATOM   3854  HD3 LYS A 761      62.270  46.835  38.088  1.00  0.00           H  
ATOM   3855  HE2 LYS A 761      60.123  45.638  37.675  1.00  0.00           H  
ATOM   3856  HE3 LYS A 761      60.219  45.290  39.267  1.00  0.00           H  
ATOM   3857  HZ1 LYS A 761      60.820  47.850  39.109  1.00  0.00           H  
ATOM   3858  HZ2 LYS A 761      59.558  47.673  38.086  1.00  0.00           H  
ATOM   3859  HZ3 LYS A 761      59.404  47.246  39.656  1.00  0.00           H  
ATOM   3860  N   LEU A 762      64.892  41.968  38.671  1.00 10.48           N  
ATOM   3861  CA  LEU A 762      66.329  41.870  38.878  1.00 10.76           C  
ATOM   3862  C   LEU A 762      67.044  40.958  37.941  1.00  9.97           C  
ATOM   3863  O   LEU A 762      68.149  41.250  37.483  1.00 10.76           O  
ATOM   3864  CB  LEU A 762      66.646  41.596  40.336  1.00 12.26           C  
ATOM   3865  CG  LEU A 762      66.347  42.658  41.401  1.00 13.22           C  
ATOM   3866  CD1 LEU A 762      66.750  42.146  42.752  1.00 14.22           C  
ATOM   3867  CD2 LEU A 762      67.032  44.042  41.105  1.00 17.48           C  
ATOM   3868  H   LEU A 762      64.188  41.692  39.385  1.00  0.00           H  
ATOM   3869  HA  LEU A 762      66.723  42.815  38.786  1.00  0.00           H  
ATOM   3870  HB2 LEU A 762      66.142  40.759  40.611  1.00  0.00           H  
ATOM   3871  HB3 LEU A 762      67.636  41.386  40.405  1.00  0.00           H  
ATOM   3872  HG  LEU A 762      65.369  42.856  41.387  1.00  0.00           H  
ATOM   3873 HD11 LEU A 762      67.732  41.938  42.764  1.00  0.00           H  
ATOM   3874 HD12 LEU A 762      66.557  42.837  43.455  1.00  0.00           H  
ATOM   3875 HD13 LEU A 762      66.239  41.310  42.971  1.00  0.00           H  
ATOM   3876 HD21 LEU A 762      66.696  44.373  40.232  1.00  0.00           H  
ATOM   3877 HD22 LEU A 762      66.791  44.669  41.835  1.00  0.00           H  
ATOM   3878 HD23 LEU A 762      68.014  43.901  41.073  1.00  0.00           H  
ATOM   3879  N   LYS A 763      66.421  39.789  37.661  1.00 10.46           N  
ATOM   3880  CA  LYS A 763      66.960  38.914  36.694  1.00 13.04           C  
ATOM   3881  C   LYS A 763      67.164  39.592  35.278  1.00 13.10           C  
ATOM   3882  O   LYS A 763      68.195  39.510  34.675  1.00 14.88           O  
ATOM   3883  CB  LYS A 763      66.147  37.627  36.550  1.00 16.20           C  
ATOM   3884  CG  LYS A 763      66.832  36.673  35.532  1.00 20.46           C  
ATOM   3885  CD  LYS A 763      67.536  35.627  36.207  1.00 24.65           C  
ATOM   3886  CE  LYS A 763      68.206  34.454  35.379  1.00 25.61           C  
ATOM   3887  NZ  LYS A 763      67.421  33.253  34.894  1.00 22.21           N  
ATOM   3888  H   LYS A 763      65.560  39.633  38.210  1.00  0.00           H  
ATOM   3889  HA  LYS A 763      67.875  38.576  36.982  1.00  0.00           H  
ATOM   3890  HB2 LYS A 763      66.117  37.169  37.414  1.00  0.00           H  
ATOM   3891  HB3 LYS A 763      65.259  37.847  36.202  1.00  0.00           H  
ATOM   3892  HG2 LYS A 763      66.104  36.311  34.940  1.00  0.00           H  
ATOM   3893  HG3 LYS A 763      67.448  37.238  34.975  1.00  0.00           H  
ATOM   3894  HD2 LYS A 763      68.307  36.009  36.789  1.00  0.00           H  
ATOM   3895  HD3 LYS A 763      66.925  35.145  36.893  1.00  0.00           H  
ATOM   3896  HE2 LYS A 763      68.668  34.896  34.556  1.00  0.00           H  
ATOM   3897  HE3 LYS A 763      69.011  34.111  35.946  1.00  0.00           H  
ATOM   3898  HZ1 LYS A 763      66.648  33.110  35.505  1.00  0.00           H  
ATOM   3899  HZ2 LYS A 763      67.101  33.434  33.969  1.00  0.00           H  
ATOM   3900  HZ3 LYS A 763      68.019  32.457  34.902  1.00  0.00           H  
ATOM   3901  N   ASN A 764      66.081  40.190  34.887  1.00 14.11           N  
ATOM   3902  CA  ASN A 764      66.139  40.889  33.571  1.00 15.45           C  
ATOM   3903  C   ASN A 764      67.209  41.973  33.574  1.00 13.08           C  
ATOM   3904  O   ASN A 764      68.000  42.070  32.589  1.00 16.19           O  
ATOM   3905  CB  ASN A 764      64.787  41.421  33.275  1.00 15.83           C  
ATOM   3906  CG  ASN A 764      63.824  40.355  32.857  1.00 23.96           C  
ATOM   3907  OD1 ASN A 764      64.201  39.258  32.414  1.00 27.73           O  
ATOM   3908  ND2 ASN A 764      62.571  40.642  32.990  1.00 28.51           N  
ATOM   3909  H   ASN A 764      65.267  40.159  35.472  1.00  0.00           H  
ATOM   3910  HA  ASN A 764      66.410  40.198  32.895  1.00  0.00           H  
ATOM   3911  HB2 ASN A 764      64.422  41.872  34.094  1.00  0.00           H  
ATOM   3912  HB3 ASN A 764      64.852  42.096  32.534  1.00  0.00           H  
ATOM   3913 HD22 ASN A 764      62.262  41.530  33.347  1.00  0.00           H  
ATOM   3914 HD21 ASN A 764      61.858  39.965  32.732  1.00  0.00           H  
ATOM   3915  N   LYS A 765      67.360  42.691  34.645  1.00 12.13           N  
ATOM   3916  CA  LYS A 765      68.264  43.799  34.795  1.00 11.20           C  
ATOM   3917  C   LYS A 765      69.703  43.345  34.588  1.00 13.68           C  
ATOM   3918  O   LYS A 765      70.495  43.921  33.841  1.00 13.94           O  
ATOM   3919  CB  LYS A 765      68.184  44.489  36.099  1.00 12.27           C  
ATOM   3920  CG  LYS A 765      69.225  45.535  36.460  1.00 12.70           C  
ATOM   3921  CD  LYS A 765      68.989  46.207  37.716  1.00 13.08           C  
ATOM   3922  CE  LYS A 765      70.002  47.276  38.122  1.00 20.95           C  
ATOM   3923  NZ  LYS A 765      70.025  47.757  39.558  1.00 19.41           N  
ATOM   3924  H   LYS A 765      66.724  42.378  35.454  1.00  0.00           H  
ATOM   3925  HA  LYS A 765      68.050  44.503  34.105  1.00  0.00           H  
ATOM   3926  HB2 LYS A 765      67.265  44.944  36.178  1.00  0.00           H  
ATOM   3927  HB3 LYS A 765      68.197  43.784  36.848  1.00  0.00           H  
ATOM   3928  HG2 LYS A 765      70.136  45.071  36.469  1.00  0.00           H  
ATOM   3929  HG3 LYS A 765      69.260  46.211  35.694  1.00  0.00           H  
ATOM   3930  HD2 LYS A 765      68.070  46.662  37.710  1.00  0.00           H  
ATOM   3931  HD3 LYS A 765      68.956  45.529  38.484  1.00  0.00           H  
ATOM   3932  HE2 LYS A 765      70.947  46.934  37.889  1.00  0.00           H  
ATOM   3933  HE3 LYS A 765      69.867  48.100  37.516  1.00  0.00           H  
ATOM   3934  HZ1 LYS A 765      69.955  46.967  40.160  1.00  0.00           H  
ATOM   3935  HZ2 LYS A 765      70.881  48.238  39.719  1.00  0.00           H  
ATOM   3936  HZ3 LYS A 765      69.254  48.369  39.701  1.00  0.00           H  
ATOM   3937  N   TRP A 766      70.073  42.192  35.210  1.00 10.75           N  
ATOM   3938  CA  TRP A 766      71.440  41.761  35.218  1.00 11.64           C  
ATOM   3939  C   TRP A 766      71.830  40.703  34.170  1.00 12.28           C  
ATOM   3940  O   TRP A 766      73.057  40.469  33.935  1.00 16.19           O  
ATOM   3941  CB  TRP A 766      71.728  41.250  36.665  1.00 11.88           C  
ATOM   3942  CG  TRP A 766      71.818  42.361  37.619  1.00 11.05           C  
ATOM   3943  CD1 TRP A 766      70.911  42.717  38.548  1.00 10.88           C  
ATOM   3944  CD2 TRP A 766      72.848  43.357  37.694  1.00 10.13           C  
ATOM   3945  NE1 TRP A 766      71.272  43.859  39.220  1.00 11.78           N  
ATOM   3946  CE2 TRP A 766      72.495  44.257  38.728  1.00 11.21           C  
ATOM   3947  CE3 TRP A 766      74.040  43.562  37.016  1.00 12.93           C  
ATOM   3948  CZ2 TRP A 766      73.311  45.416  39.044  1.00  9.78           C  
ATOM   3949  CZ3 TRP A 766      74.837  44.677  37.360  1.00 11.51           C  
ATOM   3950  CH2 TRP A 766      74.473  45.536  38.314  1.00 11.43           C  
ATOM   3951  H   TRP A 766      69.286  41.689  35.655  1.00  0.00           H  
ATOM   3952  HA  TRP A 766      72.036  42.581  35.039  1.00  0.00           H  
ATOM   3953  HB2 TRP A 766      70.984  40.663  36.929  1.00  0.00           H  
ATOM   3954  HB3 TRP A 766      72.589  40.774  36.649  1.00  0.00           H  
ATOM   3955  HD1 TRP A 766      70.052  42.207  38.740  1.00  0.00           H  
ATOM   3956  HE1 TRP A 766      70.754  44.315  39.927  1.00  0.00           H  
ATOM   3957  HE3 TRP A 766      74.350  42.948  36.297  1.00  0.00           H  
ATOM   3958  HZ2 TRP A 766      73.019  46.045  39.734  1.00  0.00           H  
ATOM   3959  HZ3 TRP A 766      75.696  44.788  36.844  1.00  0.00           H  
ATOM   3960  HH2 TRP A 766      75.077  46.336  38.532  1.00  0.00           H  
ATOM   3961  N   TRP A 767      70.830  40.098  33.604  1.00 11.81           N  
ATOM   3962  CA  TRP A 767      71.130  39.153  32.477  1.00 13.04           C  
ATOM   3963  C   TRP A 767      70.921  39.735  31.065  1.00 19.13           C  
ATOM   3964  O   TRP A 767      71.799  39.465  30.158  1.00 21.33           O  
ATOM   3965  CB  TRP A 767      70.243  37.983  32.676  1.00 12.79           C  
ATOM   3966  CG  TRP A 767      70.898  36.816  33.561  1.00 12.66           C  
ATOM   3967  CD1 TRP A 767      71.344  35.608  33.120  1.00 11.77           C  
ATOM   3968  CD2 TRP A 767      71.090  36.833  34.982  1.00 11.97           C  
ATOM   3969  NE1 TRP A 767      71.739  34.873  34.198  1.00 12.97           N  
ATOM   3970  CE2 TRP A 767      71.662  35.599  35.340  1.00 11.47           C  
ATOM   3971  CE3 TRP A 767      70.759  37.737  36.018  1.00 12.99           C  
ATOM   3972  CZ2 TRP A 767      71.980  35.309  36.645  1.00 12.65           C  
ATOM   3973  CZ3 TRP A 767      71.059  37.472  37.322  1.00 11.39           C  
ATOM   3974  CH2 TRP A 767      71.740  36.255  37.604  1.00 12.30           C  
ATOM   3975  H   TRP A 767      69.897  40.283  33.939  1.00  0.00           H  
ATOM   3976  HA  TRP A 767      72.110  38.899  32.562  1.00  0.00           H  
ATOM   3977  HB2 TRP A 767      69.421  38.222  33.174  1.00  0.00           H  
ATOM   3978  HB3 TRP A 767      70.024  37.535  31.820  1.00  0.00           H  
ATOM   3979  HD1 TRP A 767      71.376  35.313  32.175  1.00  0.00           H  
ATOM   3980  HE1 TRP A 767      72.051  33.905  34.151  1.00  0.00           H  
ATOM   3981  HE3 TRP A 767      70.286  38.605  35.774  1.00  0.00           H  
ATOM   3982  HZ2 TRP A 767      72.384  34.409  36.885  1.00  0.00           H  
ATOM   3983  HZ3 TRP A 767      70.823  38.079  38.041  1.00  0.00           H  
ATOM   3984  HH2 TRP A 767      72.049  36.103  38.548  1.00  0.00           H  
ATOM   3985  N   TYR A 768      69.733  40.241  30.910  1.00 18.47           N  
ATOM   3986  CA  TYR A 768      69.140  40.450  29.532  1.00 20.68           C  
ATOM   3987  C   TYR A 768      69.099  41.874  29.160  1.00 21.91           C  
ATOM   3988  O   TYR A 768      69.441  42.153  27.980  1.00 23.12           O  
ATOM   3989  CB  TYR A 768      67.811  39.803  29.413  1.00 22.38           C  
ATOM   3990  CG  TYR A 768      67.891  38.269  29.726  1.00 23.02           C  
ATOM   3991  CD1 TYR A 768      68.833  37.412  29.004  1.00 26.83           C  
ATOM   3992  CD2 TYR A 768      67.235  37.727  30.819  1.00 24.58           C  
ATOM   3993  CE1 TYR A 768      68.962  36.026  29.359  1.00 25.84           C  
ATOM   3994  CE2 TYR A 768      67.323  36.379  31.150  1.00 27.60           C  
ATOM   3995  CZ  TYR A 768      68.220  35.525  30.442  1.00 27.17           C  
ATOM   3996  OH  TYR A 768      68.337  34.155  30.787  1.00 28.54           O  
ATOM   3997  H   TYR A 768      69.214  40.493  31.764  1.00  0.00           H  
ATOM   3998  HA  TYR A 768      69.734  39.938  28.893  1.00  0.00           H  
ATOM   3999  HB2 TYR A 768      67.179  40.185  30.067  1.00  0.00           H  
ATOM   4000  HB3 TYR A 768      67.470  39.877  28.490  1.00  0.00           H  
ATOM   4001  HD1 TYR A 768      69.369  37.790  28.283  1.00  0.00           H  
ATOM   4002  HD2 TYR A 768      66.672  38.330  31.400  1.00  0.00           H  
ATOM   4003  HE1 TYR A 768      69.568  35.444  28.842  1.00  0.00           H  
ATOM   4004  HE2 TYR A 768      66.766  35.992  31.879  1.00  0.00           H  
ATOM   4005  HH  TYR A 768      67.723  33.998  31.559  1.00  0.00           H  
ATOM   4006  N   ASP A 769      68.950  42.804  30.097  1.00 22.35           N  
ATOM   4007  CA  ASP A 769      68.775  44.222  29.692  1.00 25.26           C  
ATOM   4008  C   ASP A 769      70.000  44.843  29.058  1.00 28.19           C  
ATOM   4009  O   ASP A 769      69.814  45.691  28.094  1.00 32.59           O  
ATOM   4010  CB  ASP A 769      68.287  45.104  30.865  1.00 24.97           C  
ATOM   4011  CG  ASP A 769      66.871  44.748  31.320  1.00 27.40           C  
ATOM   4012  OD1 ASP A 769      66.104  43.949  30.719  1.00 29.68           O  
ATOM   4013  OD2 ASP A 769      66.479  45.325  32.374  1.00 32.15           O  
ATOM   4014  H   ASP A 769      68.964  42.487  31.063  1.00  0.00           H  
ATOM   4015  HA  ASP A 769      68.032  44.229  28.996  1.00  0.00           H  
ATOM   4016  HB2 ASP A 769      68.908  44.969  31.624  1.00  0.00           H  
ATOM   4017  HB3 ASP A 769      68.296  46.045  30.561  1.00  0.00           H  
ATOM   4018  N   LYS A 770      71.171  44.450  29.559  1.00 31.88           N  
ATOM   4019  CA  LYS A 770      72.512  44.867  29.059  1.00 34.73           C  
ATOM   4020  C   LYS A 770      73.293  43.635  28.363  1.00 34.81           C  
ATOM   4021  O   LYS A 770      74.522  43.650  28.294  1.00 38.61           O  
ATOM   4022  CB  LYS A 770      73.331  45.460  30.244  1.00 36.63           C  
ATOM   4023  CG  LYS A 770      73.512  44.522  31.605  1.00 39.22           C  
ATOM   4024  CD  LYS A 770      73.931  45.223  32.977  1.00 38.56           C  
ATOM   4025  CE  LYS A 770      72.714  45.953  33.717  1.00 44.08           C  
ATOM   4026  NZ  LYS A 770      72.928  46.545  35.097  1.00 40.28           N  
ATOM   4027  H   LYS A 770      71.078  43.786  30.380  1.00  0.00           H  
ATOM   4028  HA  LYS A 770      72.404  45.572  28.362  1.00  0.00           H  
ATOM   4029  HB2 LYS A 770      74.261  45.658  29.942  1.00  0.00           H  
ATOM   4030  HB3 LYS A 770      72.895  46.299  30.565  1.00  0.00           H  
ATOM   4031  HG2 LYS A 770      72.628  44.048  31.740  1.00  0.00           H  
ATOM   4032  HG3 LYS A 770      74.204  43.821  31.375  1.00  0.00           H  
ATOM   4033  HD2 LYS A 770      74.278  44.527  33.585  1.00  0.00           H  
ATOM   4034  HD3 LYS A 770      74.614  45.906  32.778  1.00  0.00           H  
ATOM   4035  HE2 LYS A 770      72.386  46.692  33.085  1.00  0.00           H  
ATOM   4036  HE3 LYS A 770      71.946  45.273  33.762  1.00  0.00           H  
ATOM   4037  HZ1 LYS A 770      73.012  47.532  35.009  1.00  0.00           H  
ATOM   4038  HZ2 LYS A 770      72.145  46.314  35.666  1.00  0.00           H  
ATOM   4039  HZ3 LYS A 770      73.761  46.160  35.482  1.00  0.00           H  
ATOM   4040  N   GLY A 771      72.596  42.577  27.927  1.00 32.61           N  
ATOM   4041  CA  GLY A 771      73.194  41.473  27.086  1.00 29.43           C  
ATOM   4042  C   GLY A 771      73.872  42.160  25.896  1.00 28.64           C  
ATOM   4043  O   GLY A 771      73.377  43.190  25.420  1.00 27.20           O  
ATOM   4044  H   GLY A 771      71.595  42.565  28.211  1.00  0.00           H  
ATOM   4045  HA2 GLY A 771      73.859  40.993  27.625  1.00  0.00           H  
ATOM   4046  HA3 GLY A 771      72.470  40.889  26.774  1.00  0.00           H  
ATOM   4047  N   GLU A 772      75.002  41.594  25.465  1.00 25.92           N  
ATOM   4048  CA  GLU A 772      75.968  42.210  24.518  1.00 27.22           C  
ATOM   4049  C   GLU A 772      75.981  41.418  23.234  1.00 28.18           C  
ATOM   4050  O   GLU A 772      76.894  41.669  22.402  1.00 30.47           O  
ATOM   4051  CB  GLU A 772      77.362  42.214  25.063  1.00 26.30           C  
ATOM   4052  CG  GLU A 772      77.537  42.968  26.298  1.00 30.56           C  
ATOM   4053  CD  GLU A 772      78.898  42.858  26.882  1.00 32.34           C  
ATOM   4054  OE1 GLU A 772      79.315  43.850  27.524  1.00 40.93           O  
ATOM   4055  OE2 GLU A 772      79.597  41.818  26.782  1.00 31.97           O  
ATOM   4056  H   GLU A 772      75.168  40.627  25.866  1.00  0.00           H  
ATOM   4057  HA  GLU A 772      75.691  43.154  24.343  1.00  0.00           H  
ATOM   4058  HB2 GLU A 772      77.619  41.265  25.231  1.00  0.00           H  
ATOM   4059  HB3 GLU A 772      77.955  42.606  24.364  1.00  0.00           H  
ATOM   4060  HG2 GLU A 772      77.369  43.935  26.120  1.00  0.00           H  
ATOM   4061  HG3 GLU A 772      76.894  42.633  26.983  1.00  0.00           H  
ATOM   4062  N   CYS A 773      75.022  40.517  23.031  1.00 28.28           N  
ATOM   4063  CA  CYS A 773      75.035  39.567  21.948  1.00 27.64           C  
ATOM   4064  C   CYS A 773      73.776  39.669  21.048  1.00 30.10           C  
ATOM   4065  O   CYS A 773      73.575  38.724  20.265  1.00 31.91           O  
ATOM   4066  CB  CYS A 773      75.268  38.090  22.419  1.00 28.66           C  
ATOM   4067  SG  CYS A 773      76.912  37.758  23.316  1.00 21.98           S  
ATOM   4068  H   CYS A 773      74.245  40.565  23.744  1.00  0.00           H  
ATOM   4069  HA  CYS A 773      75.837  39.750  21.357  1.00  0.00           H  
ATOM   4070  HB2 CYS A 773      74.544  37.843  23.050  1.00  0.00           H  
ATOM   4071  HB3 CYS A 773      75.255  37.500  21.621  1.00  0.00           H  
ATOM   4072  N   GLU A 801      75.788  27.299  43.190  1.00  9.88           N  
ATOM   4073  CA  GLU A 801      76.884  26.277  43.460  1.00  8.93           C  
ATOM   4074  C   GLU A 801      77.008  25.946  44.957  1.00  9.30           C  
ATOM   4075  O   GLU A 801      77.850  25.123  45.335  1.00 10.69           O  
ATOM   4076  CB  GLU A 801      78.247  26.638  42.881  1.00 11.58           C  
ATOM   4077  CG  GLU A 801      78.339  26.468  41.389  1.00 11.46           C  
ATOM   4078  CD  GLU A 801      78.449  25.052  40.924  1.00 14.70           C  
ATOM   4079  OE1 GLU A 801      78.296  24.895  39.649  1.00 13.14           O  
ATOM   4080  OE2 GLU A 801      78.734  24.115  41.698  1.00 13.36           O  
ATOM   4081  OXT GLU A 801      76.233  26.541  45.738  1.00  9.15           O  
ATOM   4082  H   GLU A 801      75.245  27.675  43.940  1.00  0.00           H  
ATOM   4083  HA  GLU A 801      76.671  25.446  42.940  1.00  0.00           H  
ATOM   4084  HB2 GLU A 801      78.418  27.586  43.090  1.00  0.00           H  
ATOM   4085  HB3 GLU A 801      78.915  26.045  43.297  1.00  0.00           H  
ATOM   4086  HG2 GLU A 801      77.519  26.858  40.982  1.00  0.00           H  
ATOM   4087  HG3 GLU A 801      79.146  26.955  41.069  1.00  0.00           H  
TER
ATOM   4088  N   THR B 394      80.255  78.309  73.489  1.00 19.66           N  
ATOM   4089  CA  THR B 394      80.274  78.040  71.965  1.00 16.11           C  
ATOM   4090  C   THR B 394      78.992  77.221  71.642  1.00 16.60           C  
ATOM   4091  O   THR B 394      78.725  76.147  72.175  1.00 18.95           O  
ATOM   4092  CB  THR B 394      81.446  77.220  71.551  1.00 18.31           C  
ATOM   4093  OG1 THR B 394      82.627  78.008  71.925  1.00 24.59           O  
ATOM   4094  CG2 THR B 394      81.546  76.878  69.989  1.00 20.89           C  
ATOM   4095  H   THR B 394      80.563  77.486  73.941  1.00  0.00           H  
ATOM   4096  HA  THR B 394      80.219  78.909  71.521  1.00  0.00           H  
ATOM   4097  HB  THR B 394      81.488  76.364  72.080  1.00  0.00           H  
ATOM   4098  HG1 THR B 394      82.355  78.858  72.344  1.00  0.00           H  
ATOM   4099 HG21 THR B 394      80.764  77.287  69.542  1.00  0.00           H  
ATOM   4100 HG22 THR B 394      82.393  77.262  69.652  1.00  0.00           H  
ATOM   4101 HG23 THR B 394      81.537  75.893  69.897  1.00  0.00           H  
ATOM   4102  H2  THR B 394      80.865  79.065  73.666  1.00  0.00           H  
ATOM   4103  H3  THR B 394      79.326  78.531  73.741  1.00  0.00           H  
ATOM   4104  N   VAL B 395      78.270  77.716  70.682  1.00 13.54           N  
ATOM   4105  CA  VAL B 395      77.019  77.158  70.196  1.00 13.02           C  
ATOM   4106  C   VAL B 395      77.280  76.001  69.243  1.00 10.78           C  
ATOM   4107  O   VAL B 395      78.052  76.231  68.262  1.00 13.60           O  
ATOM   4108  CB  VAL B 395      76.216  78.258  69.587  1.00 11.89           C  
ATOM   4109  CG1 VAL B 395      74.948  77.733  68.907  1.00 12.55           C  
ATOM   4110  CG2 VAL B 395      75.806  79.337  70.648  1.00 13.30           C  
ATOM   4111  H   VAL B 395      78.680  78.606  70.254  1.00  0.00           H  
ATOM   4112  HA  VAL B 395      76.505  76.800  70.985  1.00  0.00           H  
ATOM   4113  HB  VAL B 395      76.757  78.695  68.862  1.00  0.00           H  
ATOM   4114 HG11 VAL B 395      75.198  77.262  68.063  1.00  0.00           H  
ATOM   4115 HG12 VAL B 395      74.484  77.098  69.522  1.00  0.00           H  
ATOM   4116 HG13 VAL B 395      74.345  78.500  68.698  1.00  0.00           H  
ATOM   4117 HG21 VAL B 395      75.013  79.823  70.301  1.00  0.00           H  
ATOM   4118 HG22 VAL B 395      75.590  78.868  71.495  1.00  0.00           H  
ATOM   4119 HG23 VAL B 395      76.574  79.954  70.771  1.00  0.00           H  
ATOM   4120  N   VAL B 396      76.727  74.841  69.481  1.00 10.86           N  
ATOM   4121  CA  VAL B 396      76.915  73.731  68.597  1.00 11.67           C  
ATOM   4122  C   VAL B 396      75.827  73.850  67.557  1.00  9.75           C  
ATOM   4123  O   VAL B 396      74.620  73.748  67.872  1.00 10.82           O  
ATOM   4124  CB  VAL B 396      76.796  72.379  69.276  1.00 10.84           C  
ATOM   4125  CG1 VAL B 396      76.900  71.190  68.361  1.00 13.68           C  
ATOM   4126  CG2 VAL B 396      77.999  72.334  70.344  1.00 14.36           C  
ATOM   4127  H   VAL B 396      76.151  74.798  70.351  1.00  0.00           H  
ATOM   4128  HA  VAL B 396      77.789  73.827  68.140  1.00  0.00           H  
ATOM   4129  HB  VAL B 396      75.879  72.333  69.715  1.00  0.00           H  
ATOM   4130 HG11 VAL B 396      76.472  70.390  68.788  1.00  0.00           H  
ATOM   4131 HG12 VAL B 396      76.435  71.383  67.494  1.00  0.00           H  
ATOM   4132 HG13 VAL B 396      77.864  70.984  68.175  1.00  0.00           H  
ATOM   4133 HG21 VAL B 396      77.937  71.466  70.808  1.00  0.00           H  
ATOM   4134 HG22 VAL B 396      78.838  72.420  69.834  1.00  0.00           H  
ATOM   4135 HG23 VAL B 396      77.863  73.092  70.960  1.00  0.00           H  
ATOM   4136  N   VAL B 397      76.194  74.006  66.301  1.00 10.53           N  
ATOM   4137  CA  VAL B 397      75.253  74.074  65.138  1.00 10.46           C  
ATOM   4138  C   VAL B 397      75.227  72.729  64.508  1.00 10.39           C  
ATOM   4139  O   VAL B 397      76.280  72.266  64.048  1.00 14.11           O  
ATOM   4140  CB  VAL B 397      75.724  75.170  64.174  1.00 10.07           C  
ATOM   4141  CG1 VAL B 397      74.801  75.170  62.908  1.00 10.58           C  
ATOM   4142  CG2 VAL B 397      75.934  76.530  64.815  1.00 10.83           C  
ATOM   4143  H   VAL B 397      77.237  74.084  66.157  1.00  0.00           H  
ATOM   4144  HA  VAL B 397      74.356  74.288  65.507  1.00  0.00           H  
ATOM   4145  HB  VAL B 397      76.626  74.938  63.849  1.00  0.00           H  
ATOM   4146 HG11 VAL B 397      75.371  75.310  62.107  1.00  0.00           H  
ATOM   4147 HG12 VAL B 397      74.339  74.293  62.860  1.00  0.00           H  
ATOM   4148 HG13 VAL B 397      74.143  75.907  63.002  1.00  0.00           H  
ATOM   4149 HG21 VAL B 397      75.409  76.581  65.665  1.00  0.00           H  
ATOM   4150 HG22 VAL B 397      76.906  76.657  65.014  1.00  0.00           H  
ATOM   4151 HG23 VAL B 397      75.625  77.244  64.187  1.00  0.00           H  
ATOM   4152  N   THR B 398      74.089  72.097  64.324  1.00  8.47           N  
ATOM   4153  CA  THR B 398      73.930  70.969  63.512  1.00 10.57           C  
ATOM   4154  C   THR B 398      73.481  71.387  62.101  1.00  9.40           C  
ATOM   4155  O   THR B 398      72.671  72.301  61.939  1.00  9.22           O  
ATOM   4156  CB  THR B 398      72.969  69.899  64.104  1.00 10.11           C  
ATOM   4157  OG1 THR B 398      73.025  68.656  63.323  1.00 11.52           O  
ATOM   4158  CG2 THR B 398      71.553  70.398  64.277  1.00 10.73           C  
ATOM   4159  H   THR B 398      73.282  72.543  64.870  1.00  0.00           H  
ATOM   4160  HA  THR B 398      74.809  70.483  63.410  1.00  0.00           H  
ATOM   4161  HB  THR B 398      73.267  69.676  65.054  1.00  0.00           H  
ATOM   4162  HG1 THR B 398      73.703  68.835  62.575  1.00  0.00           H  
ATOM   4163 HG21 THR B 398      71.556  71.297  64.725  1.00  0.00           H  
ATOM   4164 HG22 THR B 398      71.105  70.483  63.382  1.00  0.00           H  
ATOM   4165 HG23 THR B 398      71.027  69.756  64.843  1.00  0.00           H  
ATOM   4166  N   THR B 399      74.054  70.759  61.084  1.00  8.46           N  
ATOM   4167  CA  THR B 399      73.755  70.971  59.681  1.00  8.49           C  
ATOM   4168  C   THR B 399      74.014  69.681  58.923  1.00  8.35           C  
ATOM   4169  O   THR B 399      74.260  68.650  59.486  1.00  9.72           O  
ATOM   4170  CB  THR B 399      74.493  72.190  59.176  1.00 11.05           C  
ATOM   4171  OG1 THR B 399      73.892  72.627  57.963  1.00 11.44           O  
ATOM   4172  CG2 THR B 399      75.971  72.023  59.049  1.00 12.31           C  
ATOM   4173  H   THR B 399      74.789  70.050  61.399  1.00  0.00           H  
ATOM   4174  HA  THR B 399      72.786  71.203  59.589  1.00  0.00           H  
ATOM   4175  HB  THR B 399      74.409  72.944  59.861  1.00  0.00           H  
ATOM   4176  HG1 THR B 399      73.120  72.015  57.737  1.00  0.00           H  
ATOM   4177 HG21 THR B 399      76.223  71.048  59.092  1.00  0.00           H  
ATOM   4178 HG22 THR B 399      76.296  72.396  58.171  1.00  0.00           H  
ATOM   4179 HG23 THR B 399      76.448  72.506  59.794  1.00  0.00           H  
ATOM   4180  N   ILE B 400      73.755  69.737  57.625  1.00  9.12           N  
ATOM   4181  CA  ILE B 400      73.762  68.575  56.756  1.00  9.90           C  
ATOM   4182  C   ILE B 400      74.518  68.939  55.523  1.00 11.26           C  
ATOM   4183  O   ILE B 400      74.463  70.018  55.027  1.00 10.18           O  
ATOM   4184  CB  ILE B 400      72.304  68.098  56.510  1.00 10.34           C  
ATOM   4185  CG1 ILE B 400      72.237  66.708  55.846  1.00 10.77           C  
ATOM   4186  CG2 ILE B 400      71.526  69.199  55.714  1.00 11.44           C  
ATOM   4187  CD1 ILE B 400      70.893  66.096  55.893  1.00 14.16           C  
ATOM   4188  H   ILE B 400      73.541  70.707  57.275  1.00  0.00           H  
ATOM   4189  HA  ILE B 400      74.289  67.876  57.232  1.00  0.00           H  
ATOM   4190  HB  ILE B 400      71.851  68.035  57.400  1.00  0.00           H  
ATOM   4191 HG12 ILE B 400      72.534  66.813  54.897  1.00  0.00           H  
ATOM   4192 HG13 ILE B 400      72.895  66.120  56.319  1.00  0.00           H  
ATOM   4193 HG21 ILE B 400      70.574  68.928  55.657  1.00  0.00           H  
ATOM   4194 HG22 ILE B 400      71.616  70.058  56.201  1.00  0.00           H  
ATOM   4195 HG23 ILE B 400      71.924  69.269  54.808  1.00  0.00           H  
ATOM   4196 HD11 ILE B 400      70.227  66.680  55.418  1.00  0.00           H  
ATOM   4197 HD12 ILE B 400      70.904  65.195  55.448  1.00  0.00           H  
ATOM   4198 HD13 ILE B 400      70.596  65.980  56.846  1.00  0.00           H  
ATOM   4199  N   LEU B 401      75.215  67.922  55.001  1.00 12.12           N  
ATOM   4200  CA  LEU B 401      75.962  68.077  53.765  1.00 12.26           C  
ATOM   4201  C   LEU B 401      74.956  67.982  52.624  1.00 13.08           C  
ATOM   4202  O   LEU B 401      74.548  66.881  52.224  1.00 17.20           O  
ATOM   4203  CB  LEU B 401      77.104  66.989  53.606  1.00 14.09           C  
ATOM   4204  CG  LEU B 401      78.291  67.262  54.503  1.00 15.44           C  
ATOM   4205  CD1 LEU B 401      79.202  65.971  54.611  1.00 21.98           C  
ATOM   4206  CD2 LEU B 401      79.078  68.504  54.178  1.00 15.21           C  
ATOM   4207  H   LEU B 401      75.171  67.043  55.546  1.00  0.00           H  
ATOM   4208  HA  LEU B 401      76.374  68.979  53.746  1.00  0.00           H  
ATOM   4209  HB2 LEU B 401      76.706  66.132  53.857  1.00  0.00           H  
ATOM   4210  HB3 LEU B 401      77.393  67.026  52.674  1.00  0.00           H  
ATOM   4211  HG  LEU B 401      77.987  67.492  55.420  1.00  0.00           H  
ATOM   4212 HD11 LEU B 401      79.513  65.742  53.699  1.00  0.00           H  
ATOM   4213 HD12 LEU B 401      79.966  66.187  55.204  1.00  0.00           H  
ATOM   4214 HD13 LEU B 401      78.651  65.242  54.992  1.00  0.00           H  
ATOM   4215 HD21 LEU B 401      78.487  69.312  54.246  1.00  0.00           H  
ATOM   4216 HD22 LEU B 401      79.842  68.604  54.821  1.00  0.00           H  
ATOM   4217 HD23 LEU B 401      79.443  68.444  53.245  1.00  0.00           H  
ATOM   4218  N   GLU B 402      74.600  69.080  52.050  1.00 10.30           N  
ATOM   4219  CA  GLU B 402      73.570  69.179  50.988  1.00 11.06           C  
ATOM   4220  C   GLU B 402      73.929  70.363  50.206  1.00 11.26           C  
ATOM   4221  O   GLU B 402      73.968  71.506  50.701  1.00 12.63           O  
ATOM   4222  CB  GLU B 402      72.198  69.407  51.686  1.00 11.32           C  
ATOM   4223  CG  GLU B 402      71.031  69.454  50.651  1.00 12.02           C  
ATOM   4224  CD  GLU B 402      70.610  68.069  50.319  1.00 14.92           C  
ATOM   4225  OE1 GLU B 402      69.957  67.273  50.985  1.00 14.82           O  
ATOM   4226  OE2 GLU B 402      71.132  67.688  49.176  1.00 21.83           O  
ATOM   4227  H   GLU B 402      75.105  69.947  52.392  1.00  0.00           H  
ATOM   4228  HA  GLU B 402      73.601  68.355  50.442  1.00  0.00           H  
ATOM   4229  HB2 GLU B 402      72.033  68.653  52.269  1.00  0.00           H  
ATOM   4230  HB3 GLU B 402      72.227  70.268  52.124  1.00  0.00           H  
ATOM   4231  HG2 GLU B 402      70.296  69.919  51.077  1.00  0.00           H  
ATOM   4232  HG3 GLU B 402      71.377  69.883  49.855  1.00  0.00           H  
ATOM   4233  N   SER B 403      74.198  70.228  48.907  1.00 12.20           N  
ATOM   4234  CA  SER B 403      74.588  71.338  48.082  1.00 11.53           C  
ATOM   4235  C   SER B 403      73.407  72.198  47.669  1.00 10.72           C  
ATOM   4236  O   SER B 403      72.329  71.641  47.438  1.00 13.75           O  
ATOM   4237  CB  SER B 403      75.338  70.896  46.820  1.00 15.31           C  
ATOM   4238  OG  SER B 403      76.405  70.068  47.136  1.00 18.97           O  
ATOM   4239  H   SER B 403      74.098  69.248  48.554  1.00  0.00           H  
ATOM   4240  HA  SER B 403      75.224  71.925  48.613  1.00  0.00           H  
ATOM   4241  HB2 SER B 403      74.695  70.411  46.229  1.00  0.00           H  
ATOM   4242  HB3 SER B 403      75.671  71.714  46.353  1.00  0.00           H  
ATOM   4243  HG  SER B 403      76.474  69.923  48.121  1.00  0.00           H  
ATOM   4244  N   PRO B 404      73.546  73.509  47.595  1.00 11.56           N  
ATOM   4245  CA  PRO B 404      74.745  74.326  47.869  1.00  9.24           C  
ATOM   4246  C   PRO B 404      74.689  74.953  49.254  1.00  9.63           C  
ATOM   4247  O   PRO B 404      75.267  76.060  49.473  1.00 11.00           O  
ATOM   4248  CB  PRO B 404      74.633  75.477  46.836  1.00 11.94           C  
ATOM   4249  CG  PRO B 404      73.187  75.692  46.858  1.00 11.10           C  
ATOM   4250  CD  PRO B 404      72.520  74.381  47.041  1.00 12.33           C  
ATOM   4251  HA  PRO B 404      75.580  73.772  47.756  1.00  0.00           H  
ATOM   4252  HB2 PRO B 404      75.136  76.264  47.155  1.00  0.00           H  
ATOM   4253  HB3 PRO B 404      74.955  75.171  45.956  1.00  0.00           H  
ATOM   4254  HG2 PRO B 404      72.928  76.337  47.610  1.00  0.00           H  
ATOM   4255  HG3 PRO B 404      72.875  76.138  45.991  1.00  0.00           H  
ATOM   4256  HD2 PRO B 404      71.733  74.447  47.673  1.00  0.00           H  
ATOM   4257  HD3 PRO B 404      72.176  74.011  46.163  1.00  0.00           H  
ATOM   4258  N   TYR B 405      74.041  74.261  50.165  1.00  9.43           N  
ATOM   4259  CA  TYR B 405      73.899  74.770  51.538  1.00  9.38           C  
ATOM   4260  C   TYR B 405      75.153  74.620  52.417  1.00  9.54           C  
ATOM   4261  O   TYR B 405      75.591  75.586  53.002  1.00  8.96           O  
ATOM   4262  CB  TYR B 405      72.664  74.080  52.198  1.00  9.67           C  
ATOM   4263  CG  TYR B 405      71.338  74.421  51.466  1.00 10.53           C  
ATOM   4264  CD1 TYR B 405      70.712  75.627  51.763  1.00  9.82           C  
ATOM   4265  CD2 TYR B 405      70.872  73.569  50.511  1.00 13.09           C  
ATOM   4266  CE1 TYR B 405      69.533  76.040  51.134  1.00 12.43           C  
ATOM   4267  CE2 TYR B 405      69.587  73.993  49.877  1.00 11.40           C  
ATOM   4268  CZ  TYR B 405      69.080  75.192  50.229  1.00 11.57           C  
ATOM   4269  OH  TYR B 405      67.827  75.752  49.556  1.00 16.91           O  
ATOM   4270  H   TYR B 405      73.650  73.358  49.854  1.00  0.00           H  
ATOM   4271  HA  TYR B 405      73.677  75.764  51.482  1.00  0.00           H  
ATOM   4272  HB2 TYR B 405      72.793  73.107  52.151  1.00  0.00           H  
ATOM   4273  HB3 TYR B 405      72.588  74.403  53.123  1.00  0.00           H  
ATOM   4274  HD1 TYR B 405      71.120  76.234  52.461  1.00  0.00           H  
ATOM   4275  HD2 TYR B 405      71.274  72.768  50.226  1.00  0.00           H  
ATOM   4276  HE1 TYR B 405      69.114  76.887  51.369  1.00  0.00           H  
ATOM   4277  HE2 TYR B 405      69.180  73.377  49.239  1.00  0.00           H  
ATOM   4278  HH  TYR B 405      67.567  74.990  48.893  1.00  0.00           H  
ATOM   4279  N   VAL B 406      75.646  73.412  52.448  1.00  9.01           N  
ATOM   4280  CA  VAL B 406      76.877  73.120  53.180  1.00  9.71           C  
ATOM   4281  C   VAL B 406      77.618  72.044  52.364  1.00  9.60           C  
ATOM   4282  O   VAL B 406      77.082  70.983  52.058  1.00 11.48           O  
ATOM   4283  CB  VAL B 406      76.656  72.610  54.565  1.00 10.43           C  
ATOM   4284  CG1 VAL B 406      78.008  72.308  55.320  1.00 12.89           C  
ATOM   4285  CG2 VAL B 406      75.753  73.523  55.425  1.00 10.43           C  
ATOM   4286  H   VAL B 406      75.113  72.691  51.927  1.00  0.00           H  
ATOM   4287  HA  VAL B 406      77.439  73.931  53.188  1.00  0.00           H  
ATOM   4288  HB  VAL B 406      76.181  71.727  54.529  1.00  0.00           H  
ATOM   4289 HG11 VAL B 406      78.449  73.173  55.516  1.00  0.00           H  
ATOM   4290 HG12 VAL B 406      77.790  71.825  56.157  1.00  0.00           H  
ATOM   4291 HG13 VAL B 406      78.572  71.750  54.726  1.00  0.00           H  
ATOM   4292 HG21 VAL B 406      74.807  73.232  55.313  1.00  0.00           H  
ATOM   4293 HG22 VAL B 406      76.030  73.438  56.378  1.00  0.00           H  
ATOM   4294 HG23 VAL B 406      75.864  74.463  55.116  1.00  0.00           H  
ATOM   4295  N   MET B 407      78.876  72.395  51.998  1.00 11.64           N  
ATOM   4296  CA  MET B 407      79.759  71.569  51.132  1.00 13.04           C  
ATOM   4297  C   MET B 407      81.138  71.631  51.755  1.00 13.86           C  
ATOM   4298  O   MET B 407      81.561  72.605  52.268  1.00 12.11           O  
ATOM   4299  CB  MET B 407      79.781  72.144  49.734  1.00 12.75           C  
ATOM   4300  CG  MET B 407      78.353  72.191  49.124  1.00 16.49           C  
ATOM   4301  SD  MET B 407      78.309  72.929  47.459  1.00 18.13           S  
ATOM   4302  CE  MET B 407      78.449  74.629  47.893  1.00 19.38           C  
ATOM   4303  H   MET B 407      79.181  73.320  52.386  1.00  0.00           H  
ATOM   4304  HA  MET B 407      79.432  70.639  51.173  1.00  0.00           H  
ATOM   4305  HB2 MET B 407      80.130  73.076  49.752  1.00  0.00           H  
ATOM   4306  HB3 MET B 407      80.342  71.577  49.139  1.00  0.00           H  
ATOM   4307  HG2 MET B 407      77.987  71.236  49.108  1.00  0.00           H  
ATOM   4308  HG3 MET B 407      77.753  72.711  49.768  1.00  0.00           H  
ATOM   4309  HE1 MET B 407      79.144  74.752  48.610  1.00  0.00           H  
ATOM   4310  HE2 MET B 407      78.717  75.175  47.091  1.00  0.00           H  
ATOM   4311  HE3 MET B 407      77.570  74.977  48.237  1.00  0.00           H  
ATOM   4312  N   MET B 408      81.808  70.469  51.698  1.00 14.59           N  
ATOM   4313  CA  MET B 408      83.214  70.363  52.068  1.00 16.49           C  
ATOM   4314  C   MET B 408      84.052  71.060  50.963  1.00 15.77           C  
ATOM   4315  O   MET B 408      83.917  70.706  49.793  1.00 15.34           O  
ATOM   4316  CB  MET B 408      83.579  68.903  52.197  1.00 18.55           C  
ATOM   4317  CG  MET B 408      85.096  68.678  52.345  1.00 21.07           C  
ATOM   4318  SD  MET B 408      85.713  69.285  53.901  1.00 21.51           S  
ATOM   4319  CE  MET B 408      84.961  68.372  55.156  1.00 21.17           C  
ATOM   4320  H   MET B 408      81.237  69.663  51.370  1.00  0.00           H  
ATOM   4321  HA  MET B 408      83.362  70.863  52.912  1.00  0.00           H  
ATOM   4322  HB2 MET B 408      83.132  68.510  53.005  1.00  0.00           H  
ATOM   4323  HB3 MET B 408      83.275  68.403  51.382  1.00  0.00           H  
ATOM   4324  HG2 MET B 408      85.274  67.677  52.234  1.00  0.00           H  
ATOM   4325  HG3 MET B 408      85.557  69.133  51.553  1.00  0.00           H  
ATOM   4326  HE1 MET B 408      84.095  67.953  54.840  1.00  0.00           H  
ATOM   4327  HE2 MET B 408      85.562  67.623  55.478  1.00  0.00           H  
ATOM   4328  HE3 MET B 408      84.744  68.954  55.956  1.00  0.00           H  
ATOM   4329  N   LYS B 409      84.865  72.042  51.362  1.00 15.00           N  
ATOM   4330  CA  LYS B 409      85.757  72.724  50.409  1.00 15.90           C  
ATOM   4331  C   LYS B 409      86.762  71.636  49.900  1.00 17.41           C  
ATOM   4332  O   LYS B 409      87.130  70.751  50.677  1.00 17.26           O  
ATOM   4333  CB  LYS B 409      86.480  73.910  50.942  1.00 17.38           C  
ATOM   4334  CG  LYS B 409      85.627  75.122  51.416  1.00 15.74           C  
ATOM   4335  CD  LYS B 409      86.484  76.137  52.087  1.00 16.52           C  
ATOM   4336  CE  LYS B 409      85.706  77.249  52.666  1.00 16.24           C  
ATOM   4337  NZ  LYS B 409      86.597  78.309  53.339  1.00 18.59           N  
ATOM   4338  H   LYS B 409      84.816  72.275  52.365  1.00  0.00           H  
ATOM   4339  HA  LYS B 409      85.235  73.041  49.639  1.00  0.00           H  
ATOM   4340  HB2 LYS B 409      87.047  73.632  51.736  1.00  0.00           H  
ATOM   4341  HB3 LYS B 409      87.114  74.266  50.233  1.00  0.00           H  
ATOM   4342  HG2 LYS B 409      85.188  75.516  50.612  1.00  0.00           H  
ATOM   4343  HG3 LYS B 409      84.937  74.779  52.047  1.00  0.00           H  
ATOM   4344  HD2 LYS B 409      87.009  75.686  52.820  1.00  0.00           H  
ATOM   4345  HD3 LYS B 409      87.138  76.508  51.415  1.00  0.00           H  
ATOM   4346  HE2 LYS B 409      85.172  77.721  51.954  1.00  0.00           H  
ATOM   4347  HE3 LYS B 409      85.067  76.912  53.368  1.00  0.00           H  
ATOM   4348  HZ1 LYS B 409      86.854  78.974  52.650  1.00  0.00           H  
ATOM   4349  HZ2 LYS B 409      86.072  78.735  54.064  1.00  0.00           H  
ATOM   4350  HZ3 LYS B 409      87.396  77.850  53.704  1.00  0.00           H  
ATOM   4351  N   LYS B 410      87.016  71.709  48.568  1.00 18.07           N  
ATOM   4352  CA  LYS B 410      87.969  70.784  47.977  1.00 18.84           C  
ATOM   4353  C   LYS B 410      89.286  70.783  48.851  1.00 18.15           C  
ATOM   4354  O   LYS B 410      89.911  71.840  49.144  1.00 16.93           O  
ATOM   4355  CB  LYS B 410      88.255  71.253  46.539  1.00 19.93           C  
ATOM   4356  CG  LYS B 410      89.170  70.309  45.790  1.00 24.31           C  
ATOM   4357  CD  LYS B 410      89.171  70.448  44.292  1.00 26.60           C  
ATOM   4358  CE  LYS B 410      89.944  69.320  43.634  1.00 33.79           C  
ATOM   4359  NZ  LYS B 410      89.485  69.322  42.183  1.00 39.20           N  
ATOM   4360  H   LYS B 410      86.502  72.431  48.067  1.00  0.00           H  
ATOM   4361  HA  LYS B 410      87.604  69.860  47.993  1.00  0.00           H  
ATOM   4362  HB2 LYS B 410      87.390  71.308  46.058  1.00  0.00           H  
ATOM   4363  HB3 LYS B 410      88.687  72.145  46.589  1.00  0.00           H  
ATOM   4364  HG2 LYS B 410      90.124  70.442  46.132  1.00  0.00           H  
ATOM   4365  HG3 LYS B 410      88.914  69.350  46.030  1.00  0.00           H  
ATOM   4366  HD2 LYS B 410      88.232  70.422  43.959  1.00  0.00           H  
ATOM   4367  HD3 LYS B 410      89.600  71.311  44.041  1.00  0.00           H  
ATOM   4368  HE2 LYS B 410      90.897  69.511  43.660  1.00  0.00           H  
ATOM   4369  HE3 LYS B 410      89.699  68.469  44.038  1.00  0.00           H  
ATOM   4370  HZ1 LYS B 410      90.086  69.920  41.663  1.00  0.00           H  
ATOM   4371  HZ2 LYS B 410      89.535  68.392  41.836  1.00  0.00           H  
ATOM   4372  HZ3 LYS B 410      88.549  69.656  42.149  1.00  0.00           H  
ATOM   4373  N   ASN B 411      89.657  69.507  49.096  1.00 18.27           N  
ATOM   4374  CA  ASN B 411      90.847  69.132  49.860  1.00 18.76           C  
ATOM   4375  C   ASN B 411      90.950  69.688  51.217  1.00 19.63           C  
ATOM   4376  O   ASN B 411      92.024  69.773  51.803  1.00 19.59           O  
ATOM   4377  CB  ASN B 411      92.125  69.523  49.076  1.00 19.86           C  
ATOM   4378  CG  ASN B 411      92.365  68.650  47.809  1.00 16.38           C  
ATOM   4379  OD1 ASN B 411      92.714  69.201  46.762  1.00 23.41           O  
ATOM   4380  ND2 ASN B 411      92.081  67.403  47.901  1.00 23.11           N  
ATOM   4381  H   ASN B 411      89.001  68.798  48.680  1.00  0.00           H  
ATOM   4382  HA  ASN B 411      90.820  68.104  49.937  1.00  0.00           H  
ATOM   4383  HB2 ASN B 411      92.039  70.468  48.783  1.00  0.00           H  
ATOM   4384  HB3 ASN B 411      92.909  69.412  49.676  1.00  0.00           H  
ATOM   4385 HD22 ASN B 411      91.712  67.013  48.761  1.00  0.00           H  
ATOM   4386 HD21 ASN B 411      92.216  66.774  47.121  1.00  0.00           H  
ATOM   4387  N   HIS B 412      89.792  69.970  51.874  1.00 16.36           N  
ATOM   4388  CA  HIS B 412      89.769  70.384  53.285  1.00 17.90           C  
ATOM   4389  C   HIS B 412      89.462  69.331  54.285  1.00 18.64           C  
ATOM   4390  O   HIS B 412      89.297  69.649  55.457  1.00 20.28           O  
ATOM   4391  CB  HIS B 412      88.761  71.570  53.467  1.00 18.25           C  
ATOM   4392  CG  HIS B 412      89.293  72.830  52.977  1.00 14.51           C  
ATOM   4393  ND1 HIS B 412      89.715  72.984  51.664  1.00 15.00           N  
ATOM   4394  CD2 HIS B 412      89.469  74.033  53.561  1.00 15.29           C  
ATOM   4395  CE1 HIS B 412      90.173  74.210  51.512  1.00 14.36           C  
ATOM   4396  NE2 HIS B 412      89.963  74.872  52.626  1.00 16.30           N  
ATOM   4397  H   HIS B 412      88.941  69.866  51.291  1.00  0.00           H  
ATOM   4398  HA  HIS B 412      90.698  70.786  53.496  1.00  0.00           H  
ATOM   4399  HB2 HIS B 412      87.925  71.331  52.970  1.00  0.00           H  
ATOM   4400  HB3 HIS B 412      88.555  71.639  54.445  1.00  0.00           H  
ATOM   4401  HD1 HIS B 412      89.674  72.281  50.963  1.00  0.00           H  
ATOM   4402  HD2 HIS B 412      89.267  74.255  54.520  1.00  0.00           H  
ATOM   4403  HE1 HIS B 412      90.607  74.572  50.689  1.00  0.00           H  
ATOM   4404  N   GLU B 413      89.375  68.073  53.866  1.00 19.72           N  
ATOM   4405  CA  GLU B 413      88.902  67.037  54.731  1.00 22.86           C  
ATOM   4406  C   GLU B 413      89.711  66.884  55.980  1.00 24.91           C  
ATOM   4407  O   GLU B 413      89.169  66.492  57.033  1.00 27.50           O  
ATOM   4408  CB  GLU B 413      88.817  65.696  53.975  1.00 23.89           C  
ATOM   4409  CG  GLU B 413      87.745  65.650  52.956  1.00 26.79           C  
ATOM   4410  CD  GLU B 413      88.102  66.253  51.552  1.00 30.75           C  
ATOM   4411  OE1 GLU B 413      89.256  66.747  51.344  1.00 26.26           O  
ATOM   4412  OE2 GLU B 413      87.203  66.172  50.663  1.00 36.75           O  
ATOM   4413  H   GLU B 413      89.675  67.925  52.881  1.00  0.00           H  
ATOM   4414  HA  GLU B 413      87.924  67.217  54.979  1.00  0.00           H  
ATOM   4415  HB2 GLU B 413      89.688  65.566  53.529  1.00  0.00           H  
ATOM   4416  HB3 GLU B 413      88.646  64.999  54.651  1.00  0.00           H  
ATOM   4417  HG2 GLU B 413      87.486  64.705  52.778  1.00  0.00           H  
ATOM   4418  HG3 GLU B 413      86.953  66.167  53.270  1.00  0.00           H  
ATOM   4419  N   MET B 414      91.005  67.219  55.901  1.00 24.85           N  
ATOM   4420  CA  MET B 414      91.944  67.000  56.994  1.00 26.27           C  
ATOM   4421  C   MET B 414      92.238  68.269  57.781  1.00 25.56           C  
ATOM   4422  O   MET B 414      92.959  68.186  58.726  1.00 27.91           O  
ATOM   4423  CB  MET B 414      93.294  66.369  56.482  1.00 25.84           C  
ATOM   4424  CG  MET B 414      93.019  65.057  55.821  1.00 25.10           C  
ATOM   4425  SD  MET B 414      94.458  64.214  55.053  1.00 28.80           S  
ATOM   4426  CE  MET B 414      94.540  65.048  53.412  1.00 28.22           C  
ATOM   4427  H   MET B 414      91.278  67.649  54.989  1.00  0.00           H  
ATOM   4428  HA  MET B 414      91.533  66.326  57.631  1.00  0.00           H  
ATOM   4429  HB2 MET B 414      93.693  67.001  55.835  1.00  0.00           H  
ATOM   4430  HB3 MET B 414      93.881  66.240  57.267  1.00  0.00           H  
ATOM   4431  HG2 MET B 414      92.572  64.416  56.512  1.00  0.00           H  
ATOM   4432  HG3 MET B 414      92.272  65.187  55.104  1.00  0.00           H  
ATOM   4433  HE1 MET B 414      94.718  64.357  52.722  1.00  0.00           H  
ATOM   4434  HE2 MET B 414      93.668  65.493  53.247  1.00  0.00           H  
ATOM   4435  HE3 MET B 414      95.275  65.715  53.439  1.00  0.00           H  
ATOM   4436  N   LEU B 415      91.575  69.410  57.473  1.00 24.59           N  
ATOM   4437  CA  LEU B 415      91.707  70.661  58.165  1.00 24.83           C  
ATOM   4438  C   LEU B 415      90.680  70.654  59.330  1.00 20.05           C  
ATOM   4439  O   LEU B 415      89.960  69.673  59.557  1.00 23.51           O  
ATOM   4440  CB  LEU B 415      91.473  71.864  57.234  1.00 24.09           C  
ATOM   4441  CG  LEU B 415      92.633  72.232  56.281  1.00 29.13           C  
ATOM   4442  CD1 LEU B 415      92.844  71.196  55.202  1.00 34.90           C  
ATOM   4443  CD2 LEU B 415      92.286  73.566  55.746  1.00 29.24           C  
ATOM   4444  H   LEU B 415      90.926  69.277  56.638  1.00  0.00           H  
ATOM   4445  HA  LEU B 415      92.611  70.732  58.566  1.00  0.00           H  
ATOM   4446  HB2 LEU B 415      90.681  71.661  56.666  1.00  0.00           H  
ATOM   4447  HB3 LEU B 415      91.297  72.660  57.802  1.00  0.00           H  
ATOM   4448  HG  LEU B 415      93.472  72.329  56.830  1.00  0.00           H  
ATOM   4449 HD11 LEU B 415      92.012  71.105  54.650  1.00  0.00           H  
ATOM   4450 HD12 LEU B 415      93.603  71.473  54.609  1.00  0.00           H  
ATOM   4451 HD13 LEU B 415      93.060  70.310  55.619  1.00  0.00           H  
ATOM   4452 HD21 LEU B 415      92.204  74.239  56.492  1.00  0.00           H  
ATOM   4453 HD22 LEU B 415      92.996  73.889  55.107  1.00  0.00           H  
ATOM   4454 HD23 LEU B 415      91.408  73.534  55.252  1.00  0.00           H  
ATOM   4455  N   GLU B 416      90.706  71.679  60.120  1.00 22.94           N  
ATOM   4456  CA  GLU B 416      89.858  71.754  61.296  1.00 26.64           C  
ATOM   4457  C   GLU B 416      88.926  72.967  61.297  1.00 23.60           C  
ATOM   4458  O   GLU B 416      89.137  74.004  60.731  1.00 23.74           O  
ATOM   4459  CB  GLU B 416      90.706  71.620  62.575  1.00 29.04           C  
ATOM   4460  CG  GLU B 416      91.489  72.743  63.110  1.00 32.68           C  
ATOM   4461  CD  GLU B 416      92.443  72.228  64.255  1.00 36.11           C  
ATOM   4462  OE1 GLU B 416      92.388  70.985  64.546  1.00 47.24           O  
ATOM   4463  OE2 GLU B 416      93.228  73.035  64.840  1.00 46.30           O  
ATOM   4464  H   GLU B 416      91.372  72.438  59.854  1.00  0.00           H  
ATOM   4465  HA  GLU B 416      89.298  70.907  61.368  1.00  0.00           H  
ATOM   4466  HB2 GLU B 416      90.061  71.304  63.304  1.00  0.00           H  
ATOM   4467  HB3 GLU B 416      91.343  70.838  62.406  1.00  0.00           H  
ATOM   4468  HG2 GLU B 416      92.078  73.108  62.430  1.00  0.00           H  
ATOM   4469  HG3 GLU B 416      90.911  73.398  63.534  1.00  0.00           H  
ATOM   4470  N   GLY B 417      87.808  72.713  61.951  1.00 21.15           N  
ATOM   4471  CA  GLY B 417      86.931  73.781  62.268  1.00 17.83           C  
ATOM   4472  C   GLY B 417      86.057  74.236  61.100  1.00 14.99           C  
ATOM   4473  O   GLY B 417      85.898  73.557  60.075  1.00 14.96           O  
ATOM   4474  H   GLY B 417      87.652  71.722  62.190  1.00  0.00           H  
ATOM   4475  HA2 GLY B 417      86.316  73.516  63.043  1.00  0.00           H  
ATOM   4476  HA3 GLY B 417      87.464  74.589  62.602  1.00  0.00           H  
ATOM   4477  N   ASN B 418      85.494  75.399  61.336  1.00 17.20           N  
ATOM   4478  CA  ASN B 418      84.394  75.847  60.445  1.00 15.40           C  
ATOM   4479  C   ASN B 418      84.871  76.188  59.032  1.00 15.46           C  
ATOM   4480  O   ASN B 418      84.114  76.235  58.070  1.00 15.63           O  
ATOM   4481  CB  ASN B 418      83.720  77.115  61.024  1.00 15.71           C  
ATOM   4482  CG  ASN B 418      82.973  76.841  62.329  1.00 11.13           C  
ATOM   4483  OD1 ASN B 418      82.732  75.696  62.680  1.00 14.12           O  
ATOM   4484  ND2 ASN B 418      82.646  77.889  63.082  1.00 12.14           N  
ATOM   4485  H   ASN B 418      85.841  75.938  62.121  1.00  0.00           H  
ATOM   4486  HA  ASN B 418      83.754  75.069  60.365  1.00  0.00           H  
ATOM   4487  HB2 ASN B 418      84.428  77.789  61.199  1.00  0.00           H  
ATOM   4488  HB3 ASN B 418      83.072  77.454  60.352  1.00  0.00           H  
ATOM   4489 HD22 ASN B 418      82.896  78.810  62.762  1.00  0.00           H  
ATOM   4490 HD21 ASN B 418      82.166  77.765  63.940  1.00  0.00           H  
ATOM   4491  N   GLU B 419      86.206  76.473  58.875  1.00 15.59           N  
ATOM   4492  CA  GLU B 419      86.759  76.901  57.529  1.00 16.93           C  
ATOM   4493  C   GLU B 419      86.744  75.746  56.539  1.00 12.92           C  
ATOM   4494  O   GLU B 419      86.840  75.991  55.333  1.00 15.47           O  
ATOM   4495  CB  GLU B 419      88.197  77.404  57.674  1.00 18.81           C  
ATOM   4496  CG  GLU B 419      88.684  78.213  56.491  1.00 21.03           C  
ATOM   4497  CD  GLU B 419      89.504  77.383  55.439  1.00 14.37           C  
ATOM   4498  OE1 GLU B 419      90.099  76.323  55.848  1.00 18.28           O  
ATOM   4499  OE2 GLU B 419      89.203  77.778  54.299  1.00 17.95           O  
ATOM   4500  H   GLU B 419      86.775  76.376  59.711  1.00  0.00           H  
ATOM   4501  HA  GLU B 419      86.200  77.660  57.190  1.00  0.00           H  
ATOM   4502  HB2 GLU B 419      88.231  77.982  58.469  1.00  0.00           H  
ATOM   4503  HB3 GLU B 419      88.780  76.617  57.762  1.00  0.00           H  
ATOM   4504  HG2 GLU B 419      87.910  78.577  56.005  1.00  0.00           H  
ATOM   4505  HG3 GLU B 419      89.289  78.922  56.807  1.00  0.00           H  
ATOM   4506  N   ARG B 420      86.521  74.525  56.978  1.00 12.33           N  
ATOM   4507  CA  ARG B 420      86.330  73.367  56.082  1.00 13.72           C  
ATOM   4508  C   ARG B 420      85.197  73.481  55.102  1.00 13.94           C  
ATOM   4509  O   ARG B 420      85.201  72.902  53.997  1.00 15.36           O  
ATOM   4510  CB  ARG B 420      86.156  72.074  56.861  1.00 16.29           C  
ATOM   4511  CG  ARG B 420      87.396  71.622  57.671  1.00 18.56           C  
ATOM   4512  CD  ARG B 420      86.982  70.380  58.378  1.00 19.72           C  
ATOM   4513  NE  ARG B 420      86.169  70.783  59.530  1.00 16.53           N  
ATOM   4514  CZ  ARG B 420      85.543  69.978  60.329  1.00 22.34           C  
ATOM   4515  NH1 ARG B 420      85.605  68.656  60.182  1.00 23.04           N  
ATOM   4516  NH2 ARG B 420      84.834  70.515  61.326  1.00 19.28           N  
ATOM   4517  H   ARG B 420      86.488  74.431  58.021  1.00  0.00           H  
ATOM   4518  HA  ARG B 420      87.207  73.228  55.565  1.00  0.00           H  
ATOM   4519  HB2 ARG B 420      85.406  72.186  57.511  1.00  0.00           H  
ATOM   4520  HB3 ARG B 420      85.939  71.338  56.222  1.00  0.00           H  
ATOM   4521  HG2 ARG B 420      88.118  71.424  57.048  1.00  0.00           H  
ATOM   4522  HG3 ARG B 420      87.611  72.315  58.319  1.00  0.00           H  
ATOM   4523  HD2 ARG B 420      86.434  69.831  57.777  1.00  0.00           H  
ATOM   4524  HD3 ARG B 420      87.780  69.909  58.700  1.00  0.00           H  
ATOM   4525  HE  ARG B 420      86.100  71.786  59.704  1.00  0.00           H  
ATOM   4526 HH11 ARG B 420      86.162  68.261  59.452  1.00  0.00           H  
ATOM   4527 HH12 ARG B 420      85.096  68.060  60.803  1.00  0.00           H  
ATOM   4528 HH21 ARG B 420      84.803  71.499  61.465  1.00  0.00           H  
ATOM   4529 HH22 ARG B 420      84.324  69.909  61.948  1.00  0.00           H  
ATOM   4530  N   TYR B 421      84.155  74.230  55.535  1.00 13.49           N  
ATOM   4531  CA  TYR B 421      82.862  74.202  54.810  1.00 11.41           C  
ATOM   4532  C   TYR B 421      82.566  75.500  54.124  1.00 10.95           C  
ATOM   4533  O   TYR B 421      82.949  76.614  54.532  1.00 12.95           O  
ATOM   4534  CB  TYR B 421      81.778  73.965  55.847  1.00 11.38           C  
ATOM   4535  CG  TYR B 421      81.905  72.658  56.569  1.00 11.39           C  
ATOM   4536  CD1 TYR B 421      81.775  71.424  55.949  1.00 12.61           C  
ATOM   4537  CD2 TYR B 421      82.257  72.660  57.909  1.00 14.09           C  
ATOM   4538  CE1 TYR B 421      82.049  70.244  56.739  1.00 15.24           C  
ATOM   4539  CE2 TYR B 421      82.500  71.574  58.614  1.00 15.60           C  
ATOM   4540  CZ  TYR B 421      82.338  70.388  58.088  1.00 15.93           C  
ATOM   4541  OH  TYR B 421      82.549  69.169  58.768  1.00 22.01           O  
ATOM   4542  H   TYR B 421      84.333  74.790  56.369  1.00  0.00           H  
ATOM   4543  HA  TYR B 421      82.924  73.467  54.115  1.00  0.00           H  
ATOM   4544  HB2 TYR B 421      81.820  74.703  56.520  1.00  0.00           H  
ATOM   4545  HB3 TYR B 421      80.892  73.984  55.385  1.00  0.00           H  
ATOM   4546  HD1 TYR B 421      81.511  71.323  55.022  1.00  0.00           H  
ATOM   4547  HD2 TYR B 421      82.328  73.587  58.361  1.00  0.00           H  
ATOM   4548  HE1 TYR B 421      82.026  69.359  56.300  1.00  0.00           H  
ATOM   4549  HE2 TYR B 421      82.821  71.663  59.590  1.00  0.00           H  
ATOM   4550  HH  TYR B 421      82.732  69.435  59.757  1.00  0.00           H  
ATOM   4551  N   GLU B 422      81.747  75.412  53.082  1.00 11.06           N  
ATOM   4552  CA  GLU B 422      81.258  76.550  52.321  1.00 12.53           C  
ATOM   4553  C   GLU B 422      79.764  76.304  51.935  1.00  8.58           C  
ATOM   4554  O   GLU B 422      79.329  75.120  51.874  1.00 11.07           O  
ATOM   4555  CB  GLU B 422      82.136  76.873  51.059  1.00 12.60           C  
ATOM   4556  CG  GLU B 422      82.053  75.831  50.046  1.00 13.54           C  
ATOM   4557  CD  GLU B 422      82.880  76.021  48.737  1.00 18.00           C  
ATOM   4558  OE1 GLU B 422      83.383  77.130  48.638  1.00 20.25           O  
ATOM   4559  OE2 GLU B 422      82.999  74.988  48.028  1.00 26.59           O  
ATOM   4560  H   GLU B 422      81.473  74.416  52.847  1.00  0.00           H  
ATOM   4561  HA  GLU B 422      81.311  77.384  52.863  1.00  0.00           H  
ATOM   4562  HB2 GLU B 422      81.787  77.718  50.704  1.00  0.00           H  
ATOM   4563  HB3 GLU B 422      83.055  76.951  51.389  1.00  0.00           H  
ATOM   4564  HG2 GLU B 422      82.366  74.952  50.425  1.00  0.00           H  
ATOM   4565  HG3 GLU B 422      81.100  75.720  49.737  1.00  0.00           H  
ATOM   4566  N   GLY B 423      79.082  77.418  51.661  1.00  8.30           N  
ATOM   4567  CA  GLY B 423      77.747  77.314  51.064  1.00  7.99           C  
ATOM   4568  C   GLY B 423      76.849  78.302  51.734  1.00  8.64           C  
ATOM   4569  O   GLY B 423      77.169  79.115  52.625  1.00  9.51           O  
ATOM   4570  H   GLY B 423      79.546  78.296  51.891  1.00  0.00           H  
ATOM   4571  HA2 GLY B 423      77.811  77.510  50.086  1.00  0.00           H  
ATOM   4572  HA3 GLY B 423      77.402  76.385  51.196  1.00  0.00           H  
ATOM   4573  N   TYR B 424      75.612  78.308  51.228  1.00  9.17           N  
ATOM   4574  CA  TYR B 424      74.606  79.211  51.706  1.00  8.21           C  
ATOM   4575  C   TYR B 424      74.375  79.206  53.263  1.00  7.23           C  
ATOM   4576  O   TYR B 424      74.291  80.282  53.845  1.00  8.63           O  
ATOM   4577  CB  TYR B 424      73.285  78.881  50.993  1.00  8.30           C  
ATOM   4578  CG  TYR B 424      72.098  79.799  51.345  1.00  8.37           C  
ATOM   4579  CD1 TYR B 424      71.651  80.862  50.571  1.00  9.36           C  
ATOM   4580  CD2 TYR B 424      71.387  79.577  52.549  1.00  9.22           C  
ATOM   4581  CE1 TYR B 424      70.577  81.664  50.949  1.00 10.86           C  
ATOM   4582  CE2 TYR B 424      70.372  80.361  52.943  1.00 10.61           C  
ATOM   4583  CZ  TYR B 424      69.900  81.350  52.113  1.00  9.45           C  
ATOM   4584  OH  TYR B 424      68.840  82.159  52.543  1.00 12.10           O  
ATOM   4585  H   TYR B 424      75.459  77.608  50.471  1.00  0.00           H  
ATOM   4586  HA  TYR B 424      74.867  80.170  51.460  1.00  0.00           H  
ATOM   4587  HB2 TYR B 424      73.433  78.945  50.007  1.00  0.00           H  
ATOM   4588  HB3 TYR B 424      73.022  77.947  51.231  1.00  0.00           H  
ATOM   4589  HD1 TYR B 424      72.121  81.066  49.699  1.00  0.00           H  
ATOM   4590  HD2 TYR B 424      71.678  78.788  53.113  1.00  0.00           H  
ATOM   4591  HE1 TYR B 424      70.306  82.440  50.393  1.00  0.00           H  
ATOM   4592  HE2 TYR B 424      69.941  80.237  53.852  1.00  0.00           H  
ATOM   4593  HH  TYR B 424      68.496  81.781  53.408  1.00  0.00           H  
ATOM   4594  N   CYS B 425      74.271  77.982  53.802  1.00  7.79           N  
ATOM   4595  CA  CYS B 425      74.027  77.898  55.215  1.00  7.88           C  
ATOM   4596  C   CYS B 425      75.236  78.201  56.032  1.00  7.53           C  
ATOM   4597  O   CYS B 425      75.114  78.650  57.146  1.00  9.36           O  
ATOM   4598  CB  CYS B 425      73.470  76.581  55.573  1.00  8.56           C  
ATOM   4599  SG  CYS B 425      71.673  76.445  55.126  1.00 16.85           S  
ATOM   4600  H   CYS B 425      74.374  77.204  53.163  1.00  0.00           H  
ATOM   4601  HA  CYS B 425      73.300  78.573  55.452  1.00  0.00           H  
ATOM   4602  HB2 CYS B 425      73.933  75.860  55.078  1.00  0.00           H  
ATOM   4603  HB3 CYS B 425      73.523  76.435  56.551  1.00  0.00           H  
ATOM   4604  HG  CYS B 425      71.370  77.283  54.715  1.00  0.00           H  
ATOM   4605  N   VAL B 426      76.442  78.027  55.465  1.00  8.13           N  
ATOM   4606  CA  VAL B 426      77.685  78.470  56.129  1.00  9.08           C  
ATOM   4607  C   VAL B 426      77.686  79.973  56.218  1.00  9.22           C  
ATOM   4608  O   VAL B 426      77.981  80.521  57.294  1.00  8.89           O  
ATOM   4609  CB  VAL B 426      78.856  77.901  55.380  1.00  9.67           C  
ATOM   4610  CG1 VAL B 426      80.189  78.358  56.033  1.00  9.53           C  
ATOM   4611  CG2 VAL B 426      78.854  76.388  55.277  1.00 11.03           C  
ATOM   4612  H   VAL B 426      76.425  77.565  54.541  1.00  0.00           H  
ATOM   4613  HA  VAL B 426      77.683  78.092  57.055  1.00  0.00           H  
ATOM   4614  HB  VAL B 426      78.868  78.275  54.457  1.00  0.00           H  
ATOM   4615 HG11 VAL B 426      80.186  79.350  56.102  1.00  0.00           H  
ATOM   4616 HG12 VAL B 426      80.257  77.950  56.938  1.00  0.00           H  
ATOM   4617 HG13 VAL B 426      80.944  78.055  55.461  1.00  0.00           H  
ATOM   4618 HG21 VAL B 426      79.796  76.051  55.308  1.00  0.00           H  
ATOM   4619 HG22 VAL B 426      78.335  76.003  56.041  1.00  0.00           H  
ATOM   4620 HG23 VAL B 426      78.429  76.114  54.413  1.00  0.00           H  
ATOM   4621  N   ASP B 427      77.363  80.675  55.144  1.00  9.19           N  
ATOM   4622  CA  ASP B 427      77.353  82.104  55.120  1.00  8.06           C  
ATOM   4623  C   ASP B 427      76.190  82.611  56.048  1.00  9.32           C  
ATOM   4624  O   ASP B 427      76.325  83.616  56.775  1.00 10.60           O  
ATOM   4625  CB  ASP B 427      77.110  82.610  53.709  1.00 10.30           C  
ATOM   4626  CG  ASP B 427      78.275  82.427  52.760  1.00 12.83           C  
ATOM   4627  OD1 ASP B 427      79.394  82.186  53.291  1.00 14.42           O  
ATOM   4628  OD2 ASP B 427      78.081  82.660  51.565  1.00 15.35           O  
ATOM   4629  H   ASP B 427      77.114  80.080  54.310  1.00  0.00           H  
ATOM   4630  HA  ASP B 427      78.193  82.439  55.540  1.00  0.00           H  
ATOM   4631  HB2 ASP B 427      76.316  82.122  53.336  1.00  0.00           H  
ATOM   4632  HB3 ASP B 427      76.893  83.588  53.762  1.00  0.00           H  
ATOM   4633  N   LEU B 428      75.011  81.932  56.022  1.00  8.54           N  
ATOM   4634  CA  LEU B 428      73.895  82.292  56.924  1.00  9.48           C  
ATOM   4635  C   LEU B 428      74.293  82.153  58.384  1.00  8.97           C  
ATOM   4636  O   LEU B 428      74.022  83.035  59.198  1.00  8.82           O  
ATOM   4637  CB  LEU B 428      72.669  81.451  56.555  1.00  9.28           C  
ATOM   4638  CG  LEU B 428      71.415  81.734  57.369  1.00  8.60           C  
ATOM   4639  CD1 LEU B 428      71.052  83.231  57.258  1.00  9.76           C  
ATOM   4640  CD2 LEU B 428      70.294  80.789  56.929  1.00 10.37           C  
ATOM   4641  H   LEU B 428      74.971  81.167  55.336  1.00  0.00           H  
ATOM   4642  HA  LEU B 428      73.648  83.252  56.745  1.00  0.00           H  
ATOM   4643  HB2 LEU B 428      72.455  81.630  55.601  1.00  0.00           H  
ATOM   4644  HB3 LEU B 428      72.906  80.496  56.687  1.00  0.00           H  
ATOM   4645  HG  LEU B 428      71.581  81.515  58.324  1.00  0.00           H  
ATOM   4646 HD11 LEU B 428      70.888  83.454  56.300  1.00  0.00           H  
ATOM   4647 HD12 LEU B 428      70.230  83.405  57.794  1.00  0.00           H  
ATOM   4648 HD13 LEU B 428      71.810  83.774  57.610  1.00  0.00           H  
ATOM   4649 HD21 LEU B 428      70.582  79.844  57.077  1.00  0.00           H  
ATOM   4650 HD22 LEU B 428      69.473  80.978  57.466  1.00  0.00           H  
ATOM   4651 HD23 LEU B 428      70.102  80.934  55.959  1.00  0.00           H  
ATOM   4652  N   ALA B 429      74.906  81.017  58.709  1.00  7.97           N  
ATOM   4653  CA  ALA B 429      75.359  80.826  60.095  1.00  7.88           C  
ATOM   4654  C   ALA B 429      76.298  81.968  60.558  1.00  8.59           C  
ATOM   4655  O   ALA B 429      76.154  82.452  61.699  1.00  9.32           O  
ATOM   4656  CB  ALA B 429      76.036  79.491  60.285  1.00  9.86           C  
ATOM   4657  H   ALA B 429      75.026  80.336  57.964  1.00  0.00           H  
ATOM   4658  HA  ALA B 429      74.555  80.817  60.701  1.00  0.00           H  
ATOM   4659  HB1 ALA B 429      76.492  79.464  61.177  1.00  0.00           H  
ATOM   4660  HB2 ALA B 429      75.357  78.755  60.243  1.00  0.00           H  
ATOM   4661  HB3 ALA B 429      76.718  79.349  59.564  1.00  0.00           H  
ATOM   4662  N   ALA B 430      77.257  82.349  59.726  1.00  8.36           N  
ATOM   4663  CA  ALA B 430      78.129  83.450  60.150  1.00  8.58           C  
ATOM   4664  C   ALA B 430      77.393  84.699  60.411  1.00  8.80           C  
ATOM   4665  O   ALA B 430      77.669  85.429  61.369  1.00 10.68           O  
ATOM   4666  CB  ALA B 430      79.222  83.686  59.072  1.00  8.83           C  
ATOM   4667  H   ALA B 430      77.330  81.857  58.848  1.00  0.00           H  
ATOM   4668  HA  ALA B 430      78.613  83.150  60.997  1.00  0.00           H  
ATOM   4669  HB1 ALA B 430      79.716  84.520  59.296  1.00  0.00           H  
ATOM   4670  HB2 ALA B 430      79.842  82.908  59.072  1.00  0.00           H  
ATOM   4671  HB3 ALA B 430      78.781  83.775  58.185  1.00  0.00           H  
ATOM   4672  N   GLU B 431      76.373  85.052  59.585  1.00  7.79           N  
ATOM   4673  CA  GLU B 431      75.626  86.265  59.799  1.00  7.86           C  
ATOM   4674  C   GLU B 431      74.719  86.187  61.039  1.00  9.77           C  
ATOM   4675  O   GLU B 431      74.567  87.121  61.809  1.00 10.53           O  
ATOM   4676  CB  GLU B 431      74.807  86.545  58.520  1.00  9.35           C  
ATOM   4677  CG  GLU B 431      75.492  87.244  57.469  1.00 11.50           C  
ATOM   4678  CD  GLU B 431      75.590  88.717  57.674  1.00 10.93           C  
ATOM   4679  OE1 GLU B 431      75.003  89.318  58.591  1.00 12.77           O  
ATOM   4680  OE2 GLU B 431      76.294  89.355  56.835  1.00 18.76           O  
ATOM   4681  H   GLU B 431      76.203  84.379  58.819  1.00  0.00           H  
ATOM   4682  HA  GLU B 431      76.258  87.050  59.909  1.00  0.00           H  
ATOM   4683  HB2 GLU B 431      74.504  85.649  58.191  1.00  0.00           H  
ATOM   4684  HB3 GLU B 431      74.012  87.074  58.818  1.00  0.00           H  
ATOM   4685  HG2 GLU B 431      76.429  86.902  57.388  1.00  0.00           H  
ATOM   4686  HG3 GLU B 431      75.014  87.107  56.600  1.00  0.00           H  
ATOM   4687  N   ILE B 432      74.071  85.028  61.201  1.00  8.13           N  
ATOM   4688  CA  ILE B 432      73.226  84.845  62.408  1.00  9.20           C  
ATOM   4689  C   ILE B 432      74.086  85.018  63.632  1.00 10.52           C  
ATOM   4690  O   ILE B 432      73.685  85.717  64.578  1.00 12.08           O  
ATOM   4691  CB  ILE B 432      72.509  83.503  62.395  1.00 10.26           C  
ATOM   4692  CG1 ILE B 432      71.489  83.509  61.245  1.00 13.11           C  
ATOM   4693  CG2 ILE B 432      71.818  83.198  63.790  1.00 11.37           C  
ATOM   4694  CD1 ILE B 432      70.223  84.379  61.410  1.00 17.52           C  
ATOM   4695  H   ILE B 432      74.196  84.331  60.479  1.00  0.00           H  
ATOM   4696  HA  ILE B 432      72.573  85.598  62.392  1.00  0.00           H  
ATOM   4697  HB  ILE B 432      73.170  82.794  62.206  1.00  0.00           H  
ATOM   4698 HG12 ILE B 432      71.962  83.805  60.400  1.00  0.00           H  
ATOM   4699 HG13 ILE B 432      71.187  82.555  61.086  1.00  0.00           H  
ATOM   4700 HG21 ILE B 432      71.392  82.308  63.727  1.00  0.00           H  
ATOM   4701 HG22 ILE B 432      72.522  83.208  64.484  1.00  0.00           H  
ATOM   4702 HG23 ILE B 432      71.146  83.904  63.954  1.00  0.00           H  
ATOM   4703 HD11 ILE B 432      70.504  85.325  61.527  1.00  0.00           H  
ATOM   4704 HD12 ILE B 432      69.665  84.281  60.594  1.00  0.00           H  
ATOM   4705 HD13 ILE B 432      69.726  84.063  62.210  1.00  0.00           H  
ATOM   4706  N   ALA B 433      75.221  84.346  63.701  1.00 10.13           N  
ATOM   4707  CA  ALA B 433      76.103  84.416  64.874  1.00  9.88           C  
ATOM   4708  C   ALA B 433      76.610  85.827  65.092  1.00 12.45           C  
ATOM   4709  O   ALA B 433      76.739  86.277  66.234  1.00 13.99           O  
ATOM   4710  CB  ALA B 433      77.269  83.452  64.634  1.00 11.45           C  
ATOM   4711  H   ALA B 433      75.441  83.766  62.864  1.00  0.00           H  
ATOM   4712  HA  ALA B 433      75.577  84.128  65.684  1.00  0.00           H  
ATOM   4713  HB1 ALA B 433      77.288  82.770  65.363  1.00  0.00           H  
ATOM   4714  HB2 ALA B 433      77.146  82.999  63.753  1.00  0.00           H  
ATOM   4715  HB3 ALA B 433      78.125  83.965  64.631  1.00  0.00           H  
ATOM   4716  N   LYS B 434      76.921  86.552  64.043  1.00 11.20           N  
ATOM   4717  CA  LYS B 434      77.384  87.964  64.132  1.00 12.03           C  
ATOM   4718  C   LYS B 434      76.288  88.870  64.720  1.00 14.75           C  
ATOM   4719  O   LYS B 434      76.509  89.655  65.676  1.00 16.55           O  
ATOM   4720  CB  LYS B 434      77.805  88.442  62.773  1.00 13.80           C  
ATOM   4721  CG  LYS B 434      78.462  89.859  62.839  1.00 17.71           C  
ATOM   4722  CD  LYS B 434      78.837  90.271  61.478  1.00 18.62           C  
ATOM   4723  CE  LYS B 434      77.774  90.730  60.578  1.00 17.19           C  
ATOM   4724  NZ  LYS B 434      78.341  90.813  59.173  1.00 15.03           N  
ATOM   4725  H   LYS B 434      76.821  86.066  63.121  1.00  0.00           H  
ATOM   4726  HA  LYS B 434      78.187  87.996  64.733  1.00  0.00           H  
ATOM   4727  HB2 LYS B 434      78.481  87.829  62.396  1.00  0.00           H  
ATOM   4728  HB3 LYS B 434      77.015  88.518  62.185  1.00  0.00           H  
ATOM   4729  HG2 LYS B 434      77.791  90.477  63.226  1.00  0.00           H  
ATOM   4730  HG3 LYS B 434      79.259  89.788  63.423  1.00  0.00           H  
ATOM   4731  HD2 LYS B 434      79.550  91.017  61.546  1.00  0.00           H  
ATOM   4732  HD3 LYS B 434      79.333  89.486  61.022  1.00  0.00           H  
ATOM   4733  HE2 LYS B 434      77.018  90.087  60.563  1.00  0.00           H  
ATOM   4734  HE3 LYS B 434      77.458  91.636  60.832  1.00  0.00           H  
ATOM   4735  HZ1 LYS B 434      78.005  90.037  58.649  1.00  0.00           H  
ATOM   4736  HZ2 LYS B 434      78.039  91.666  58.759  1.00  0.00           H  
ATOM   4737  HZ3 LYS B 434      79.334  90.789  59.230  1.00  0.00           H  
ATOM   4738  N   HIS B 435      75.055  88.735  64.197  1.00 12.34           N  
ATOM   4739  CA  HIS B 435      73.925  89.552  64.673  1.00 13.68           C  
ATOM   4740  C   HIS B 435      73.516  89.169  66.100  1.00 14.48           C  
ATOM   4741  O   HIS B 435      73.150  90.100  66.863  1.00 18.54           O  
ATOM   4742  CB  HIS B 435      72.777  89.480  63.691  1.00 13.85           C  
ATOM   4743  CG  HIS B 435      73.001  90.270  62.455  1.00 13.10           C  
ATOM   4744  ND1 HIS B 435      72.800  91.636  62.386  1.00 16.47           N  
ATOM   4745  CD2 HIS B 435      73.581  89.937  61.276  1.00 11.13           C  
ATOM   4746  CE1 HIS B 435      73.118  92.027  61.140  1.00 12.51           C  
ATOM   4747  NE2 HIS B 435      73.658  91.028  60.456  1.00 13.28           N  
ATOM   4748  H   HIS B 435      74.975  88.026  63.452  1.00  0.00           H  
ATOM   4749  HA  HIS B 435      74.214  90.516  64.676  1.00  0.00           H  
ATOM   4750  HB2 HIS B 435      72.624  88.518  63.430  1.00  0.00           H  
ATOM   4751  HB3 HIS B 435      71.938  89.820  64.137  1.00  0.00           H  
ATOM   4752  HD1 HIS B 435      72.484  92.220  63.110  1.00  0.00           H  
ATOM   4753  HD2 HIS B 435      73.911  89.004  61.037  1.00  0.00           H  
ATOM   4754  HE1 HIS B 435      72.962  92.954  60.782  1.00  0.00           H  
ATOM   4755  N   CYS B 436      73.620  87.936  66.510  1.00 13.13           N  
ATOM   4756  CA  CYS B 436      73.176  87.446  67.813  1.00 12.63           C  
ATOM   4757  C   CYS B 436      74.394  87.494  68.800  1.00 15.92           C  
ATOM   4758  O   CYS B 436      74.132  87.243  70.035  1.00 20.38           O  
ATOM   4759  CB  CYS B 436      72.617  86.050  67.705  1.00 12.54           C  
ATOM   4760  SG  CYS B 436      71.113  85.977  66.744  1.00 16.09           S  
ATOM   4761  H   CYS B 436      74.070  87.283  65.800  1.00  0.00           H  
ATOM   4762  HA  CYS B 436      72.485  88.060  68.173  1.00  0.00           H  
ATOM   4763  HB2 CYS B 436      73.299  85.469  67.270  1.00  0.00           H  
ATOM   4764  HB3 CYS B 436      72.421  85.717  68.624  1.00  0.00           H  
ATOM   4765  HG  CYS B 436      70.847  86.873  66.408  1.00  0.00           H  
ATOM   4766  N   GLY B 437      75.607  87.602  68.321  1.00 16.47           N  
ATOM   4767  CA  GLY B 437      76.761  87.737  69.240  1.00 16.70           C  
ATOM   4768  C   GLY B 437      77.126  86.488  69.892  1.00 16.41           C  
ATOM   4769  O   GLY B 437      77.445  86.411  71.110  1.00 20.20           O  
ATOM   4770  H   GLY B 437      75.703  87.587  67.299  1.00  0.00           H  
ATOM   4771  HA2 GLY B 437      77.543  88.112  68.699  1.00  0.00           H  
ATOM   4772  HA3 GLY B 437      76.524  88.456  69.927  1.00  0.00           H  
ATOM   4773  N   PHE B 438      77.194  85.374  69.190  1.00 13.90           N  
ATOM   4774  CA  PHE B 438      77.739  84.120  69.698  1.00 14.68           C  
ATOM   4775  C   PHE B 438      78.838  83.483  68.815  1.00 12.46           C  
ATOM   4776  O   PHE B 438      78.910  83.769  67.612  1.00 14.12           O  
ATOM   4777  CB  PHE B 438      76.635  83.113  69.930  1.00 14.45           C  
ATOM   4778  CG  PHE B 438      75.822  82.694  68.722  1.00 14.76           C  
ATOM   4779  CD1 PHE B 438      76.283  81.677  67.923  1.00 14.02           C  
ATOM   4780  CD2 PHE B 438      74.502  83.154  68.538  1.00 14.71           C  
ATOM   4781  CE1 PHE B 438      75.532  81.194  66.824  1.00 14.07           C  
ATOM   4782  CE2 PHE B 438      73.746  82.640  67.522  1.00 14.96           C  
ATOM   4783  CZ  PHE B 438      74.257  81.685  66.662  1.00 14.22           C  
ATOM   4784  H   PHE B 438      76.814  85.463  68.208  1.00  0.00           H  
ATOM   4785  HA  PHE B 438      78.181  84.326  70.593  1.00  0.00           H  
ATOM   4786  HB2 PHE B 438      77.045  82.282  70.313  1.00  0.00           H  
ATOM   4787  HB3 PHE B 438      75.994  83.499  70.597  1.00  0.00           H  
ATOM   4788  HD1 PHE B 438      77.170  81.250  68.104  1.00  0.00           H  
ATOM   4789  HD2 PHE B 438      74.142  83.845  69.152  1.00  0.00           H  
ATOM   4790  HE1 PHE B 438      75.932  80.531  66.211  1.00  0.00           H  
ATOM   4791  HE2 PHE B 438      72.783  82.968  67.393  1.00  0.00           H  
ATOM   4792  HZ  PHE B 438      73.685  81.342  65.903  1.00  0.00           H  
ATOM   4793  N   LYS B 439      79.733  82.711  69.430  1.00 13.72           N  
ATOM   4794  CA  LYS B 439      80.673  81.844  68.761  1.00 15.44           C  
ATOM   4795  C   LYS B 439      80.032  80.505  68.562  1.00 13.06           C  
ATOM   4796  O   LYS B 439      79.142  80.119  69.364  1.00 11.50           O  
ATOM   4797  CB  LYS B 439      81.834  81.607  69.716  1.00 18.28           C  
ATOM   4798  CG  LYS B 439      82.591  82.882  69.806  1.00 23.78           C  
ATOM   4799  CD  LYS B 439      83.986  82.789  70.476  1.00 35.66           C  
ATOM   4800  CE  LYS B 439      84.710  84.183  70.298  1.00 39.10           C  
ATOM   4801  NZ  LYS B 439      86.170  84.076  69.962  1.00 46.60           N  
ATOM   4802  H   LYS B 439      79.690  82.795  70.489  1.00  0.00           H  
ATOM   4803  HA  LYS B 439      80.902  82.237  67.867  1.00  0.00           H  
ATOM   4804  HB2 LYS B 439      81.469  81.381  70.591  1.00  0.00           H  
ATOM   4805  HB3 LYS B 439      82.404  80.913  69.337  1.00  0.00           H  
ATOM   4806  HG2 LYS B 439      82.732  83.271  68.874  1.00  0.00           H  
ATOM   4807  HG3 LYS B 439      82.053  83.572  70.328  1.00  0.00           H  
ATOM   4808  HD2 LYS B 439      83.875  82.633  71.428  1.00  0.00           H  
ATOM   4809  HD3 LYS B 439      84.519  82.118  70.018  1.00  0.00           H  
ATOM   4810  HE2 LYS B 439      84.231  84.680  69.567  1.00  0.00           H  
ATOM   4811  HE3 LYS B 439      84.598  84.693  71.158  1.00  0.00           H  
ATOM   4812  HZ1 LYS B 439      86.280  83.462  69.184  1.00  0.00           H  
ATOM   4813  HZ2 LYS B 439      86.518  84.982  69.732  1.00  0.00           H  
ATOM   4814  HZ3 LYS B 439      86.659  83.714  70.752  1.00  0.00           H  
ATOM   4815  N   TYR B 440      80.487  79.819  67.514  1.00 12.34           N  
ATOM   4816  CA  TYR B 440      79.861  78.572  67.119  1.00 10.47           C  
ATOM   4817  C   TYR B 440      80.745  77.547  66.506  1.00  9.77           C  
ATOM   4818  O   TYR B 440      81.761  77.932  65.911  1.00 12.06           O  
ATOM   4819  CB  TYR B 440      78.614  78.866  66.238  1.00 10.43           C  
ATOM   4820  CG  TYR B 440      79.016  79.466  64.918  1.00 10.85           C  
ATOM   4821  CD1 TYR B 440      79.116  78.700  63.778  1.00 10.95           C  
ATOM   4822  CD2 TYR B 440      79.303  80.796  64.761  1.00 12.12           C  
ATOM   4823  CE1 TYR B 440      79.528  79.285  62.538  1.00 11.34           C  
ATOM   4824  CE2 TYR B 440      79.746  81.368  63.554  1.00 13.45           C  
ATOM   4825  CZ  TYR B 440      79.887  80.558  62.433  1.00 11.84           C  
ATOM   4826  OH  TYR B 440      80.249  81.085  61.247  1.00 12.77           O  
ATOM   4827  H   TYR B 440      81.294  80.243  67.030  1.00  0.00           H  
ATOM   4828  HA  TYR B 440      79.425  78.164  67.965  1.00  0.00           H  
ATOM   4829  HB2 TYR B 440      78.154  78.012  66.077  1.00  0.00           H  
ATOM   4830  HB3 TYR B 440      78.050  79.508  66.724  1.00  0.00           H  
ATOM   4831  HD1 TYR B 440      78.906  77.728  63.788  1.00  0.00           H  
ATOM   4832  HD2 TYR B 440      79.193  81.424  65.557  1.00  0.00           H  
ATOM   4833  HE1 TYR B 440      79.530  78.661  61.724  1.00  0.00           H  
ATOM   4834  HE2 TYR B 440      79.954  82.337  63.510  1.00  0.00           H  
ATOM   4835  HH  TYR B 440      80.513  82.070  61.356  1.00  0.00           H  
ATOM   4836  N   LYS B 441      80.309  76.328  66.498  1.00 10.12           N  
ATOM   4837  CA  LYS B 441      80.976  75.227  65.853  1.00 11.89           C  
ATOM   4838  C   LYS B 441      79.965  74.565  64.929  1.00 12.00           C  
ATOM   4839  O   LYS B 441      78.984  73.984  65.399  1.00 12.14           O  
ATOM   4840  CB  LYS B 441      81.573  74.198  66.844  1.00 15.46           C  
ATOM   4841  CG  LYS B 441      82.320  73.114  66.183  1.00 22.57           C  
ATOM   4842  CD  LYS B 441      83.429  73.659  65.242  1.00 32.78           C  
ATOM   4843  CE  LYS B 441      84.792  72.847  65.235  1.00 34.20           C  
ATOM   4844  NZ  LYS B 441      84.851  71.563  64.575  1.00 31.09           N  
ATOM   4845  H   LYS B 441      79.389  76.196  67.022  1.00  0.00           H  
ATOM   4846  HA  LYS B 441      81.733  75.569  65.304  1.00  0.00           H  
ATOM   4847  HB2 LYS B 441      82.178  74.702  67.459  1.00  0.00           H  
ATOM   4848  HB3 LYS B 441      80.809  73.818  67.364  1.00  0.00           H  
ATOM   4849  HG2 LYS B 441      82.770  72.526  66.863  1.00  0.00           H  
ATOM   4850  HG3 LYS B 441      81.707  72.548  65.623  1.00  0.00           H  
ATOM   4851  HD2 LYS B 441      83.082  73.661  64.300  1.00  0.00           H  
ATOM   4852  HD3 LYS B 441      83.648  74.601  65.510  1.00  0.00           H  
ATOM   4853  HE2 LYS B 441      85.500  73.490  64.837  1.00  0.00           H  
ATOM   4854  HE3 LYS B 441      85.070  72.754  66.229  1.00  0.00           H  
ATOM   4855  HZ1 LYS B 441      85.683  71.493  64.013  1.00  0.00           H  
ATOM   4856  HZ2 LYS B 441      84.861  70.818  65.252  1.00  0.00           H  
ATOM   4857  HZ3 LYS B 441      84.051  71.437  63.976  1.00  0.00           H  
ATOM   4858  N   LEU B 442      80.273  74.433  63.640  1.00 10.21           N  
ATOM   4859  CA  LEU B 442      79.540  73.688  62.681  1.00 11.75           C  
ATOM   4860  C   LEU B 442      79.816  72.219  62.837  1.00 11.87           C  
ATOM   4861  O   LEU B 442      80.993  71.771  62.773  1.00 13.01           O  
ATOM   4862  CB  LEU B 442      79.859  74.112  61.200  1.00 11.19           C  
ATOM   4863  CG  LEU B 442      79.540  75.558  60.887  1.00 12.12           C  
ATOM   4864  CD1 LEU B 442      80.063  75.915  59.469  1.00 14.58           C  
ATOM   4865  CD2 LEU B 442      78.010  75.938  61.030  1.00 10.99           C  
ATOM   4866  H   LEU B 442      81.170  74.970  63.389  1.00  0.00           H  
ATOM   4867  HA  LEU B 442      78.551  73.842  62.822  1.00  0.00           H  
ATOM   4868  HB2 LEU B 442      80.825  73.966  61.067  1.00  0.00           H  
ATOM   4869  HB3 LEU B 442      79.314  73.535  60.618  1.00  0.00           H  
ATOM   4870  HG  LEU B 442      79.987  76.155  61.546  1.00  0.00           H  
ATOM   4871 HD11 LEU B 442      79.617  75.321  58.806  1.00  0.00           H  
ATOM   4872 HD12 LEU B 442      79.845  76.867  59.279  1.00  0.00           H  
ATOM   4873 HD13 LEU B 442      81.048  75.776  59.448  1.00  0.00           H  
ATOM   4874 HD21 LEU B 442      77.740  75.764  61.967  1.00  0.00           H  
ATOM   4875 HD22 LEU B 442      77.913  76.898  60.804  1.00  0.00           H  
ATOM   4876 HD23 LEU B 442      77.496  75.371  60.401  1.00  0.00           H  
ATOM   4877  N   THR B 443      78.791  71.408  62.932  1.00 10.44           N  
ATOM   4878  CA  THR B 443      78.859  69.995  63.029  1.00 11.56           C  
ATOM   4879  C   THR B 443      77.866  69.369  62.037  1.00 14.49           C  
ATOM   4880  O   THR B 443      76.783  69.888  61.733  1.00 16.54           O  
ATOM   4881  CB  THR B 443      78.623  69.434  64.394  1.00 13.23           C  
ATOM   4882  OG1 THR B 443      77.207  69.532  64.677  1.00 15.38           O  
ATOM   4883  CG2 THR B 443      79.394  70.173  65.477  1.00 14.83           C  
ATOM   4884  H   THR B 443      77.852  71.935  62.930  1.00  0.00           H  
ATOM   4885  HA  THR B 443      79.777  69.678  62.775  1.00  0.00           H  
ATOM   4886  HB  THR B 443      78.867  68.447  64.416  1.00  0.00           H  
ATOM   4887  HG1 THR B 443      76.744  69.949  63.893  1.00  0.00           H  
ATOM   4888 HG21 THR B 443      80.250  69.690  65.675  1.00  0.00           H  
ATOM   4889 HG22 THR B 443      79.606  71.103  65.169  1.00  0.00           H  
ATOM   4890 HG23 THR B 443      78.844  70.222  66.314  1.00  0.00           H  
ATOM   4891  N   ILE B 444      78.236  68.337  61.374  1.00 11.21           N  
ATOM   4892  CA  ILE B 444      77.387  67.617  60.459  1.00 11.51           C  
ATOM   4893  C   ILE B 444      76.679  66.489  61.120  1.00 10.65           C  
ATOM   4894  O   ILE B 444      77.282  65.677  61.877  1.00 13.04           O  
ATOM   4895  CB  ILE B 444      78.201  66.990  59.268  1.00 11.81           C  
ATOM   4896  CG1 ILE B 444      79.029  68.020  58.590  1.00 12.18           C  
ATOM   4897  CG2 ILE B 444      77.298  66.190  58.326  1.00 12.15           C  
ATOM   4898  CD1 ILE B 444      78.342  69.253  58.065  1.00 13.29           C  
ATOM   4899  H   ILE B 444      79.243  68.039  61.550  1.00  0.00           H  
ATOM   4900  HA  ILE B 444      76.680  68.277  60.152  1.00  0.00           H  
ATOM   4901  HB  ILE B 444      78.792  66.293  59.668  1.00  0.00           H  
ATOM   4902 HG12 ILE B 444      79.771  68.321  59.228  1.00  0.00           H  
ATOM   4903 HG13 ILE B 444      79.521  67.581  57.806  1.00  0.00           H  
ATOM   4904 HG21 ILE B 444      77.861  65.718  57.652  1.00  0.00           H  
ATOM   4905 HG22 ILE B 444      76.778  65.524  58.855  1.00  0.00           H  
ATOM   4906 HG23 ILE B 444      76.672  66.812  57.863  1.00  0.00           H  
ATOM   4907 HD11 ILE B 444      77.898  69.736  58.820  1.00  0.00           H  
ATOM   4908 HD12 ILE B 444      79.016  69.855  57.636  1.00  0.00           H  
ATOM   4909 HD13 ILE B 444      77.654  68.990  57.389  1.00  0.00           H  
ATOM   4910  N   VAL B 445      75.357  66.476  61.022  1.00 10.15           N  
ATOM   4911  CA  VAL B 445      74.528  65.563  61.718  1.00 11.35           C  
ATOM   4912  C   VAL B 445      75.042  64.120  61.527  1.00 12.93           C  
ATOM   4913  O   VAL B 445      75.291  63.702  60.399  1.00 12.35           O  
ATOM   4914  CB  VAL B 445      73.034  65.729  61.228  1.00 12.25           C  
ATOM   4915  CG1 VAL B 445      72.912  65.579  59.741  1.00 11.02           C  
ATOM   4916  CG2 VAL B 445      72.116  64.831  61.972  1.00 15.74           C  
ATOM   4917  H   VAL B 445      74.984  67.222  60.367  1.00  0.00           H  
ATOM   4918  HA  VAL B 445      74.566  65.757  62.706  1.00  0.00           H  
ATOM   4919  HB  VAL B 445      72.762  66.659  61.471  1.00  0.00           H  
ATOM   4920 HG11 VAL B 445      73.809  65.376  59.340  1.00  0.00           H  
ATOM   4921 HG12 VAL B 445      72.282  64.830  59.520  1.00  0.00           H  
ATOM   4922 HG13 VAL B 445      72.561  66.428  59.336  1.00  0.00           H  
ATOM   4923 HG21 VAL B 445      71.192  64.872  61.576  1.00  0.00           H  
ATOM   4924 HG22 VAL B 445      72.444  63.881  61.926  1.00  0.00           H  
ATOM   4925 HG23 VAL B 445      72.065  65.107  62.938  1.00  0.00           H  
ATOM   4926  N   GLY B 446      75.050  63.354  62.634  1.00 15.27           N  
ATOM   4927  CA  GLY B 446      75.790  62.133  62.528  1.00 16.61           C  
ATOM   4928  C   GLY B 446      75.111  61.112  61.670  1.00 17.74           C  
ATOM   4929  O   GLY B 446      75.768  60.270  61.010  1.00 21.84           O  
ATOM   4930  H   GLY B 446      74.547  63.696  63.424  1.00  0.00           H  
ATOM   4931  HA2 GLY B 446      76.718  62.329  62.149  1.00  0.00           H  
ATOM   4932  HA3 GLY B 446      75.941  61.744  63.460  1.00  0.00           H  
ATOM   4933  N   ASP B 447      73.772  61.087  61.605  1.00 12.91           N  
ATOM   4934  CA  ASP B 447      73.017  60.091  60.793  1.00 13.63           C  
ATOM   4935  C   ASP B 447      72.729  60.538  59.353  1.00 11.78           C  
ATOM   4936  O   ASP B 447      72.115  59.789  58.602  1.00 15.37           O  
ATOM   4937  CB  ASP B 447      71.794  59.553  61.495  1.00 14.90           C  
ATOM   4938  CG  ASP B 447      70.660  60.568  61.691  1.00 15.88           C
[truncated: 589,611 more chars]
