# Supplementary material for: Toward the Treatment of Glioblastoma Tumors Using Photoactivated Chemotherapy: In Vitro Evaluation of Efficacy and Safety
Source: ACS Pharmacol Transl Sci. 2025 Jan 30;8(2):484–98. doi: 10.1021/acsptsci.4c00600 (PMC11833736; doi:10.1021/acsptsci.4c00600)
Supplement: Supplementary file 2 — pt4c00600_si_002.zip [file pt4c00600_si_002.zip › docked_poses_of_figures/Figure_6_aqua_4LZ5/ru_water_8.pdbqt]

ROOT
ATOM      1  C   LIG A   1      66.488  27.103  34.260  0.00  0.00    +0.079 C 
ATOM      2  C   LIG A   1      66.911  26.565  35.498  0.00  0.00    +0.063 C 
ATOM      3  C   LIG A   1      65.406  26.591  33.598  0.00  0.00    +0.044 C 
ATOM      4  C   LIG A   1      66.241  25.515  36.059  0.00  0.00    +0.044 C 
ATOM      5  C   LIG A   1      64.693  25.502  34.153  0.00  0.00    +0.012 C 
ATOM      6  C   LIG A   1      65.119  24.965  35.395  0.00  0.00    -0.008 C 
ATOM      7  C   LIG A   1      63.559  24.929  33.559  0.00  0.00    +0.041 C 
ATOM      8  C   LIG A   1      64.410  23.874  35.912  0.00  0.00    +0.189 C 
ATOM      9  C   LIG A   1      62.930  23.863  34.155  0.00  0.00    +0.217 C 
ATOM     10 N1   LIG A   1      63.376  23.302  35.315  0.00  0.00    -0.407 N 
ATOM     11 N2   LIG A   1      61.828  23.285  33.526  0.00  0.00    -0.454 N 
ATOM     12 RU   LIG A   1      62.490  21.495  36.038  0.00  0.00    +1.033 Ru
ATOM     13  H   LIG A   1      63.202  21.369  36.234  0.00  0.00     0.000 DD
ATOM     14  H   LIG A   1      61.667  23.704  32.622  0.00  0.00    +0.348 HD
ATOM     15  C   LIG A   1      60.622  22.988  34.157  0.00  0.00    +0.222 C 
ATOM     16 N3   LIG A   1      61.949  22.066  37.980  0.00  0.00    -0.385 N 
ATOM     17 N4   LIG A   1      62.632  20.266  34.324  0.00  0.00    -0.379 N 
ATOM     18 N5   LIG A   1      61.615  19.842  36.682  0.00  0.00    -0.411 N 
ATOM     19 N6   LIG A   1      60.657  22.256  35.307  0.00  0.00    -0.390 N 
ATOM     20  C   LIG A   1      59.441  23.391  33.580  0.00  0.00    +0.046 C 
ATOM     21  C   LIG A   1      62.113  23.249  38.576  0.00  0.00    +0.198 C 
ATOM     22  C   LIG A   1      61.368  21.057  38.687  0.00  0.00    +0.122 C 
ATOM     23  C   LIG A   1      63.223  20.516  33.153  0.00  0.00    +0.193 C 
ATOM     24  C   LIG A   1      62.013  19.065  34.491  0.00  0.00    +0.125 C 
ATOM     25  C   LIG A   1      61.161  19.800  37.948  0.00  0.00    +0.127 C 
ATOM     26  C   LIG A   1      61.447  18.819  35.827  0.00  0.00    +0.134 C 
ATOM     27  C   LIG A   1      59.507  21.981  35.901  0.00  0.00    +0.187 C 
ATOM     28  C   LIG A   1      58.215  23.070  34.179  0.00  0.00    +0.013 A 
ATOM     29  C   LIG A   1      61.748  23.484  39.890  0.00  0.00    +0.084 C 
ATOM     30  C   LIG A   1      60.979  21.229  40.006  0.00  0.00    +0.072 C 
ATOM     31  C   LIG A   1      63.212  19.620  32.098  0.00  0.00    +0.081 C 
ATOM     32  C   LIG A   1      61.957  18.129  33.470  0.00  0.00    +0.071 C 
ATOM     33  C   LIG A   1      60.526  18.662  38.420  0.00  0.00    +0.075 C 
ATOM     34  C   LIG A   1      60.811  17.659  36.251  0.00  0.00    +0.079 C 
ATOM     35  C   LIG A   1      58.253  22.350  35.400  0.00  0.00    -0.007 A 
ATOM     36  C   LIG A   1      56.959  23.450  33.649  0.00  0.00    +0.047 A 
ATOM     37  C   LIG A   1      61.179  22.454  40.619  0.00  0.00    +0.106 C 
ATOM     38  C   LIG A   1      62.557  18.410  32.255  0.00  0.00    +0.107 C 
ATOM     39  C   LIG A   1      60.358  17.587  37.558  0.00  0.00    +0.101 C 
ATOM     40  C   LIG A   1      57.051  22.016  36.068  0.00  0.00    +0.040 A 
ATOM     41  C   LIG A   1      55.811  23.116  34.315  0.00  0.00    +0.080 A 
ATOM     42  C   LIG A   1      55.852  22.394  35.530  0.00  0.00    +0.062 A 
ENDROOT
TORSDOF 0
