# Supplementary material for: Toward the Treatment of Glioblastoma Tumors Using Photoactivated Chemotherapy: In Vitro Evaluation of Efficacy and Safety
Source: ACS Pharmacol Transl Sci. 2025 Jan 30;8(2):484–98. doi: 10.1021/acsptsci.4c00600 (PMC11833736; doi:10.1021/acsptsci.4c00600)
Supplement: Supplementary file 2 — pt4c00600_si_002.zip [file pt4c00600_si_002.zip › docked_poses_of_figures/Figure_6_aqua_4LZ5/ru_water_9.pdbqt]

ROOT
ATOM      1  C   LIG A   1      66.486  27.113  34.270  0.00  0.00    +0.079 C 
ATOM      2  C   LIG A   1      66.911  26.570  35.505  0.00  0.00    +0.063 C 
ATOM      3  C   LIG A   1      65.403  26.603  33.608  0.00  0.00    +0.044 C 
ATOM      4  C   LIG A   1      66.241  25.517  36.063  0.00  0.00    +0.044 C 
ATOM      5  C   LIG A   1      64.691  25.512  34.158  0.00  0.00    +0.012 C 
ATOM      6  C   LIG A   1      65.119  24.970  35.398  0.00  0.00    -0.008 C 
ATOM      7  C   LIG A   1      63.557  24.942  33.563  0.00  0.00    +0.041 C 
ATOM      8  C   LIG A   1      64.410  23.877  35.911  0.00  0.00    +0.189 C 
ATOM      9  C   LIG A   1      62.928  23.873  34.155  0.00  0.00    +0.217 C 
ATOM     10 N1   LIG A   1      63.375  23.307  35.313  0.00  0.00    -0.407 N 
ATOM     11 N2   LIG A   1      61.825  23.298  33.526  0.00  0.00    -0.454 N 
ATOM     12 RU   LIG A   1      62.490  21.498  36.030  0.00  0.00    +1.033 Ru
ATOM     13  H   LIG A   1      63.202  21.371  36.224  0.00  0.00     0.000 DD
ATOM     14  H   LIG A   1      61.664  23.721  32.623  0.00  0.00    +0.348 HD
ATOM     15  C   LIG A   1      60.620  22.998  34.156  0.00  0.00    +0.222 C 
ATOM     16 N3   LIG A   1      61.951  22.060  37.974  0.00  0.00    -0.385 N 
ATOM     17 N4   LIG A   1      62.630  20.275  34.310  0.00  0.00    -0.379 N 
ATOM     18 N5   LIG A   1      61.616  19.842  36.668  0.00  0.00    -0.411 N 
ATOM     19 N6   LIG A   1      60.657  22.262  35.303  0.00  0.00    -0.390 N 
ATOM     20  C   LIG A   1      59.439  23.404  33.583  0.00  0.00    +0.046 C 
ATOM     21  C   LIG A   1      62.116  23.242  38.575  0.00  0.00    +0.198 C 
ATOM     22  C   LIG A   1      61.371  21.049  38.678  0.00  0.00    +0.122 C 
ATOM     23  C   LIG A   1      63.221  20.530  33.140  0.00  0.00    +0.193 C 
ATOM     24  C   LIG A   1      62.011  19.074  34.474  0.00  0.00    +0.125 C 
ATOM     25  C   LIG A   1      61.163  19.795  37.934  0.00  0.00    +0.127 C 
ATOM     26  C   LIG A   1      61.447  18.822  35.809  0.00  0.00    +0.134 C 
ATOM     27  C   LIG A   1      59.507  21.984  35.898  0.00  0.00    +0.187 C 
ATOM     28  C   LIG A   1      58.213  23.080  34.181  0.00  0.00    +0.013 A 
ATOM     29  C   LIG A   1      61.752  23.471  39.891  0.00  0.00    +0.084 C 
ATOM     30  C   LIG A   1      60.983  21.215  39.998  0.00  0.00    +0.072 C 
ATOM     31  C   LIG A   1      63.208  19.638  32.081  0.00  0.00    +0.081 C 
ATOM     32  C   LIG A   1      61.954  18.142  33.448  0.00  0.00    +0.071 C 
ATOM     33  C   LIG A   1      60.529  18.655  38.402  0.00  0.00    +0.075 C 
ATOM     34  C   LIG A   1      60.812  17.661  36.229  0.00  0.00    +0.079 C 
ATOM     35  C   LIG A   1      58.252  22.355  35.399  0.00  0.00    -0.007 A 
ATOM     36  C   LIG A   1      56.957  23.462  33.654  0.00  0.00    +0.047 A 
ATOM     37  C   LIG A   1      61.184  22.438  40.616  0.00  0.00    +0.106 C 
ATOM     38  C   LIG A   1      62.554  18.428  32.234  0.00  0.00    +0.107 C 
ATOM     39  C   LIG A   1      60.360  17.584  37.536  0.00  0.00    +0.101 C 
ATOM     40  C   LIG A   1      57.051  22.018  36.067  0.00  0.00    +0.040 A 
ATOM     41  C   LIG A   1      55.810  23.126  34.320  0.00  0.00    +0.080 A 
ATOM     42  C   LIG A   1      55.852  22.399  35.532  0.00  0.00    +0.062 A 
ENDROOT
TORSDOF 0
