# Supplementary material for: Toward the Treatment of Glioblastoma Tumors Using Photoactivated Chemotherapy: In Vitro Evaluation of Efficacy and Safety
Source: ACS Pharmacol Transl Sci. 2025 Jan 30;8(2):484–98. doi: 10.1021/acsptsci.4c00600 (PMC11833736; doi:10.1021/acsptsci.4c00600)
Supplement: Supplementary file 2 — pt4c00600_si_002.zip [file pt4c00600_si_002.zip › docked_poses_of_figures/Figure_5_hmte_7EOR/ru_hmte_3.pdbqt]

ROOT
ATOM      1 RU   LIG A   1     145.892 125.459 117.204  0.00  0.00    +0.941 Ru
ATOM      2 N1   LIG A   1     146.816 126.899 118.413  0.00  0.00    -0.406 N 
ATOM      3 N2   LIG A   1     144.554 124.669 115.770  0.00  0.00    -0.391 N 
ATOM      4 N3   LIG A   1     144.807 127.056 116.775  0.00  0.00    -0.449 N 
ATOM      5 N4   LIG A   1     147.104 123.746 117.613  0.00  0.00    -0.393 N 
ATOM      6 N5   LIG A   1     147.259 125.891 115.649  0.00  0.00    -0.381 N 
ATOM      7  C   LIG A   1     147.881 126.761 119.206  0.00  0.00    +0.151 C 
ATOM      8  C   LIG A   1     146.203 128.114 118.353  0.00  0.00    +0.089 C 
ATOM      9  C   LIG A   1     144.429 123.412 115.335  0.00  0.00    +0.154 C 
ATOM     10  C   LIG A   1     143.731 125.618 115.247  0.00  0.00    +0.106 C 
ATOM     11  C   LIG A   1     145.075 128.211 117.412  0.00  0.00    +0.085 C 
ATOM     12  C   LIG A   1     143.864 126.966 115.822  0.00  0.00    +0.100 C 
ATOM     13  C   LIG A   1     147.261 123.262 118.836  0.00  0.00    +0.163 C 
ATOM     14  C   LIG A   1     147.685 123.060 116.587  0.00  0.00    +0.219 C 
ATOM     15  C   LIG A   1     147.534 127.136 115.296  0.00  0.00    +0.190 C 
ATOM     16  C   LIG A   1     147.829 124.883 114.929  0.00  0.00    +0.225 C 
ATOM     17  C   LIG A   1     148.368 127.789 119.993  0.00  0.00    +0.009 C 
ATOM     18  C   LIG A   1     146.643 129.183 119.116  0.00  0.00    +0.024 C 
ATOM     19  C   LIG A   1     143.520 123.041 114.360  0.00  0.00    +0.021 C 
ATOM     20  C   LIG A   1     142.806 125.313 114.260  0.00  0.00    +0.033 C 
ATOM     21  C   LIG A   1     144.344 129.351 117.117  0.00  0.00    +0.033 C 
ATOM     22  C   LIG A   1     143.110 128.083 115.486  0.00  0.00    +0.026 C 
ATOM     23  C   LIG A   1     147.914 122.060 119.135  0.00  0.00    -0.013 C 
ATOM     24  C   LIG A   1     148.342 121.867 116.772  0.00  0.00    +0.016 C 
ATOM     25  N   LIG A   1     147.549 123.569 115.296  0.00  0.00    -0.456 N 
ATOM     26  C   LIG A   1     148.332 127.487 114.199  0.00  0.00    -0.011 C 
ATOM     27  C   LIG A   1     148.621 125.123 113.831  0.00  0.00    +0.019 C 
ATOM     28  C   LIG A   1     147.733 129.019 119.953  0.00  0.00    +0.034 C 
ATOM     29  C   LIG A   1     142.702 124.010 113.804  0.00  0.00    +0.040 C 
ATOM     30  C   LIG A   1     143.354 129.275 116.148  0.00  0.00    +0.015 C 
ATOM     31  C   LIG A   1     148.021 121.572 120.458  0.00  0.00    +0.031 C 
ATOM     32  C   LIG A   1     148.457 121.316 118.056  0.00  0.00    +0.002 C 
ATOM     33  H   LIG A   1     147.909 122.920 114.612  0.00  0.00    +0.339 HD
ATOM     34  C   LIG A   1     148.581 128.837 113.854  0.00  0.00    +0.034 C 
ATOM     35  C   LIG A   1     148.885 126.437 113.422  0.00  0.00    +0.005 C 
ATOM     36  C   LIG A   1     148.649 120.381 120.692  0.00  0.00    +0.031 C 
ATOM     37  C   LIG A   1     149.104 120.088 118.329  0.00  0.00    +0.023 C 
ATOM     38  C   LIG A   1     149.361 129.123 112.769  0.00  0.00    +0.030 C 
ATOM     39  C   LIG A   1     149.690 126.766 112.306  0.00  0.00    +0.025 C 
ATOM     40  C   LIG A   1     149.192 119.638 119.618  0.00  0.00    +0.043 C 
ATOM     41  C   LIG A   1     149.918 128.079 111.995  0.00  0.00    +0.046 C 
ENDROOT
BRANCH   1  42
ATOM     42  S   LIG A   1     144.444 124.794 118.994  0.00  0.00    +0.033 S 
ATOM     43  C   LIG A   1     144.740 125.817 120.449  0.00  0.00    +0.068 C 
BRANCH   42  44
ATOM     44  C   LIG A   1     142.717 125.234 118.622  0.00  0.00    +0.037 C 
BRANCH   44  45
ATOM     45  C   LIG A   1     142.109 126.242 119.580  0.00  0.00    +0.146 C 
BRANCH   45  47
ATOM     46  H   LIG A   1     142.381 125.592 121.396  0.00  0.00    +0.342 HD
ATOM     47  O   LIG A   1     141.634 125.685 120.793  0.00  0.00    -0.432 OA
ENDBRANCH   45  47
ENDBRANCH   44  45
ENDBRANCH   42  44
ENDBRANCH   1  42
TORSDOF 4
