# Supplementary material for: Toward the Treatment of Glioblastoma Tumors Using Photoactivated Chemotherapy: In Vitro Evaluation of Efficacy and Safety
Source: ACS Pharmacol Transl Sci. 2025 Jan 30;8(2):484–98. doi: 10.1021/acsptsci.4c00600 (PMC11833736; doi:10.1021/acsptsci.4c00600)
Supplement: Supplementary file 2 — pt4c00600_si_002.zip [file pt4c00600_si_002.zip › docked_poses_of_figures/Figure_5_hmte_7EOR/ru_hmte_1.pdbqt]

ROOT
ATOM      1 RU   LIG A   1     145.856 122.083 119.933  0.00  0.00    +0.941 Ru
ATOM      2 N1   LIG A   1     144.070 122.673 119.011  0.00  0.00    -0.406 N 
ATOM      3 N2   LIG A   1     147.845 121.382 120.086  0.00  0.00    -0.391 N 
ATOM      4 N3   LIG A   1     146.270 121.699 118.037  0.00  0.00    -0.449 N 
ATOM      5 N4   LIG A   1     145.436 122.558 121.975  0.00  0.00    -0.393 N 
ATOM      6 N5   LIG A   1     146.594 124.057 119.762  0.00  0.00    -0.381 N 
ATOM      7  C   LIG A   1     142.982 123.210 119.570  0.00  0.00    +0.151 C 
ATOM      8  C   LIG A   1     144.066 122.447 117.668  0.00  0.00    +0.089 C 
ATOM      9  C   LIG A   1     148.587 121.180 121.177  0.00  0.00    +0.154 C 
ATOM     10  C   LIG A   1     148.399 121.119 118.871  0.00  0.00    +0.106 C 
ATOM     11  C   LIG A   1     145.319 121.912 117.110  0.00  0.00    +0.085 C 
ATOM     12  C   LIG A   1     147.508 121.287 117.712  0.00  0.00    +0.100 C 
ATOM     13  C   LIG A   1     144.408 122.038 122.629  0.00  0.00    +0.163 C 
ATOM     14  C   LIG A   1     146.286 123.361 122.677  0.00  0.00    +0.219 C 
ATOM     15  C   LIG A   1     146.496 124.737 118.631  0.00  0.00    +0.190 C 
ATOM     16  C   LIG A   1     147.256 124.640 120.802  0.00  0.00    +0.225 C 
ATOM     17  C   LIG A   1     141.842 123.517 118.848  0.00  0.00    +0.009 C 
ATOM     18  C   LIG A   1     142.956 122.733 116.890  0.00  0.00    +0.024 C 
ATOM     19  C   LIG A   1     149.898 120.742 121.125  0.00  0.00    +0.021 C 
ATOM     20  C   LIG A   1     149.712 120.688 118.750  0.00  0.00    +0.033 C 
ATOM     21  C   LIG A   1     145.589 121.671 115.772  0.00  0.00    +0.033 C 
ATOM     22  C   LIG A   1     147.829 121.039 116.384  0.00  0.00    +0.026 C 
ATOM     23  C   LIG A   1     144.181 122.195 124.001  0.00  0.00    -0.013 C 
ATOM     24  C   LIG A   1     146.157 123.574 124.028  0.00  0.00    +0.016 C 
ATOM     25  N   LIG A   1     147.360 123.933 121.997  0.00  0.00    -0.456 N 
ATOM     26  C   LIG A   1     147.070 125.996 118.416  0.00  0.00    -0.011 C 
ATOM     27  C   LIG A   1     147.861 125.869 120.689  0.00  0.00    +0.019 C 
ATOM     28  C   LIG A   1     141.826 123.267 117.487  0.00  0.00    +0.034 C 
ATOM     29  C   LIG A   1     150.475 120.502 119.890  0.00  0.00    +0.040 C 
ATOM     30  C   LIG A   1     146.855 121.228 115.417  0.00  0.00    +0.015 C 
ATOM     31  C   LIG A   1     143.084 121.587 124.655  0.00  0.00    +0.031 C 
ATOM     32  C   LIG A   1     145.107 122.976 124.739  0.00  0.00    +0.002 C 
ATOM     33  H   LIG A   1     147.985 124.401 122.638  0.00  0.00    +0.339 HD
ATOM     34  C   LIG A   1     146.949 126.674 117.179  0.00  0.00    +0.034 C 
ATOM     35  C   LIG A   1     147.799 126.580 119.483  0.00  0.00    +0.005 C 
ATOM     36  C   LIG A   1     142.921 121.754 126.002  0.00  0.00    +0.031 C 
ATOM     37  C   LIG A   1     144.911 123.133 126.132  0.00  0.00    +0.023 C 
ATOM     38  C   LIG A   1     147.537 127.898 117.021  0.00  0.00    +0.030 C 
ATOM     39  C   LIG A   1     148.393 127.850 119.288  0.00  0.00    +0.025 C 
ATOM     40  C   LIG A   1     143.843 122.532 126.740  0.00  0.00    +0.043 C 
ATOM     41  C   LIG A   1     148.260 128.485 118.084  0.00  0.00    +0.046 C 
ENDROOT
BRANCH   1  42
ATOM     42  S   LIG A   1     144.997 119.880 120.325  0.00  0.00    +0.033 S 
ATOM     43  C   LIG A   1     143.767 119.457 119.077  0.00  0.00    +0.068 C 
BRANCH   42  44
ATOM     44  C   LIG A   1     146.268 118.622 119.981  0.00  0.00    +0.037 C 
BRANCH   44  45
ATOM     45  C   LIG A   1     146.299 118.144 118.541  0.00  0.00    +0.146 C 
BRANCH   45  47
ATOM     46  H   LIG A   1     147.520 117.743 117.077  0.00  0.00    +0.342 HD
ATOM     47  O   LIG A   1     147.587 118.149 117.949  0.00  0.00    -0.432 OA
ENDBRANCH   45  47
ENDBRANCH   44  45
ENDBRANCH   42  44
ENDBRANCH   1  42
TORSDOF 4
