# Supplementary material for: Toward the Treatment of Glioblastoma Tumors Using Photoactivated Chemotherapy: In Vitro Evaluation of Efficacy and Safety
Source: ACS Pharmacol Transl Sci. 2025 Jan 30;8(2):484–98. doi: 10.1021/acsptsci.4c00600 (PMC11833736; doi:10.1021/acsptsci.4c00600)
Supplement: Supplementary file 2 — pt4c00600_si_002.zip [file pt4c00600_si_002.zip › docked_poses_of_figures/Figure_5_hmte_7EOR/ru_hmte_5.pdbqt]

ROOT
ATOM      1 RU   LIG A   1     145.839 122.149 120.042  0.00  0.00    +0.941 Ru
ATOM      2 N1   LIG A   1     143.988 122.630 119.187  0.00  0.00    -0.406 N 
ATOM      3 N2   LIG A   1     147.846 121.490 120.129  0.00  0.00    -0.391 N 
ATOM      4 N3   LIG A   1     146.141 121.601 118.166  0.00  0.00    -0.449 N 
ATOM      5 N4   LIG A   1     145.539 122.801 122.055  0.00  0.00    -0.393 N 
ATOM      6 N5   LIG A   1     146.528 124.109 119.648  0.00  0.00    -0.381 N 
ATOM      7  C   LIG A   1     142.928 123.202 119.764  0.00  0.00    +0.151 C 
ATOM      8  C   LIG A   1     143.904 122.283 117.873  0.00  0.00    +0.089 C 
ATOM      9  C   LIG A   1     148.659 121.398 121.185  0.00  0.00    +0.154 C 
ATOM     10  C   LIG A   1     148.328 121.126 118.909  0.00  0.00    +0.106 C 
ATOM     11  C   LIG A   1     145.130 121.716 117.286  0.00  0.00    +0.085 C 
ATOM     12  C   LIG A   1     147.363 121.177 117.800  0.00  0.00    +0.100 C 
ATOM     13  C   LIG A   1     144.564 122.330 122.818  0.00  0.00    +0.163 C 
ATOM     14  C   LIG A   1     146.417 123.676 122.627  0.00  0.00    +0.219 C 
ATOM     15  C   LIG A   1     146.346 124.683 118.469  0.00  0.00    +0.190 C 
ATOM     16  C   LIG A   1     147.243 124.793 120.586  0.00  0.00    +0.225 C 
ATOM     17  C   LIG A   1     141.739 123.427 119.092  0.00  0.00    +0.009 C 
ATOM     18  C   LIG A   1     142.742 122.483 117.145  0.00  0.00    +0.024 C 
ATOM     19  C   LIG A   1     149.972 120.974 121.088  0.00  0.00    +0.021 C 
ATOM     20  C   LIG A   1     149.639 120.702 118.744  0.00  0.00    +0.033 C 
ATOM     21  C   LIG A   1     145.320 121.359 115.960  0.00  0.00    +0.033 C 
ATOM     22  C   LIG A   1     147.605 120.814 116.481  0.00  0.00    +0.026 C 
ATOM     23  C   LIG A   1     144.420 122.608 124.182  0.00  0.00    -0.013 C 
ATOM     24  C   LIG A   1     146.368 124.009 123.959  0.00  0.00    +0.016 C 
ATOM     25  N   LIG A   1     147.435 124.198 121.831  0.00  0.00    -0.456 N 
ATOM     26  C   LIG A   1     146.882 125.924 118.105  0.00  0.00    -0.011 C 
ATOM     27  C   LIG A   1     147.816 126.014 120.326  0.00  0.00    +0.019 C 
ATOM     28  C   LIG A   1     141.642 123.054 117.763  0.00  0.00    +0.034 C 
ATOM     29  C   LIG A   1     150.475 120.631 119.845  0.00  0.00    +0.040 C 
ATOM     30  C   LIG A   1     146.569 120.901 115.566  0.00  0.00    +0.015 C 
ATOM     31  C   LIG A   1     143.378 122.047 124.957  0.00  0.00    +0.031 C 
ATOM     32  C   LIG A   1     145.376 123.464 124.787  0.00  0.00    +0.002 C 
ATOM     33  H   LIG A   1     148.090 124.730 122.386  0.00  0.00    +0.339 HD
ATOM     34  C   LIG A   1     146.671 126.485 116.824  0.00  0.00    +0.034 C 
ATOM     35  C   LIG A   1     147.666 126.612 119.066  0.00  0.00    +0.005 C 
ATOM     36  C   LIG A   1     143.297 122.334 126.291  0.00  0.00    +0.031 C 
ATOM     37  C   LIG A   1     145.265 123.744 126.169  0.00  0.00    +0.023 C 
ATOM     38  C   LIG A   1     147.225 127.697 116.518  0.00  0.00    +0.030 C 
ATOM     39  C   LIG A   1     148.223 127.866 118.721  0.00  0.00    +0.025 C 
ATOM     40  C   LIG A   1     144.249 123.188 126.896  0.00  0.00    +0.043 C 
ATOM     41  C   LIG A   1     148.002 128.388 117.476  0.00  0.00    +0.046 C 
ENDROOT
BRANCH   1  42
ATOM     42  S   LIG A   1     145.048 119.980 120.684  0.00  0.00    +0.033 S 
ATOM     43  C   LIG A   1     143.269 119.859 120.416  0.00  0.00    +0.068 C 
BRANCH   42  44
ATOM     44  C   LIG A   1     145.647 118.707 119.529  0.00  0.00    +0.037 C 
BRANCH   44  45
ATOM     45  C   LIG A   1     146.981 118.092 119.913  0.00  0.00    +0.146 C 
BRANCH   45  47
ATOM     46  H   LIG A   1     147.400 117.687 118.055  0.00  0.00    +0.342 HD
ATOM     47  O   LIG A   1     147.895 117.955 118.839  0.00  0.00    -0.432 OA
ENDBRANCH   45  47
ENDBRANCH   44  45
ENDBRANCH   42  44
ENDBRANCH   1  42
TORSDOF 4
