# Supplementary material for: Toward the Treatment of Glioblastoma Tumors Using Photoactivated Chemotherapy: In Vitro Evaluation of Efficacy and Safety
Source: ACS Pharmacol Transl Sci. 2025 Jan 30;8(2):484–98. doi: 10.1021/acsptsci.4c00600 (PMC11833736; doi:10.1021/acsptsci.4c00600)
Supplement: Supplementary file 2 — pt4c00600_si_002.zip [file pt4c00600_si_002.zip › docked_poses_of_figures/Figure_5_hmte_7EOR/ru_hmte_7.pdbqt]

ROOT
ATOM      1 RU   LIG A   1     145.845 122.162 120.056  0.00  0.00    +0.941 Ru
ATOM      2 N1   LIG A   1     143.984 122.653 119.231  0.00  0.00    -0.406 N 
ATOM      3 N2   LIG A   1     147.852 121.499 120.112  0.00  0.00    -0.391 N 
ATOM      4 N3   LIG A   1     146.120 121.624 118.173  0.00  0.00    -0.449 N 
ATOM      5 N4   LIG A   1     145.575 122.805 122.078  0.00  0.00    -0.393 N 
ATOM      6 N5   LIG A   1     146.533 124.123 119.664  0.00  0.00    -0.381 N 
ATOM      7  C   LIG A   1     142.933 123.223 119.825  0.00  0.00    +0.151 C 
ATOM      8  C   LIG A   1     143.880 122.313 117.916  0.00  0.00    +0.089 C 
ATOM      9  C   LIG A   1     148.679 121.399 121.156  0.00  0.00    +0.154 C 
ATOM     10  C   LIG A   1     148.316 121.140 118.884  0.00  0.00    +0.106 C 
ATOM     11  C   LIG A   1     145.096 121.746 117.309  0.00  0.00    +0.085 C 
ATOM     12  C   LIG A   1     147.336 121.199 117.788  0.00  0.00    +0.100 C 
ATOM     13  C   LIG A   1     144.610 122.331 122.851  0.00  0.00    +0.163 C 
ATOM     14  C   LIG A   1     146.463 123.674 122.641  0.00  0.00    +0.219 C 
ATOM     15  C   LIG A   1     146.336 124.703 118.490  0.00  0.00    +0.190 C 
ATOM     16  C   LIG A   1     147.263 124.800 120.596  0.00  0.00    +0.225 C 
ATOM     17  C   LIG A   1     141.736 123.455 119.172  0.00  0.00    +0.009 C 
ATOM     18  C   LIG A   1     142.709 122.520 117.205  0.00  0.00    +0.024 C 
ATOM     19  C   LIG A   1     149.990 120.972 121.038  0.00  0.00    +0.021 C 
ATOM     20  C   LIG A   1     149.623 120.714 118.698  0.00  0.00    +0.033 C 
ATOM     21  C   LIG A   1     145.267 121.395 115.978  0.00  0.00    +0.033 C 
ATOM     22  C   LIG A   1     147.558 120.842 116.464  0.00  0.00    +0.026 C 
ATOM     23  C   LIG A   1     144.486 122.602 124.219  0.00  0.00    -0.013 C 
ATOM     24  C   LIG A   1     146.434 124.000 123.976  0.00  0.00    +0.016 C 
ATOM     25  N   LIG A   1     147.471 124.199 121.835  0.00  0.00    -0.456 N 
ATOM     26  C   LIG A   1     146.870 125.945 118.126  0.00  0.00    -0.011 C 
ATOM     27  C   LIG A   1     147.835 126.022 120.333  0.00  0.00    +0.019 C 
ATOM     28  C   LIG A   1     141.619 123.089 117.842  0.00  0.00    +0.034 C 
ATOM     29  C   LIG A   1     150.475 120.635 119.786  0.00  0.00    +0.040 C 
ATOM     30  C   LIG A   1     146.509 120.937 115.564  0.00  0.00    +0.015 C 
ATOM     31  C   LIG A   1     143.454 122.040 125.006  0.00  0.00    +0.031 C 
ATOM     32  C   LIG A   1     145.453 123.453 124.815  0.00  0.00    +0.002 C 
ATOM     33  H   LIG A   1     148.135 124.726 122.383  0.00  0.00    +0.339 HD
ATOM     34  C   LIG A   1     146.643 126.514 116.850  0.00  0.00    +0.034 C 
ATOM     35  C   LIG A   1     147.669 126.626 119.080  0.00  0.00    +0.005 C 
ATOM     36  C   LIG A   1     143.392 122.320 126.342  0.00  0.00    +0.031 C 
ATOM     37  C   LIG A   1     145.362 123.726 126.200  0.00  0.00    +0.023 C 
ATOM     38  C   LIG A   1     147.195 127.727 116.544  0.00  0.00    +0.030 C 
ATOM     39  C   LIG A   1     148.224 127.881 118.733  0.00  0.00    +0.025 C 
ATOM     40  C   LIG A   1     144.354 123.168 126.938  0.00  0.00    +0.043 C 
ATOM     41  C   LIG A   1     147.987 128.411 117.494  0.00  0.00    +0.046 C 
ENDROOT
BRANCH   1  42
ATOM     42  S   LIG A   1     145.058 119.991 120.699  0.00  0.00    +0.033 S 
ATOM     43  C   LIG A   1     143.359 119.754 120.145  0.00  0.00    +0.068 C 
BRANCH   42  44
ATOM     44  C   LIG A   1     145.905 118.691 119.746  0.00  0.00    +0.037 C 
BRANCH   44  45
ATOM     45  C   LIG A   1     147.243 118.266 120.323  0.00  0.00    +0.146 C 
BRANCH   45  47
ATOM     46  H   LIG A   1     147.760 117.423 118.644  0.00  0.00    +0.342 HD
ATOM     47  O   LIG A   1     148.209 117.898 119.353  0.00  0.00    -0.432 OA
ENDBRANCH   45  47
ENDBRANCH   44  45
ENDBRANCH   42  44
ENDBRANCH   1  42
TORSDOF 4
