# Supplementary material for: Toward the Treatment of Glioblastoma Tumors Using Photoactivated Chemotherapy: In Vitro Evaluation of Efficacy and Safety
Source: ACS Pharmacol Transl Sci. 2025 Jan 30;8(2):484–98. doi: 10.1021/acsptsci.4c00600 (PMC11833736; doi:10.1021/acsptsci.4c00600)
Supplement: Supplementary file 2 — pt4c00600_si_002.zip [file pt4c00600_si_002.zip › docked_poses_of_figures/Figure_5_hmte_7EOR/ru_hmte_2.pdbqt]

ROOT
ATOM      1 RU   LIG A   1     145.466 122.702 119.256  0.00  0.00    +0.941 Ru
ATOM      2 N1   LIG A   1     143.682 123.601 118.625  0.00  0.00    -0.406 N 
ATOM      3 N2   LIG A   1     147.368 121.792 119.092  0.00  0.00    -0.391 N 
ATOM      4 N3   LIG A   1     145.659 122.573 117.291  0.00  0.00    -0.449 N 
ATOM      5 N4   LIG A   1     145.294 122.900 121.377  0.00  0.00    -0.393 N 
ATOM      6 N5   LIG A   1     146.406 124.597 119.288  0.00  0.00    -0.381 N 
ATOM      7  C   LIG A   1     142.719 124.152 119.369  0.00  0.00    +0.151 C 
ATOM      8  C   LIG A   1     143.529 123.584 117.272  0.00  0.00    +0.089 C 
ATOM      9  C   LIG A   1     148.180 121.354 120.057  0.00  0.00    +0.154 C 
ATOM     10  C   LIG A   1     147.775 121.665 117.799  0.00  0.00    +0.106 C 
ATOM     11  C   LIG A   1     144.656 123.018 116.512  0.00  0.00    +0.085 C 
ATOM     12  C   LIG A   1     146.805 122.095 116.779  0.00  0.00    +0.100 C 
ATOM     13  C   LIG A   1     144.278 122.391 122.058  0.00  0.00    +0.163 C 
ATOM     14  C   LIG A   1     146.291 123.498 122.090  0.00  0.00    +0.219 C 
ATOM     15  C   LIG A   1     146.283 125.448 118.282  0.00  0.00    +0.190 C 
ATOM     16  C   LIG A   1     147.224 124.946 120.322  0.00  0.00    +0.225 C 
ATOM     17  C   LIG A   1     141.560 124.677 118.825  0.00  0.00    +0.009 C 
ATOM     18  C   LIG A   1     142.392 124.094 116.667  0.00  0.00    +0.024 C 
ATOM     19  C   LIG A   1     149.422 120.801 119.802  0.00  0.00    +0.021 C 
ATOM     20  C   LIG A   1     149.013 121.128 117.477  0.00  0.00    +0.033 C 
ATOM     21  C   LIG A   1     144.772 122.959 115.132  0.00  0.00    +0.033 C 
ATOM     22  C   LIG A   1     146.972 122.022 115.402  0.00  0.00    +0.026 C 
ATOM     23  C   LIG A   1     144.197 122.358 123.455  0.00  0.00    -0.013 C 
ATOM     24  C   LIG A   1     146.312 123.514 123.464  0.00  0.00    +0.016 C 
ATOM     25  N   LIG A   1     147.356 124.058 121.387  0.00  0.00    -0.456 N 
ATOM     26  C   LIG A   1     146.975 126.661 118.187  0.00  0.00    -0.011 C 
ATOM     27  C   LIG A   1     147.952 126.111 120.320  0.00  0.00    +0.019 C 
ATOM     28  C   LIG A   1     141.390 124.640 117.452  0.00  0.00    +0.034 C 
ATOM     29  C   LIG A   1     149.851 120.697 118.491  0.00  0.00    +0.040 C 
ATOM     30  C   LIG A   1     145.941 122.452 114.583  0.00  0.00    +0.015 C 
ATOM     31  C   LIG A   1     143.103 121.770 124.131  0.00  0.00    +0.031 C 
ATOM     32  C   LIG A   1     145.271 122.921 124.193  0.00  0.00    +0.002 C 
ATOM     33  H   LIG A   1     148.087 124.358 122.016  0.00  0.00    +0.339 HD
ATOM     34  C   LIG A   1     146.818 127.528 117.079  0.00  0.00    +0.034 C 
ATOM     35  C   LIG A   1     147.861 127.001 119.240  0.00  0.00    +0.005 C 
ATOM     36  C   LIG A   1     143.086 121.745 125.498  0.00  0.00    +0.031 C 
ATOM     37  C   LIG A   1     145.223 122.883 125.606  0.00  0.00    +0.023 C 
ATOM     38  C   LIG A   1     147.525 128.698 117.033  0.00  0.00    +0.030 C 
ATOM     39  C   LIG A   1     148.576 128.220 119.165  0.00  0.00    +0.025 C 
ATOM     40  C   LIG A   1     144.154 122.306 126.235  0.00  0.00    +0.043 C 
ATOM     41  C   LIG A   1     148.405 129.042 118.084  0.00  0.00    +0.046 C 
ENDROOT
BRANCH   1  42
ATOM     42  S   LIG A   1     144.402 120.561 119.422  0.00  0.00    +0.033 S 
ATOM     43  C   LIG A   1     145.197 119.566 120.698  0.00  0.00    +0.068 C 
BRANCH   42  44
ATOM     44  C   LIG A   1     142.729 120.727 120.122  0.00  0.00    +0.037 C 
BRANCH   44  45
ATOM     45  C   LIG A   1     142.287 119.547 120.969  0.00  0.00    +0.146 C 
BRANCH   45  47
ATOM     46  H   LIG A   1     142.575 119.637 122.894  0.00  0.00    +0.342 HD
ATOM     47  O   LIG A   1     141.874 119.889 122.281  0.00  0.00    -0.432 OA
ENDBRANCH   45  47
ENDBRANCH   44  45
ENDBRANCH   42  44
ENDBRANCH   1  42
TORSDOF 4
