# Supplementary material for: Toward the Treatment of Glioblastoma Tumors Using Photoactivated Chemotherapy: In Vitro Evaluation of Efficacy and Safety
Source: ACS Pharmacol Transl Sci. 2025 Jan 30;8(2):484–98. doi: 10.1021/acsptsci.4c00600 (PMC11833736; doi:10.1021/acsptsci.4c00600)
Supplement: Supplementary file 2 — pt4c00600_si_002.zip [file pt4c00600_si_002.zip › docked_poses_of_figures/Figure_5_hmte_7EOR/ru_hmte_6.pdbqt]

ROOT
ATOM      1 RU   LIG A   1     145.867 125.446 117.263  0.00  0.00    +0.941 Ru
ATOM      2 N1   LIG A   1     146.808 126.871 118.476  0.00  0.00    -0.406 N 
ATOM      3 N2   LIG A   1     144.517 124.676 115.829  0.00  0.00    -0.391 N 
ATOM      4 N3   LIG A   1     144.794 127.055 116.848  0.00  0.00    -0.449 N 
ATOM      5 N4   LIG A   1     147.065 123.720 117.658  0.00  0.00    -0.393 N 
ATOM      6 N5   LIG A   1     147.232 125.876 115.705  0.00  0.00    -0.381 N 
ATOM      7  C   LIG A   1     147.874 126.719 119.265  0.00  0.00    +0.151 C 
ATOM      8  C   LIG A   1     146.205 128.091 118.426  0.00  0.00    +0.089 C 
ATOM      9  C   LIG A   1     144.379 123.424 115.387  0.00  0.00    +0.154 C 
ATOM     10  C   LIG A   1     143.700 125.636 115.315  0.00  0.00    +0.106 C 
ATOM     11  C   LIG A   1     145.075 128.204 117.490  0.00  0.00    +0.085 C 
ATOM     12  C   LIG A   1     143.847 126.979 115.897  0.00  0.00    +0.100 C 
ATOM     13  C   LIG A   1     147.222 123.227 118.877  0.00  0.00    +0.163 C 
ATOM     14  C   LIG A   1     147.637 123.036 116.625  0.00  0.00    +0.219 C 
ATOM     15  C   LIG A   1     147.516 127.121 115.358  0.00  0.00    +0.190 C 
ATOM     16  C   LIG A   1     147.790 124.867 114.977  0.00  0.00    +0.225 C 
ATOM     17  C   LIG A   1     148.373 127.739 120.056  0.00  0.00    +0.009 C 
ATOM     18  C   LIG A   1     146.657 129.153 119.194  0.00  0.00    +0.024 C 
ATOM     19  C   LIG A   1     143.463 123.066 114.413  0.00  0.00    +0.021 C 
ATOM     20  C   LIG A   1     142.768 125.344 114.329  0.00  0.00    +0.033 C 
ATOM     21  C   LIG A   1     144.352 129.352 117.204  0.00  0.00    +0.033 C 
ATOM     22  C   LIG A   1     143.102 128.104 115.570  0.00  0.00    +0.026 C 
ATOM     23  C   LIG A   1     147.865 122.019 119.166  0.00  0.00    -0.013 C 
ATOM     24  C   LIG A   1     148.283 121.836 116.800  0.00  0.00    +0.016 C 
ATOM     25  N   LIG A   1     147.500 123.553 115.338  0.00  0.00    -0.456 N 
ATOM     26  C   LIG A   1     148.313 127.471 114.261  0.00  0.00    -0.011 C 
ATOM     27  C   LIG A   1     148.580 125.106 113.878  0.00  0.00    +0.019 C 
ATOM     28  C   LIG A   1     147.749 128.973 120.026  0.00  0.00    +0.034 C 
ATOM     29  C   LIG A   1     142.651 124.045 113.867  0.00  0.00    +0.040 C 
ATOM     30  C   LIG A   1     143.358 129.291 116.239  0.00  0.00    +0.015 C 
ATOM     31  C   LIG A   1     147.973 121.522 120.486  0.00  0.00    +0.031 C 
ATOM     32  C   LIG A   1     148.398 121.276 118.081  0.00  0.00    +0.002 C 
ATOM     33  H   LIG A   1     147.851 122.905 114.648  0.00  0.00    +0.339 HD
ATOM     34  C   LIG A   1     148.572 128.820 113.923  0.00  0.00    +0.034 C 
ATOM     35  C   LIG A   1     148.854 126.421 113.476  0.00  0.00    +0.005 C 
ATOM     36  C   LIG A   1     148.592 120.324 120.711  0.00  0.00    +0.031 C 
ATOM     37  C   LIG A   1     149.035 120.041 118.344  0.00  0.00    +0.023 C 
ATOM     38  C   LIG A   1     149.351 129.106 112.836  0.00  0.00    +0.030 C 
ATOM     39  C   LIG A   1     149.658 126.749 112.359  0.00  0.00    +0.025 C 
ATOM     40  C   LIG A   1     149.124 119.583 119.630  0.00  0.00    +0.043 C 
ATOM     41  C   LIG A   1     149.896 128.062 112.054  0.00  0.00    +0.046 C 
ENDROOT
BRANCH   1  42
ATOM     42  S   LIG A   1     144.419 124.784 119.054  0.00  0.00    +0.033 S 
ATOM     43  C   LIG A   1     145.223 125.065 120.643  0.00  0.00    +0.068 C 
BRANCH   42  44
ATOM     44  C   LIG A   1     143.003 125.920 119.191  0.00  0.00    +0.037 C 
BRANCH   44  45
ATOM     45  C   LIG A   1     143.123 126.936 120.313  0.00  0.00    +0.146 C 
BRANCH   45  47
ATOM     46  H   LIG A   1     142.950 128.840 120.685  0.00  0.00    +0.342 HD
ATOM     47  O   LIG A   1     142.709 128.245 119.964  0.00  0.00    -0.432 OA
ENDBRANCH   45  47
ENDBRANCH   44  45
ENDBRANCH   42  44
ENDBRANCH   1  42
TORSDOF 4
