# Supplementary material for: Toward the Treatment of Glioblastoma Tumors Using Photoactivated Chemotherapy: In Vitro Evaluation of Efficacy and Safety
Source: ACS Pharmacol Transl Sci. 2025 Jan 30;8(2):484–98. doi: 10.1021/acsptsci.4c00600 (PMC11833736; doi:10.1021/acsptsci.4c00600)
Supplement: Supplementary file 2 — pt4c00600_si_002.zip [file pt4c00600_si_002.zip › docked_poses_of_figures/Figure_5_hmte_7EOR/ru_hmte_4.pdbqt]

ROOT
ATOM      1 RU   LIG A   1     145.591 122.633 119.164  0.00  0.00    +0.941 Ru
ATOM      2 N1   LIG A   1     143.835 123.481 118.399  0.00  0.00    -0.406 N 
ATOM      3 N2   LIG A   1     147.518 121.763 119.146  0.00  0.00    -0.391 N 
ATOM      4 N3   LIG A   1     145.917 122.474 117.220  0.00  0.00    -0.449 N 
ATOM      5 N4   LIG A   1     145.271 122.865 121.266  0.00  0.00    -0.393 N 
ATOM      6 N5   LIG A   1     146.486 124.548 119.223  0.00  0.00    -0.381 N 
ATOM      7  C   LIG A   1     142.813 124.024 119.065  0.00  0.00    +0.151 C 
ATOM      8  C   LIG A   1     143.773 123.436 117.039  0.00  0.00    +0.089 C 
ATOM      9  C   LIG A   1     148.271 121.359 120.172  0.00  0.00    +0.154 C 
ATOM     10  C   LIG A   1     148.013 121.621 117.886  0.00  0.00    +0.106 C 
ATOM     11  C   LIG A   1     144.961 122.882 116.367  0.00  0.00    +0.085 C 
ATOM     12  C   LIG A   1     147.106 122.012 116.795  0.00  0.00    +0.100 C 
ATOM     13  C   LIG A   1     144.223 122.345 121.887  0.00  0.00    +0.163 C 
ATOM     14  C   LIG A   1     146.206 123.497 122.032  0.00  0.00    +0.219 C 
ATOM     15  C   LIG A   1     146.413 125.378 118.195  0.00  0.00    +0.190 C 
ATOM     16  C   LIG A   1     147.225 124.934 120.303  0.00  0.00    +0.225 C 
ATOM     17  C   LIG A   1     141.682 124.513 118.435  0.00  0.00    +0.009 C 
ATOM     18  C   LIG A   1     142.669 123.910 116.349  0.00  0.00    +0.024 C 
ATOM     19  C   LIG A   1     149.539 120.830 120.011  0.00  0.00    +0.021 C 
ATOM     20  C   LIG A   1     149.281 121.107 117.659  0.00  0.00    +0.033 C 
ATOM     21  C   LIG A   1     145.171 122.801 114.999  0.00  0.00    +0.033 C 
ATOM     22  C   LIG A   1     147.366 121.918 115.435  0.00  0.00    +0.026 C 
ATOM     23  C   LIG A   1     144.049 122.336 123.276  0.00  0.00    -0.013 C 
ATOM     24  C   LIG A   1     146.133 123.538 123.404  0.00  0.00    +0.016 C 
ATOM     25  N   LIG A   1     147.304 124.068 121.391  0.00  0.00    -0.456 N 
ATOM     26  C   LIG A   1     147.085 126.605 118.123  0.00  0.00    -0.011 C 
ATOM     27  C   LIG A   1     147.927 126.115 120.327  0.00  0.00    +0.019 C 
ATOM     28  C   LIG A   1     141.606 124.448 117.055  0.00  0.00    +0.034 C 
ATOM     29  C   LIG A   1     150.058 120.712 118.734  0.00  0.00    +0.040 C 
ATOM     30  C   LIG A   1     146.384 122.310 114.539  0.00  0.00    +0.015 C 
ATOM     31  C   LIG A   1     142.924 121.736 123.888  0.00  0.00    +0.031 C 
ATOM     32  C   LIG A   1     145.058 122.936 124.072  0.00  0.00    +0.002 C 
ATOM     33  H   LIG A   1     147.984 124.396 122.062  0.00  0.00    +0.339 HD
ATOM     34  C   LIG A   1     146.985 127.448 116.991  0.00  0.00    +0.034 C 
ATOM     35  C   LIG A   1     147.890 126.983 119.227  0.00  0.00    +0.005 C 
ATOM     36  C   LIG A   1     142.815 121.735 125.250  0.00  0.00    +0.031 C 
ATOM     37  C   LIG A   1     144.916 122.922 125.480  0.00  0.00    +0.023 C 
ATOM     38  C   LIG A   1     147.669 128.632 116.969  0.00  0.00    +0.030 C 
ATOM     39  C   LIG A   1     148.583 128.216 119.176  0.00  0.00    +0.025 C 
ATOM     40  C   LIG A   1     143.819 122.332 126.047  0.00  0.00    +0.043 C 
ATOM     41  C   LIG A   1     148.469 129.014 118.070  0.00  0.00    +0.046 C 
ENDROOT
BRANCH   1  42
ATOM     42  S   LIG A   1     144.562 120.473 119.301  0.00  0.00    +0.033 S 
ATOM     43  C   LIG A   1     145.317 119.504 120.621  0.00  0.00    +0.068 C 
BRANCH   42  44
ATOM     44  C   LIG A   1     142.856 120.610 119.921  0.00  0.00    +0.037 C 
BRANCH   44  45
ATOM     45  C   LIG A   1     142.254 119.297 120.389  0.00  0.00    +0.146 C 
BRANCH   45  47
ATOM     46  H   LIG A   1     142.973 119.261 122.199  0.00  0.00    +0.342 HD
ATOM     47  O   LIG A   1     142.100 119.190 121.794  0.00  0.00    -0.432 OA
ENDBRANCH   45  47
ENDBRANCH   44  45
ENDBRANCH   42  44
ENDBRANCH   1  42
TORSDOF 4
