# Supplementary material for: Toward the Treatment of Glioblastoma Tumors Using Photoactivated Chemotherapy: In Vitro Evaluation of Efficacy and Safety
Source: ACS Pharmacol Transl Sci. 2025 Jan 30;8(2):484–98. doi: 10.1021/acsptsci.4c00600 (PMC11833736; doi:10.1021/acsptsci.4c00600)
Supplement: Supplementary file 2 — pt4c00600_si_002.zip [file pt4c00600_si_002.zip › docked_poses_of_figures/Figure_5_hmte_7EOR/ru_hmte_8.pdbqt]

ROOT
ATOM      1 RU   LIG A   1     145.407 122.757 118.930  0.00  0.00    +0.941 Ru
ATOM      2 N1   LIG A   1     143.681 123.716 118.231  0.00  0.00    -0.406 N 
ATOM      3 N2   LIG A   1     147.303 121.825 118.845  0.00  0.00    -0.391 N 
ATOM      4 N3   LIG A   1     145.727 122.724 116.979  0.00  0.00    -0.449 N 
ATOM      5 N4   LIG A   1     145.097 122.851 121.043  0.00  0.00    -0.393 N 
ATOM      6 N5   LIG A   1     146.368 124.631 119.121  0.00  0.00    -0.381 N 
ATOM      7  C   LIG A   1     142.679 124.245 118.937  0.00  0.00    +0.151 C 
ATOM      8  C   LIG A   1     143.617 123.770 116.872  0.00  0.00    +0.089 C 
ATOM      9  C   LIG A   1     148.043 121.325 119.838  0.00  0.00    +0.154 C 
ATOM     10  C   LIG A   1     147.793 121.755 117.577  0.00  0.00    +0.106 C 
ATOM     11  C   LIG A   1     144.785 123.224 116.159  0.00  0.00    +0.085 C 
ATOM     12  C   LIG A   1     146.899 122.252 116.519  0.00  0.00    +0.100 C 
ATOM     13  C   LIG A   1     144.031 122.325 121.629  0.00  0.00    +0.163 C 
ATOM     14  C   LIG A   1     146.053 123.396 121.850  0.00  0.00    +0.219 C 
ATOM     15  C   LIG A   1     146.323 125.534 118.154  0.00  0.00    +0.190 C 
ATOM     16  C   LIG A   1     147.120 124.914 120.223  0.00  0.00    +0.225 C 
ATOM     17  C   LIG A   1     141.565 124.816 118.346  0.00  0.00    +0.009 C 
ATOM     18  C   LIG A   1     142.530 124.329 116.220  0.00  0.00    +0.024 C 
ATOM     19  C   LIG A   1     149.292 120.764 119.636  0.00  0.00    +0.021 C 
ATOM     20  C   LIG A   1     149.042 121.215 117.310  0.00  0.00    +0.033 C 
ATOM     21  C   LIG A   1     144.991 123.232 114.788  0.00  0.00    +0.033 C 
ATOM     22  C   LIG A   1     147.155 122.246 115.154  0.00  0.00    +0.026 C 
ATOM     23  C   LIG A   1     143.858 122.225 123.015  0.00  0.00    -0.013 C 
ATOM     24  C   LIG A   1     145.983 123.342 123.221  0.00  0.00    +0.016 C 
ATOM     25  N   LIG A   1     147.170 123.972 121.247  0.00  0.00    -0.456 N 
ATOM     26  C   LIG A   1     147.036 126.739 118.166  0.00  0.00    -0.011 C 
ATOM     27  C   LIG A   1     147.862 126.066 120.328  0.00  0.00    +0.019 C 
ATOM     28  C   LIG A   1     141.486 124.851 116.965  0.00  0.00    +0.034 C 
ATOM     29  C   LIG A   1     149.806 120.719 118.352  0.00  0.00    +0.040 C 
ATOM     30  C   LIG A   1     146.187 122.733 114.292  0.00  0.00    +0.015 C 
ATOM     31  C   LIG A   1     142.714 121.621 123.587  0.00  0.00    +0.031 C 
ATOM     32  C   LIG A   1     144.888 122.732 123.849  0.00  0.00    +0.002 C 
ATOM     33  H   LIG A   1     147.861 124.228 121.938  0.00  0.00    +0.339 HD
ATOM     34  C   LIG A   1     146.965 127.663 117.096  0.00  0.00    +0.034 C 
ATOM     35  C   LIG A   1     147.855 127.010 119.291  0.00  0.00    +0.005 C 
ATOM     36  C   LIG A   1     142.605 121.528 124.946  0.00  0.00    +0.031 C 
ATOM     37  C   LIG A   1     144.746 122.623 125.252  0.00  0.00    +0.023 C 
ATOM     38  C   LIG A   1     147.689 128.821 117.156  0.00  0.00    +0.030 C 
ATOM     39  C   LIG A   1     148.590 128.219 119.325  0.00  0.00    +0.025 C 
ATOM     40  C   LIG A   1     143.630 122.033 125.779  0.00  0.00    +0.043 C 
ATOM     41  C   LIG A   1     148.502 129.097 118.279  0.00  0.00    +0.046 C 
ENDROOT
BRANCH   1  42
ATOM     42  S   LIG A   1     144.305 120.629 118.917  0.00  0.00    +0.033 S 
ATOM     43  C   LIG A   1     143.498 120.353 117.329  0.00  0.00    +0.068 C 
BRANCH   42  44
ATOM     44  C   LIG A   1     145.522 119.274 118.913  0.00  0.00    +0.037 C 
BRANCH   44  45
ATOM     45  C   LIG A   1     146.007 118.866 120.293  0.00  0.00    +0.146 C 
BRANCH   45  47
ATOM     46  H   LIG A   1     145.070 119.625 121.823  0.00  0.00    +0.342 HD
ATOM     47  O   LIG A   1     145.839 119.859 121.290  0.00  0.00    -0.432 OA
ENDBRANCH   45  47
ENDBRANCH   44  45
ENDBRANCH   42  44
ENDBRANCH   1  42
TORSDOF 4
