# Supplementary material for: Toward the Treatment of Glioblastoma Tumors Using Photoactivated Chemotherapy: In Vitro Evaluation of Efficacy and Safety
Source: ACS Pharmacol Transl Sci. 2025 Jan 30;8(2):484–98. doi: 10.1021/acsptsci.4c00600 (PMC11833736; doi:10.1021/acsptsci.4c00600)
Supplement: Supplementary file 2 — pt4c00600_si_002.zip [file pt4c00600_si_002.zip › docked_poses_of_figures/Figure_5_hmte_7EOR/ru_hmte_9.pdbqt]

ROOT
ATOM      1 RU   LIG A   1     145.873 122.177 120.152  0.00  0.00    +0.941 Ru
ATOM      2 N1   LIG A   1     144.051 122.742 119.288  0.00  0.00    -0.406 N 
ATOM      3 N2   LIG A   1     147.863 121.468 120.244  0.00  0.00    -0.391 N 
ATOM      4 N3   LIG A   1     146.199 121.710 118.258  0.00  0.00    -0.449 N 
ATOM      5 N4   LIG A   1     145.550 122.742 122.188  0.00  0.00    -0.393 N 
ATOM      6 N5   LIG A   1     146.614 124.136 119.863  0.00  0.00    -0.381 N 
ATOM      7  C   LIG A   1     142.993 123.311 119.872  0.00  0.00    +0.151 C 
ATOM      8  C   LIG A   1     143.984 122.459 117.957  0.00  0.00    +0.089 C 
ATOM      9  C   LIG A   1     148.653 121.307 121.309  0.00  0.00    +0.154 C 
ATOM     10  C   LIG A   1     148.360 121.149 119.018  0.00  0.00    +0.106 C 
ATOM     11  C   LIG A   1     145.207 121.890 117.367  0.00  0.00    +0.085 C 
ATOM     12  C   LIG A   1     147.417 121.274 117.895  0.00  0.00    +0.100 C 
ATOM     13  C   LIG A   1     144.550 122.259 122.910  0.00  0.00    +0.163 C 
ATOM     14  C   LIG A   1     146.437 123.568 122.816  0.00  0.00    +0.219 C 
ATOM     15  C   LIG A   1     146.469 124.768 118.709  0.00  0.00    +0.190 C 
ATOM     16  C   LIG A   1     147.327 124.758 120.846  0.00  0.00    +0.225 C 
ATOM     17  C   LIG A   1     141.823 123.596 119.190  0.00  0.00    +0.009 C 
ATOM     18  C   LIG A   1     142.841 122.720 117.219  0.00  0.00    +0.024 C 
ATOM     19  C   LIG A   1     149.958 120.856 121.216  0.00  0.00    +0.021 C 
ATOM     20  C   LIG A   1     149.663 120.702 118.856  0.00  0.00    +0.033 C 
ATOM     21  C   LIG A   1     145.414 121.590 116.029  0.00  0.00    +0.033 C 
ATOM     22  C   LIG A   1     147.676 120.967 116.565  0.00  0.00    +0.026 C 
ATOM     23  C   LIG A   1     144.387 122.476 124.283  0.00  0.00    -0.013 C 
ATOM     24  C   LIG A   1     146.370 123.839 124.161  0.00  0.00    +0.016 C 
ATOM     25  N   LIG A   1     147.482 124.102 122.065  0.00  0.00    -0.456 N 
ATOM     26  C   LIG A   1     147.040 126.012 118.414  0.00  0.00    -0.011 C 
ATOM     27  C   LIG A   1     147.933 125.977 120.653  0.00  0.00    +0.019 C 
ATOM     28  C   LIG A   1     141.743 123.287 117.843  0.00  0.00    +0.034 C 
ATOM     29  C   LIG A   1     150.476 120.560 119.968  0.00  0.00    +0.040 C 
ATOM     30  C   LIG A   1     146.660 121.122 115.636  0.00  0.00    +0.015 C 
ATOM     31  C   LIG A   1     143.317 121.906 125.012  0.00  0.00    +0.031 C 
ATOM     32  C   LIG A   1     145.350 123.280 124.945  0.00  0.00    +0.002 C 
ATOM     33  H   LIG A   1     148.138 124.592 122.656  0.00  0.00    +0.339 HD
ATOM     34  C   LIG A   1     146.867 126.638 117.157  0.00  0.00    +0.034 C 
ATOM     35  C   LIG A   1     147.821 126.636 119.421  0.00  0.00    +0.005 C 
ATOM     36  C   LIG A   1     143.218 122.132 126.356  0.00  0.00    +0.031 C 
ATOM     37  C   LIG A   1     145.219 123.499 126.336  0.00  0.00    +0.023 C 
ATOM     38  C   LIG A   1     147.454 127.849 116.919  0.00  0.00    +0.030 C 
ATOM     39  C   LIG A   1     148.413 127.891 119.145  0.00  0.00    +0.025 C 
ATOM     40  C   LIG A   1     144.177 122.933 127.018  0.00  0.00    +0.043 C 
ATOM     41  C   LIG A   1     148.228 128.476 117.922  0.00  0.00    +0.046 C 
ENDROOT
BRANCH   1  42
ATOM     42  S   LIG A   1     145.021 120.000 120.678  0.00  0.00    +0.033 S 
ATOM     43  C   LIG A   1     143.241 119.940 120.393  0.00  0.00    +0.068 C 
BRANCH   42  44
ATOM     44  C   LIG A   1     145.594 118.772 119.461  0.00  0.00    +0.037 C 
BRANCH   44  45
ATOM     45  C   LIG A   1     146.726 117.888 119.953  0.00  0.00    +0.146 C 
BRANCH   45  47
ATOM     46  H   LIG A   1     147.247 118.847 121.566  0.00  0.00    +0.342 HD
ATOM     47  O   LIG A   1     147.684 118.554 120.757  0.00  0.00    -0.432 OA
ENDBRANCH   45  47
ENDBRANCH   44  45
ENDBRANCH   42  44
ENDBRANCH   1  42
TORSDOF 4
