# Supplementary material for: Toward the Treatment of Glioblastoma Tumors Using Photoactivated Chemotherapy: In Vitro Evaluation of Efficacy and Safety
Source: ACS Pharmacol Transl Sci. 2025 Jan 30;8(2):484–98. doi: 10.1021/acsptsci.4c00600 (PMC11833736; doi:10.1021/acsptsci.4c00600)
Supplement: Supplementary file 2 — pt4c00600_si_002.zip [file pt4c00600_si_002.zip › docked_poses_of_figures/Figure_5_hmte_7EOR/ru_hmte_10.pdbqt]

ROOT
ATOM      1 RU   LIG A   1     145.850 122.069 119.919  0.00  0.00    +0.941 Ru
ATOM      2 N1   LIG A   1     144.069 122.655 118.983  0.00  0.00    -0.406 N 
ATOM      3 N2   LIG A   1     147.839 121.374 120.087  0.00  0.00    -0.391 N 
ATOM      4 N3   LIG A   1     146.281 121.689 118.026  0.00  0.00    -0.449 N 
ATOM      5 N4   LIG A   1     145.412 122.540 121.958  0.00  0.00    -0.393 N 
ATOM      6 N5   LIG A   1     146.583 124.046 119.756  0.00  0.00    -0.381 N 
ATOM      7  C   LIG A   1     142.976 123.189 119.534  0.00  0.00    +0.151 C 
ATOM      8  C   LIG A   1     144.077 122.431 117.640  0.00  0.00    +0.089 C 
ATOM      9  C   LIG A   1     148.573 121.173 121.184  0.00  0.00    +0.154 C 
ATOM     10  C   LIG A   1     148.404 121.114 118.876  0.00  0.00    +0.106 C 
ATOM     11  C   LIG A   1     145.336 121.899 117.092  0.00  0.00    +0.085 C 
ATOM     12  C   LIG A   1     147.522 121.281 117.710  0.00  0.00    +0.100 C 
ATOM     13  C   LIG A   1     144.381 122.017 122.603  0.00  0.00    +0.163 C 
ATOM     14  C   LIG A   1     146.255 123.345 122.668  0.00  0.00    +0.219 C 
ATOM     15  C   LIG A   1     146.492 124.727 118.625  0.00  0.00    +0.190 C 
ATOM     16  C   LIG A   1     147.235 124.630 120.802  0.00  0.00    +0.225 C 
ATOM     17  C   LIG A   1     141.841 123.493 118.803  0.00  0.00    +0.009 C 
ATOM     18  C   LIG A   1     142.972 122.714 116.854  0.00  0.00    +0.024 C 
ATOM     19  C   LIG A   1     149.887 120.739 121.142  0.00  0.00    +0.021 C 
ATOM     20  C   LIG A   1     149.719 120.687 118.765  0.00  0.00    +0.033 C 
ATOM     21  C   LIG A   1     145.617 121.661 115.756  0.00  0.00    +0.033 C 
ATOM     22  C   LIG A   1     147.854 121.035 116.385  0.00  0.00    +0.026 C 
ATOM     23  C   LIG A   1     144.142 122.172 123.974  0.00  0.00    -0.013 C 
ATOM     24  C   LIG A   1     146.113 123.556 124.018  0.00  0.00    +0.016 C 
ATOM     25  N   LIG A   1     147.332 123.922 121.997  0.00  0.00    -0.456 N 
ATOM     26  C   LIG A   1     147.064 125.987 118.416  0.00  0.00    -0.011 C 
ATOM     27  C   LIG A   1     147.837 125.861 120.695  0.00  0.00    +0.019 C 
ATOM     28  C   LIG A   1     141.836 123.244 117.442  0.00  0.00    +0.034 C 
ATOM     29  C   LIG A   1     150.474 120.502 119.911  0.00  0.00    +0.040 C 
ATOM     30  C   LIG A   1     146.887 121.222 115.410  0.00  0.00    +0.015 C 
ATOM     31  C   LIG A   1     143.042 121.560 124.618  0.00  0.00    +0.031 C 
ATOM     32  C   LIG A   1     145.060 122.954 124.720  0.00  0.00    +0.002 C 
ATOM     33  H   LIG A   1     147.951 124.391 122.644  0.00  0.00    +0.339 HD
ATOM     34  C   LIG A   1     146.951 126.666 117.179  0.00  0.00    +0.034 C 
ATOM     35  C   LIG A   1     147.783 126.573 119.489  0.00  0.00    +0.005 C 
ATOM     36  C   LIG A   1     142.868 121.725 125.964  0.00  0.00    +0.031 C 
ATOM     37  C   LIG A   1     144.852 123.110 126.111  0.00  0.00    +0.023 C 
ATOM     38  C   LIG A   1     147.536 127.892 117.026  0.00  0.00    +0.030 C 
ATOM     39  C   LIG A   1     148.375 127.844 119.300  0.00  0.00    +0.025 C 
ATOM     40  C   LIG A   1     143.781 122.505 126.710  0.00  0.00    +0.043 C 
ATOM     41  C   LIG A   1     148.249 128.481 118.096  0.00  0.00    +0.046 C 
ENDROOT
BRANCH   1  42
ATOM     42  S   LIG A   1     144.995 119.863 120.302  0.00  0.00    +0.033 S 
ATOM     43  C   LIG A   1     143.763 119.444 119.054  0.00  0.00    +0.068 C 
BRANCH   42  44
ATOM     44  C   LIG A   1     146.267 118.609 119.950  0.00  0.00    +0.037 C 
BRANCH   44  45
ATOM     45  C   LIG A   1     146.290 118.130 118.510  0.00  0.00    +0.146 C 
BRANCH   45  47
ATOM     46  H   LIG A   1     147.512 117.686 117.060  0.00  0.00    +0.342 HD
ATOM     47  O   LIG A   1     147.574 118.137 117.910  0.00  0.00    -0.432 OA
ENDBRANCH   45  47
ENDBRANCH   44  45
ENDBRANCH   42  44
ENDBRANCH   1  42
TORSDOF 4
