# Supplementary material for: Toward the Treatment of Glioblastoma Tumors Using Photoactivated Chemotherapy: In Vitro Evaluation of Efficacy and Safety
Source: ACS Pharmacol Transl Sci. 2025 Jan 30;8(2):484–98. doi: 10.1021/acsptsci.4c00600 (PMC11833736; doi:10.1021/acsptsci.4c00600)
Supplement: Supplementary file 2 — pt4c00600_si_002.zip [file pt4c00600_si_002.zip › docked_poses_of_figures/Figure_S6_donezipil_7EOR/donepezil_8.pdbqt]

ROOT
ATOM      1  C   UNL     1     146.841 111.248 123.866 -0.38 +0.05    -0.115 A 
ATOM      2  C   UNL     1     147.135 111.657 125.148 -0.44 -0.04    +0.080 A 
ATOM      3  C   UNL     1     147.452 113.021 125.399 -0.34 -0.04    +0.094 A 
ATOM      4  C   UNL     1     147.469 113.943 124.365 -0.17 +0.06    -0.132 A 
ATOM      5  C   UNL     1     147.175 113.517 123.075 -0.42 +0.00    -0.012 A 
ATOM      6  C   UNL     1     146.871 112.192 122.837 -0.36 +0.01    -0.046 A 
ATOM      7  O   UNL     1     146.236 110.963 120.867 -0.78 +0.01    -0.306 OA
ATOM      8  C   UNL     1     147.105 114.337 121.818 -0.36 +0.07    -0.179 C 
ATOM      9  C   UNL     1     146.604 111.985 121.407 -0.24 -0.03    +0.169 C 
ATOM     10  C   UNL     1     146.903 113.310 120.695 -0.33 +0.03    -0.101 C 
ENDROOT 
BRANCH  10  11
ATOM     11  C   UNL     1     145.855 113.676 119.657 -0.23 +0.06    -0.182 C 
BRANCH  11  12
ATOM     12  C   UNL     1     146.329 113.546 118.215 -0.15 +0.04    -0.102 C 
ATOM     13  C   UNL     1     146.321 114.864 117.451 -0.11 +0.07    -0.184 C 
ATOM     14  C   UNL     1     146.837 114.677 116.035 -0.18 +0.03    -0.087 C 
ATOM     15  N   UNL     1     148.174 114.112 116.040 -0.16 +0.14    -0.374 N 
ATOM     16  C   UNL     1     148.201 112.822 116.706 -0.26 +0.04    -0.087 C 
ATOM     17  C   UNL     1     147.730 112.951 118.143 -0.18 +0.08    -0.184 C 
BRANCH  15  18
ATOM     18  C   UNL     1     148.797 114.094 114.721 -0.27 +0.02    -0.081 C 
BRANCH  18  19
ATOM     19  C   UNL     1     149.085 112.731 114.134 -0.34 +0.00    -0.016 A 
ATOM     20  C   UNL     1     150.395 112.278 113.994 -0.34 +0.02    -0.107 A 
ATOM     21  C   UNL     1     150.668 111.044 113.423 -0.34 +0.02    -0.110 A 
ATOM     22  C   UNL     1     149.628 110.238 112.980 -0.23 -0.03    -0.112 A 
ATOM     23  C   UNL     1     148.317 110.672 113.121 -0.13 -0.03    -0.110 A 
ATOM     24  C   UNL     1     148.052 111.907 113.694 -0.13 -0.00    -0.106 A 
ENDBRANCH  18  19
ENDBRANCH  15  18
ENDBRANCH  11  12
ENDBRANCH  10  11
BRANCH   3  25
ATOM     25  O   UNL     1     147.724 113.311 126.688 -0.51 +0.06    -0.193 OA
ATOM     26  C   UNL     1     147.105 114.457 127.238 -0.50 +0.06    -0.159 C 
ENDBRANCH   3  25
BRANCH   2  27
ATOM     27  O   UNL     1     147.154 110.858 126.241 -0.45 +0.09    -0.202 OA
ATOM     28  C   UNL     1     148.388 110.240 126.545 -0.52 +0.08    -0.161 C 
ENDBRANCH   2  27
TORSDOF 6
TER
