# Supplementary material for: Toward the Treatment of Glioblastoma Tumors Using Photoactivated Chemotherapy: In Vitro Evaluation of Efficacy and Safety
Source: ACS Pharmacol Transl Sci. 2025 Jan 30;8(2):484–98. doi: 10.1021/acsptsci.4c00600 (PMC11833736; doi:10.1021/acsptsci.4c00600)
Supplement: Supplementary file 2 — pt4c00600_si_002.zip [file pt4c00600_si_002.zip › docked_poses_of_figures/Figure_S6_donezipil_7EOR/donepezil_10.pdbqt]

ROOT
ATOM      1  C   UNL     1     146.777 111.375 123.190 -0.29 +0.04    -0.115 A 
ATOM      2  C   UNL     1     146.956 111.650 124.528 -0.43 -0.04    +0.080 A 
ATOM      3  C   UNL     1     147.365 112.951 124.933 -0.24 -0.05    +0.094 A 
ATOM      4  C   UNL     1     147.585 113.945 123.993 -0.14 +0.06    -0.132 A 
ATOM      5  C   UNL     1     147.404 113.654 122.646 -0.40 +0.00    -0.012 A 
ATOM      6  C   UNL     1     147.011 112.389 122.259 -0.36 +0.01    -0.046 A 
ATOM      7  O   UNL     1     146.498 111.389 120.130 -0.33 +0.07    -0.306 OA
ATOM      8  C   UNL     1     147.554 114.574 121.468 -0.36 +0.07    -0.179 C 
ATOM      9  C   UNL     1     146.893 112.324 120.796 -0.29 -0.04    +0.169 C 
ATOM     10  C   UNL     1     147.390 113.664 120.242 -0.30 +0.04    -0.101 C 
ENDROOT 
BRANCH  10  11
ATOM     11  C   UNL     1     146.507 114.214 119.135 -0.17 +0.07    -0.182 C 
BRANCH  11  12
ATOM     12  C   UNL     1     146.890 113.745 117.737 -0.16 +0.04    -0.102 C 
ATOM     13  C   UNL     1     147.310 114.878 116.809 -0.19 +0.08    -0.184 C 
ATOM     14  C   UNL     1     147.713 114.346 115.445 -0.28 +0.03    -0.087 C 
ATOM     15  N   UNL     1     148.785 113.374 115.563 -0.17 +0.12    -0.374 N 
ATOM     16  C   UNL     1     148.390 112.248 116.390 -0.24 +0.04    -0.087 C 
ATOM     17  C   UNL     1     148.011 112.714 117.784 -0.19 +0.08    -0.184 C 
BRANCH  15  18
ATOM     18  C   UNL     1     149.347 112.977 114.277 -0.33 +0.01    -0.081 C 
BRANCH  18  19
ATOM     19  C   UNL     1     149.180 111.525 113.892 -0.26 +0.00    -0.016 A 
ATOM     20  C   UNL     1     150.184 110.597 114.160 -0.27 +0.05    -0.107 A 
ATOM     21  C   UNL     1     150.053 109.270 113.776 -0.25 +0.05    -0.110 A 
ATOM     22  C   UNL     1     148.907 108.848 113.116 -0.25 -0.02    -0.112 A 
ATOM     23  C   UNL     1     147.894 109.760 112.850 -0.17 -0.04    -0.110 A 
ATOM     24  C   UNL     1     148.033 111.085 113.237 -0.12 -0.02    -0.106 A 
ENDBRANCH  18  19
ENDBRANCH  15  18
ENDBRANCH  11  12
ENDBRANCH  10  11
BRANCH   3  25
ATOM     25  O   UNL     1     147.511 113.109 126.264 -0.44 +0.07    -0.193 OA
ATOM     26  C   UNL     1     147.185 114.374 126.806 -0.49 +0.06    -0.159 C 
ENDBRANCH   3  25
BRANCH   2  27
ATOM     27  O   UNL     1     146.777 110.768 125.541 -0.51 +0.09    -0.202 OA
ATOM     28  C   UNL     1     145.462 110.284 125.726 -0.02 +0.05    -0.161 C 
ENDBRANCH   2  27
TORSDOF 6
TER
