# Supplementary material for: Toward the Treatment of Glioblastoma Tumors Using Photoactivated Chemotherapy: In Vitro Evaluation of Efficacy and Safety
Source: ACS Pharmacol Transl Sci. 2025 Jan 30;8(2):484–98. doi: 10.1021/acsptsci.4c00600 (PMC11833736; doi:10.1021/acsptsci.4c00600)
Supplement: Supplementary file 2 — pt4c00600_si_002.zip [file pt4c00600_si_002.zip › docked_poses_of_figures/Figure_S6_donezipil_7EOR/donepezil_9.pdbqt]

ROOT
ATOM      1  C   UNL     1     142.604 112.055 117.942 -0.21 +0.00    -0.115 A 
ATOM      2  C   UNL     1     142.175 111.049 117.105 -0.17 +0.04    +0.080 A 
ATOM      3  C   UNL     1     143.094 110.438 116.207 -0.08 +0.05    +0.094 A 
ATOM      4  C   UNL     1     144.417 110.847 116.165 -0.07 -0.01    -0.132 A 
ATOM      5  C   UNL     1     144.836 111.866 117.011 -0.10 +0.00    -0.012 A 
ATOM      6  C   UNL     1     143.940 112.457 117.879 -0.17 +0.01    -0.046 A 
ATOM      7  O   UNL     1     144.141 114.166 119.562 -0.12 +0.16    -0.306 OA
ATOM      8  C   UNL     1     146.215 112.445 117.159 -0.06 +0.05    -0.179 C 
ATOM      9  C   UNL     1     144.612 113.505 118.661 -0.17 -0.06    +0.169 C 
ATOM     10  C   UNL     1     146.037 113.635 118.112 -0.14 +0.03    -0.101 C 
ENDROOT 
BRANCH  10  11
ATOM     11  C   UNL     1     147.086 113.759 119.204 -0.19 +0.07    -0.182 C 
BRANCH  11  12
ATOM     12  C   UNL     1     146.721 113.059 120.507 -0.32 +0.03    -0.102 C 
ATOM     13  C   UNL     1     147.072 111.577 120.520 -0.26 +0.05    -0.184 C 
ATOM     14  C   UNL     1     146.718 110.944 121.855 -0.24 +0.01    -0.087 C 
ATOM     15  N   UNL     1     147.389 111.626 122.947 -0.10 +0.15    -0.374 N 
ATOM     16  C   UNL     1     147.022 113.030 122.999 -0.41 +0.03    -0.087 C 
ATOM     17  C   UNL     1     147.387 113.728 121.703 -0.34 +0.07    -0.184 C 
BRANCH  15  18
ATOM     18  C   UNL     1     147.245 110.943 124.227 -0.49 +0.04    -0.081 C 
BRANCH  18  19
ATOM     19  C   UNL     1     146.824 111.798 125.400 -0.52 +0.01    -0.016 A 
ATOM     20  C   UNL     1     145.476 112.034 125.662 -0.41 +0.03    -0.107 A 
ATOM     21  C   UNL     1     145.084 112.848 126.715 -0.36 +0.04    -0.110 A 
ATOM     22  C   UNL     1     146.039 113.439 127.530 -0.36 +0.04    -0.112 A 
ATOM     23  C   UNL     1     147.386 113.205 127.287 -0.40 +0.03    -0.110 A 
ATOM     24  C   UNL     1     147.770 112.390 126.232 -0.36 +0.04    -0.106 A 
ENDBRANCH  18  19
ENDBRANCH  15  18
ENDBRANCH  11  12
ENDBRANCH  10  11
BRANCH   3  25
ATOM     25  O   UNL     1     142.568 109.466 115.434 -0.24 -0.18    -0.193 OA
ATOM     26  C   UNL     1     143.470 108.662 114.701 -0.19 -0.08    -0.159 C 
ENDBRANCH   3  25
BRANCH   2  27
ATOM     27  O   UNL     1     140.913 110.562 117.047 -0.64 -0.15    -0.202 OA
ATOM     28  C   UNL     1     139.872 111.481 117.309 -0.40 -0.02    -0.161 C 
ENDBRANCH   2  27
TORSDOF 6
TER
