# Supplementary material for: Toward the Treatment of Glioblastoma Tumors Using Photoactivated Chemotherapy: In Vitro Evaluation of Efficacy and Safety
Source: ACS Pharmacol Transl Sci. 2025 Jan 30;8(2):484–98. doi: 10.1021/acsptsci.4c00600 (PMC11833736; doi:10.1021/acsptsci.4c00600)
Supplement: Supplementary file 2 — pt4c00600_si_002.zip [file pt4c00600_si_002.zip › docked_poses_of_figures/Figure_S6_donezipil_7EOR/donepezil_1.pdbqt]

ROOT
ATOM      1  C   UNL     1     148.892 117.656 120.938 -0.31 +0.06    -0.115 A 
ATOM      2  C   UNL     1     148.544 118.897 120.453 -0.34 -0.05    +0.080 A 
ATOM      3  C   UNL     1     147.622 119.000 119.375 -0.20 -0.06    +0.094 A 
ATOM      4  C   UNL     1     147.071 117.862 118.806 -0.15 +0.07    -0.132 A 
ATOM      5  C   UNL     1     147.434 116.616 119.302 -0.25 +0.01    -0.012 A 
ATOM      6  C   UNL     1     148.331 116.522 120.347 -0.36 +0.02    -0.046 A 
ATOM      7  O   UNL     1     149.229 114.675 121.603 -0.30 +0.13    -0.306 OA
ATOM      8  C   UNL     1     146.946 115.264 118.866 -0.18 +0.07    -0.179 C 
ATOM      9  C   UNL     1     148.560 115.111 120.689 -0.28 -0.07    +0.169 C 
ATOM     10  C   UNL     1     147.810 114.267 119.653 -0.28 +0.04    -0.101 C 
ENDROOT 
BRANCH  10  11
ATOM     11  C   UNL     1     147.060 113.098 120.268 -0.25 +0.06    -0.182 C 
BRANCH  11  12
ATOM     12  C   UNL     1     147.333 112.889 121.752 -0.33 +0.03    -0.102 C 
ATOM     13  C   UNL     1     146.744 113.979 122.638 -0.23 +0.06    -0.184 C 
ATOM     14  C   UNL     1     147.018 113.697 124.106 -0.35 +0.04    -0.087 C 
ATOM     15  N   UNL     1     146.491 112.401 124.492 -0.20 +0.14    -0.374 N 
ATOM     16  C   UNL     1     147.084 111.333 123.707 -0.47 +0.04    -0.087 C 
ATOM     17  C   UNL     1     146.811 111.539 122.229 -0.24 +0.04    -0.184 C 
BRANCH  15  18
ATOM     18  C   UNL     1     146.548 112.162 125.930 -0.51 +0.03    -0.081 C 
BRANCH  18  19
ATOM     19  C   UNL     1     146.025 113.270 126.816 -0.46 +0.01    -0.016 A 
ATOM     20  C   UNL     1     146.810 114.386 127.099 -0.46 +0.05    -0.107 A 
ATOM     21  C   UNL     1     146.350 115.388 127.940 -0.53 +0.07    -0.110 A 
ATOM     22  C   UNL     1     145.089 115.291 128.513 -0.46 +0.08    -0.112 A 
ATOM     23  C   UNL     1     144.293 114.189 128.233 -0.38 +0.05    -0.110 A 
ATOM     24  C   UNL     1     144.760 113.190 127.391 -0.34 +0.04    -0.106 A 
ENDBRANCH  18  19
ENDBRANCH  15  18
ENDBRANCH  11  12
ENDBRANCH  10  11
BRANCH   3  25
ATOM     25  O   UNL     1     147.353 120.261 118.979 -0.10 +0.12    -0.193 OA
ATOM     26  C   UNL     1     147.971 120.713 117.791 -0.16 +0.08    -0.159 C 
ENDBRANCH   3  25
BRANCH   2  27
ATOM     27  O   UNL     1     149.011 120.080 120.918 -0.32 +0.16    -0.202 OA
ATOM     28  C   UNL     1     150.380 120.348 120.691 -0.42 +0.09    -0.161 C 
ENDBRANCH   2  27
TORSDOF 6
TER
