# Supplementary material for: Toward the Treatment of Glioblastoma Tumors Using Photoactivated Chemotherapy: In Vitro Evaluation of Efficacy and Safety
Source: ACS Pharmacol Transl Sci. 2025 Jan 30;8(2):484–98. doi: 10.1021/acsptsci.4c00600 (PMC11833736; doi:10.1021/acsptsci.4c00600)
Supplement: Supplementary file 2 — pt4c00600_si_002.zip [file pt4c00600_si_002.zip › docked_poses_of_figures/Figure_S6_donezipil_7EOR/donepezil_3.pdbqt]

ROOT
ATOM      1  C   UNL     1     147.781 116.094 120.101 -0.28 +0.05    -0.115 A 
ATOM      2  C   UNL     1     146.976 117.211 120.124 -0.24 -0.05    +0.080 A 
ATOM      3  C   UNL     1     145.573 117.067 120.305 -0.14 -0.06    +0.094 A 
ATOM      4  C   UNL     1     145.007 115.811 120.458 -0.26 +0.07    -0.132 A 
ATOM      5  C   UNL     1     145.830 114.691 120.429 -0.33 +0.00    -0.012 A 
ATOM      6  C   UNL     1     147.191 114.837 120.249 -0.30 +0.02    -0.046 A 
ATOM      7  O   UNL     1     149.032 113.288 120.190 -0.16 +0.11    -0.306 OA
ATOM      8  C   UNL     1     145.445 113.249 120.602 -0.20 +0.05    -0.179 C 
ATOM      9  C   UNL     1     147.843 113.520 120.249 -0.26 -0.06    +0.169 C 
ATOM     10  C   UNL     1     146.733 112.466 120.311 -0.31 +0.03    -0.101 C 
ENDROOT 
BRANCH  10  11
ATOM     11  C   UNL     1     147.040 111.335 121.279 -0.27 +0.04    -0.182 C 
BRANCH  11  12
ATOM     12  C   UNL     1     146.715 111.650 122.734 -0.34 +0.02    -0.102 C 
ATOM     13  C   UNL     1     147.167 110.567 123.706 -0.30 +0.09    -0.184 C 
ATOM     14  C   UNL     1     146.849 110.953 125.140 -0.59 +0.04    -0.087 C 
ATOM     15  N   UNL     1     147.465 112.222 125.484 -0.15 +0.18    -0.374 N 
ATOM     16  C   UNL     1     147.002 113.289 124.614 -0.46 +0.04    -0.087 C 
ATOM     17  C   UNL     1     147.327 112.977 123.165 -0.21 +0.08    -0.184 C 
BRANCH  15  18
ATOM     18  C   UNL     1     147.360 112.547 126.902 -0.49 +0.02    -0.081 C 
BRANCH  18  19
ATOM     19  C   UNL     1     148.255 111.767 127.838 -0.51 +0.00    -0.016 A 
ATOM     20  C   UNL     1     148.956 112.410 128.855 -0.30 +0.02    -0.107 A 
ATOM     21  C   UNL     1     149.807 111.706 129.694 -0.50 +0.02    -0.110 A 
ATOM     22  C   UNL     1     149.971 110.338 129.528 -0.49 +0.01    -0.112 A 
ATOM     23  C   UNL     1     149.272 109.681 128.524 -0.51 +0.03    -0.110 A 
ATOM     24  C   UNL     1     148.422 110.392 127.690 -0.44 +0.03    -0.106 A 
ENDBRANCH  18  19
ENDBRANCH  15  18
ENDBRANCH  11  12
ENDBRANCH  10  11
BRANCH   3  25
ATOM     25  O   UNL     1     144.881 118.224 120.311 -0.21 +0.18    -0.193 OA
ATOM     26  C   UNL     1     143.470 118.135 120.287 -0.24 +0.14    -0.159 C 
ENDBRANCH   3  25
BRANCH   2  27
ATOM     27  O   UNL     1     147.404 118.489 119.984 -0.23 +0.13    -0.202 OA
ATOM     28  C   UNL     1     148.757 118.738 120.309 -0.36 +0.10    -0.161 C 
ENDBRANCH   2  27
TORSDOF 6
TER
