# Supplementary material for: Toward the Treatment of Glioblastoma Tumors Using Photoactivated Chemotherapy: In Vitro Evaluation of Efficacy and Safety
Source: ACS Pharmacol Transl Sci. 2025 Jan 30;8(2):484–98. doi: 10.1021/acsptsci.4c00600 (PMC11833736; doi:10.1021/acsptsci.4c00600)
Supplement: Supplementary file 2 — pt4c00600_si_002.zip [file pt4c00600_si_002.zip › docked_poses_of_figures/Figure_S6_donezipil_7EOR/donepezil_7.pdbqt]

ROOT
ATOM      1  C   UNL     1     147.492 114.102 125.557 -0.27 +0.05    -0.115 A 
ATOM      2  C   UNL     1     147.604 113.708 126.872 -0.44 -0.02    +0.080 A 
ATOM      3  C   UNL     1     147.480 112.333 127.210 -0.39 -0.03    +0.094 A 
ATOM      4  C   UNL     1     147.246 111.383 126.229 -0.41 +0.05    -0.132 A 
ATOM      5  C   UNL     1     147.131 111.793 124.906 -0.45 +0.01    -0.012 A 
ATOM      6  C   UNL     1     147.250 113.130 124.583 -0.33 +0.02    -0.046 A 
ATOM      7  O   UNL     1     147.206 114.347 122.507 -0.29 +0.12    -0.306 OA
ATOM      8  C   UNL     1     146.910 110.945 123.685 -0.35 +0.07    -0.179 C 
ATOM      9  C   UNL     1     147.087 113.316 123.135 -0.37 -0.07    +0.169 C 
ATOM     10  C   UNL     1     146.707 111.953 122.544 -0.34 +0.02    -0.101 C 
ENDROOT 
BRANCH  10  11
ATOM     11  C   UNL     1     147.446 111.636 121.255 -0.08 +0.05    -0.182 C 
BRANCH  11  12
ATOM     12  C   UNL     1     146.729 112.096 119.992 -0.28 +0.03    -0.102 C 
ATOM     13  C   UNL     1     146.226 110.948 119.126 -0.20 +0.04    -0.184 C 
ATOM     14  C   UNL     1     145.490 111.468 117.904 -0.15 +0.01    -0.087 C 
ATOM     15  N   UNL     1     144.382 112.324 118.290 -0.08 +0.07    -0.374 N 
ATOM     16  C   UNL     1     144.840 113.465 119.062 -0.24 +0.03    -0.087 C 
ATOM     17  C   UNL     1     145.553 113.008 120.322 -0.27 +0.05    -0.184 C 
BRANCH  15  18
ATOM     18  C   UNL     1     143.522 112.692 117.171 -0.14 +0.01    -0.081 C 
BRANCH  18  19
ATOM     19  C   UNL     1     142.082 112.240 117.255 -0.23 +0.00    -0.016 A 
ATOM     20  C   UNL     1     141.715 110.951 116.875 -0.19 -0.06    -0.107 A 
ATOM     21  C   UNL     1     140.390 110.543 116.915 -0.32 -0.06    -0.110 A 
ATOM     22  C   UNL     1     139.405 111.422 117.342 -0.35 -0.01    -0.112 A 
ATOM     23  C   UNL     1     139.756 112.707 117.734 -0.34 +0.01    -0.110 A 
ATOM     24  C   UNL     1     141.083 113.108 117.690 -0.27 +0.02    -0.106 A 
ENDBRANCH  18  19
ENDBRANCH  15  18
ENDBRANCH  11  12
ENDBRANCH  10  11
BRANCH   3  25
ATOM     25  O   UNL     1     147.605 112.060 128.525 -0.35 +0.03    -0.193 OA
ATOM     26  C   UNL     1     148.781 111.394 128.939 -0.49 +0.02    -0.159 C 
ENDBRANCH   3  25
BRANCH   2  27
ATOM     27  O   UNL     1     147.829 114.535 127.921 -0.44 +0.06    -0.202 OA
ATOM     28  C   UNL     1     147.013 115.686 128.000 -0.44 +0.09    -0.161 C 
ENDBRANCH   2  27
TORSDOF 6
TER
