# Supplementary material for: Toward the Treatment of Glioblastoma Tumors Using Photoactivated Chemotherapy: In Vitro Evaluation of Efficacy and Safety
Source: ACS Pharmacol Transl Sci. 2025 Jan 30;8(2):484–98. doi: 10.1021/acsptsci.4c00600 (PMC11833736; doi:10.1021/acsptsci.4c00600)
Supplement: Supplementary file 2 — pt4c00600_si_002.zip [file pt4c00600_si_002.zip › docked_poses_of_figures/Figure_S6_donezipil_7EOR/donepezil_5.pdbqt]

ROOT
ATOM      1  C   UNL     1     149.134 112.203 116.104 -0.08 +0.07    -0.115 A 
ATOM      2  C   UNL     1     149.186 112.575 114.778 -0.28 -0.02    +0.080 A 
ATOM      3  C   UNL     1     148.547 113.773 114.356 -0.32 -0.02    +0.094 A 
ATOM      4  C   UNL     1     147.870 114.570 115.265 -0.25 +0.05    -0.132 A 
ATOM      5  C   UNL     1     147.821 114.182 116.599 -0.26 +0.00    -0.012 A 
ATOM      6  C   UNL     1     148.441 113.017 117.003 -0.22 +0.02    -0.046 A 
ATOM      7  O   UNL     1     148.721 111.939 119.137 -0.19 +0.16    -0.306 OA
ATOM      8  C   UNL     1     147.178 114.897 117.753 -0.16 +0.07    -0.179 C 
ATOM      9  C   UNL     1     148.248 112.817 118.446 -0.23 -0.07    +0.169 C 
ATOM     10  C   UNL     1     147.304 113.922 118.933 -0.22 +0.04    -0.101 C 
ENDROOT 
BRANCH  10  11
ATOM     11  C   UNL     1     147.744 114.544 120.247 -0.28 +0.07    -0.182 C 
BRANCH  11  12
ATOM     12  C   UNL     1     147.717 113.588 121.433 -0.34 +0.04    -0.102 C 
ATOM     13  C   UNL     1     147.369 114.265 122.753 -0.24 +0.07    -0.184 C 
ATOM     14  C   UNL     1     147.321 113.257 123.888 -0.32 +0.04    -0.087 C 
ATOM     15  N   UNL     1     146.368 112.200 123.603 -0.14 +0.11    -0.374 N 
ATOM     16  C   UNL     1     146.711 111.492 122.383 -0.30 +0.02    -0.087 C 
ATOM     17  C   UNL     1     146.737 112.444 121.201 -0.31 +0.04    -0.184 C 
BRANCH  15  18
ATOM     18  C   UNL     1     146.135 111.315 124.739 -0.46 +0.03    -0.081 C 
BRANCH  18  19
ATOM     19  C   UNL     1     147.217 111.277 125.793 -0.54 +0.01    -0.016 A 
ATOM     20  C   UNL     1     148.210 110.300 125.760 -0.48 +0.06    -0.107 A 
ATOM     21  C   UNL     1     149.184 110.238 126.745 -0.48 +0.04    -0.110 A 
ATOM     22  C   UNL     1     149.183 111.158 127.784 -0.46 +0.02    -0.112 A 
ATOM     23  C   UNL     1     148.205 112.143 127.825 -0.42 +0.02    -0.110 A 
ATOM     24  C   UNL     1     147.234 112.199 126.836 -0.37 +0.03    -0.106 A 
ENDBRANCH  18  19
ENDBRANCH  15  18
ENDBRANCH  11  12
ENDBRANCH  10  11
BRANCH   3  25
ATOM     25  O   UNL     1     148.659 114.040 113.038 -0.39 +0.00    -0.193 OA
ATOM     26  C   UNL     1     147.842 115.068 112.514 -0.38 +0.04    -0.159 C 
ENDBRANCH   3  25
BRANCH   2  27
ATOM     27  O   UNL     1     149.811 111.885 113.794 -0.34 +0.02    -0.202 OA
ATOM     28  C   UNL     1     151.163 112.219 113.554 -0.45 +0.02    -0.161 C 
ENDBRANCH   2  27
TORSDOF 6
TER
