# Supplementary material for: Toward the Treatment of Glioblastoma Tumors Using Photoactivated Chemotherapy: In Vitro Evaluation of Efficacy and Safety
Source: ACS Pharmacol Transl Sci. 2025 Jan 30;8(2):484–98. doi: 10.1021/acsptsci.4c00600 (PMC11833736; doi:10.1021/acsptsci.4c00600)
Supplement: Supplementary file 2 — pt4c00600_si_002.zip [file pt4c00600_si_002.zip › docked_poses_of_figures/Figure_S6_donezipil_7EOR/donepezil_2.pdbqt]

ROOT
ATOM      1  C   UNL     1     149.301 111.621 115.466 -0.19 +0.07    -0.115 A 
ATOM      2  C   UNL     1     149.532 112.467 114.403 -0.30 -0.02    +0.080 A 
ATOM      3  C   UNL     1     148.437 113.110 113.761 -0.26 -0.00    +0.094 A 
ATOM      4  C   UNL     1     147.139 112.894 114.196 -0.08 +0.02    -0.132 A 
ATOM      5  C   UNL     1     146.919 112.036 115.267 -0.07 +0.00    -0.012 A 
ATOM      6  C   UNL     1     147.984 111.412 115.883 -0.13 +0.02    -0.046 A 
ATOM      7  O   UNL     1     148.174 109.927 117.768 -0.09 +0.27    -0.306 OA
ATOM      8  C   UNL     1     145.614 111.679 115.920 -0.02 +0.03    -0.179 C 
ATOM      9  C   UNL     1     147.504 110.556 116.977 -0.09 -0.09    +0.169 C 
ATOM     10  C   UNL     1     145.972 110.577 116.927 -0.10 +0.02    -0.101 C 
ENDROOT 
BRANCH  10  11
ATOM     11  C   UNL     1     145.334 110.716 118.300 -0.18 +0.01    -0.182 C 
BRANCH  11  12
ATOM     12  C   UNL     1     146.049 111.691 119.227 -0.24 +0.02    -0.102 C 
ATOM     13  C   UNL     1     145.160 112.825 119.720 -0.24 +0.05    -0.184 C 
ATOM     14  C   UNL     1     145.916 113.740 120.667 -0.34 +0.03    -0.087 C 
ATOM     15  N   UNL     1     146.447 112.996 121.795 -0.16 +0.09    -0.374 N 
ATOM     16  C   UNL     1     147.352 111.948 121.359 -0.22 +0.02    -0.087 C 
ATOM     17  C   UNL     1     146.640 110.975 120.436 -0.27 +0.04    -0.184 C 
BRANCH  15  18
ATOM     18  C   UNL     1     147.010 113.850 122.834 -0.39 +0.03    -0.081 C 
BRANCH  18  19
ATOM     19  C   UNL     1     147.066 113.265 124.227 -0.44 +0.01    -0.016 A 
ATOM     20  C   UNL     1     147.750 113.921 125.248 -0.33 +0.05    -0.107 A 
ATOM     21  C   UNL     1     147.836 113.372 126.519 -0.41 +0.03    -0.110 A 
ATOM     22  C   UNL     1     147.233 112.151 126.791 -0.37 +0.04    -0.112 A 
ATOM     23  C   UNL     1     146.540 111.491 125.785 -0.46 +0.04    -0.110 A 
ATOM     24  C   UNL     1     146.458 112.047 124.517 -0.40 +0.04    -0.106 A 
ENDBRANCH  18  19
ENDBRANCH  15  18
ENDBRANCH  11  12
ENDBRANCH  10  11
BRANCH   3  25
ATOM     25  O   UNL     1     148.777 113.914 112.733 -0.38 -0.01    -0.193 OA
ATOM     26  C   UNL     1     147.880 114.955 112.402 -0.37 +0.03    -0.159 C 
ENDBRANCH   3  25
BRANCH   2  27
ATOM     27  O   UNL     1     150.748 112.759 113.883 -0.85 +0.01    -0.202 OA
ATOM     28  C   UNL     1     151.236 111.875 112.894 -0.43 -0.01    -0.161 C 
ENDBRANCH   2  27
TORSDOF 6
TER
