# Supplementary material for: Toward the Treatment of Glioblastoma Tumors Using Photoactivated Chemotherapy: In Vitro Evaluation of Efficacy and Safety
Source: ACS Pharmacol Transl Sci. 2025 Jan 30;8(2):484–98. doi: 10.1021/acsptsci.4c00600 (PMC11833736; doi:10.1021/acsptsci.4c00600)
Supplement: Supplementary file 2 — pt4c00600_si_002.zip [file pt4c00600_si_002.zip › docked_poses_of_figures/Figure_S6_donezipil_7EOR/donepezil_4.pdbqt]

ROOT
ATOM      1  C   UNL     1     147.469 113.938 125.479 -0.37 +0.05    -0.115 A 
ATOM      2  C   UNL     1     147.581 113.431 126.754 -0.44 -0.02    +0.080 A 
ATOM      3  C   UNL     1     147.458 112.031 126.970 -0.39 -0.03    +0.094 A 
ATOM      4  C   UNL     1     147.225 111.171 125.908 -0.45 +0.06    -0.132 A 
ATOM      5  C   UNL     1     147.109 111.696 124.627 -0.45 +0.01    -0.012 A 
ATOM      6  C   UNL     1     147.227 113.056 124.423 -0.31 +0.02    -0.046 A 
ATOM      7  O   UNL     1     147.183 114.451 122.462 -0.27 +0.12    -0.306 OA
ATOM      8  C   UNL     1     146.890 110.959 123.336 -0.27 +0.07    -0.179 C 
ATOM      9  C   UNL     1     147.064 113.369 122.997 -0.36 -0.06    +0.169 C 
ATOM     10  C   UNL     1     146.685 112.063 122.289 -0.32 +0.02    -0.101 C 
ENDROOT 
BRANCH  10  11
ATOM     11  C   UNL     1     147.425 111.862 120.977 -0.18 +0.05    -0.182 C 
BRANCH  11  12
ATOM     12  C   UNL     1     146.597 112.172 119.736 -0.26 +0.03    -0.102 C 
ATOM     13  C   UNL     1     145.400 111.247 119.556 -0.28 +0.02    -0.184 C 
ATOM     14  C   UNL     1     144.595 111.629 118.327 -0.24 +0.01    -0.087 C 
ATOM     15  N   UNL     1     144.151 113.009 118.404 -0.07 +0.11    -0.374 N 
ATOM     16  C   UNL     1     145.276 113.921 118.510 -0.17 +0.03    -0.087 C 
ATOM     17  C   UNL     1     146.101 113.613 119.746 -0.23 +0.06    -0.184 C 
BRANCH  15  18
ATOM     18  C   UNL     1     143.211 113.371 117.350 -0.14 +0.02    -0.081 C 
BRANCH  18  19
ATOM     19  C   UNL     1     141.993 112.487 117.203 -0.22 +0.00    -0.016 A 
ATOM     20  C   UNL     1     142.030 111.352 116.396 -0.15 -0.03    -0.107 A 
ATOM     21  C   UNL     1     140.905 110.557 116.229 -0.23 -0.06    -0.110 A 
ATOM     22  C   UNL     1     139.720 110.886 116.872 -0.38 -0.02    -0.112 A 
ATOM     23  C   UNL     1     139.672 112.008 117.687 -0.35 -0.00    -0.110 A 
ATOM     24  C   UNL     1     140.800 112.798 117.850 -0.30 +0.01    -0.106 A 
ENDBRANCH  18  19
ENDBRANCH  15  18
ENDBRANCH  11  12
ENDBRANCH  10  11
BRANCH   3  25
ATOM     25  O   UNL     1     147.583 111.643 128.256 -0.23 +0.04    -0.193 OA
ATOM     26  C   UNL     1     148.775 110.973 128.617 -0.50 +0.03    -0.159 C 
ENDBRANCH   3  25
BRANCH   2  27
ATOM     27  O   UNL     1     147.805 114.162 127.872 -0.44 +0.06    -0.202 OA
ATOM     28  C   UNL     1     147.452 115.529 127.810 -0.43 +0.08    -0.161 C 
ENDBRANCH   2  27
TORSDOF 6
TER
