# Supplementary material for: Toward the Treatment of Glioblastoma Tumors Using Photoactivated Chemotherapy: In Vitro Evaluation of Efficacy and Safety
Source: ACS Pharmacol Transl Sci. 2025 Jan 30;8(2):484–98. doi: 10.1021/acsptsci.4c00600 (PMC11833736; doi:10.1021/acsptsci.4c00600)
Supplement: Supplementary file 2 — pt4c00600_si_002.zip [file pt4c00600_si_002.zip › docked_poses_of_figures/Figure_S6_donezipil_7EOR/donepezil_6.pdbqt]

ROOT
ATOM      1  C   UNL     1     147.258 113.931 125.487 -0.36 +0.05    -0.115 A 
ATOM      2  C   UNL     1     147.488 113.499 126.774 -0.44 -0.03    +0.080 A 
ATOM      3  C   UNL     1     147.605 112.107 127.042 -0.41 -0.03    +0.094 A 
ATOM      4  C   UNL     1     147.488 111.180 126.019 -0.44 +0.06    -0.132 A 
ATOM      5  C   UNL     1     147.252 111.628 124.724 -0.37 +0.01    -0.012 A 
ATOM      6  C   UNL     1     147.137 112.980 124.471 -0.37 +0.02    -0.046 A 
ATOM      7  O   UNL     1     146.807 114.271 122.466 -0.29 +0.11    -0.306 OA
ATOM      8  C   UNL     1     147.123 110.815 123.468 -0.33 +0.08    -0.179 C 
ATOM      9  C   UNL     1     146.885 113.205 123.041 -0.30 -0.06    +0.169 C 
ATOM     10  C   UNL     1     146.709 111.829 122.391 -0.33 +0.02    -0.101 C 
ENDROOT 
BRANCH  10  11
ATOM     11  C   UNL     1     147.435 111.701 121.062 -0.14 +0.05    -0.182 C 
BRANCH  11  12
ATOM     12  C   UNL     1     146.570 111.996 119.844 -0.27 +0.03    -0.102 C 
ATOM     13  C   UNL     1     145.371 111.065 119.709 -0.26 +0.01    -0.184 C 
ATOM     14  C   UNL     1     144.529 111.431 118.500 -0.27 +0.00    -0.087 C 
ATOM     15  N   UNL     1     144.083 112.810 118.576 -0.08 +0.11    -0.374 N 
ATOM     16  C   UNL     1     145.207 113.727 118.639 -0.19 +0.03    -0.087 C 
ATOM     17  C   UNL     1     146.069 113.435 119.854 -0.24 +0.06    -0.184 C 
BRANCH  15  18
ATOM     18  C   UNL     1     143.110 113.159 117.546 -0.17 +0.02    -0.081 C 
BRANCH  18  19
ATOM     19  C   UNL     1     142.084 112.102 117.207 -0.23 -0.00    -0.016 A 
ATOM     20  C   UNL     1     142.222 111.315 116.066 -0.12 -0.02    -0.107 A 
ATOM     21  C   UNL     1     141.265 110.369 115.730 -0.17 -0.06    -0.110 A 
ATOM     22  C   UNL     1     140.150 110.191 116.536 -0.29 -0.07    -0.112 A 
ATOM     23  C   UNL     1     140.004 110.961 117.682 -0.32 -0.04    -0.110 A 
ATOM     24  C   UNL     1     140.965 111.906 118.012 -0.30 -0.01    -0.106 A 
ENDBRANCH  18  19
ENDBRANCH  15  18
ENDBRANCH  11  12
ENDBRANCH  10  11
BRANCH   3  25
ATOM     25  O   UNL     1     147.828 111.796 128.335 -0.38 +0.04    -0.193 OA
ATOM     26  C   UNL     1     148.964 111.005 128.624 -0.51 +0.02    -0.159 C 
ENDBRANCH   3  25
BRANCH   2  27
ATOM     27  O   UNL     1     147.618 114.300 127.859 -0.45 +0.06    -0.202 OA
ATOM     28  C   UNL     1     146.825 115.470 127.875 -0.54 +0.09    -0.161 C 
ENDBRANCH   2  27
TORSDOF 6
TER
